# Supplementary material for: Integrated Insight into the Molecular Mechanisms of Spontaneous Abortion during Early Pregnancy in Pigs
Source: Int J Mol Sci. 2021 Jun 21;22(12):6644. doi: 10.3390/ijms22126644 (PMC8235555; doi:10.3390/ijms22126644)
Supplement: Supplementary file 1 [file ijms-22-06644-s001.zip › Supplementary Table 1.xlsx]

## Sheet: Sheet1
Supplementary Table 1. Primer sequence for the lncRNAs and genes for Real-time RT-PCR
Gene name	Primer sequence		Tm (°C)
PGR	F	GTGTCCTTACCTGTGGGAGC	60
	R	TTCTAAGGCGACAAGCTGGG
IGF1R	F	AAGGAATGAAGTCTGGCTCCG	60
	R	TGGTAGTCGTTGCGGATGTC
AR	F	AGGCTATGAGTGTCAGCCCA	60
	R	GCTGGTTGTTGTCATGTCCG
EGFR	F	AAAGAGTACCACGCGGAAGG	60
	R	TTCTCCAGGACGGTCGAGAT
NMU	F	TCCGCAACTGCATGAGAGAA	60
	R	TTGCGCGGCCTGAATAAAAA
SAL1	F	CCTCTTCCCACAAGGAAGCA	60
	R	CCAAGACACGGATATGCTCCA
CST3	F	CGGCCTAATAGACGCGGATG	60
	R	GGTTCGGCCAATCTCCACTT
SULT2A1	F	CAAGAGGTGAGGGAGGAATTT	60
	R	CGATCCCAGTTGGGTACAGA
HOXA3	F	ACCACACCAGGAGGATGGAA	60
	R	GCATCGCGTTGTTTCAGGAT
SLC39A7	F	GGGACCAAGGTAGAACCGAA	60
	R	AGGACAGCAGAGAAAAGCGG
ZNF783	F	ATCTCCAAACCGGACATCCTC	60
	R	CTGACCTTCTTTTGGCTCCCC
TCONS_00051274	F	GGTCCCCTACAGTTTGGGAAAT	60
	R	TCACAGCCGTAGACTGGTCA
TCONS_00108310	F	GGCAAGGTCAGAGACGAACA	60
	R	CCAACCCACACCTGACACTT
TCONS_00161675	F	GCTCCTTCCTTTCTCTACCTCC	60
	R	AGCCATTGTTTTCCCGAGCA
TCONS_00177102	F	TAACGAATCCGACTAGGAACCAT	60
	R	TACGCCAGAGCCACAGCAA
TCONS_00059695	F	CCCAGTCGGATTCTCAAGC	60
	R	TTTCCCCGTATTCTGTGCAAC
TCONS_00233881	F	AAACACTTATCCTGCAAGGT	60
	R	ATGTGCTGAATCCTAACCACT
TCONS_00287528	F	CTTGGCTGGTGATTCCTTGC	60
	R	TCATCTGCTACACAAGGTAGGG
TCONS_00016875	F	CTTTATTCCCCAGTCATCAGT	60
	R	TTTCTCAGATCCTCTCCGACA
