# Supplementary material for: Integrated Insight into the Molecular Mechanisms of Spontaneous Abortion during Early Pregnancy in Pigs
Source: Int J Mol Sci. 2021 Jun 21;22(12):6644. doi: 10.3390/ijms22126644 (PMC8235555; doi:10.3390/ijms22126644)
Supplement: Supplementary file 1 [file ijms-22-06644-s001.zip › Supplementary Table 2.xlsx]

## Sheet: Sheet1
Supplementary Table 2 Summary of high-throughput sequencing in HE and AE
Sample_name	Raw_reads	Clean_reads	Raw_bases(G)	Clean_bases(G)	Error rate(%)	Q20(%)	Q30(%)	GC_content(%)
AE_1	80930680	80032928	12.14	12	0.03	97.89	93.97	47.01
AE_2	82770382	82136746	12.42	12.32	0.02	98.1	94.34	47.84
AE_3	96179004	95371728	14.43	14.31	0.03	97.9	93.99	46.27
AE_4	89634302	88995388	13.45	13.35	0.03	98.02	94.13	48.03
HE_1	82722634	81914514	12.41	12.29	0.03	97.93	94.08	47.98
HE_2	80484064	79832372	12.07	11.97	0.03	98.04	94.19	47.82
HE_3	94281888	93463222	14.14	14.02	0.02	98.14	94.42	48.41
HE_4	94717648	93947666	14.21	14.09	0.02	98.22	94.58	48.15
