# Supplementary material for: Integrated Insight into the Molecular Mechanisms of Spontaneous Abortion during Early Pregnancy in Pigs
Source: Int J Mol Sci. 2021 Jun 21;22(12):6644. doi: 10.3390/ijms22126644 (PMC8235555; doi:10.3390/ijms22126644)
Supplement: Supplementary file 1 [file ijms-22-06644-s001.zip › Supplementary Table 3.xlsx]

## Sheet: Sheet1
Supplementary Table 3 The values of Pearson’s correlation coefficient
	HE_1	HE_2	HE_3	HE_4	AE_1	AE_2	AE_3	AE_4
HE_1	1	0.997903	0.997701	0.995719	0.611072	0.607086	0.638225	0.593131
HE_2	0.997903	1	0.993386	0.999066	0.641075	0.635484	0.667789	0.621801
HE_3	0.997701	0.993386	1	0.990743	0.59052	0.588409	0.617401	0.574897
HE_4	0.995719	0.999066	0.990743	1	0.654119	0.64927	0.680768	0.635468
AE_1	0.611072	0.641075	0.59052	0.654119	1	0.994253	0.990544	0.996612
AE_2	0.607086	0.635484	0.588409	0.64927	0.994253	1	0.990732	0.996084
AE_3	0.638225	0.667789	0.617401	0.680768	0.990544	0.990732	1	0.983627
AE_4	0.593131	0.621801	0.574897	0.635468	0.996612	0.996084	0.983627	1
