# Supplementary material for: Integrated Insight into the Molecular Mechanisms of Spontaneous Abortion during Early Pregnancy in Pigs
Source: Int J Mol Sci. 2021 Jun 21;22(12):6644. doi: 10.3390/ijms22126644 (PMC8235555; doi:10.3390/ijms22126644)
Supplement: Supplementary file 1 [file ijms-22-06644-s001.zip › Supplementary Table 4.xlsx]

## Sheet: DELs
Supplementary Table 4 FPKM of DELs in HE and AE
Transcript_ID	HE_1	HE_2	HE_3	HE_4	AE_1	AE_2	AE_3	AE_4	FC	log2(FC)	p_value	FDR
ENSSSCT00000004780	10.2772	2.99355	9.61663	3.96698	20.0793	13.6525	21.7256	16.0866	2.66415	1.41367	0.000292034	0.0227609
ENSSSCT00000010559	12.2956	10.4843	12.133	9.8577	0	3.23788	2.05764	0	0.118281	-3.07971	0.00243386	0.0425562
ENSSSCT00000028632	0.549969	0.534797	0.27559	0.492657	0.244439	0.247592	0.059206	0.275511	0.446164	-1.16435	0.00160037	0.034172
ENSSSCT00000030032	0.669351	0.998893	1.01735	0.575001	3.41943	3.34155	3.7119	3.22578	4.20128	2.07083	9.38623e-05	0.0227609
ENSSSCT00000036268	8.76398	7.56933	11.6027	10.1026	0.803016	1.08148	2.882	2.79781	0.198859	-2.33018	0.000527484	0.0254233
ENSSSCT00000040543	0.508484	0.526308	0.339311	0.465967	0.05752	0	0	0.014453	0.0391143	-4.67616	0.00142265	0.034172
ENSSSCT00000044628	0.0935	0.082681	0.080747	0.153695	0.293867	0.416076	0.383713	0.432743	3.71728	1.89425	0.00225614	0.0421311
ENSSSCT00000045730	1.1983	0.84711	1.82188	0.764847	6.53271	4.51601	6.68963	4.34164	4.76669	2.25299	0.00214905	0.0421311
ENSSSCT00000053227	0.133363	0.055463	0.082726	0.011376	14.6837	12.4944	14.5848	10.3706	184.264	7.52563	0.000984208	0.034172
ENSSSCT00000054516	0.088162	0.093086	0.231465	0.194715	1.82024	1.47761	1.66031	1.31383	10.3255	3.36814	0.00149485	0.034172
ENSSSCT00000066866	0.130252	0.051723	0.044969	0.03588	0.234439	0.149529	0.173891	0.113245	2.55343	1.35244	0.00239204	0.0425562
ENSSSCT00000066924	0.482042	1.13389	0.789415	0.510368	1.42196	1.94441	1.66081	1.21466	2.14076	1.09812	0.000472524	0.0254233
ENSSSCT00000067028	0.041518	0	0.028992	0.016018	0.18422	0.142337	0.246913	0.185624	8.77281	3.13304	0.00250593	0.0425562
ENSSSCT00000067059	0.063163	0.035474	0.098683	0.102321	0.358142	0.388647	0.366617	0.448399	5.21225	2.38191	0.000594774	0.0254233
ENSSSCT00000067125	0.401376	0.073409	0	1.18636	17.5791	12.2983	15.6464	14.9879	36.4278	5.18697	0.000853013	0.0263727
ENSSSCT00000067454	0	0	0	0	0.543808	0.617899	0.465129	0.470469	-	-	0.00070108	0.0254233
ENSSSCT00000067714	0.948595	0.796917	0.514745	0.971286	1.86526	1.66321	1.86469	1.86831	2.24706	1.16804	0.00310244	0.0425984
ENSSSCT00000067992	0.015584	0	0	0	0.427498	0.400734	0.465517	0.284848	101.296	6.66243	0.00196534	0.034172
ENSSSCT00000068547	0.192215	0.171686	0.10425	0.138346	0.51591	0.473867	0.583757	0.442655	3.32432	1.73306	0.00370861	0.0425984
ENSSSCT00000068617	0.449009	0.504229	0.247342	0.44787	1.19872	1.18624	1.27463	1.0589	2.86238	1.51722	0.00350935	0.0425984
ENSSSCT00000068717	0	0	0	0	0.27965	0.256927	0.217317	0.336165	-	-	0.00161754	0.034172
ENSSSCT00000068815	9.48202	7.36503	6.85184	6.66277	0.697394	0.467497	0.608854	0.518352	0.0754931	-3.72751	0.00142595	0.034172
ENSSSCT00000069091	0.866947	0.684373	0.569954	0.733537	0.120583	0.154943	0.072953	0.104637	0.15872	-2.65544	0.00174921	0.034172
ENSSSCT00000069210	0.058774	0.111288	0.168991	0.097076	1.06307	0.719964	0.919006	0.715044	7.83503	2.96994	0.00395518	0.0425984
ENSSSCT00000069285	0	0	0.014538	0	1.86702	1.49813	1.98311	1.35213	460.889	8.84827	0.00145299	0.034172
ENSSSCT00000069404	0.196636	0.294384	0.278956	0.287209	0	0	0.026309	0	0.0248859	-5.32853	0.00139227	0.034172
ENSSSCT00000069507	0	0	0.033694	0	0.412307	0.355266	0.308262	0.261407	39.6878	5.31063	0.00273338	0.0425984
ENSSSCT00000069918	0	0	0	0	20.9253	17.9525	18.9557	19.2729	-	-	7.21945e-05	0.0227609
ENSSSCT00000071166	0.042721	0	0.047061	0.009229	0.170805	0.135046	0.129616	0.157434	5.98823	2.58213	0.00324266	0.0425984
ENSSSCT00000071320	0.11705	0.090558	0.142147	0.10461	0.056968	0	0.031497	0.007704	0.211656	-2.24021	0.00355776	0.0425984
ENSSSCT00000071391	0.01701	0.019041	0.063008	0.012515	0.108097	0.085171	0.162108	0.079874	3.901	1.96384	0.00233274	0.0421311
ENSSSCT00000071492	0	0	0	0.026862	0.177764	0.243372	0.194593	0.273382	33.0992	5.04872	0.00111806	0.034172
ENSSSCT00000071927	0.368824	0.365378	0.437621	0.349212	1.33193	1.35141	1.73464	1.17029	3.67399	1.87735	0.0020433	0.034172
ENSSSCT00000071975	0.282214	0.10178	0.150592	0.112362	0.811675	0.7068	0.95943	0.929028	5.26616	2.39675	0.00246498	0.0425562
ENSSSCT00000072191	0.08283	0.016524	0.036212	0	0.668356	0.410999	0.638334	0.474379	16.1697	4.01523	0.00184152	0.034172
ENSSSCT00000072482	0.33886	0.331041	0.268582	0.174064	1.249	1.33668	1.68355	1.26867	4.97768	2.31547	0.0020681	0.034172
ENSSSCT00000072665	0.136195	0.111448	0.180634	0.119196	0.041935	0	0.0857	0.030614	0.289054	-1.79059	0.000283237	0.0227609
ENSSSCT00000072720	0.50124	0.123422	0.496732	0.112458	4.20037	3.11938	4.39902	2.5677	11.5788	3.53341	0.00223884	0.0421311
ENSSSCT00000072743	0	0	0	0	0.642038	0.797148	0.539218	0.740969	-	-	0.00125389	0.034172
ENSSSCT00000073268	0.030617	0.023946	0.008511	0.023073	0.735544	0.742539	0.868398	0.604408	34.2541	5.09821	0.00108608	0.034172
ENSSSCT00000073597	0.837465	0.699562	0.506531	0.671165	0.272848	0.06407	0	0.087367	0.15629	-2.6777	0.000220099	0.0227609
ENSSSCT00000073686	0.119726	0.062844	0.179735	0.137745	0.328351	0.203835	0.388937	0.377041	2.59607	1.37633	0.00239896	0.0425562
ENSSSCT00000073772	0	0	0	0.029411	0.433902	0.677496	0.733298	0.55647	81.6418	6.35124	0.00325841	0.0425984
ENSSSCT00000074193	0.010039	0.052696	0.007373	0.007566	0.265411	0.208676	0.259691	0.197138	11.9849	3.58315	0.0031494	0.0425984
ENSSSCT00000074207	0.138091	0.013354	0	0.020813	0.481206	0.355005	0.466607	0.568123	10.8613	3.44112	0.00348437	0.0425984
ENSSSCT00000074729	0	0	0	0	0.587546	0.461142	0.79263	0.563046	-	-	0.00324671	0.0425984
ENSSSCT00000074977	0.795282	0.73612	0.742336	0.811643	1.99454	1.48714	1.86892	1.68948	2.28175	1.19014	0.00253321	0.0425562
ENSSSCT00000075058	0.26443	0.194278	0	0.122442	1.3528	0.847572	1.03254	1.16346	7.56495	2.91933	0.00251073	0.0425562
ENSSSCT00000075076	0.354469	0.545431	0.394321	0.612292	0	0.026054	0	0.105779	0.0691488	-3.85415	0.00167612	0.034172
ENSSSCT00000075312	0	0	0.025775	0	0.518462	0.765603	0.60522	0.474341	91.7023	6.51889	0.00278909	0.0425984
ENSSSCT00000075396	0	0.095002	0.208794	0.101496	1.41317	1.27442	1.63541	0.981786	13.0888	3.71026	0.00242738	0.0425562
ENSSSCT00000075972	0	0.026267	0	0	0.219394	0.192832	0.123524	0.213658	28.5304	4.83443	0.00400384	0.0425984
ENSSSCT00000076035	0.032	0.016797	0	0.024115	0.132868	0.073407	0.104914	0.118573	5.89426	2.55931	0.0039999	0.0425984
ENSSSCT00000076402	0.879754	0.7361	0.7975	0.509823	0.345858	0.18097	0.125331	0.114698	0.262337	-1.93051	0.00248058	0.0425562
ENSSSCT00000076444	0.038728	0	0.02873	0	0.818037	0.662838	0.623783	0.512819	38.8016	5.27804	0.00148094	0.034172
ENSSSCT00000076535	0.08198	0.068931	0.099786	0.111274	0.371991	0.31916	0.310013	0.345057	3.71914	1.89497	0.000689343	0.0254233
ENSSSCT00000076844	0.574037	0.795259	0.489903	0.72391	4.33333	3.43506	4.34826	3.52276	6.05449	2.59801	0.0019504	0.034172
ENSSSCT00000077553	0	0	0	0	2.62781	2.61517	2.169	2.65178	-	-	0.000213927	0.0227609
ENSSSCT00000077877	0.178721	0.677447	0	0.127351	2.86843	2.65064	2.71437	2.03016	10.4356	3.38344	0.00184777	0.034172
ENSSSCT00000078396	0.139881	0.131658	0.079248	0.084993	0.281406	0.356838	0.252272	0.228862	2.56868	1.36103	0.00311015	0.0425984
ENSSSCT00000078424	0.052619	0.165724	0.263188	0.067581	3.8837	3.38187	4.10415	2.40477	25.085	4.64875	0.00261096	0.0425562
ENSSSCT00000079192	0.200909	0.31627	0.290071	0.260731	0	0	0	0	0	-	0.00170935	0.034172
ENSSSCT00000079313	1.63133	2.19484	2.09397	1.64722	0	0	0	0	0	-	0.00101866	0.034172
ENSSSCT00000079385	0	0.020843	0	0	0.98325	0.61312	0.624579	0.845752	147.133	7.20098	0.00380472	0.0425984
ENSSSCT00000079397	7.70784	7.26356	6.33899	5.31485	1.52413	0.710754	1.29783	0.906357	0.166724	-2.58446	0.00154576	0.034172
ENSSSCT00000079448	0.398838	0.318481	0.300355	0.344704	0.111583	0.135463	0.076066	0.050697	0.27438	-1.86575	0.00261589	0.0425562
ENSSSCT00000079688	0.705444	0.84757	0.559841	0.578726	0.254134	0.080516	0.044536	0.077719	0.169753	-2.55849	0.0042422	0.0437186
ENSSSCT00000079816	0.026242	0.055099	0	0	0.18132	0.240358	0.214165	0.14096	9.54996	3.25549	0.00176232	0.034172
ENSSSCT00000079890	5.01911	4.4932	3.36349	3.14189	0	0	0.060272	0	0.00376284	-8.05396	0.00315949	0.0425984
ENSSSCT00000079963	1.10324	0	0.685501	0.459252	4.01727	3.39995	3.92434	3.23893	6.486	2.69733	0.000218236	0.0227609
ENSSSCT00000080060	0.840209	0.492106	0.398449	0.329546	1.23219	1.06441	1.02646	0.847376	2.02418	1.01734	0.00186945	0.034172
ENSSSCT00000080157	0.112178	0.101451	0.157397	0.038418	0.422275	0.397969	0.569419	0.364422	4.28407	2.09898	0.000998243	0.034172
ENSSSCT00000080181	0.452473	0.540614	0.393952	0.857632	4.85254	3.45879	3.75086	4.1767	7.23442	2.85488	0.00158547	0.034172
ENSSSCT00000080786	0.048113	0.050763	0.050927	0.03641	0.379962	0.241705	0.409918	0.342118	7.37705	2.88304	0.00402544	0.0425984
ENSSSCT00000080844	0.080013	0.02803	0.028467	0.039705	0.231153	0.27915	0.286531	0.283294	6.1296	2.61579	0.0028998	0.0425984
ENSSSCT00000081638	0.100558	0	0.170425	0.054902	0.324052	0.150895	0.37537	0.32299	3.60037	1.84815	0.00316079	0.0425984
ENSSSCT00000081989	0.250629	0.317817	0.254515	0.235712	2.92543	2.2098	2.93672	1.98398	9.49863	3.24772	0.0028824	0.0425984
ENSSSCT00000082329	1.10127	0.684361	0.56867	0.482398	2.34525	1.57356	1.70142	1.33969	2.45353	1.29486	0.00162283	0.034172
ENSSSCT00000082374	0	0.128313	0.055009	0.06124	0.529839	0.741988	0.809885	0.687936	11.3249	3.50143	0.000862039	0.0283694
ENSSSCT00000082451	4.01685	4.18745	4.89044	5.09657	14.104	12.5062	15.6898	13.7334	3.08023	1.62304	0.000525655	0.0254233
ENSSSCT00000083243	0.189636	0.097615	0.067433	0.097839	0.603314	0.569356	0.741431	0.598855	5.55321	2.47332	0.00271549	0.0425984
ENSSSCT00000083383	0	0	0.009916	0	0.192374	0.167739	0.228521	0.22232	81.7824	6.35372	0.000557632	0.0254233
ENSSSCT00000083420	0.056065	0.013297	0.018238	0.037557	0.306908	0.168709	0.246375	0.312742	8.26749	3.04745	0.00309345	0.0425984
ENSSSCT00000084198	0.79145	0.519137	0.515115	0.444498	2.1729	1.82651	2.12416	1.4919	3.35454	1.74612	0.00139481	0.034172
ENSSSCT00000084305	0	0	0.218497	0.227916	13.4327	11.8094	10.0224	11.1002	103.861	6.6985	0.000652876	0.0254233
ENSSSCT00000084352	0.025238	0.011202	0.779568	0.016849	0.897201	0.841306	1.37935	0.607507	4.47299	2.16124	0.00231	0.0421311
ENSSSCT00000084359	1.14245	0.749125	0.894722	0.486846	9.77356	7.02789	8.333	6.10728	9.54486	3.25472	0.00182142	0.034172
ENSSSCT00000084416	0.142638	0.321748	0.114382	0.087375	4.77138	3.66326	3.92284	3.19476	23.3467	4.54515	0.00157222	0.034172
ENSSSCT00000084580	0.043277	0.136444	0	0.027945	1.20008	1.08736	1.09906	0.881015	20.5499	4.36106	0.000688088	0.0254233
ENSSSCT00000084766	0.199688	0.193141	0.152648	0.242443	0.019147	0.011037	0.028457	0.010178	0.0873426	-3.51717	0.00387466	0.0425984
ENSSSCT00000084850	0.024129	0.036463	0.121992	0.089084	0.434775	0.368733	0.374659	0.35715	5.65145	2.49862	0.00311098	0.0425984
ENSSSCT00000085208	0.287936	0.332097	0.323813	0.28557	0	0.048448	0.054409	0	0.0836633	-3.57926	7.16136e-06	0.0215146
ENSSSCT00000085665	0	0	0	0.009342	0.218127	0.187487	0.290051	0.23395	99.5092	6.63676	0.00176162	0.034172
ENSSSCT00000086050	0	0	0.037584	0.038351	0.110573	0.19655	0.196939	0.202007	9.29833	3.21697	0.00300174	0.0425984
ENSSSCT00000086212	0	0.04888	0.025644	0.062943	0.222737	0.312146	0.369398	0.272776	8.56247	3.09803	0.00329282	0.0425984
ENSSSCT00000086293	0.340946	0.170121	0.228837	0.033798	2.78986	2.48692	3.31314	2.79483	14.7146	3.87918	0.000585623	0.0254233
ENSSSCT00000086738	0.070918	0.045461	0.075975	0	0.222889	0.215475	0.264514	0.166976	4.52215	2.17701	0.000190686	0.0227609
ENSSSCT00000086768	0.01435	0.015279	0.054728	0.0224	0.964683	0.650064	0.792645	0.678055	28.9016	4.85308	0.00193424	0.034172
ENSSSCT00000087060	0.768713	0.559555	0.759143	0.880976	7.86381	6.46685	6.67104	8.8206	10.0466	3.32864	0.000867519	0.0283694
ENSSSCT00000087296	0.138185	0.119064	0.057206	0.136688	0.903196	0.791542	0.817263	0.986931	7.7557	2.95526	0.000236561	0.0227609
ENSSSCT00000087499	0	0	0.066245	0.040198	0.182039	0.213912	0.213737	0.252656	8.10146	3.01818	0.00122426	0.034172
ENSSSCT00000087611	8.66464	2.89887	11.9696	9.54131	21.3291	14.3837	25.5086	17.994	2.39507	1.26007	0.00190322	0.034172
ENSSSCT00000087620	0.02155	0	0.036454	0.043307	0.275616	0.166306	0.223533	0.192286	8.46642	3.08175	0.00377101	0.0425984
ENSSSCT00000087782	1.4937	1.21739	0.99805	1.61967	0	0	0	0	0	-	0.00243614	0.0425562
ENSSSCT00000087815	0.061018	0	0.011165	0.022494	1.76658	1.74569	2.6697	1.7192	83.4539	6.38291	0.003698	0.0425984
ENSSSCT00000087876	0.277893	0.278874	0.203876	0.300988	0.1522	0.084837	0	0.060759	0.280508	-1.83389	0.00409925	0.0437186
ENSSSCT00000087903	0.530721	0.398576	0.575501	0.407249	1.94156	1.42863	1.93709	1.68071	3.65472	1.86976	0.000642239	0.0254233
ENSSSCT00000088196	3.09608	3.13149	3.8219	3.68457	12.9046	11.5975	14.5543	13.7424	3.84438	1.94275	0.000252065	0.0227609
ENSSSCT00000088280	0	0	0.020666	0	0.809836	1.06912	0.79702	0.801019	168.247	7.39444	0.00108421	0.034172
ENSSSCT00000088359	0.259423	0.055331	0.134414	0.06271	0.620442	0.424697	0.429808	0.426857	3.71535	1.8935	0.000276667	0.0227609
ENSSSCT00000088557	0	0	0	0.020197	0.111431	0.1733	0.180836	0.137363	29.8525	4.89978	0.00408462	0.0437186
ENSSSCT00000088622	0	0	0	0	0.114014	0.094438	0.100847	0.107378	-	-	0.000144992	0.0227609
ENSSSCT00000088680	0.194788	0.242179	0.353884	0.103575	0.667511	0.816155	0.777352	0.470091	3.05348	1.61045	0.00187715	0.034172
ENSSSCT00000088940	3.19928	2.24287	2.43522	1.95133	11.4209	7.12895	11.1812	8.25029	3.86432	1.95022	0.00420856	0.0437186
ENSSSCT00000089225	0	0	0	0	0.245844	0.235194	0.318442	0.258861	-	-	0.000751891	0.0254233
ENSSSCT00000089272	0.146346	0.209165	0.093032	0.152602	0.674767	0.72915	0.765642	0.539167	4.50594	2.17183	0.0028801	0.0425984
ENSSSCT00000089313	0.965148	1.35814	1.58167	1.79536	3.76241	3.4057	3.71038	3.65115	2.54891	1.34988	0.0017083	0.034172
ENSSSCT00000090103	0.073505	0	0.029346	0.076784	0.153312	0.100854	0.128836	0.16149	3.0311	1.59984	0.000421427	0.0254233
ENSSSCT00000090234	0.127264	0	0.026172	0	1.20652	0.78002	0.923566	0.89719	24.8136	4.63306	0.000671502	0.0254233
ENSSSCT00000090314	0.898498	0.817756	0.813891	0.740114	0.023242	0.192337	0.27107	0.036625	0.16001	-2.64377	0.002335	0.0421311
ENSSSCT00000090389	0.161789	0.38609	0.173684	0.394338	0.510805	0.612644	0.488643	0.73767	2.10571	1.07431	0.001653	0.034172
ENSSSCT00000090802	0.147783	0.171885	0.040187	0.050145	1.21881	0.876668	0.723078	0.757289	8.72157	3.12459	0.00344482	0.0425984
ENSSSCT00000090941	0.03043	0.063891	0.114633	0	0.237712	0.239253	0.293954	0.171552	4.51042	2.17326	0.000190394	0.0227609
ENSSSCT00000090947	0.075445	0	0.022448	0	16.2167	12.3576	14.37	10.0481	541.329	9.08036	0.002073	0.034172
ENSSSCT00000091148	0.278838	0.257996	0.122466	0.140955	0.866243	0.58858	0.577106	0.531726	3.20355	1.67967	0.00405954	0.0437186
ENSSSCT00000091337	0.963741	1.19369	1.00704	1.13472	0.139289	0.06616	0	0.111854	0.0738053	-3.76013	0.000550064	0.0254233
ENSSSCT00000091400	0.082456	0	0	0	0.335218	0.461806	0.367925	0.314654	17.9442	4.16544	0.00424485	0.0437186
TCONS_00001469	0	0	0	0	0.367718	0.571469	0.401607	0.446809	-	-	0.0021118	0.0417787
TCONS_00002965	0.474295	0.27076	0.347926	0.309698	0	0	0	0	0	-	0.00415304	0.0437186
TCONS_00003172	0	0.010822	0	0.025864	0.761775	0.722514	0.899964	0.799765	86.7911	6.43948	0.000287953	0.0227609
TCONS_00003757	0.010131	0.065156	0.058657	0.009469	0.763681	0.991912	0.566077	0.707649	21.123	4.40075	0.00359772	0.0425984
TCONS_00005058	1.21074	1.76679	1.24161	1.60363	0	0	0	0	0	-	0.00177291	0.034172
TCONS_00007219	0.308915	0.422295	0.237517	0.366641	0	0	0	0	0	-	0.00349741	0.0425984
TCONS_00007597	0.131743	0.139738	0.193814	0.162621	1.86249	1.44777	1.4939	1.82624	10.5594	3.40045	0.000955081	0.0311468
TCONS_00007675	0.101054	0.035385	0.065	0.005543	0.27736	0.269215	0.315464	0.190134	5.0834	2.34579	0.00137481	0.034172
TCONS_00009174	0.312587	0.17455	0.295816	0.542634	0.855434	0.836544	0.993456	1.22113	2.94705	1.55927	0.000345346	0.0227609
TCONS_00010328	0.401859	0.412597	0.55714	0.29974	0	0	0	0	0	-	0.00423961	0.0437186
TCONS_00010747	0.017783	0.028889	0.037644	0.048001	0.539728	0.638869	0.52606	0.660063	17.8716	4.1596	0.000385151	0.0227609
TCONS_00010899	0.128987	0.023653	0	0.088499	0.373588	0.459638	0.404864	0.487706	7.15685	2.83933	0.00326042	0.0425984
TCONS_00011439	0.481748	0.502097	0.365208	0.527035	0	0	0	0.192885	0.102812	-3.28191	0.00208069	0.034172
TCONS_00012632	0	0	0	0	1.77632	1.84049	1.47471	1.30788	-	-	0.00104917	0.034172
TCONS_00013337	0.383159	0.086401	3.85663	0.262292	18.3216	21.791	19.9395	18.9108	17.2089	4.10508	0.000541104	0.0254233
TCONS_00013590	0.346638	0.276917	0.449603	0.253555	0.714755	0.706311	0.745885	0.694696	2.15695	1.10899	0.00139766	0.034172
TCONS_00013769	0.810016	0.848945	0.614593	0.703476	0	0	0	0.036076	0.0121181	-6.36669	0.000956187	0.034172
TCONS_00013828	0.474011	0.480074	0.253905	0.680892	2.29722	2.54903	2.07189	3.53533	5.53421	2.46838	0.00314943	0.0425984
TCONS_00013966	0.043734	0	0	0	1.88429	1.223	1.69433	1.60701	146.537	7.19512	0.00122449	0.034172
TCONS_00015717	0.288279	0.091597	0.134455	0.112747	0.613238	0.369737	0.520551	0.570988	3.30822	1.72606	0.00264861	0.0425984
TCONS_00015792	0	0	0	0	0.722474	0.712906	0.567125	0.675451	-	-	0.000328174	0.0227609
TCONS_00016355	0	0	0	0	0.473487	0.601715	0.429952	0.560768	-	-	0.000953848	0.0311468
TCONS_00016368	0	0	0.028491	0	0.26762	0.315061	0.376555	0.431715	48.8207	5.60942	0.00222167	0.0421311
TCONS_00016381	0.055419	0.033763	0.022841	0.02954	0.341392	0.330755	0.423691	0.270321	9.65054	3.27061	0.00284933	0.0425984
TCONS_00016875	1.25389	0.805317	2.03641	0.797909	9.93166	10.7296	8.19271	9.09286	7.75449	2.95503	0.00182236	0.034172
TCONS_00017028	0.36316	0.42098	0.376088	0.534258	1.09153	1.29614	1.04056	1.23698	2.75317	1.46109	0.000519178	0.0254233
TCONS_00017160	0	0	0	0.081288	1.25471	1.41315	1.82385	1.40915	72.592	6.18174	0.00143337	0.034172
TCONS_00018402	0.111856	0.118368	0.059379	0.037581	1.20308	1.28333	0.885714	1.04894	13.5125	3.75622	0.000779832	0.0254233
TCONS_00018403	0.03652	0.106562	0.082194	0.055954	1.5195	1.75534	1.13053	1.38634	20.5942	4.36417	0.00169854	0.034172
TCONS_00018534	0.178981	0.058252	0.103825	0.197981	0.556373	0.53191	0.505723	0.492965	3.87165	1.95295	0.00184307	0.034172
TCONS_00018835	1.00885	1.05144	0.999958	0.940586	3.10469	3.18727	3.81906	2.45571	3.14102	1.65123	0.00403379	0.0425984
TCONS_00020338	0.064496	0.107868	0.079557	0.114898	0.709753	1.16027	0.8161	1.07254	10.2466	3.35708	0.00292772	0.0425984
TCONS_00020364	0.121668	0.17694	0.100729	0.101921	1.01652	0.921778	1.08515	0.711521	7.45118	2.89747	0.00227259	0.0421311
TCONS_00025302	0.271284	0.229386	0.169832	0.171812	0.556774	0.539345	0.496684	0.366078	2.32559	1.2176	0.00251142	0.0425562
TCONS_00026701	0	0	0	0.097709	0.352102	0.453211	0.570383	0.471525	18.9053	4.24072	0.00303259	0.0425984
TCONS_00028785	0.487661	0.703433	0.45749	0.543927	0	0	0	0	0	-	0.00212455	0.0417787
TCONS_00028924	0	0	0	0	0.49947	0.433488	0.51716	0.364237	-	-	0.00097537	0.034172
TCONS_00030037	0.191379	0.143422	0.050508	0.115632	1.15863	0.858294	0.696223	0.673828	6.76123	2.75729	0.00379216	0.0425984
TCONS_00031893	0.191288	0.098387	0.093319	0.088518	1.6756	1.60334	1.88333	1.0191	13.1097	3.71256	0.00416172	0.0437186
TCONS_00032448	0.161119	0.109191	0.147237	0.03728	0.580394	0.506354	0.524276	0.552896	4.75768	2.25026	0.000801879	0.0254233
TCONS_00032453	0.075179	0.022691	0.062613	0.034109	0.609273	0.518301	0.538138	0.641505	11.8567	3.56763	0.000363895	0.0227609
TCONS_00033496	0.197656	0	0	0	10.423	8.12725	8.72335	11.238	194.842	7.60616	0.000872234	0.0311468
TCONS_00033990	1.0041	0.745821	0.940098	0.60698	0.006479	0.023855	0	0.02934	0.0180995	-5.78791	0.00365355	0.0425984
TCONS_00035105	0	0	0	0	0.513576	0.589795	0.359742	0.391057	-	-	0.00325168	0.0425984
TCONS_00035336	0.487073	0.441465	0.329832	0.353529	0.074674	0.154126	0.037086	0	0.164952	-2.59988	0.00143326	0.034172
TCONS_00036135	0	0	0	0.031881	0.670939	0.488448	0.471648	0.414487	64.1612	6.00363	0.0036341	0.0425984
TCONS_00036372	0	0	0	0	0.634794	0.565678	0.475878	0.600727	-	-	0.000471154	0.0254233
TCONS_00036686	0.266688	0.243198	0.204033	0.343949	0	0	0	0	0	-	0.00292234	0.0425984
TCONS_00036792	0	0.010025	0	0	0.107402	0.100923	0.144791	0.124753	47.6677	5.57494	0.0020609	0.034172
TCONS_00036861	0.014774	0.155539	0.012865	0.012993	0.420997	0.447533	0.275752	0.438839	8.07011	3.01259	0.00338393	0.0425984
TCONS_00039020	0.178129	0	0	0.045721	0.669034	0.340067	0.632085	0.509416	9.60734	3.26414	0.00401979	0.0425984
TCONS_00041554	0.080187	0	0.362974	0	0.724064	0.807626	1.27368	0.959466	8.49542	3.08669	0.00127552	0.034172
TCONS_00042367	10.8365	10.2323	11.8812	10.6083	0.365623	0.367875	0	0	0.0168394	-5.89201	0.000135907	0.0227609
TCONS_00042638	0	0.122145	0	0	0.394542	0.341971	0.327122	0.269648	10.9156	3.44832	0.0040089	0.0425984
TCONS_00042758	0.275092	0.351377	0.399144	0.248399	0.891202	0.901	1.058	1.04491	3.05736	1.61229	0.00108789	0.034172
TCONS_00044910	0.250989	0.331387	0.220143	0.219539	2.20058	2.05218	1.82331	1.98673	7.88878	2.9798	0.000149746	0.0227609
TCONS_00045526	0.001224	0	0.013989	0.005679	0.104749	0.159191	0.127216	0.138461	25.3502	4.66393	0.00192165	0.034172
TCONS_00046838	0.015961	0.046371	0.048069	0	0.314706	0.317725	0.227473	0.317796	10.6675	3.41515	0.00319308	0.0425984
TCONS_00047602	1.23148	1.24168	0.781471	0.884262	0.00391	0	0.018697	0	0.00546209	-7.51633	0.00343663	0.0425984
TCONS_00049796	0.308474	0.17105	0.524155	0.107446	14.9933	13.5826	15.5681	14.8726	53.1142	5.73103	3.47438e-05	0.0215146
TCONS_00051274	0.943092	1.23608	0.841446	1.01884	0.155908	0.221527	0.163451	0.12167	0.164021	-2.60805	0.0013486	0.034172
TCONS_00052641	0.298324	0.409152	0.250235	0.320832	1.36948	1.23705	1.15846	1.20188	3.88478	1.95783	0.00040045	0.0227609
TCONS_00052661	0	0.100638	0	0.102923	1.15687	1.21618	1.10471	0.880733	21.4113	4.4203	0.00129387	0.034172
TCONS_00053148	0.024011	0.054981	0	0.028614	0.158986	0.195897	0.116193	0.188365	6.12829	2.61549	0.000597781	0.0254233
TCONS_00053150	0.026706	0.007102	0.008244	0.023454	1.31086	1.08579	0.676493	1.11052	63.8669	5.997	0.00414625	0.0437186
TCONS_00054856	0.031591	0.044652	0.061364	0.0089	1.07066	1.30787	1.5018	0.92179	32.7775	5.03463	0.00217387	0.0421311
TCONS_00056028	0.03066	0.025716	0.020284	0.061391	0.662584	0.5108	0.505934	0.674293	17.0489	4.0916	0.000800356	0.0254233
TCONS_00057341	0.859987	0.712373	0.920771	0.487897	5.14475	4.70018	4.25522	3.81546	6.00988	2.58734	0.000578857	0.0254233
TCONS_00058705	0.268782	0.245165	0.561293	0.367252	2.21784	1.94718	2.04239	1.69618	5.47913	2.45395	0.00125778	0.034172
TCONS_00058710	0.042227	0.092938	0	0.097667	0.322834	0.418663	0.302797	0.323226	5.87342	2.5542	0.000934066	0.0311468
TCONS_00058713	0.117982	0.05803	0	0.11148	1.93488	1.72977	1.59033	1.49524	23.4797	4.55334	0.000381937	0.0227609
TCONS_00058722	0.166851	0.259923	0.296868	0.027977	2.5069	1.84245	2.30626	2.42609	12.0829	3.59489	0.00156047	0.034172
TCONS_00059594	0.384563	0.568012	0.326317	0.464639	0.013677	0.004307	0.003772	0	0.0124781	-6.32445	0.00397122	0.0425984
TCONS_00059695	4.38681	4.48756	6.45517	4.73072	0.11519	0.127131	1.06136	0.103217	0.0701338	-3.83375	0.000356575	0.0227609
TCONS_00061574	0.441434	0.41505	0.412109	0.684691	0.200256	0.204927	0.192872	0.353084	0.486944	-1.03817	0.00288397	0.0425984
TCONS_00062169	0.021255	0.005851	0.018247	0.030715	0.560767	0.367774	0.395784	0.352115	22.0387	4.46197	0.00360967	0.0425984
TCONS_00062630	0.080336	0.15757	0.064474	0.035804	0.771179	0.847187	0.493317	0.709199	8.34126	3.06027	0.00233548	0.0425562
TCONS_00064243	0	0.146936	0	0.454992	0.978261	1.13068	1.26242	1.22674	7.63895	2.93337	0.00217876	0.0421311
TCONS_00064245	0	0.271373	0.09597	0.100615	0.304798	0.513231	0.383525	0.351513	3.31882	1.73067	0.000362557	0.0227609
TCONS_00065452	0.246803	0.119715	0.169679	0.253903	0.623749	0.409653	0.616855	0.784153	3.08114	1.62346	0.00401351	0.0425984
TCONS_00065980	0.166582	0.121494	0.113334	0.099795	0.074346	0.00451	0	0	0.157333	-2.66811	0.000358963	0.0227609
TCONS_00066652	0	0	0	0	0.261373	0.229197	0.290753	0.316973	-	-	0.000708693	0.0254233
TCONS_00067611	0	0	0	0	0.754117	0.83981	0.527237	0.673537	-	-	0.00183869	0.034172
TCONS_00068549	0.033302	0	0	0	0.412611	0.334087	0.39909	0.312344	43.7851	5.45237	0.000384277	0.0227609
TCONS_00069264	0.300168	0.447319	0.179527	0.202055	0.045858	0.233634	0.02294	0.035664	0.299447	-1.73963	0.00314488	0.0425984
TCONS_00069406	0.532179	0.666516	0.442655	0.388802	1.9089	1.76523	1.36284	2.00384	3.46812	1.79415	0.00381317	0.0425984
TCONS_00070014	0.178468	0.286864	0.2548	0.16889	0.953915	1.03991	1.10559	0.891932	4.4896	2.16659	9.54422e-05	0.0227609
TCONS_00070088	0.289516	0.303471	0.282954	0.202233	0.014423	0.034562	0.063932	0	0.10473	-3.25526	0.000910511	0.0311468
TCONS_00070459	0.974332	0.92344	0.805718	0.653376	3.42205	3.29521	3.20408	2.5445	3.71353	1.89279	0.000402411	0.0227609
TCONS_00070608	0.084216	0.23682	0.171568	0.186825	0.264611	0.383918	0.404299	0.408207	2.15039	1.1046	0.00215915	0.0421311
TCONS_00071234	0.079436	0	0.022135	0	0.901487	0.531546	0.582266	0.672301	26.4603	4.72576	0.0022539	0.0421311
TCONS_00071235	0.0381	0.090161	0.029438	0.027016	0.721684	0.693738	0.793022	0.682555	15.6511	3.9682	0.000263133	0.0227609
TCONS_00071236	0.04685	0.014728	0.066576	0.05053	0.698243	0.82041	1.00669	0.732862	18.2345	4.1886	0.00134182	0.034172
TCONS_00071287	0.249885	0.176553	0.18011	0.265356	0	0	0	0	0	-	0.00252772	0.0425562
TCONS_00072513	0.170324	0.249138	0.098549	0.331795	0.507444	0.55507	0.423024	0.714483	2.58885	1.37231	0.000248554	0.0227609
TCONS_00074347	0.365744	0.239998	0.310676	0.299502	0.714812	0.534565	0.725657	0.709477	2.2078	1.14261	0.00100499	0.034172
TCONS_00077891	1.03878	1.0214	0.818787	0.762446	5.76083	5.02403	5.18565	3.9946	5.48279	2.45491	0.00102838	0.034172
TCONS_00079612	0.331143	0.565299	0.561694	0.403505	0	0	0	0	0	-	0.00414854	0.0437186
TCONS_00081347	0.213663	0.128576	0.188591	0.11489	0.673973	0.668893	0.637153	0.702531	4.15435	2.05462	0.000599402	0.0254233
TCONS_00082502	0.204843	0.169143	0.256309	0.201475	0.601174	0.459559	0.568739	0.567891	2.64179	1.40152	0.000780323	0.0254233
TCONS_00084130	0.401145	0.490706	0.3153	0.388241	1.01809	0.881767	0.850405	0.748844	2.19326	1.13308	0.00427496	0.0437186
TCONS_00084730	0.043577	0.055859	0.063331	0.027593	0.486293	0.585606	0.563753	0.4863	11.147	3.47859	0.000150972	0.0227609
TCONS_00087621	0.019058	0.219179	0.038375	0.199975	0.405437	0.508463	0.508599	0.560356	4.16053	2.05677	0.00207944	0.034172
TCONS_00089450	3.21662	3.1878	2.05312	3.29834	0.262197	0.365909	0.049708	0.378545	0.0898579	-3.47621	0.00128951	0.034172
TCONS_00093764	0	0	0	0	0.271509	0.212134	0.183179	0.270849	-	-	0.0017743	0.034172
TCONS_00094950	0	0.126392	0	0.089277	0.421504	0.641729	0.381932	0.66054	9.7636	3.28741	0.00163569	0.034172
TCONS_00095665	0.550954	0.416243	0.423022	0.582182	0	0	0	0	0	-	0.00141508	0.034172
TCONS_00095892	1.60486	1.5691	2.18514	1.52364	0.095235	0.182451	0.171162	0.133342	0.084587	-3.56342	0.00180982	0.034172
TCONS_00096103	0.322811	0.333959	0.309753	0.241037	0	0	0	0	0	-	0.000717141	0.0254233
TCONS_00096179	0.050501	0.089471	0.091225	0.071323	0.775906	0.61417	0.639237	0.567591	8.58424	3.10169	0.00156853	0.034172
TCONS_00096861	3.43824	3.48991	3.06967	4.77022	0.025382	0.071613	0.124537	0	0.0150008	-6.05882	0.00268636	0.0425984
TCONS_00097391	1.48126	1.40717	1.91787	1.81201	3.74842	3.55045	3.18661	4.09854	2.20358	1.13985	0.00380074	0.0425984
TCONS_00098541	0.221861	0.161315	0.256477	0.436542	1.38829	1.62226	1.5339	1.51408	5.62959	2.49303	0.0006334	0.0254233
TCONS_00098556	0.351407	0.294738	0.198508	0.28329	0.034314	0	0.028456	0	0.05565	-4.16748	0.00392003	0.0425984
TCONS_00099797	10.5461	11.378	12.1401	15.2131	0.142514	0	0	0	0.00289208	-8.43368	0.00130137	0.034172
TCONS_00100826	0.452902	0.205448	0.782936	0.237763	1.41386	1.35937	1.79479	1.8468	3.82051	1.93376	0.00403453	0.0437186
TCONS_00104107	1.81033	1.90298	1.26021	1.42915	0	0	0	0	0	-	0.00186218	0.034172
TCONS_00104147	2.58561	2.18817	1.90149	1.55135	0.250357	0.146826	0.073475	0.13267	0.0733385	-3.76928	0.00220236	0.0421311
TCONS_00104148	0.07363	0.176647	0.152605	0.016954	0.268796	0.374805	0.359685	0.184871	2.83005	1.50083	0.000185964	0.0227609
TCONS_00104194	0.052763	0.148893	0.051913	0	2.87691	2.47024	2.52763	2.29767	40.1171	5.32614	0.000256584	0.0227609
TCONS_00104585	0	0	0	0	0.781964	0.480496	0.786738	0.788043	-	-	0.00263297	0.0425984
TCONS_00105046	0.055864	0	0.081168	0	2.66664	1.95419	2.69405	1.83832	66.796	6.06169	0.00167928	0.034172
TCONS_00106675	1.26588	0.812262	1.0749	0.885186	0.15516	0.189645	0.088902	0.054001	0.120773	-3.04963	0.00349592	0.0425984
TCONS_00107088	0.135683	0.253712	0.163446	0.068324	2.02678	1.6452	1.82882	1.8643	11.8569	3.56766	0.00057943	0.0254233
TCONS_00108113	0.181016	0.107351	0.163323	0.169308	1.57709	1.5816	1.74543	1.66315	10.5753	3.40263	3.73649e-05	0.0215146
TCONS_00108310	0.23572	0.322509	0.186797	0.045721	2.0912	1.67606	2.13326	1.8509	9.80265	3.29317	0.000946072	0.0311468
TCONS_00110515	0.369763	0.340109	0.371887	0.315268	0.762958	0.883156	1.0018	0.857935	2.50951	1.3274	0.00173331	0.034172
TCONS_00111298	1.24628	0.617406	1.28432	1.42137	3.37577	2.53275	2.69846	3.64132	2.68053	1.42252	0.00176843	0.034172
TCONS_00111562	0.127401	0.060084	0	0	0.573724	0.675602	0.416914	0.656235	12.3875	3.63082	0.00297383	0.0425984
TCONS_00114528	0	0.135461	0	0.054077	0.424466	0.629857	0.292873	0.398623	9.21092	3.20334	0.00311581	0.0425984
TCONS_00115501	0.710415	0.536553	0.633415	0.507212	0	0	0	0	0	-	0.00101782	0.034172
TCONS_00115502	0.409367	0.265669	0.336507	0.362713	0	0	0	0	0	-	0.00143171	0.034172
TCONS_00115869	0.287424	0.402237	0.460624	0.284718	0	0.100303	0.25541	0	0.247883	-2.01227	0.00114638	0.034172
TCONS_00116567	0.094825	0.103682	0.065954	0.13122	0.27298	0.327012	0.255036	0.332232	3.00055	1.58523	0.000255749	0.0227609
TCONS_00117216	0.501013	0.487331	0.764108	0.725548	0	0	0	0	0	-	0.00341373	0.0425984
TCONS_00117540	0	0	0	0	0.392279	0.323325	0.391326	0.21732	-	-	0.00402673	0.0425984
TCONS_00117602	0.319891	0.608969	0.712723	0.35207	1.52444	1.63274	1.64268	1.82942	3.3252	1.73344	0.00238438	0.0425562
TCONS_00119877	0	0.062569	0.036397	0.068411	0.324623	0.272214	0.299685	0.327265	7.31156	2.87018	0.00152041	0.034172
TCONS_00120217	0.284928	0.06796	0.230116	0.092618	0.538853	0.403036	0.634371	0.41991	2.95457	1.56295	0.00172512	0.034172
TCONS_00121892	0.251262	0.144643	0.208855	0.104977	1.03265	1.05541	0.820475	0.734735	5.13326	2.35988	0.00188133	0.034172
TCONS_00122576	0	0	0.007924	0	0.408794	0.347584	0.260463	0.253595	160.328	7.32488	0.00371843	0.0425984
TCONS_00122632	2.38951	2.76607	1.81807	2.03491	0.624733	0.559715	0.525359	0.513863	0.246839	-2.01836	0.00321956	0.0425984
TCONS_00123157	0.865124	0.900027	0.655819	0.645274	2.10475	2.3698	2.16036	2.3117	2.91778	1.54487	0.000466392	0.0254233
TCONS_00126067	0.408678	0.494709	0.262773	0.382165	0	0	0	0	0	-	0.00395817	0.0425984
TCONS_00126676	0.005213	0	0	0	0.886623	0.755237	0.734948	0.834611	616.04	9.26688	0.000170467	0.0227609
TCONS_00127088	1.42956	0.81487	0.970829	1.00498	0.147751	0	0	0.169837	0.0752536	-3.7321	0.00284579	0.0425984
TCONS_00128155	2.1454	1.38565	1.62483	1.04307	3.58951	3.19949	3.53949	2.57061	2.08085	1.05717	0.000656741	0.0254233
TCONS_00129300	1.45152	1.30618	1.23144	1.06211	4.18126	3.99841	4.80032	3.12103	3.18753	1.67244	0.00297364	0.0425984
TCONS_00130137	0.070147	0.193288	0.238073	0.094757	0.427711	0.583805	0.682008	0.344155	3.41741	1.7729	0.00311237	0.0425984
TCONS_00132578	0.136389	0.371044	0.200072	0.318605	0.89072	1.0612	0.970103	0.913744	3.73817	1.90233	0.000394015	0.0227609
TCONS_00132967	0.052995	0	0	0	0.676542	0.648992	0.564288	0.585109	46.7012	5.54539	6.78901e-05	0.0227609
TCONS_00133169	0	0.001385	0	0	2.24306	1.41719	1.78748	2.1285	5470.2	12.4174	0.00203131	0.034172
TCONS_00133599	0.941573	0.938062	0.918899	0.912282	3.95596	5.0821	4.47232	4.17525	4.76597	2.25277	0.00073067	0.0254233
TCONS_00133650	5.65398	5.70768	4.09734	4.35289	0.509386	0.283974	0.595073	0.175049	0.0789163	-3.66353	0.00194976	0.034172
TCONS_00133992	0.429501	0.359403	0.26485	0.392298	0	0	0	0	0	-	0.00197801	0.034172
TCONS_00135633	0.160186	0.091114	0.079776	0.014314	0.327243	0.321343	0.354324	0.246037	3.61605	1.85441	0.00200658	0.034172
TCONS_00136184	0.233289	0.049728	0.080499	0.152349	1.18566	0.58368	0.86782	1.06447	7.17558	2.84309	0.00348234	0.0425984
TCONS_00137456	0	0	0.09763	0	0.359418	0.504192	0.425591	0.339892	16.6864	4.0606	0.0025927	0.0425562
TCONS_00137901	0.587644	0.591453	1.02119	0.478922	7.68471	5.31336	5.1363	6.14758	9.06311	3.18001	0.00364579	0.0425984
TCONS_00138165	0.043976	0.104434	0.11605	0.040184	0.348974	0.384134	0.317143	0.404114	4.77398	2.25519	0.0034027	0.0425984
TCONS_00138401	0	0.004041	0	0	0.568278	0.658311	0.824011	0.738488	690.197	9.43087	0.00106076	0.034172
TCONS_00140772	0	0	0	0.006815	0.226927	0.237814	0.263781	0.218067	138.898	7.11788	0.000227662	0.0227609
TCONS_00140840	0.174039	0.029348	0.06752	0.045941	1.44966	1.2504	1.09683	1.35196	16.2502	4.02239	0.0002968	0.0227609
TCONS_00140954	0	0.19642	0.089222	0.099387	0.570325	0.757842	0.687845	0.716026	7.09567	2.82694	2.25e-05	0.0215146
TCONS_00141093	0	0.023256	0.179222	0	0.718907	0.748329	0.811211	0.519315	13.8176	3.78844	0.000881914	0.0311468
TCONS_00141158	0.063468	0.094609	0.120714	0.146521	1.08562	0.797134	0.995819	1.01018	9.1433	3.19271	0.000927667	0.0311468
TCONS_00141716	0.453044	0.413331	0.374294	0.284806	1.68685	1.33812	1.56246	1.2254	3.8105	1.92998	0.00093053	0.0311468
TCONS_00143051	0.049568	0	0.017056	0	0.532137	0.701995	0.710772	0.629099	38.6348	5.27183	0.00114507	0.034172
TCONS_00143194	0.073449	0.100775	0.11474	0.085225	0.340294	0.368071	0.289844	0.261659	3.36693	1.75143	0.00353865	0.0425984
TCONS_00143843	0.006303	0.00668	0.007903	0	1.19965	0.886917	0.961987	0.915007	189.771	7.56812	0.000804035	0.0254233
TCONS_00145078	0.022453	0.117549	0	0.145949	0.58821	0.496188	0.478175	0.823932	8.34585	3.06106	0.00373556	0.0425984
TCONS_00145661	0.14076	0.214562	0.273241	0.185462	2.25502	1.98955	1.90961	1.81489	9.78971	3.29127	0.000556167	0.0254233
TCONS_00146298	8.48138	9.76361	9.37539	9.14815	21.0355	19.4756	18.9164	23.3738	2.25196	1.17118	0.00206624	0.034172
TCONS_00147990	0.086299	0.437213	0.414706	0.329084	1.45915	1.64874	1.72805	1.33691	4.87086	2.28418	0.000605245	0.0254233
TCONS_00148137	0.517777	0.722264	0.380395	0.324915	1.84035	1.7696	1.3083	1.74657	3.42602	1.77654	0.0019957	0.034172
TCONS_00149874	0.266954	0.357962	0.331394	0.341294	0.713779	0.772573	0.873581	0.76473	2.40803	1.26785	0.000572068	0.0254233
TCONS_00150084	0	0	0.039816	0	1.22934	1.12275	0.928245	1.23333	113.363	6.82481	0.000817321	0.0263727
TCONS_00150726	0.22022	0.209939	0.15819	0.196185	0	0	0	0	0	-	0.000718343	0.0254233
TCONS_00151076	0	0	0.019521	0	0.621893	0.854099	0.707763	0.777294	151.685	7.24494	0.000714153	0.0254233
TCONS_00151572	0.228733	0.286532	0.565676	0.313907	2.40328	3.27054	3.04165	2.96593	8.37467	3.06603	0.000617933	0.0254233
TCONS_00151782	0.401749	0.168997	0.094799	0.27543	0.953633	0.876911	0.699183	0.785964	3.52368	1.81708	0.000802492	0.0254233
TCONS_00152222	0.085303	0.067803	0	0.0755	1.05088	1.06114	0.605885	0.79262	15.3562	3.94075	0.0032372	0.0425984
TCONS_00152635	0.827361	0.606468	0.733989	0.554792	3.04827	3.52152	4.29798	2.9251	5.06605	2.34086	0.00281425	0.0425984
TCONS_00152643	0.038784	0	0.029902	0.02639	2.04365	1.98609	2.76444	2.91114	102.08	6.67355	0.00204629	0.034172
TCONS_00153151	0.184365	0.076549	0	0	0.305333	0.242238	0.127026	0.092048	2.93831	1.55498	0.00360551	0.0425984
TCONS_00153414	0.875596	1.09927	0.834542	1.35884	2.32869	1.94467	1.77982	2.60595	2.0774	1.05478	0.00399388	0.0425984
TCONS_00153450	0.031483	0	0.161707	0.079918	0.226105	0.219288	0.472475	0.310697	4.49846	2.16943	0.0024682	0.0425562
TCONS_00155759	0.419289	0.732176	0.455251	0.403507	1.15226	1.13866	1.04791	1.06174	2.1891	1.13034	0.00335632	0.0425984
TCONS_00155823	0	0	0	0	0.28125	0.330909	0.294915	0.365308	-	-	0.000457019	0.0254233
TCONS_00157328	0	0	0	0	0.269143	0.451204	0.494589	0.365495	-	-	0.00418102	0.0437186
TCONS_00157406	0.807497	0.026248	0.290664	0.182457	2.74869	2.10359	2.64251	1.62711	6.97999	2.80322	0.00196053	0.034172
TCONS_00157508	0.074926	0.186726	0.022776	0.094889	0.466445	0.414555	0.356375	0.433538	4.40506	2.13916	0.00253754	0.0425562
TCONS_00157808	1.17771	0.983736	1.08589	0.873769	8.43059	7.69261	7.1619	5.27527	6.93027	2.79291	0.00220211	0.0421311
TCONS_00157820	0.526552	0.508827	0.339829	0.305574	3.43615	3.09643	3.1803	2.26604	7.12699	2.83329	0.00127134	0.034172
TCONS_00157873	0.090872	0.222741	0.149076	0.116502	0.731559	0.656043	0.79001	0.667249	4.91178	2.29625	0.00140599	0.034172
TCONS_00157921	0.590157	0.393818	0.462475	0.553994	0	0	0	0	0	-	0.00150703	0.034172
TCONS_00157972	0.01944	0.020534	0	0.076279	0.377635	0.223146	0.298783	0.359748	10.8325	3.4373	0.00297891	0.0425984
TCONS_00158421	0	0	0	0	0.329387	0.415783	0.284083	0.351038	-	-	0.00107811	0.034172
TCONS_00159554	0.702868	0.866077	0.773144	0.913174	0	0.026737	0	0.009434	0.0111115	-6.4918	0.000337149	0.0227609
TCONS_00159803	0.331261	0.38845	0.191833	0.186527	1.15568	1.11663	1.03736	1.02049	3.94342	1.97945	8.15992e-05	0.0227609
TCONS_00160289	0.306817	0.28209	0.17898	0.260718	0	0	0	0	0	-	0.00264735	0.0425984
TCONS_00160462	0	0.203931	0	0	4.06915	3.06851	2.83249	2.46408	60.9727	5.93009	0.0031376	0.0425984
TCONS_00160769	0.1561	0.202263	0.302745	0.310489	0	0	0.180972	0.091716	0.28066	-1.83311	0.00420596	0.0437186
TCONS_00161191	0.100806	0.027891	0.004917	0.023214	1.30502	1.31248	0.992112	1.3717	31.7629	4.98927	0.000603807	0.0254233
TCONS_00161196	0	0	0	0.007598	1.26912	1.13655	1.15212	0.769558	569.537	9.15365	0.00224889	0.0421311
TCONS_00161197	0.002104	0.005553	0.005175	0	1.21854	1.0448	0.98012	0.890216	322.138	8.33153	0.000656816	0.0254233
TCONS_00161200	0.020044	0	0	0	2.847	2.85569	2.81824	1.55488	502.685	8.97351	0.00428796	0.0437186
TCONS_00161203	0	0	0	0.029631	0.849945	0.975852	0.895224	0.931868	123.279	6.94579	5.23785e-05	0.0215146
TCONS_00161675	0.146417	0.169552	0.305477	0.160475	1.33197	1.10964	1.0266	1.22582	6.00321	2.58573	0.00221983	0.0421311
TCONS_00162088	0.605064	0.57278	0.541583	0.563191	0	0	0	0.045446	0.0199096	-5.65039	8.56492e-05	0.0227609
TCONS_00162271	0	0	0.028387	0	0.465908	0.637683	0.472291	0.682802	79.5675	6.31411	0.00265746	0.0425984
TCONS_00164437	2.74183	1.89036	3.05537	3.08894	0.076244	0.178383	0	0.162926	0.0387466	-4.68979	0.00338498	0.0425984
TCONS_00164906	0.197801	0	0	0.109349	2.91615	2.21549	2.04736	2.13975	30.3394	4.92312	0.000785603	0.0254233
TCONS_00165152	0.024649	0.046173	0.038469	0.028898	1.99838	1.68778	1.68874	1.48977	49.6759	5.63448	0.000555458	0.0254233
TCONS_00166584	0	0	0.028387	0	0.882702	0.700723	0.916004	1.03816	124.62	6.96139	0.00105112	0.034172
TCONS_00167127	0.151389	0.271212	0.031969	0.318473	0.376954	0.520943	0.166885	0.551952	2.09139	1.06446	0.00384159	0.0425984
TCONS_00168084	0.049136	0.017514	0.034536	0.10413	0.722481	0.630642	0.513309	0.714449	12.5703	3.65195	0.000715079	0.0254233
TCONS_00168215	1.26446	1.3263	0.851663	1.17319	0.110514	0.135396	0.102638	0.338788	0.148916	-2.74743	0.00308607	0.0425984
TCONS_00169204	0	0.167055	0.08461	0.076873	0.326129	0.484391	0.549241	0.400421	5.35762	2.42159	0.00209892	0.0417787
TCONS_00169482	0.202851	0.066609	0.146213	0.129508	0.743474	0.453236	0.518919	0.469789	4.00861	2.0031	0.00271948	0.0425984
TCONS_00171138	0.100794	0.105953	0.076147	0.137564	0.797004	0.566478	0.754382	0.67303	6.63775	2.73069	0.00188384	0.034172
TCONS_00171396	0.36641	0.220744	0.471011	0.096796	1.59832	1.28794	1.93055	1.48505	5.45633	2.44793	0.00067658	0.0254233
TCONS_00173510	0.01235	0.032738	0.030972	0.010358	0.315164	0.407307	0.265845	0.245964	14.2827	3.83619	0.00327523	0.0425984
TCONS_00173868	2.11496	1.81243	1.74715	1.33116	0	0.007559	0	0	0.00107898	-9.85612	0.00167229	0.034172
TCONS_00174139	0.190916	0.161755	0.012249	0	0.82141	0.980431	0.816917	0.894016	9.62615	3.26696	0.000769045	0.0254233
TCONS_00174142	0.02211	0.280225	0.046266	0.120119	4.62647	3.87852	4.42377	4.36883	36.9039	5.2057	0.00029512	0.0227609
TCONS_00174834	0.749211	0.541887	0.730569	0.656494	0.211302	0.182175	0.122229	0.090609	0.226392	-2.1431	0.0024968	0.0425562
TCONS_00174898	0.359788	0.045655	0.15435	0.338483	0.663855	0.279759	0.542008	0.642525	2.36915	1.24437	0.00226481	0.0421311
TCONS_00174910	0.58656	0.402098	0.218014	0.369026	1.43791	1.29011	1.33716	1.38574	3.45937	1.79051	0.000553027	0.0254233
TCONS_00176108	0.00669	0	0.259274	0.822509	0.961964	0.608619	0.834446	1.48475	3.57361	1.83738	0.0039847	0.0425984
TCONS_00176137	0.332131	0.440732	0.232384	0.181932	0.691441	0.662227	0.596744	0.567786	2.12116	1.08485	0.00302487	0.0425984
TCONS_00176156	0.018088	0	0	0	0.314182	0.405651	0.25459	0.285433	69.6515	6.12208	0.00253004	0.0425562
TCONS_00176166	0	0	0.014833	0	0.620366	0.516682	0.478751	0.505095	142.985	7.15972	0.000548465	0.0254233
TCONS_00176822	14.7108	13.6994	15.7843	14.2914	0.809113	0.781333	0.454049	0.161328	0.0377155	-4.7287	9.59346e-05	0.0227609
TCONS_00177102	0.054523	0.378746	0.114529	0.134254	1.31783	1.42086	1.67275	1.52667	8.70624	3.12205	0.00122463	0.034172
TCONS_00178622	0	0	0.041198	0	0.717596	0.850016	0.77528	0.763978	75.4131	6.23674	0.000124748	0.0227609
TCONS_00178623	0	0	0	0	0.615376	0.74356	0.54766	0.738442	-	-	0.000831866	0.0263727
TCONS_00178627	0.019698	0	0.007261	0.007309	1.11947	1.08206	0.874594	1.04516	120.266	6.91009	0.000306469	0.0227609
TCONS_00178628	0	0.001915	0.028289	0.007628	1.10531	0.989852	0.785955	0.893822	99.7817	6.6407	0.00106972	0.034172
TCONS_00178630	0	0.034247	0	0.034472	1.59188	1.04289	1.15928	1.74148	80.5533	6.33187	0.00386807	0.0425984
TCONS_00180522	0.376557	0.43694	0.387268	0.439502	1.80661	1.66742	1.47296	1.33625	3.83062	1.93758	0.00195765	0.034172
TCONS_00182868	0.076178	0.027875	0.112321	0.107712	6.06509	5.84797	4.89806	6.20565	71.0206	6.15016	0.000326976	0.0227609
TCONS_00183378	1.10655	1.56952	1.76917	1.96894	0	0	0	0.051822	0.00807929	-6.95156	0.00287819	0.0425984
TCONS_00187368	1.31392	0.772851	1.64268	1.05852	5.9406	4.25878	4.38642	5.47283	4.18938	2.06674	0.00312235	0.0425984
TCONS_00187784	0.069878	0.156681	0.070086	0.105165	0.423374	0.386177	0.282907	0.37705	3.65722	1.87075	0.00342541	0.0425984
TCONS_00188130	0.048604	0.074703	0.005935	0.075901	1.31766	1.13279	1.59587	0.97192	24.4622	4.61248	0.00402979	0.0425984
TCONS_00188152	0.034008	0.077178	0.071352	0.027731	0.341934	0.623342	0.578256	0.590307	10.1481	3.34314	0.00382939	0.0425984
TCONS_00188153	0.29875	0.363828	0.815519	0.595305	1.54149	1.28389	2.04187	1.33459	2.99114	1.58069	0.00351745	0.0425984
TCONS_00188753	0	0	0	0	0.440616	0.360756	0.395266	0.525076	-	-	0.00121108	0.034172
TCONS_00188772	3.70715	3.09641	2.84866	3.5217	0.663263	0.860436	0.395115	0.654374	0.195324	-2.35606	0.000741698	0.0254233
TCONS_00189017	1.04411	0.820442	1.404	1.11668	4.28761	4.06048	4.61275	4.00645	3.86919	1.95203	4.43331e-05	0.0215146
TCONS_00189185	0.202782	0.094401	0.156791	0.13806	0.399348	0.357541	0.37981	0.40248	2.59982	1.37841	0.000732804	0.0254233
TCONS_00189555	0	0	0.040019	0	0.635666	0.832955	0.86288	0.873119	80.0775	6.32332	0.000650714	0.0254233
TCONS_00189567	0.163976	0.205621	0.134011	0.21281	0.956581	0.791467	0.787278	0.666529	4.46926	2.16003	0.00308266	0.0425984
TCONS_00191206	0	0.342187	0.153034	0	0.625622	0.86718	0.823547	0.793636	6.27999	2.65076	0.00132889	0.034172
TCONS_00192023	0.417425	0.640902	0.596759	0.436741	1.62807	1.30852	1.54082	1.2875	2.75592	1.46253	0.00390711	0.0425984
TCONS_00193642	0	0	0	0	0.448728	0.472072	0.606784	0.710482	-	-	0.00276626	0.0425984
TCONS_00193643	0.014894	0	0	0	0.71887	0.420707	0.639382	0.603746	159.978	7.32173	0.00229446	0.0421311
TCONS_00193872	0.019399	0.022064	0	0	0.437176	0.506378	0.374714	0.444205	42.5071	5.40963	0.000334195	0.0227609
TCONS_00194719	0.372191	0.347301	0.770939	0.351834	2.58383	2.19002	2.12112	2.15618	4.91305	2.29662	0.00200042	0.034172
TCONS_00194894	1.20963	1.25529	0.395535	0.678189	11.9021	11.8212	9.12703	9.49633	11.9669	3.58098	0.000368275	0.0227609
TCONS_00198367	1.80916	1.76883	1.40188	2.38948	0	0	0	0	0	-	0.00287087	0.0425984
TCONS_00199079	0.368096	0.142955	0.198268	0.27584	0.829413	0.679597	0.669314	0.664482	2.88563	1.52889	0.000602792	0.0254233
TCONS_00199280	4.0923	3.45549	3.59109	3.33721	0	0	0	0	0	-	0.000211472	0.0227609
TCONS_00199666	0.012989	0.303728	0.012109	0.103781	1.80913	1.45789	1.17232	1.3271	13.3295	3.73655	0.00330332	0.0425984
TCONS_00200111	0.779763	0.81885	1.00181	0.471236	4.79292	3.21786	4.00876	4.30797	5.31553	2.41021	0.00306987	0.0425984
TCONS_00200112	12.5684	9.0163	12.574	10.4094	31.9606	35.8476	41.1859	30.651	3.1333	1.64768	0.00197524	0.034172
TCONS_00200593	0.04393	0.126514	0	0.278229	0.306694	0.523351	0.35083	0.524337	3.80057	1.92621	0.00313925	0.0425984
TCONS_00200674	0.421512	0.371772	0.350104	0.581881	3.77826	4.36948	4.01058	5.32715	10.1349	3.34126	0.000940642	0.0311468
TCONS_00201101	0.220366	0.220307	0.135602	0.167564	0.64417	0.710159	0.756427	0.627679	3.68149	1.88029	0.0013683	0.034172
TCONS_00201327	0.22187	0.119932	0.161853	0.214571	0.465522	0.490567	0.409171	0.498771	2.59533	1.37592	0.00232373	0.0421311
TCONS_00201747	0.215403	0.211177	0.175491	0.190209	0.481383	0.495551	0.427799	0.598122	2.52796	1.33798	0.00344603	0.0425984
TCONS_00201825	0.031915	0.113189	0.117118	0.099515	0.24367	0.248603	0.313534	0.275447	2.98906	1.57969	0.00166324	0.034172
TCONS_00201875	0.118822	0.102364	0.27177	0.181926	0.35571	0.399615	0.534014	0.340537	2.41505	1.27206	0.00391882	0.0425984
TCONS_00202688	0.191692	0.314692	0.380651	0.301173	0	0.068053	0.05843	0	0.106449	-3.23177	0.00283761	0.0425984
TCONS_00203086	0.560503	0	0.091667	0.09149	3.78947	3.14038	4.71051	3.56792	20.4506	4.35407	0.00180266	0.034172
TCONS_00203348	0.418229	0.803682	0.52763	0.555609	15.4449	9.57006	12.7251	10.1706	20.7842	4.37742	0.0039652	0.0425984
TCONS_00204215	0	0	0	0	6.1742	6.38375	4.59614	6.68705	-	-	0.00103607	0.034172
TCONS_00205446	0.02293	0.164675	0	0	0.545404	0.460655	0.404781	0.532055	10.3563	3.37244	0.00426502	0.0437186
TCONS_00205564	0	0.018992	0.029911	0.014979	0.642792	0.556497	0.493889	0.358783	32.1211	5.00545	0.00422209	0.0437186
TCONS_00207752	0	0.075966	0	0	0.537534	0.516574	0.354705	0.30082	22.5052	4.49219	0.00424602	0.0437186
TCONS_00208022	0.288383	0.357103	0.177635	0.22575	0.797485	0.75926	0.715452	0.826535	2.95435	1.56284	0.00114044	0.034172
TCONS_00208449	0	0.008211	0.006455	0	3.84582	3.43411	3.19251	2.47006	882.483	9.78543	0.00152076	0.034172
TCONS_00208467	0.014152	0.047441	0.027612	0.031799	6.26456	5.4379	6.01494	4.6514	184.86	7.53029	0.000598765	0.0254233
TCONS_00208475	0.009053	0.022758	0.029493	0.015477	4.83802	4.07658	4.18092	3.38087	214.589	7.74543	0.000842765	0.0263727
TCONS_00208481	0.21944	0.289104	0.501672	0.086301	3.72323	3.42532	3.50535	5.03604	14.3089	3.83884	0.00383461	0.0425984
TCONS_00208603	0.140455	0.08717	0	0.035005	0.388519	0.513291	0.414163	0.468891	6.79612	2.76471	0.00332714	0.0425984
TCONS_00211730	0.268807	0.311927	0.263363	0.241151	2.87326	2.5129	2.56022	2.4598	9.58875	3.26134	0.000142784	0.0227609
TCONS_00211737	0	0.314228	0	0	3.46576	3.0173	2.0264	2.21853	34.1408	5.09343	0.00390962	0.0425984
TCONS_00212342	0.193361	0.170123	0.151778	0.218128	0.610085	0.640271	0.64754	0.602169	3.40892	1.76931	0.000409613	0.0227609
TCONS_00212843	0	0	0	0	0.291705	0.252855	0.191425	0.309541	-	-	0.00213107	0.0421311
TCONS_00213907	0.01921	0	0.037898	0	0.514332	0.65228	0.51353	0.480266	37.8302	5.24147	0.00112627	0.034172
TCONS_00213909	0.06846	0.006326	0.220073	0.151689	2.39527	2.81525	2.45228	2.3244	22.3654	4.48319	0.000486681	0.0254233
TCONS_00214367	0	0	0.009129	0	0.508065	0.493239	0.459816	0.482103	212.863	7.73378	3.50721e-05	0.0215146
TCONS_00215223	0.391874	0.268991	0.227828	0.247475	0.10732	0.04737	0	0	0.136151	-2.87672	0.000420231	0.0227609
TCONS_00215387	0.551423	0.67583	0.426299	0.492502	1.77738	1.79423	1.90232	1.51798	3.25803	1.704	0.00111425	0.034172
TCONS_00215467	0.428784	0.376706	0.392228	0.285855	0	0.017156	0.022692	0.042705	0.0556447	-4.16761	0.00287768	0.0425984
TCONS_00215533	0.412128	0.341569	0.228291	0.410959	0	0	0	0	0	-	0.00400151	0.0425984
TCONS_00216519	0	0	0	0.113261	1.51781	1.09726	0.821312	1.3937	42.6455	5.41432	0.00405349	0.0437186
TCONS_00217264	0.597794	0.364016	1.43133	0.729069	1.79792	1.77878	3.29911	1.86865	2.80073	1.4858	0.00339768	0.0425984
TCONS_00218002	0.774924	0.806326	0.585035	0.650137	0.217835	0.166458	0.202486	0.165153	0.266981	-1.90519	0.00251232	0.0425562
TCONS_00218039	0.018834	0.07918	0.015692	0.062734	0.221859	0.423052	0.364189	0.40108	7.99241	2.99863	0.00312993	0.0425984
TCONS_00220687	0.025081	0.027963	0.071568	0.05026	0.853387	0.853257	0.730561	1.03275	19.8429	4.31055	0.0011115	0.034172
TCONS_00220729	0.10572	0.271268	0.103638	0.148843	1.72454	1.59538	1.47792	1.19564	9.52149	3.25119	0.00143652	0.034172
TCONS_00220737	0.15952	0.207339	0.108538	0.127574	0.992936	0.824487	0.950478	0.76379	5.85715	2.5502	0.00124763	0.034172
TCONS_00220805	0.053726	0.038486	0.023095	0.045716	0.832716	0.863916	0.928209	0.699183	20.6432	4.36759	0.000640778	0.0254233
TCONS_00220912	2.51516	2.48789	2.66618	1.86018	0.321103	0.24951	0.258038	0.291438	0.11754	-3.08877	0.00143291	0.034172
TCONS_00221119	0	0.002409	0	0.010911	0.472773	0.430997	0.47989	0.578871	147.337	7.20298	0.000467564	0.0254233
TCONS_00223345	0.044923	0.011409	0.046055	0.006816	2.87691	2.52496	2.31507	1.89096	87.982	6.45914	0.00128541	0.034172
TCONS_00223359	0.116724	1.09996	0.305714	0.314419	3.56656	3.46586	3.80345	2.88077	7.46761	2.90065	0.00206431	0.034172
TCONS_00225052	0	0.019822	0.007757	0	0.635547	0.57152	0.571523	0.386017	78.4875	6.29439	0.00205217	0.034172
TCONS_00225154	0.026138	0.018384	0	0	0.583255	0.505147	0.54508	0.523393	48.4452	5.59828	5.49628e-05	0.0215146
TCONS_00225415	0.087908	0	0.162876	0.109666	0.645123	0.542293	0.597369	0.672967	6.81857	2.76947	0.000419194	0.0227609
TCONS_00227009	0.276122	0.311697	0.219737	0.161918	2.71898	2.69364	2.31271	1.93438	9.96386	3.3167	0.00076634	0.0254233
TCONS_00227290	0	0	0	0	4.95315	4.12362	3.46664	5.11733	-	-	0.00140955	0.034172
TCONS_00227299	0	0	0	0.022022	3.55998	2.67506	3.13079	3.6302	590.138	9.20491	0.000656588	0.0254233
TCONS_00228029	0.134976	0.033634	0.159198	0.038252	0.897597	0.775803	0.782308	0.744652	8.74272	3.12808	0.000179302	0.0227609
TCONS_00228471	0.477541	0.293483	0.480833	0.303196	1.79855	1.72344	2.08649	1.75949	4.73808	2.2443	0.000144068	0.0227609
TCONS_00228527	0	0	0.066053	0	1.27745	0.92395	1.09474	1.4365	71.649	6.16287	0.00212275	0.0417787
TCONS_00228784	0.382751	0	0	0.322557	0.788822	0.543606	0.726833	0.839179	4.10947	2.03895	0.00374212	0.0425984
TCONS_00228853	0.100011	0.067883	0.045602	0.030704	0.387794	0.308407	0.315139	0.234118	5.10016	2.35054	0.000861113	0.0263727
TCONS_00229260	0.127137	0.039095	0.025115	0.053268	2.76316	2.28072	2.59732	2.19657	40.2173	5.32975	0.000282163	0.0227609
TCONS_00230711	0.198778	0.276421	0.205862	0.211123	0.769588	0.582161	0.726506	0.646858	3.05443	1.6109	0.00422079	0.0437186
TCONS_00233880	9.48365	6.90551	9.26511	5.41491	18.837	16.5549	20.4066	15.9401	2.309	1.20727	0.000142773	0.0227609
TCONS_00233881	2.69071	3.18204	3.40869	1.56518	8.90012	8.46755	10.0977	7.08941	3.18576	1.67164	0.000345662	0.0227609
TCONS_00234069	0	0.460341	0.086085	0.348767	3.09175	3.73362	2.78836	3.52977	14.6823	3.87601	0.000151022	0.0227609
TCONS_00234188	0.181853	0.190194	0.140356	0.079963	0.649432	0.922158	1.00313	0.796362	5.69088	2.50865	0.00351551	0.0425984
TCONS_00234191	0	0.095604	0.030144	0	0.786175	0.919026	0.872722	0.691431	25.9993	4.7004	0.00017116	0.0227609
TCONS_00235475	0	0	0	0.103758	2.01669	1.62357	1.20947	1.54113	61.5939	5.94471	0.00271274	0.0425984
TCONS_00236669	0.245775	0.105637	0.236207	0.382503	0.595676	0.359115	0.489391	0.638914	2.14725	1.10249	0.00136084	0.034172
TCONS_00237105	0.099872	0	0.06816	0.046288	0.414424	0.418216	0.448453	0.473542	8.18699	3.03333	0.000638922	0.0254233
TCONS_00237541	0.051907	0	0	0.021366	0.548306	0.569592	0.335016	0.618811	28.2741	4.82141	0.00343316	0.0425984
TCONS_00238783	0.006582	0	0.008171	0.005557	2.76932	2.10426	2.20012	1.86681	440.202	8.78202	0.00134648	0.034172
TCONS_00239701	0.958224	1.30144	1.49114	1.52632	0	0	0	0	0	-	0.00204266	0.034172
TCONS_00239802	0	0.181853	0.286883	0.065997	1.00653	1.35362	1.35972	1.23809	9.27186	3.21286	0.000107855	0.0227609
TCONS_00240115	0.155011	0.200598	0.235728	0.108462	0.835773	0.762906	0.660897	0.757701	4.31163	2.10823	0.00204765	0.034172
TCONS_00240490	0.259043	0.166514	0.601168	0.482913	1.14948	1.06326	1.39267	1.36398	3.29178	1.71887	5.11505e-05	0.0215146
TCONS_00241142	0.107959	0.177037	0	0.298598	0.557317	0.603347	0.535567	0.596086	3.92793	1.97377	0.00321697	0.0425984
TCONS_00242354	0.038136	0.012484	0.071296	0.05578	0.322861	0.331799	0.247678	0.290068	6.71037	2.74639	0.00386165	0.0425984
TCONS_00242425	0.588232	0.557569	0.576011	0.789751	0.046007	0	0	0	0.0183181	-5.77059	0.00179836	0.034172
TCONS_00243506	0.737835	0.966385	0.84081	0.97836	0.174933	0.269725	0.317196	0.213011	0.276684	-1.85369	0.00149962	0.034172
TCONS_00244859	0	0	0	0.004173	1.26866	1.17652	1.07213	1.05698	1096.16	10.0982	0.000184212	0.0227609
TCONS_00244949	0	0.099127	0	0.136528	0.33412	0.426882	0.201198	0.42622	5.89175	2.5587	0.00253934	0.0425562
TCONS_00245204	0.099102	0.052651	0.111069	0.041322	1.17494	0.945089	0.993592	0.865954	13.0845	3.70979	0.000452432	0.0254233
TCONS_00245596	0.214758	0.323764	0.300674	0.222466	1.63941	1.80562	1.57219	1.82501	6.44483	2.68814	0.000235338	0.0227609
TCONS_00247943	0.392418	0.37839	0.351474	0.350018	1.28691	1.33279	1.12235	1.16295	3.33152	1.73618	0.000239827	0.0227609
TCONS_00247993	1.0939	1.0911	1.16754	1.10146	2.5749	2.23349	2.65022	2.11544	2.14954	1.10403	0.001737	0.034172
TCONS_00248993	0.064051	0.046358	0	0	0.353161	0.232493	0.265253	0.276296	10.2093	3.35182	0.00162872	0.034172
TCONS_00249524	0.264153	0.013652	0.232942	0.14803	1.45682	1.08348	1.37078	1.21157	7.776	2.95903	4.53531e-05	0.0215146
TCONS_00250218	0.167272	0.161499	0.184393	0.239453	0.931491	0.85291	0.679509	0.996367	4.59766	2.2009	0.00170556	0.034172
TCONS_00250361	0.21231	0.056901	0.055761	0.127383	0.731766	0.786344	0.585188	0.551085	5.86792	2.55285	0.00333822	0.0425984
TCONS_00250876	5.40573	6.95822	5.81316	6.76367	0	0	0	0.064795	0.00259795	-8.58841	0.000442084	0.0254233
TCONS_00252067	0.243571	0.161141	0.323115	0.388666	2.37399	2.48642	2.37112	1.7508	8.04513	3.00812	0.0025673	0.0425562
TCONS_00252840	0	0.060509	0.095456	0.032136	1.69039	1.3513	1.75247	1.36022	32.7185	5.03204	0.000769774	0.0254233
TCONS_00253541	0.006877	0	0.012186	0.032136	0.945517	0.802895	0.858715	0.632572	63.2766	5.9836	0.00154065	0.034172
TCONS_00254883	0.030143	0	0	0	0.329682	0.380203	0.287678	0.449411	48.0036	5.58507	0.00257603	0.0425562
TCONS_00255151	2.59399	3.00168	2.63526	3.36277	0.315737	0.124934	0.406301	0.239114	0.0936789	-3.41613	0.00129012	0.034172
TCONS_00256619	0.906497	0.965495	0.893152	0.839974	3.2757	3.12194	3.16721	2.90917	3.46008	1.79081	5.74196e-05	0.0227609
TCONS_00256620	0.768911	0.886966	0.845471	0.78869	2.61402	2.61739	2.87667	2.5716	3.24606	1.69869	9.82673e-05	0.0227609
TCONS_00256767	0.050685	0	0.016993	0	1.04064	0.956965	0.743561	0.959308	54.6776	5.77288	0.000657778	0.0254233
TCONS_00257091	0.067587	0.146908	0.352395	0.20279	0.738385	0.988569	0.948827	0.780188	4.49014	2.16676	0.00154145	0.034172
TCONS_00257485	0.31704	0.249905	0.295407	0.154895	1.17675	1.59289	1.43246	1.15672	5.26796	2.39724	0.00181743	0.034172
TCONS_00257495	0.139854	0.106377	0.072658	0.181399	0.444188	0.395071	0.501384	0.632251	3.94352	1.97948	0.00306865	0.0425984
TCONS_00257593	0.142835	0.318235	0.209031	0.315784	0.48438	0.705794	0.58312	0.69515	2.50378	1.32411	4.4326e-05	0.0215146
TCONS_00257860	0.210858	0.53032	0.310589	0.086828	0.516642	0.770659	0.625058	0.502629	2.12102	1.08476	0.00308445	0.0425984
TCONS_00258309	0.082399	0.17969	0.069598	0.084122	0.32053	0.357074	0.25809	0.276438	2.91512	1.54355	0.000661166	0.0254233
TCONS_00260085	0	0.033208	0.09285	0.15706	0.699835	0.915065	0.719897	0.767563	10.9578	3.45389	0.00146892	0.034172
TCONS_00260874	0.093411	0.192968	0.277387	0.132647	0.628081	0.715808	1.09087	0.651189	4.4312	2.1477	0.00368494	0.0425984
TCONS_00262279	44.727	37.0056	44.2286	37.4817	0.185436	0.257845	0.297366	0.391514	0.00692695	-7.17356	0.000310208	0.0227609
TCONS_00264042	0.195041	0.316585	0.473376	0.381451	2.03466	1.82456	1.6813	2.22645	5.68403	2.50691	0.00185383	0.034172
TCONS_00264341	0.245611	0.293586	0.244461	0.216461	0	0	0.029027	0	0.0290235	-5.10663	0.000929349	0.0311468
TCONS_00264783	0.3882	0.32281	0.533599	0.13973	0.836082	0.675173	0.88177	0.5552	2.1297	1.09065	0.000530514	0.0254233
TCONS_00266209	0.016601	0	0.398019	0	0.778207	0.710634	1.0412	0.941719	8.37335	3.06581	0.00125852	0.034172
TCONS_00266929	0.196709	0.225799	0.168924	0.191433	0.396572	0.533593	0.410423	0.430401	2.26219	1.17772	0.00159348	0.034172
TCONS_00266951	0.016375	0.003513	0	0.001576	0.615283	0.452683	0.395143	0.480685	90.5607	6.50081	0.00154568	0.034172
TCONS_00266960	0.001335	0.001454	0.003474	0.002044	1.13544	0.688029	0.895292	0.683617	409.58	8.678	0.00418765	0.0437186
TCONS_00266968	0	0	0	0.021433	2.0598	1.95039	2.93024	1.84637	409.966	8.67936	0.00316123	0.0425984
TCONS_00267147	0.146538	0.201665	0.198776	0.056107	0.648595	0.507356	0.606442	0.545672	3.82709	1.93625	0.00254489	0.0425562
TCONS_00267205	0.070815	0	0	0.130718	0.558028	0.320939	0.315702	0.519179	8.50406	3.08815	0.00250502	0.0425562
TCONS_00267455	0.097448	0	0.13312	0	0.509217	0.376258	0.561825	0.380095	7.92562	2.98652	6.98944e-05	0.0227609
TCONS_00269073	0.186995	0.577577	0.095875	0	0.732178	1.2366	0.473649	0.513437	3.43526	1.78042	0.00284589	0.0425984
TCONS_00269814	0.17724	0.142893	0.151791	0.070121	2.47045	1.9043	3.12261	3.10168	19.5538	4.28938	0.00361887	0.0425984
TCONS_00270005	0	0	0	0	0.220155	0.223642	0.171635	0.209583	-	-	0.000420663	0.0227609
TCONS_00270071	0.035679	0.041037	0.01345	0	0.411882	0.370766	0.530758	0.395722	18.9553	4.24453	0.0020552	0.034172
TCONS_00272028	0.113261	0.145803	0	0.031315	0.42721	0.413156	0.363479	0.424479	5.60758	2.48738	0.00122318	0.034172
TCONS_00272823	0.225111	0.210076	0.270581	0.066845	0.615254	0.780571	0.976327	0.670531	3.93817	1.97753	0.0032714	0.0425984
TCONS_00272872	0.123943	0.201841	0.144403	0.172339	0.552473	0.604916	0.610818	0.44495	3.44446	1.78428	0.0026057	0.0425562
TCONS_00273004	0.113858	0.082099	0.051545	0.096674	0.336235	0.391418	0.347404	0.306675	4.01461	2.00526	0.00195987	0.034172
TCONS_00273060	0.135521	0.093688	0.04038	0.02581	0.573012	0.451963	0.554432	0.317697	6.42217	2.68306	0.00364763	0.0425984
TCONS_00273116	0.048632	0.067932	0.049977	0.058518	0.376088	0.310656	0.388402	0.306587	6.13943	2.6181	0.0014531	0.034172
TCONS_00274946	0.692989	0.527165	0.577204	0.541578	0.039421	0.048992	0.080881	0.007415	0.075551	-3.7264	0.000840062	0.0263727
TCONS_00275567	0.109133	0.211648	0.086016	0.047856	0.728639	1.4113	1.06562	1.02662	9.30858	3.21856	0.00428627	0.0437186
TCONS_00275684	0.208058	0.193535	0.131103	0.321256	0.613852	0.698036	0.644982	0.764596	3.18691	1.67216	0.000362772	0.0227609
TCONS_00276278	0.80936	0.69446	0.786514	1.05994	2.80755	2.11843	2.32993	2.84544	3.01508	1.5922	0.000940477	0.0311468
TCONS_00277025	0.232969	0.238635	0.143315	0.242958	3.18197	3.03128	3.09758	2.38294	13.631	3.76882	0.000787157	0.0254233
TCONS_00277486	0.080185	0.077259	0.045227	0.083331	0.498776	0.414753	0.473794	0.388314	6.20848	2.63424	0.00116548	0.034172
TCONS_00277683	0	0	0	0	0.739	0.843961	0.99628	0.718297	-	-	0.000989438	0.034172
TCONS_00278962	0	0.058436	0	0.067182	0.191974	0.332253	0.317333	0.283097	8.95299	3.16237	0.00307458	0.0425984
TCONS_00279173	0.56376	0.192692	0.467843	0.219266	1.75741	1.96915	1.63722	1.86302	5.00623	2.32372	0.00261163	0.0425562
TCONS_00279942	0.135616	0.186024	0.118493	0.198488	0.797741	0.89913	0.974336	0.940321	5.6552	2.49958	0.000366124	0.0227609
TCONS_00280582	2.96164	3.1653	1.91726	2.84128	0.000728	0.748721	0.289225	0.243516	0.117789	-3.08572	0.00338134	0.0425984
TCONS_00280873	0.00349	0	0.001977	0.000663	0.702048	0.660606	0.543789	0.384183	373.675	8.54564	0.00399408	0.0425984
TCONS_00280876	0	0	0	0	0.224776	0.213959	0.119253	0.194181	-	-	0.00422019	0.0437186
TCONS_00281240	6.68827	4.97059	9.86913	4.7091	14.7118	13.7823	15.3752	11.2117	2.09935	1.06995	0.00232669	0.0421311
TCONS_00281521	0.013054	0	0.016541	0	0.920921	1.04672	0.845378	0.634425	116.487	6.86403	0.00217389	0.0421311
TCONS_00281557	0.062064	0	0.007129	0.00755	0.865677	0.972443	0.813954	0.68768	43.5187	5.44356	0.000859893	0.0263727
TCONS_00282123	11.4099	11.5	12.2799	15.6079	4.24006	4.51088	3.76959	6.12249	0.367004	-1.44613	0.000853649	0.0263727
TCONS_00282755	56.0602	62.2682	64.8966	77.0119	26.5317	29.7008	26.5592	34.8001	0.451865	-1.14604	0.00109671	0.034172
TCONS_00283161	0.038603	0.055936	0.071039	0.220421	0.284321	0.287529	0.353532	0.606197	3.96783	1.98835	0.00376219	0.0425984
TCONS_00283230	0	0.032352	0.082944	0	0.607666	0.569915	0.65726	0.6672	21.701	4.43969	0.000214733	0.0227609
TCONS_00285957	0.519824	0.167073	0.332068	0.175794	0.930195	0.475753	0.673697	0.656207	2.28988	1.19527	0.00206576	0.034172
TCONS_00286939	0.401906	0.204946	0.231144	0.079404	1.98096	1.79548	1.72981	2.44085	8.66263	3.11481	0.00321328	0.0425984
TCONS_00287528	5.64629	5.89765	5.51099	8.50427	0.317754	0.23612	0.225373	0.268749	0.0410027	-4.60814	0.00323904	0.0425984
TCONS_00287937	0.0136	0	0.03391	0.023355	1.90345	1.21808	1.44153	1.10363	79.9646	6.32129	0.00421177	0.0437186
TCONS_00287955	0.008859	0.019096	0.037698	0.017711	2.0349	1.51987	2.07706	1.26748	82.7613	6.37088	0.00323122	0.0425984
TCONS_00287962	0.07879	0	0.00741	0.023698	1.55062	1.26148	1.4581	0.836043	46.4635	5.53803	0.003849	0.0425984
TCONS_00287968	0	0.021953	0.036059	0.034138	2.58339	1.79801	2.55442	1.63618	93.0223	6.5395	0.00351016	0.0425984
TCONS_00287986	0.011479	0.01599	0.029311	0.028278	2.20052	1.97003	2.10907	1.54192	91.9555	6.52286	0.000970636	0.034172
TCONS_00288745	0.932156	0.675052	1.37394	1.1636	10.666	9.17879	8.7614	10.0658	9.33037	3.22193	0.000392846	0.0227609
TCONS_00289828	0.807151	0.601568	0.552532	0.191484	1.92934	1.62601	1.79307	1.2268	3.05436	1.61087	0.000202561	0.0227609
TCONS_00290156	0.226046	0	0	0.094782	1.99175	1.63655	1.99059	1.44479	22.017	4.46055	0.00107554	0.034172
TCONS_00291104	0.194614	0.257464	0.370462	0.205791	0	0	0.039047	0	0.0379712	-4.71895	0.00418415	0.0437186
TCONS_00291149	0.107372	0.120502	0	0.03207	3.87067	2.73699	3.16087	4.10399	53.3674	5.73789	0.00183158	0.034172
TCONS_00291677	0.487827	0.56682	0.237878	0.314749	1.32486	1.46639	1.25143	1.03877	3.16153	1.66062	0.000731219	0.0254233
TCONS_00291994	0.259903	0.159936	0.32205	0.150471	0.842577	0.600097	0.97337	0.814242	3.61994	1.85596	0.00145114	0.034172
TCONS_00295125	0	0	0	0	0.732335	0.665819	0.755812	0.533654	-	-	0.000884063	0.0311468
TCONS_00296577	1.95395	1.46042	1.28072	1.20911	0	0	0.126965	0	0.0215042	-5.53924	0.00420688	0.0437186
TCONS_00296662	0.22715	0.303612	0.211634	0.227999	0.712677	0.724531	0.62278	0.610734	2.7522	1.46059	0.000291245	0.0227609
TCONS_00296666	0.418853	0.351779	0.358285	0.296558	1.08512	1.48264	1.56186	1.25813	3.77962	1.91824	0.00366876	0.0425984
TCONS_00298162	0.145116	0	0.181963	0.061259	2.01018	2.01173	2.03018	1.68739	19.9298	4.31685	0.000177558	0.0227609
TCONS_00299819	0	0.092056	0.099695	0.025088	0.575761	0.401495	0.55369	0.487754	9.30967	3.21873	0.00372492	0.0425984
TCONS_00301454	0.37969	0.330162	0.298647	0.443036	0	0	0	0	0	-	0.00140371	0.034172
TCONS_00304194	0.244327	0	0	0	0.576779	0.33649	0.312363	0.217405	5.90617	2.56222	0.00173049	0.034172
TCONS_00304299	0.605304	0.172093	0.243316	0.142289	0.84133	0.442437	0.618299	0.542695	2.10211	1.07184	0.00400085	0.0425984
TCONS_00305725	0.027038	0.012608	0	0	0.22197	0.213686	0.228947	0.1966	21.7223	4.44111	0.000127638	0.0227609
TCONS_00305916	0	0	0	0	0.780442	0.522269	0.581934	0.620889	-	-	0.00146901	0.034172
TCONS_00306186	0.231359	0.157625	0.483508	0.223142	1.57692	1.66679	2.27822	1.68953	6.582	2.71853	0.00052364	0.0254233
TCONS_00306192	0.105503	0.207698	0.20919	0.337802	0.754925	0.752835	0.622508	0.975683	3.61076	1.8523	0.00196261	0.034172
TCONS_00306314	0.086411	0.09784	0.068642	0.141553	0.396537	0.30696	0.357282	0.405158	3.71645	1.89392	0.00115605	0.034172
TCONS_00306993	0.469432	0.411559	0.293572	0.340689	0.010612	0.030344	0.008919	0.01356	0.0418643	-4.57813	0.00235473	0.0425562
TCONS_00307755	0	0.335775	0.610017	0.124681	0.660466	0.961578	1.1848	0.511295	3.0997	1.63213	0.00270931	0.0425984
TCONS_00307844	0.032725	0.078517	0.088798	0.036561	2.48799	2.09815	2.53334	1.64389	37.0386	5.21096	0.00181993	0.034172
TCONS_00307878	0.023025	0.027019	0.026733	0.006492	1.00946	0.846473	0.98166	0.649195	41.8738	5.38798	0.00166606	0.034172
TCONS_00307880	0.159108	0.050851	0.485848	0.13026	3.38271	2.83148	2.61554	2.02481	13.14	3.7159	0.00371754	0.0425984
TCONS_00307906	0.060254	0.135993	0.027383	0.157813	0.878019	0.865374	0.664066	0.746031	8.26726	3.04741	0.000855102	0.0263727
TCONS_00308006	0.247664	0	0	0.100202	1.09597	1.02331	0.781281	0.920432	10.9841	3.45734	0.000508157	0.0254233
TCONS_00308101	0.858579	0.74041	0.665959	0.514441	1.88406	2.02584	1.8909	1.49854	2.62624	1.393	0.000605411	0.0254233
TCONS_00309022	0.06538	0.057567	0.027492	0.043552	0.511309	0.585839	0.518663	0.400815	10.3955	3.37788	0.00114111	0.034172
TCONS_00309187	0.031896	0.010161	0.026716	0.005235	0.813912	0.777982	1.09464	0.614342	44.6017	5.47903	0.00348017	0.0425984
TCONS_00310476	0	0	0	0.267175	3.5926	4.03247	2.84046	3.92379	53.8573	5.75107	0.000765895	0.0254233
TCONS_00310974	0.166135	0.140841	0.180375	0.115352	0.5917	0.668391	0.835086	0.689859	4.62091	2.20818	0.00144752	0.034172
TCONS_00311312	1.10383	0.806788	0.634252	0.642716	2.31302	2.25401	1.78729	1.63397	2.50606	1.32542	0.0010504	0.034172
TCONS_00312502	0.272983	0.346224	0.453077	0.476495	0	0	0	0	0	-	0.00385353	0.0425984
TCONS_00313211	0.059402	0.189153	0.01122	0.051633	0.968392	1.03713	1.10391	0.982868	13.1413	3.71603	0.000367629	0.0227609
TCONS_00313537	0.161062	0.082545	0.100852	0.038897	4.08996	3.49095	2.93173	3.22162	35.8264	5.16295	0.000710441	0.0254233
TCONS_00313800	0.45516	0.412578	0.536799	0.344826	0.053412	0.070613	0.070087	0.041933	0.134932	-2.8897	0.00180886	0.034172
TCONS_00314076	0	0	0	0	0.753608	0.681297	0.787998	0.666641	-	-	0.000141509	0.0227609
TCONS_00314081	0	0	0	0	0.460954	0.61714	0.63262	0.385375	-	-	0.00321005	0.0425984
TCONS_00314085	0	0	0.009345	0	1.02802	0.79697	1.1729	0.648824	390.231	8.60818	0.00423559	0.0437186
TCONS_00314098	0	0.010187	0.008567	0	1.32263	1.15682	1.24699	0.788738	240.758	7.91144	0.0024183	0.0425562
TCONS_00314105	0.002154	0.002078	0.001728	0.001818	1.2109	0.993984	1.38443	0.868682	573.156	9.16278	0.00231167	0.0421311
TCONS_00314108	0.006917	0	0	0	1.0916	0.89976	1.0805	0.679393	542.323	9.08301	0.00227809	0.0421311
TCONS_00314914	0	0.03045	0	0.004285	0.433235	0.403668	0.598014	0.487268	55.3386	5.79021	0.00219195	0.0421311
TCONS_00314915	0	0.193459	0	0.035897	0.743506	0.684956	0.503763	0.629582	11.1696	3.4815	0.00210743	0.0417787
TCONS_00314943	0	0.024086	0	0.046267	0.633389	0.488338	0.533296	0.410938	29.3656	4.87606	0.00308218	0.0425984
TCONS_00316033	0.078793	0.153787	0.088049	0.056533	0.430964	0.700378	0.669159	0.459852	5.99306	2.58329	0.00338268	0.0425984
TCONS_00316198	0.083485	0.055364	0.169242	0.08376	0.682455	0.638886	0.755763	0.646103	6.9496	2.79693	4.8992e-06	0.0199267
TCONS_00316256	0.315274	0.255519	0.255024	0.210966	0.11501	0.059118	0.119618	0.076746	0.357348	-1.4846	0.00282657	0.0425984
TCONS_00316633	0.355709	0.103624	0.167867	0.108491	7.75471	6.60583	8.05809	6.39068	39.1595	5.29129	0.000340606	0.0227609
TCONS_00316638	0.619417	0.407652	0.63097	0.497932	1.30789	1.21141	1.3932	1.19586	2.3694	1.24452	0.000111517	0.0227609
TCONS_00316642	0.01289	0.060795	0	0.032025	2.32611	2.23893	1.79052	1.49698	74.2837	6.21497	0.00208603	0.0417787
TCONS_00316915	0.543656	0.612586	0.449919	0.494995	1.37838	1.43442	1.6014	1.14992	2.64812	1.40497	0.00360055	0.0425984
TCONS_00317253	0.050893	0.218831	0.13438	0.082407	0.942875	0.755528	0.993133	0.694877	6.96061	2.79921	0.00380089	0.0425984
TCONS_00317351	0.3013	0.220122	0.358199	0.316466	0.101237	0.073657	0.193001	0.146079	0.429713	-1.21856	0.000599808	0.0254233
TCONS_00320035	0	0.072984	0.142344	0.332357	1.29148	0.830166	1.50665	1.44262	9.25882	3.21083	0.00360759	0.0425984
TCONS_00320071	0.01911	0.016181	0.010739	0.469274	1.5262	2.35738	2.55229	2.46984	17.2825	4.11124	0.0026574	0.0425984
TCONS_00321261	0.829126	1.25039	0.82546	0.769839	0	0	0	0	0	-	0.00373223	0.0425984
TCONS_00321457	0.505277	0.597216	0.475812	0.636464	0.054267	0.044419	0.155836	0.061105	0.14251	-2.81086	0.00386417	0.0425984
TCONS_00322844	0	0	0	0	0.418418	0.346811	0.298456	0.480161	-	-	0.00234813	0.0425562
TCONS_00324095	0.258709	0.316679	0.331336	0.248502	0.630576	0.742276	0.732911	0.650045	2.38551	1.2543	4.56634e-05	0.0215146
TCONS_00326540	0	0	0	0	1.31364	1.04863	0.771884	0.862941	-	-	0.00359178	0.0425984
TCONS_00327067	0	0.030077	0.014966	0.015115	0.975237	1.34254	0.762043	0.859695	65.4862	6.03312	0.00429125	0.0437186
TCONS_00328847	0.314123	0.241839	0.197175	0.283855	0	0	0	0	0	-	0.00201633	0.034172
TCONS_00329550	1.31126	1.16502	1.26442	1.70018	3.5719	3.76937	3.64494	3.23918	2.61453	1.38655	0.00244688	0.0425562
TCONS_00331168	1.26072	0.624645	1.13429	0.629589	12.074	16.0498	21.0629	14.4437	17.4366	4.12405	0.00425191	0.0437186
TCONS_00331990	0	0	0.013397	0	0.31291	0.390986	0.359103	0.312682	102.686	6.68209	0.000350262	0.0227609
TCONS_00333425	0	0	0	0	0.237938	0.166451	0.208248	0.187883	-	-	0.0009501	0.0311468
TCONS_00334184	4.11651	3.29981	3.35476	2.56989	1.504	1.32293	1.21122	1.07421	0.383207	-1.3838	0.00296762	0.0425984
TCONS_00334397	1.98516	1.45855	1.69375	1.56498	6.33049	5.83413	5.46434	5.06461	3.38587	1.75953	0.000347355	0.0227609
TCONS_00334429	0	0	0	0	0.247037	0.392542	0.376452	0.280284	-	-	0.00282126	0.0425984
TCONS_00334475	0	0.482582	0.571806	1.06303	1.98102	2.1878	2.03604	3.09673	4.39288	2.13517	0.000858484	0.0263727
TCONS_00335911	0	0	0.016322	0.011431	0.433154	0.413472	0.454536	0.307903	57.9781	5.85744	0.00129441	0.034172
TCONS_00335917	0	0	0	0	0.302733	0.423577	0.23553	0.301161	-	-	0.0039982	0.0425984
TCONS_00335922	0	0	0.018032	0	0.316809	0.343706	0.22373	0.352042	68.5607	6.09931	0.00288617	0.0425984
TCONS_00335930	0	0	0	0	0.98757	0.657304	0.64024	0.860285	-	-	0.0025499	0.0425562
TCONS_00337831	0.080377	0.034339	0.012716	0.013793	0.340587	0.250229	0.250139	0.296121	8.05152	3.00926	0.00041621	0.0227609
TCONS_00341261	3.31337	3.01499	3.24033	3.6756	1.78273	1.28978	0.902832	1.93747	0.446442	-1.16345	0.00185133	0.034172
TCONS_00342333	0.230103	0.341772	0.410047	0.184993	0.618182	0.70815	0.783982	0.501815	2.23849	1.16253	0.00017278	0.0227609
TCONS_00344181	0.07118	0	0	0.000691	0.610631	0.341427	0.394491	0.43399	24.7741	4.63076	0.00201089	0.034172
TCONS_00345275	0.127412	0.068711	0.054197	0.054737	0.455645	0.269537	0.426601	0.399997	5.08685	2.34677	0.00380825	0.0425984
TCONS_00345903	0.035673	0.192214	0.073377	0.092742	0.433266	0.590604	0.602637	0.633115	5.73499	2.51979	0.00131198	0.034172
TCONS_00347473	0.225725	0	0	0.101459	1.24332	1.18407	1.47363	1.74026	17.2419	4.10785	0.00247605	0.0425562
TCONS_00348406	0.201745	0.268585	0.306902	0.315434	0	0	0	0	0	-	0.00181955	0.034172
TCONS_00348576	0	0.030711	0	0.073396	0.296419	0.393348	0.264399	0.267722	11.7368	3.55297	0.00409223	0.0437186
TCONS_00349743	0.025432	0.095876	0.105467	0.044541	0.188163	0.336247	0.326569	0.31479	4.29672	2.10324	0.00221641	0.0421311
TCONS_00350514	0.246418	0.343785	0.277768	0.231075	1.28287	1.24327	0.986692	0.995802	4.10231	2.03644	0.00136242	0.034172
TCONS_00350567	0	0	0	0	0.711648	0.575561	0.946506	0.810032	-	-	0.00231737	0.0421311
TCONS_00352640	0.361575	0.253204	0.483642	0.4168	1.68634	2.13825	1.86277	2.24232	5.23334	2.38773	0.00162343	0.034172
TCONS_00353319	0.197583	0.176642	0.231976	0.219868	0.758774	0.687731	0.972503	0.680163	3.75171	1.90755	0.00261842	0.0425984
TCONS_00353967	0	0	0	0	0.184503	0.206781	0.234294	0.238199	-	-	0.000432565	0.0254233
TCONS_00354085	0	0	0	0	0.47523	0.31938	0.426482	0.588017	-	-	0.00391233	0.0425984
TCONS_00354875	0	0	0	0	0.64226	0.697145	0.415435	0.571861	-	-	0.00245289	0.0425562

## Sheet: DEGs
Supplementary Table S4 FPKM of DEGs in HE and AE
Transcript_ID	Gene_Symbol	HE_1	HE_2	HE_3	HE_4	AE_1	AE_2	AE_3	AE_4	FC	log2(FC)	p_value	FDR
ENSSSCT00000000003	GTSE1	0.802785	0.76055	0.881119	1.04013	0.24847	0.09535	0.258391	0.220116	0.23599	-2.0832	0.0013027	0.0203637
ENSSSCT00000000007	PPARA	1.46256	1.31642	1.30492	0.944867	3.36091	3.57777	3.69886	3.5082	2.81296	1.49209	0.000517233	0.0152287
ENSSSCT00000000022		0	1.25456	1.15783	0	11.7678	7.56355	14.5034	10.2908	18.2912	4.19308	0.00619937	0.0451236
ENSSSCT00000000025	PARVB	0.97124	0.79894	1.29345	1.09849	0.282549	0.310871	0.381658	0.268405	0.298762	-1.74293	0.00428336	0.0362984
ENSSSCT00000000051	CYP2D25	0.56945	0.422093	0.58966	0.588018	0.195925	0.16684	0.246143	0.168689	0.358468	-1.48008	0.00209345	0.0259078
ENSSSCT00000000081	MRTFA	1.89609	1.33944	1.17177	1.04878	0.53275	0.435994	0.044488	0.232064	0.22824	-2.13137	0.00331144	0.0362984
ENSSSCT00000000097	APOBEC3B	2.27896	1.29387	2.13803	2.04837	4.66311	4.39855	6.42366	5.61488	2.71937	1.44327	0.00360086	0.0362984
ENSSSCT00000000111	KDELR3	16.0308	14.5498	16.2262	15.4021	5.50885	5.95165	6.16134	6.03775	0.380326	-1.39469	0.000181673	0.0117922
ENSSSCT00000000136	CYTH4	2.79008	2.0611	2.16013	2.35644	0.785111	0.89356	0.776924	0.858334	0.353759	-1.49916	0.00339374	0.0362984
ENSSSCT00000000171	BTBD11	0.08351	0.268409	0.419011	0.074273	1.68021	2.53398	3.11911	2.47164	11.6007	3.53614	0.00238592	0.0271222
ENSSSCT00000000180	CKAP4	21.7637	22.1428	23.2985	19.7049	4.8047	5.08136	4.92811	6.26697	0.242563	-2.04357	0.00057482	0.015631
ENSSSCT00000000184	ADCY6	4.34274	3.40819	4.56911	3.44364	15.4067	14.7729	12.9693	14.3224	3.6458	1.86624	0.000610234	0.015631
ENSSSCT00000000188	CCDC65	0.513854	0.39661	0.395003	0.36382	2.02624	2.3779	2.45388	2.22988	5.44418	2.44471	0.000599739	0.015631
ENSSSCT00000000189		54.3241	45.0733	48.8733	37.9332	23.6276	14.2248	20.6598	15.2932	0.396369	-1.33508	0.000689162	0.015631
ENSSSCT00000000220		326.202	312.218	263.311	303.967	43.8198	24.0084	44.829	24.3847	0.113662	-3.13718	0.000496585	0.0152287
ENSSSCT00000000226	AQP5	7.58981	8.62328	6.00881	7.08369	0.877224	1.35313	1.81245	1.22793	0.179854	-2.4751	0.00293206	0.0309971
ENSSSCT00000000233	RACGAP1	7.38153	9.94614	7.22188	10.2292	1.19951	1.27741	1.54689	1.32235	0.153719	-2.70163	0.00306094	0.033397
ENSSSCT00000000284	ESPL1	1.06266	1.23446	0.658971	1.19753	0.087638	0.124901	0.070551	0.070205	0.0850572	-3.55542	0.00475394	0.0391274
ENSSSCT00000000492	SLC16A7	8.43612	6.39499	7.68276	6.46299	2.35906	1.59978	1.32393	2.08067	0.254115	-1.97645	0.00151467	0.0221691
ENSSSCT00000000563	PHLDA1	3.30387	3.26036	3.90691	4.18991	0.836811	0.563072	0.70547	0.78029	0.196824	-2.34502	0.000880765	0.019928
ENSSSCT00000000565	BBS10	1.08126	0.807654	0.874362	1.00711	2.94032	2.92909	2.51812	3.01361	3.02386	1.59639	0.000344186	0.0148952
ENSSSCT00000000596	TM7SF3	5.81349	4.86847	5.16853	5.36302	11.3756	12.1282	12.0504	10.9561	2.19248	1.13256	0.000719815	0.015631
ENSSSCT00000000620		637.676	745.444	637.009	777.585	3278.88	2370.71	2492.62	2960.63	3.96854	1.98861	0.00253283	0.0309971
ENSSSCT00000000629	SLCO1A2	38.7066	31.4689	33.2229	30.0038	1.98127	4.71147	2.02804	2.28999	0.0825381	-3.5988	0.000864704	0.0190022
ENSSSCT00000000651	ERP27	0.324131	0.104427	0.070082	0.144557	1.6237	1.51479	1.22237	1.61897	9.29705	3.21677	0.000323031	0.0148952
ENSSSCT00000000709	CD69	0.13028	1.09715	1.14735	0.696328	7.69002	9.02864	11.538	6.10796	11.1896	3.48409	0.00460596	0.0383524
ENSSSCT00000000740	LRRC23	0.035999	0.872045	0.517842	0.765297	1.63306	2.29325	1.93114	2.5106	3.81896	1.93318	0.000296062	0.0148952
ENSSSCT00000000744	CDCA3	1.01393	1.61763	0.936357	1.17836	0	0	0	0	0	-	0.00439949	0.0362984
ENSSSCT00000000758		10.2799	11.0278	9.66773	9.82307	180.096	137.103	160.324	161.62	15.6658	3.96955	0.000471264	0.0152287
ENSSSCT00000000781		0.071006	0	0	0	4.11544	3.19803	4.89246	4.2646	231.96	7.85773	0.00133916	0.0203637
ENSSSCT00000000879	AMIGO2	6.53288	4.57275	7.10826	4.70926	21.3359	21.7843	23.6718	23.6037	3.94343	1.97945	0.00027537	0.0148952
ENSSSCT00000000880	PCED1B	1.91045	0.919016	1.29635	1.08102	3.82207	2.34359	3.50761	2.334	2.30605	1.20543	0.00451722	0.0362984
ENSSSCT00000000960	SCYL2	19.2037	20.347	10.0271	20.5345	43.9803	41.6686	25.3257	33.6262	2.06242	1.04434	0.00617559	0.0451236
ENSSSCT00000000963	ACTR6	5.69551	6.76807	5.71057	4.98718	21.472	17.7526	18.5459	23.123	3.49261	1.80431	0.00277337	0.0309971
ENSSSCT00000000991	PLXNC1	1.65024	0.76119	0.565158	0.695243	0.867058	0	0	0	0.236138	-2.0823	0.000741497	0.0164605
ENSSSCT00000001041	ZDHHC17	8.89016	8.63983	9.58105	9.86092	20.0105	18.9034	20.8497	18.1195	2.10655	1.07488	0.000674151	0.015631
ENSSSCT00000001103	SERPINB1	4.045	4.46083	4.61883	4.14852	9.90669	10.3433	9.38136	8.93374	2.23266	1.15876	0.000460273	0.0152287
ENSSSCT00000001158	MYLIP	33.7014	36.56	29.4188	34.6467	12.7898	12.7117	13.4126	15.1777	0.402688	-1.31227	0.00115451	0.0203637
ENSSSCT00000001168	TPMT	243.853	314.314	234.89	318.392	16.9243	18.2388	26.7094	18.1546	0.0720025	-3.79581	0.00164019	0.024641
ENSSSCT00000001170	DEK	13.8216	14.2769	15.1173	14.5287	62.2947	49.697	60.0638	60.9322	4.03481	2.0125	0.000622582	0.015631
ENSSSCT00000001267		233.918	281.321	178.296	299.756	48.3917	40.0401	48.0879	45.745	0.183496	-2.44618	0.00565152	0.0451236
ENSSSCT00000001301	ZSCAN9	0.963293	0.518184	1.34174	1.04627	4.38936	4.05276	4.27172	4.27526	4.39053	2.13439	0.000145143	0.0117922
ENSSSCT00000001302	ZKSCAN4	0.783749	0.698435	1.02955	0.705383	2.31274	2.14032	2.42499	2.85853	3.02649	1.59764	0.00269156	0.0309971
ENSSSCT00000001303	NKAPL	0.537919	0.432542	0.353303	0.37367	2.10398	2.51029	2.46041	2.5969	5.69776	2.5104	0.000848316	0.0190022
ENSSSCT00000001563	C2	7.47471	5.31637	5.66296	3.87866	2.01393	1.83209	1.59268	0.024007	0.244605	-2.03147	0.00227928	0.0270715
ENSSSCT00000001609	SLA-DRA	58.8319	59.0001	74.3792	73.1923	31.1444	23.3765	25.9055	31.937	0.423368	-1.24001	0.00319503	0.0362984
ENSSSCT00000001612	SLA-DRB1	15.3732	16.5433	20.8882	18.9089	5.13974	8.05649	7.72429	12.0833	0.460218	-1.11961	0.00564557	0.0451236
ENSSSCT00000001633	SLA-DMB	12.8333	13.5923	15.3652	16.7587	6.2239	5.5432	5.20425	7.39144	0.416106	-1.26498	0.00162062	0.024641
ENSSSCT00000001647	HSD17B8	14.3726	14.8815	15.7109	15.572	33.63	32.9398	29.8939	37.2313	2.20848	1.14306	0.00133388	0.0203637
ENSSSCT00000001655	FAM83B	2.74757	2.3175	1.84075	2.10558	0.113166	0.120671	0.148845	0.072224	0.0504811	-4.30811	0.00164038	0.024641
ENSSSCT00000001683	KIFC1	1.39542	2.28144	1.35802	1.61578	0	0.304146	0	0.015445	0.048054	-4.3792	0.00154382	0.0221691
ENSSSCT00000001728	ARMC12	0	0	0	0	0.658244	0.694781	0.510613	0.766904	-	-	0.00118909	0.0203637
ENSSSCT00000001750	MTCH1	44.5135	42.315	51.8904	45.6252	139.906	141.104	137.006	154.67	3.10661	1.63534	0.000286728	0.0148952
ENSSSCT00000001752	PIM1	4.65254	5.21311	4.29476	4.43288	0.828834	0.66596	0.381995	0.964735	0.152825	-2.71005	0.000404604	0.0148952
ENSSSCT00000001812	USP49	0.420674	0.337539	0.257944	0.338272	0.780817	0.895504	0.744213	0.669115	2.28115	1.18976	0.0038957	0.0362984
ENSSSCT00000001836	CNPY3	7.20004	6.02442	8.14093	6.38271	17.4822	17.8383	17.5658	21.276	2.6727	1.4183	0.00236419	0.0270715
ENSSSCT00000001838	PEX6	1.62486	1.60297	1.79143	1.24398	5.09065	5.78494	4.31308	5.14985	3.24729	1.69924	0.00234324	0.0270715
ENSSSCT00000001903	NFKBIE	4.14194	4.53402	3.58003	4.27597	2.09385	1.99771	1.95861	2.19544	0.498767	-1.00356	0.00157365	0.0221691
ENSSSCT00000001930	ADGRF1	31.8588	34.7862	24.8231	28.0891	3.38982	4.31372	6.85058	2.3745	0.141594	-2.82016	0.00258206	0.0309971
ENSSSCT00000001961	HYKK	0.748817	0.856599	0.921272	0.780177	2.49353	2.38666	2.13816	2.30218	2.81854	1.49495	0.00081461	0.0190022
ENSSSCT00000001983	CTSH	143.166	157.934	150.044	158.318	43.3562	32.4921	35.2044	34.6657	0.239094	-2.06435	0.000281267	0.0148952
ENSSSCT00000001988	TMED3	35.335	36.4615	43.4993	38.7947	13.5341	12.5163	12.5824	15.9034	0.353924	-1.49849	0.00121432	0.0203637
ENSSSCT00000002014	BNC1	0	0.012903	0.047495	0.006853	2.18454	2.29469	2.47265	1.9742	132.728	7.05233	0.000179114	0.0117922
ENSSSCT00000002058	RLBP1	0	0	0	0.030332	12.6144	13.3412	9.48408	15.0811	1665.59	10.7018	0.0016784	0.024641
ENSSSCT00000002062	KIF7	2.46773	2.09034	2.77813	2.41543	6.02937	6.21648	6.41392	6.73356	2.60401	1.38073	0.000230913	0.0117922
ENSSSCT00000002092	PSTPIP1	0.918343	0.960495	1.22779	0.987353	0.392945	0.316309	0.633779	0.350377	0.413634	-1.27357	0.000205272	0.0117922
ENSSSCT00000002142	STOML1	0	0	0	0	3.55656	2.08677	2.97032	3.02476	-	-	0.00243123	0.0271222
ENSSSCT00000002162		1.76599	1.86527	1.61006	2.49941	0.620122	0.391418	0.300167	0.350278	0.214707	-2.21956	0.00623708	0.0451236
ENSSSCT00000002193	EAPP	22.2033	22.6384	24.4107	23.1103	59.9084	47.4739	54.3939	57.9142	2.37856	1.25009	0.0014972	0.0221691
ENSSSCT00000002212	GZMH	1.35687	1.41816	1.76735	1.14175	0.20895	0.425969	0.632219	0.454366	0.302861	-1.72327	0.00267171	0.0309971
ENSSSCT00000002239	REC8	0.680419	0.704948	1.02571	0.563824	1.9358	2.20231	2.22487	2.00677	2.81345	1.49234	0.000330899	0.0148952
ENSSSCT00000002260	PPP1R3E	0.671196	0.798923	1.11698	0.932785	2.13925	2.28187	1.99119	2.53959	2.54324	1.34667	0.0037048	0.0362984
ENSSSCT00000002399	TTC5	2.74715	2.39614	2.94309	3.22897	6.06684	6.2416	6.48099	7.46836	2.32055	1.21446	0.000332844	0.0148952
ENSSSCT00000002525	RGMA	1.10903	0.655445	2.09871	0.643059	5.06141	5.83044	4.74729	5.88547	4.77662	2.25599	0.00610343	0.0451236
ENSSSCT00000002533	PPP1R36	1.09119	1.05045	1.48158	1.4136	5.38445	4.82356	4.52875	5.54499	4.02669	2.00959	0.000829974	0.0190022
ENSSSCT00000002537	GPX2	9.99729	9.89871	7.42514	6.76642	0	0.181821	0	0.032522	0.00628801	-7.31318	0.00191006	0.0259078
ENSSSCT00000002555	ARG2	5.11099	5.95222	3.35184	5.37388	11.8755	14.8811	15.6233	14.0721	2.8527	1.51233	0.00405176	0.0362984
ENSSSCT00000002568	GALNT16	0.456513	0.153158	0.479396	0.216538	1.68182	1.62157	1.27825	1.31506	4.51645	2.17519	0.0037461	0.0362984
ENSSSCT00000002573	SUSD6	13.1588	10.665	10.7218	8.65827	4.61624	5.17088	4.86828	3.99949	0.431788	-1.21161	0.00529346	0.0451236
ENSSSCT00000002576	SMOC1	1.03298	0.074847	1.47483	0.318657	24.3554	27.7601	40.5159	21.3989	39.303	5.29657	0.00610217	0.0451236
ENSSSCT00000002613	ACOT4	4.59418	5.37233	5.55629	6.77783	65.6148	59.2169	52.1942	69.2691	11.0443	3.46523	0.000600166	0.015631
ENSSSCT00000002617	FAM161B	0.587744	0.427128	0.488754	0.419107	1.45021	1.52997	1.64536	1.58847	3.23187	1.69237	0.000644786	0.015631
ENSSSCT00000002621	ALDH6A1	2.55698	3.04845	4.94212	3.0445	11.8131	11.7596	10.1516	14.1842	3.52474	1.81752	0.00615905	0.0451236
ENSSSCT00000002647	ZC2HC1C	3.01314	2.00357	5.08664	2.23876	22.2612	19.2942	15.7563	24.1646	6.60149	2.72279	0.00552269	0.0451236
ENSSSCT00000002666	TMEM63C	0.166135	0.043396	0	0.120577	2.14907	2.78483	2.32353	2.16157	28.5331	4.83456	0.000956528	0.019928
ENSSSCT00000002697	TTC8	1.73808	1.50101	1.52291	1.22108	4.98981	4.88957	5.73844	5.05238	3.45478	1.78859	0.000464661	0.0152287
ENSSSCT00000002702	KCNK13	3.34734	2.69177	3.12417	2.61306	1.18032	0.862394	0.620358	0.663141	0.282449	-1.82394	0.000744466	0.0164605
ENSSSCT00000002720	SLC24A4	0.387217	0.299867	0.721869	0.165758	20.8234	25.4868	33.0791	20.97	63.7319	5.99394	0.00298361	0.0312008
ENSSSCT00000002741	OTUB2	8.3163	7.61144	7.6766	7.11453	0.975222	1.07166	1.52397	1.18936	0.15496	-2.69003	0.000240413	0.0143884
ENSSSCT00000002753	SERPINA12	19.2019	36.3137	22.6964	31.6477	0.022104	0.020233	0.03666	0.018579	0.000888188	-10.1368	0.00610786	0.0451236
ENSSSCT00000002754	SERPINA11	11.5311	12.9822	10.5434	10.6768	0.181602	0.649942	0.692333	0.41274	0.0423457	-4.56164	0.000290599	0.0148952
ENSSSCT00000002760	SERPINA3-2	25.0864	21.1399	22.2022	19.4189	0	0	0.205633	0.175017	0.00433308	-7.85039	0.000376546	0.0148952
ENSSSCT00000002761		38.1084	34.983	32.8248	35.3772	0	0	0	0	0	-	6.36371e-05	0.00986854
ENSSSCT00000002764	SERPINA3-2	42.8716	34.3428	31.4932	34.3067	0.025073	0.070742	0.051688	0.105305	0.00176771	-9.1439	0.000722663	0.015631
ENSSSCT00000002765	SERPINA3-2	1338.02	1110.79	1083.9	951.804	0.079785	0.178068	0.039423	0.032333	7.34993e-05	-13.7319	0.000792908	0.0164605
ENSSSCT00000002774	GLRX5	14.7117	15.2834	13.9196	18.827	4.67921	5.2252	4.70726	6.07313	0.329682	-1.60085	0.000856161	0.0190022
ENSSSCT00000002782	AK7	3.16304	4.31913	5.22584	4.70532	12.507	12.0017	10.7896	11.7261	2.70049	1.43322	0.00251674	0.0309971
ENSSSCT00000002799	SLC25A29	5.30519	5.18049	5.93029	3.93877	13.5194	13.0373	13.692	13.6239	2.64669	1.40419	0.000329148	0.0148952
ENSSSCT00000002809	CINP	4.49025	7.37402	7.25838	5.94135	12.0712	13.9258	13.2037	14.8985	2.15844	1.10999	0.00160348	0.0221691
ENSSSCT00000002825	PPP1R13B	1.18024	1.65796	0.695364	1.62034	4.96532	4.61009	5.2937	5.05834	3.86648	1.95102	0.00176717	0.0251451
ENSSSCT00000002916	CILK1	6.5122	6.06382	5.66733	6.01824	11.5244	13.3331	13.2811	10.9774	2.02443	1.01752	0.00317401	0.0362984
ENSSSCT00000002944		0.064511	0.022599	0.086611	0.080305	1.21037	1.18986	1.55098	1.09962	19.8831	4.31347	0.00104644	0.019928
ENSSSCT00000002989	VAT1L	1.07654	1.17504	1.28535	1.24303	0.523344	0.366538	0.330169	0.324657	0.323164	-1.62966	0.00297683	0.0312008
ENSSSCT00000003006	LDHD	2.51608	1.65241	3.15753	1.12007	6.37184	8.6663	9.22186	8.08286	3.82933	1.93709	0.00395563	0.0362984
ENSSSCT00000003051	NQO1	12.2789	10.5888	13.1108	11.3699	4.02748	4.37455	5.28197	5.36311	0.402276	-1.31374	0.00109919	0.019928
ENSSSCT00000003075	HSD11B2	37.4319	30.8416	25.3941	31.793	4.7854	5.37118	6.39725	4.49055	0.167737	-2.57573	0.00265651	0.0309971
ENSSSCT00000003103	CCDC113	0.4238	0.438943	0.574121	0.566991	2.02624	2.08505	1.90637	2.09447	4.04826	2.0173	0.000205511	0.0117922
ENSSSCT00000003128	SLC6A2	0.026077	0.006921	0.029932	0.01608	5.67658	5.6237	4.46911	4.78918	260.202	8.02349	0.000457743	0.0152287
ENSSSCT00000003129	LPCAT2	5.21268	6.38439	5.87501	6.60349	11.6105	11.6212	11.6009	14.0686	2.03115	1.0223	0.00101323	0.019928
ENSSSCT00000003137	SALL1	0	0	0.722165	0	3.8744	5.19534	4.52583	3.4598	23.617	4.56175	0.00174459	0.0251451
ENSSSCT00000003153	PLEKHF1	4.89322	5.03384	5.66462	7.31073	1.19012	1.19131	1.62165	2.73073	0.294021	-1.76601	0.000235797	0.0143884
ENSSSCT00000003156	CCNE1	1.62665	2.73603	2.07779	2.21398	0.686876	0.835082	0.73622	0.843916	0.358439	-1.4802	0.005889	0.0451236
ENSSSCT00000003256		2.32699	1.39838	1.36934	1.60489	5.25057	4.74123	6.27711	5.6599	3.27315	1.71068	0.00313758	0.0362984
ENSSSCT00000003278	CATSPERG	0.367425	0.103947	0.285486	0.226769	0.772787	0.62034	0.783563	0.514496	2.73598	1.45206	0.0038607	0.0362984
ENSSSCT00000003408	ZNF404	1.11931	1.52177	1.41517	1.2859	2.96487	2.90284	3.15668	3.65542	2.37354	1.24704	0.00291355	0.0309971
ENSSSCT00000003440	HIF3A	0.708149	0.417567	0.540869	0.406683	3.72766	4.07825	3.18705	3.31776	6.9025	2.78712	0.000754394	0.0164605
ENSSSCT00000003535	RRAS	20.5897	16.55	19.8748	18.2567	8.42566	7.51489	6.91606	8.21147	0.412749	-1.27666	0.00120503	0.0203637
ENSSSCT00000003592	ZNF175	3.39524	3.73859	3.6579	3.5436	8.72825	8.25105	9.43632	7.2481	2.34831	1.23162	0.0018219	0.0259078
ENSSSCT00000003643		0	0	0.058544	0.024111	0.535342	0.825168	0.700659	0.735891	33.8402	5.08067	0.0015454	0.0221691
ENSSSCT00000003692	PEG3	1.03591	0.83616	0.93219	0.935856	3.50774	2.98981	2.59103	3.23217	3.29421	1.71993	0.00116283	0.0203637
ENSSSCT00000003777	DFFA	6.59855	8.26118	6.10557	7.5292	15.953	14.1899	16.0534	15.9869	2.18229	1.12584	0.00246678	0.0271222
ENSSSCT00000003790	DISP3	0	0	0	0	7.3962	6.99977	4.89002	5.9877	-	-	0.00150023	0.0221691
ENSSSCT00000003807	CLCN6	0.624079	0.677497	0.395763	0.427133	1.53014	1.5221	1.47751	1.4969	2.83678	1.50425	0.000487677	0.0152287
ENSSSCT00000003832		16.7743	17.7106	14.1764	14.4423	3.53979	2.13884	2.19325	2.40805	0.162906	-2.61789	0.00055926	0.015631
ENSSSCT00000003841	CTRC	33.9718	40.1845	29.0093	36.1533	12.974	13.3423	15.034	16.1687	0.412858	-1.27628	0.00444857	0.0362984
ENSSSCT00000003844	CELA2A	0.325961	0.455295	0.35993	0.443255	1.63027	1.32378	1.07361	1.43823	3.44973	1.78648	0.00447726	0.0362984
ENSSSCT00000003856	FAM131C	2.97496	3.15935	3.36059	2.73155	1.54399	1.12739	0.930764	1.24726	0.396632	-1.33413	0.00445832	0.0362984
ENSSSCT00000003857	EPHA2	6.88098	6.0745	6.65235	6.38848	2.65979	2.51546	2.2311	2.9311	0.39765	-1.33043	0.000495936	0.0152287
ENSSSCT00000003859	CPLANE2	1.1241	0.480123	0.888323	0.879638	2.12311	2.30232	2.30496	2.65475	2.7831	1.47669	0.00426844	0.0362984
ENSSSCT00000003865	MFAP2	1.17047	1.18025	1.84852	1.3632	0.057471	0.006217	0	0.191322	0.045845	-4.44709	0.00471736	0.0391274
ENSSSCT00000003886	UBXN10	1.71979	1.72298	1.85803	2.03149	5.05512	5.75895	4.51442	5.1689	2.79549	1.4831	0.00141223	0.0221691
ENSSSCT00000003956	ZDHHC18	13.4489	18.0627	9.83178	14.8972	0.537915	0.742737	1.04317	0.940073	0.0580346	-4.10694	0.00484748	0.0451236
ENSSSCT00000003995	TINAGL1	37.4869	65.3248	57.4156	55.6821	0.024681	0	5.14156	7.35636	0.0579993	-4.10782	0.00305271	0.033397
ENSSSCT00000004011	FAM167B	14.5515	13.2711	20.6234	16.0379	2.49644	3.7256	3.68427	2.55123	0.193188	-2.37192	0.00350527	0.0362984
ENSSSCT00000004040	FHL3	2.80143	3.75359	3.44262	4.20624	0.164292	1.69895	1.34468	2.00581	0.367064	-1.4459	0.000455495	0.0152287
ENSSSCT00000004093	EMILIN2	27.0537	23.3423	20.6924	18.6535	5.38789	5.58289	5.11324	5.94892	0.245515	-2.02612	0.00293018	0.0309971
ENSSSCT00000004122	CDH2	0.871468	0.536497	0.626875	0.502999	1.44448	1.09388	1.31689	1.44802	2.08968	1.06328	0.00452299	0.0362984
ENSSSCT00000004133	KLHL14	0.248025	0.111796	0.244282	0.121321	1.58632	1.81673	2.21497	1.51086	9.82719	3.29678	0.00167489	0.024641
ENSSSCT00000004145	MOCOS	1.22824	0.31716	0.439986	0.329114	43.1748	49.4373	45.0442	37.6596	75.7469	6.24311	0.000404514	0.0148952
ENSSSCT00000004155		18.8524	20.1947	19.7287	16.5417	0.708059	0.224626	0	0.945145	0.0249322	-5.32585	0.000359084	0.0148952
ENSSSCT00000004157	MCOLN2	10.0511	5.99998	8.22626	10.2809	1.19128	1.29228	1.34059	1.34823	0.149672	-2.74013	0.00520048	0.0451236
ENSSSCT00000004160	CTBS	72.7361	41.6791	60.4079	84.3449	0.149554	0.023725	0.082633	0	0.000987437	-9.98402	0.00575591	0.0451236
ENSSSCT00000004170	NEXN	5.3699	4.32271	5.6095	3.99406	1.40745	0.070846	0.733954	0.708509	0.151365	-2.7239	0.00112843	0.019928
ENSSSCT00000004172	MIGA1	3.25087	3.94505	3.80221	4.03257	8.57966	8.17145	7.71877	7.85745	2.15075	1.10484	0.0011016	0.019928
ENSSSCT00000004184		0.394965	0.388601	0.774321	0.490066	1.35892	1.32654	1.78375	1.11153	2.72504	1.44627	0.0021402	0.0259078
ENSSSCT00000004186	FPGT	3.08295	3.53545	3.67903	3.92965	10.3945	9.99347	10.257	13.6663	3.11458	1.63904	0.00221362	0.0259078
ENSSSCT00000004193	CTH	32.9936	35.6308	50.7344	41.2889	11.7288	11.5664	12.2368	14.4349	0.311034	-1.68485	0.00528659	0.0451236
ENSSSCT00000004226	ANGPTL3	0.247243	0.19331	0.190954	0.192759	0.872273	0.932627	1.01363	0.955287	4.57839	2.19484	0.000384956	0.0148952
ENSSSCT00000004234	CYP2J34	0.247718	0	0.138351	0	5.54852	2.87371	4.12779	4.38802	43.8731	5.45526	0.0037581	0.0362984
ENSSSCT00000004271	TUT4	4.83764	4.11048	3.00835	0	8.87053	9.23823	10.4345	6.25676	2.91056	1.5413	0.00434959	0.0362984
ENSSSCT00000004288	CDKN2C	5.78693	4.99967	5.78355	5.76919	2.71528	1.98783	1.75163	3.17458	0.431048	-1.21408	0.00186805	0.0259078
ENSSSCT00000004358	HYI	1.63728	1.88988	3.07092	2.13517	5.02194	5.00269	6.94472	5.62409	2.58706	1.37131	0.000206089	0.0117922
ENSSSCT00000004368	CDC20	6.9873	7.33327	6.20763	7.60881	1.01082	0.694603	0.982401	1.24709	0.139848	-2.83806	0.000284811	0.0148952
ENSSSCT00000004388	ZMYND12	0.122052	0.286682	0.245842	0.071139	0.701218	1.19186	1.00389	0.878653	5.20262	2.37924	0.00154186	0.0221691
ENSSSCT00000004402	EXO5	3.01714	3.28617	3.25743	3.79107	8.30211	8.99996	8.45827	7.49425	2.49064	1.31652	0.00147113	0.0221691
ENSSSCT00000004405	SMAP2	9.61935	8.42464	7.8357	7.23917	3.38031	3.63591	3.24396	3.21197	0.406782	-1.29767	0.00188168	0.0259078
ENSSSCT00000004472	IGF2R	5.69321	5.16224	4.73056	5.07891	12.0706	13.1462	12.1258	10.7338	2.32648	1.21815	0.000939627	0.019928
ENSSSCT00000004480	FNDC1	1.13626	0.736877	1.18562	0.904566	6.45946	5.73475	5.88923	4.62166	5.72881	2.51824	0.000876144	0.019928
ENSSSCT00000004482		3.65994	3.82463	2.10228	3.51624	1.1888	0.718394	0.59016	1.38205	0.296068	-1.756	0.00615268	0.0451236
ENSSSCT00000004483	RSPH3	1.15372	1.51846	1.6196	1.15703	4.08138	4.87899	4.56664	3.83437	3.18627	1.67187	0.000234563	0.0143884
ENSSSCT00000004500	CNKSR3	2.56851	1.99979	2.66919	2.35634	9.90253	11.9594	9.24944	10.3944	4.32629	2.11313	0.00160384	0.0221691
ENSSSCT00000004504	RGS17	2.67113	3.83882	2.70182	2.90336	12.3496	11.1573	10.3437	12.8908	3.8581	1.94789	0.00106992	0.019928
ENSSSCT00000004518	CCDC170	5.01219	5.71482	6.51497	6.61946	23.67	20.6569	22.1449	26.562	3.89892	1.96307	0.000717803	0.015631
ENSSSCT00000004541	LATS1	16.3378	14.4032	13.3092	12.9562	27.8876	30.4389	33.9058	25.2844	2.06147	1.04367	0.00528414	0.0451236
ENSSSCT00000004603	MTFR2	0.629483	1.00125	0.722575	1.10922	0.074432	0.139225	0.045676	0.05087	0.0895886	-3.48054	0.00559995	0.0451236
ENSSSCT00000004609		19.2796	16.7257	14.0398	15.0415	6.05309	5.16117	7.09533	5.59433	0.367264	-1.44511	0.00476696	0.0391274
ENSSSCT00000004631	CCN2	36.5743	23.5593	25.3148	23.868	106.1	129.918	142.977	113.492	4.50515	2.17158	0.00276779	0.0309971
ENSSSCT00000004670	TPD52L1	1.47884	0	0	0.580401	18.6753	24.2756	21.5487	26.0797	43.9868	5.459	0.00123701	0.0203637
ENSSSCT00000004678	SMPDL3A	38.5129	34.7447	39.3965	42.8164	2.24944	1.97545	2.17511	2.57903	0.0577539	-4.11394	0.000162453	0.0117922
ENSSSCT00000004683	HSF2	2.42856	2.40309	2.12332	1.86123	5.06646	5.68778	4.36681	5.03174	2.28588	1.19275	0.00133983	0.0203637
ENSSSCT00000004697	SLC35F1	0.362871	0.251785	0.257407	0.277995	0.815913	0.790867	0.85824	0.654596	2.71257	1.43966	0.00210718	0.0259078
ENSSSCT00000004735	DPPA5	1324.33	1511.54	964.722	1661.13	0	0.393819	0.115945	0	9.33339e-05	-13.3872	0.00281765	0.0309971
ENSSSCT00000004736		9.24009	9.86971	7.07101	7.49546	0	0	0.002741	0.041417	0.00131125	-9.57484	0.00113516	0.019928
ENSSSCT00000004829	PREP	0	0	0	0	15.5108	16.7061	15.0871	13.8595	-	-	0.000124399	0.0117922
ENSSSCT00000004847	SNX3	38.1998	38.9162	44.3246	40.9114	83.0896	80.1747	77.4731	93.474	2.05856	1.04164	0.00176655	0.0251451
ENSSSCT00000004876	PPIL6	0	0.838445	1.05856	1.23358	2.92104	3.16019	3.06443	3.22153	3.95043	1.98201	0.00179512	0.0259078
ENSSSCT00000004898	HS3ST5	2.10957	2.83399	1.60408	2.59863	0.027112	0.023145	0.020408	0.010343	0.00885694	-6.81898	0.0036959	0.0362984
ENSSSCT00000004899	FRK	3.88374	2.53037	5.73581	2.82273	15.5787	15.6399	17.7411	14.4856	4.23741	2.08318	4.8291e-05	0.00986854
ENSSSCT00000004917	PRSS35	10.3421	8.0746	10.7181	5.69637	0.558065	0.784572	0.682325	0.600598	0.0753795	-3.72968	0.00619209	0.0451236
ENSSSCT00000004932	BCKDHB	8.19168	8.28098	10.2266	9.57194	23.1653	28.6737	25.3946	24.7088	2.81056	1.49086	0.00113427	0.019928
ENSSSCT00000004933	TTK	0	0	0	0	0.739572	0.554554	0.983357	0.676164	-	-	0.00381625	0.0362984
ENSSSCT00000004948	MYO6	18.7837	20.121	12.5002	14.2168	43.0415	63.7385	58.8616	54.7363	3.35831	1.74773	0.00437592	0.0362984
ENSSSCT00000004987	MBD1	2.49425	2.87125	2.99833	2.87579	5.65069	5.70753	5.77174	5.7563	2.03621	1.02589	5.3739e-05	0.00986854
ENSSSCT00000004990	SKA1	3.04329	3.26794	2.12916	2.95862	0.333875	0.207771	0.319449	0.439377	0.114086	-3.1318	0.00240768	0.0271222
ENSSSCT00000005032	PCLAF	10.7397	16.3151	10.308	16.4136	1.01257	0.733036	1.44767	1.05944	0.0790815	-3.66052	0.00621197	0.0451236
ENSSSCT00000005048	LACTB	4.15484	3.34857	5.13383	3.6614	13.6694	12.2328	13.3867	15.0369	3.33315	1.73689	0.000771968	0.0164605
ENSSSCT00000005051		7.81045	7.14366	9.90782	5.29999	0.902991	1.02771	1.62673	0.901867	0.147845	-2.75784	0.00418349	0.0362984
ENSSSCT00000005069	CCNB2	4.27088	5.86999	3.83752	3.85189	0.729709	0.493785	0.635969	0.572475	0.136394	-2.87415	0.00493172	0.0451236
ENSSSCT00000005078	AQP9	0.360369	0.208894	0.186587	0.312047	1.07675	1.03629	1.2228	1.48843	4.51755	2.17554	0.00280472	0.0309971
ENSSSCT00000005082	MNS1	1.83449	2.91187	2.57087	2.89771	6.90855	5.47948	6.22218	7.10825	2.51773	1.33212	0.00514369	0.0451236
ENSSSCT00000005083	TEX9	6.03173	3.72243	6.27817	7.08921	43.5455	31.708	34.1802	43.5642	6.61712	2.7262	0.00113377	0.019928
ENSSSCT00000005088	PYGO1	4.77463	4.26917	5.36922	4.49408	11.0085	10.0814	10.8026	11.4815	2.29406	1.1979	0.00035242	0.0148952
ENSSSCT00000005128	SLC27A2	21.9456	21.99	22.1862	22.0716	2.02202	2.30248	2.17337	2.50069	0.102032	-3.2929	3.04551e-07	0.00975163
ENSSSCT00000005129	HDC	3.36713	1.2498	1.042	1.04016	10.2679	10.2862	12.7059	9.7835	6.42528	2.68376	0.00266069	0.0309971
ENSSSCT00000005131	ATP8B4	1.03667	1.13614	1.26892	1.01677	0.430259	0.449739	0.393636	0.426068	0.381226	-1.39128	0.00181404	0.0259078
ENSSSCT00000005159	SLC28A2	0.285388	0.358658	0.275455	0.326409	3.00287	3.98684	4.65573	3.27294	11.9739	3.58182	0.00278018	0.0309971
ENSSSCT00000005160	SHF	2.10602	2.02162	1.45889	2.55862	4.28911	3.72541	4.71747	5.314	2.21555	1.14766	0.00526903	0.0451236
ENSSSCT00000005183	GOLM2	0.389746	0.46289	0.547023	0.372038	1.34776	1.44806	1.8271	1.13875	3.25206	1.70135	0.00254242	0.0309971
ENSSSCT00000005194		64.5473	57.8453	38.9231	48.735	1.6174	1.99879	3.11508	2.16777	0.0423661	-4.56095	0.00335142	0.0362984
ENSSSCT00000005201	ZSCAN29	1.6663	1.97427	1.81475	1.66154	8.08316	6.50713	7.61942	8.38027	4.29824	2.10375	0.00120799	0.0203637
ENSSSCT00000005219	LRRC57	9.14685	9.06866	10.9216	10.5352	20.0767	19.2178	23.9464	19.2276	2.07874	1.05571	0.00129392	0.0203637
ENSSSCT00000005265	RAD51	1.19411	1.35415	1.03978	1.40621	0.350555	0.353483	0.32442	0.255161	0.25702	-1.96005	0.00225355	0.0259078
ENSSSCT00000005288	THBS1	127.207	74.7794	106.987	84.7778	6.96863	5.40332	4.38526	6.58195	0.0592739	-4.07646	0.00408715	0.0362984
ENSSSCT00000005306	SCG5	0.383685	0.330576	0.300047	0.346232	0.758753	0.908742	0.862141	0.752006	2.41201	1.27024	0.00273946	0.0309971
ENSSSCT00000005311	IGF1R	8.35022	4.98291	6.1021	4.31612	14.3892	16.0642	15.9512	12.3413	2.47337	1.30648	0.00414537	0.0362984
ENSSSCT00000005341	CHRNA7	0.371224	0.727404	0.259904	1.03282	16.1077	19.1577	24.4807	15.3462	31.4017	4.97277	0.00365815	0.0362984
ENSSSCT00000005394	SERPINB8	12.6051	11.6617	10.571	10.4592	2.44817	2.14569	3.7528	1.92551	0.226774	-2.14068	0.00123223	0.0203637
ENSSSCT00000005400	SERPINB5	90.0741	103.847	63.9273	100.018	1.87651	2.34262	5.17173	2.30786	0.0326901	-4.935	0.00294873	0.0312008
ENSSSCT00000005469	CLN6	3.44819	3.69034	2.29465	2.84116	0	0	0	0	0	-	0.00227174	0.0259078
ENSSSCT00000005475		23.5737	22.3992	20.7587	23.0702	49.8837	44.2896	52.1809	39.7755	2.07267	1.05149	0.00459068	0.0383524
ENSSSCT00000005541	TRIM9	0.008595	0.027329	0.050058	0.092629	2.15534	2.95487	2.15207	2.39603	54.0745	5.75688	0.00112485	0.019928
ENSSSCT00000005564	CDKN3	3.5119	4.63788	4.33448	4.80239	0.797916	0.726749	1.04595	1.02283	0.207874	-2.26622	0.00107868	0.019928
ENSSSCT00000005573	DLGAP5	6.67195	8.78736	6.65985	8.82441	1.12479	0.582928	1.17502	0.843603	0.120424	-3.0538	0.00277776	0.0309971
ENSSSCT00000005579	TMEM260	2.00194	0.104054	8.92425	9.04259	24.697	23.1244	24.6979	23.2545	4.77132	2.25439	0.00372755	0.0362984
ENSSSCT00000005584	CCDC198	3.34601	3.54998	2.53951	3.15361	0.510949	0.433177	0.800989	0.247382	0.158271	-2.65953	0.00334736	0.0362984
ENSSSCT00000005620	SYT16	1.40225	1.647	1.18614	1.24505	0.197482	0.217767	0.337106	0.288758	0.189969	-2.39616	0.00337223	0.0362984
ENSSSCT00000005627	MRPL46	7.67102	6.22236	5.6163	7.69435	12.9643	16.4045	13.1878	14.6434	2.10263	1.0722	0.0051333	0.0451236
ENSSSCT00000005649	IFT74	3.67203	2.89161	3.55353	3.10106	7.78934	8.10364	8.75407	7.41775	2.4258	1.27846	0.000499398	0.0152287
ENSSSCT00000005694	MLLT3	1.38757	2.09334	0	0	9.97597	9.05432	9.87989	5.82297	9.97818	3.31878	0.00313942	0.0362984
ENSSSCT00000005717	TTC39B	2.6155	3.05123	2.93599	3.27541	6.50426	6.81471	6.73926	6.56384	2.24127	1.16431	0.000107998	0.0101797
ENSSSCT00000005731	GLDC	0.056734	0.024522	0.063227	0.12073	0.570923	0.542608	0.733623	0.440781	8.62678	3.10882	0.00587608	0.0451236
ENSSSCT00000005735	IL33	36.1878	33.3379	41.3609	30.8168	3.31159	2.09737	2.40245	2.47571	0.0725961	-3.78396	0.000687818	0.015631
ENSSSCT00000005747	INSL6	0.02578	0.045537	0.028735	0.032213	0.566829	0.592724	0.5391	0.55998	17.0766	4.09395	7.9521e-06	0.00975163
ENSSSCT00000005752	CDC37L1	8.86918	7.9082	11.4625	9.51196	25.3564	21.8855	22.9269	26.3537	2.55676	1.35432	0.00132576	0.0203637
ENSSSCT00000005787	PTAR1	7.47626	6.92012	8.91098	7.70207	22.164	21.6373	20.0071	21.2793	2.74393	1.45624	0.000540863	0.015631
ENSSSCT00000005801	TMC1	0.113876	0.174314	0.163136	0.121777	0.911509	0.591999	0.914415	0.867377	5.73248	2.51916	0.00447947	0.0362984
ENSSSCT00000005849		3.89393	3.89605	4.06909	4.83421	1.20057	0.531829	1.03503	0.580498	0.200555	-2.31793	0.00215507	0.0259078
ENSSSCT00000005852	ARHGEF39	3.48983	4.56364	2.72541	4.38212	0.671535	0.974384	0.736632	1.23868	0.238852	-2.06581	0.00337694	0.0362984
ENSSSCT00000005883	MELK	4.45802	7.04021	4.5657	6.5572	0	0.342703	0.561469	0.005935	0.0402326	-4.63549	0.00441935	0.0362984
ENSSSCT00000005901	ALDH1B1	15.8167	14.5573	12.6463	13.4279	3.85677	4.65727	6.11257	5.16462	0.350609	-1.51207	0.00420493	0.0362984
ENSSSCT00000005919	GALNT12	11.7341	11.8393	9.0254	11.7698	5.30141	5.11081	4.38788	5.13644	0.449338	-1.15413	0.00113996	0.019928
ENSSSCT00000005996	PALM2AKAP2	2.8799	2.76806	2.49105	2.81188	1.42159	0.749495	1.0311	1.20221	0.402195	-1.31403	0.00113471	0.019928
ENSSSCT00000005997	C9orf152	3.18274	2.36645	2.31888	1.64671	11.2812	11.316	11.7777	8.48552	4.50462	2.17141	0.00070288	0.015631
ENSSSCT00000006000	SVEP1	3.55232	2.9053	2.85315	2.15652	1.10979	0.959404	0.927797	0.978656	0.346695	-1.52826	0.00555758	0.0451236
ENSSSCT00000006005		24.9882	25.8393	23.6429	24.0401	13.5808	9.59294	12.2087	8.93004	0.449825	-1.15257	0.00168269	0.024641
ENSSSCT00000006011	SUSD1	2.48905	2.53888	1.54348	2.19403	0.270816	0.256584	0.240647	0.201398	0.110599	-3.1766	0.00320215	0.0362984
ENSSSCT00000006018	SLC46A2	0.262115	0.392206	0.271117	0	9.5911	13.8007	15.7285	13.6804	57.0549	5.83428	0.00212195	0.0259078
ENSSSCT00000006020	SAL1	1.26021	1.29239	4.70852	0.671604	945.382	880.605	516.614	971.529	417.779	8.7066	0.00446524	0.0362984
ENSSSCT00000006167	ANGPTL2	12.6055	10.1235	11.1242	10.3252	4.96916	4.87819	4.92372	4.85354	0.444213	-1.17068	0.00145466	0.0221691
ENSSSCT00000006176	TTC16	0.286149	0.274005	0.270397	0.23732	1.17845	0.890731	1.21261	1.04773	4.05434	2.01947	0.00145166	0.0221691
ENSSSCT00000006200		8.47939	5.14806	6.89592	5.13832	0.404404	0.107809	0.572555	0.638502	0.0671535	-3.89639	0.00485576	0.0451236
ENSSSCT00000006211	URM1	2.6155	2.49403	4.44748	3.54789	0.384872	0.174224	0.733543	0.818695	0.16111	-2.63388	0.00394439	0.0362984
ENSSSCT00000006234	CRAT	11.8159	10.6042	8.67914	11.6982	4.97612	5.01565	5.05625	5.71652	0.485182	-1.0434	0.00394167	0.0362984
ENSSSCT00000006255	PTGES	18.0901	21.507	15.3464	16.5564	3.68449	5.73944	4.95039	4.43011	0.263	-1.92687	0.00158787	0.0221691
ENSSSCT00000006315	VAV2	2.15847	1.98535	2.20431	1.22668	1.1224	1.02583	0.873551	0.007709	0.399943	-1.32213	0.000893173	0.019928
ENSSSCT00000006354	HSBP1L1	9.38065	8.23908	8.85018	7.32196	0.978679	0.704019	0.757843	0.838776	0.0970446	-3.36521	0.000368502	0.0148952
ENSSSCT00000006357	TARS3	0.363542	0.087852	0.260762	0.163245	7.24559	8.663	11.9299	7.0504	39.8548	5.31668	0.00483901	0.0415236
ENSSSCT00000006487	ADCK5	1.36119	1.30839	1.54135	1.60183	5.73809	5.69944	6.54852	4.90825	3.93863	1.97769	0.00121887	0.0203637
ENSSSCT00000006565		8.65941	7.65745	6.82944	6.12642	35.8566	30.4493	32.4872	30.41	4.41377	2.14201	0.000117625	0.0101797
ENSSSCT00000006567	ZHX1	13.1155	11.4942	14.2544	11.6479	30.1853	26.206	28.9117	27.763	2.2384	1.16247	0.000114453	0.0101797
ENSSSCT00000006577	SNTB1	5.17234	4.81426	5.9051	5.05803	135.002	142.774	127.083	136.549	25.8431	4.69171	4.12498e-05	0.00986854
ENSSSCT00000006587	MAL2	116.157	111.461	93.4059	97.3687	37.65	45.7093	56.6409	36.0285	0.420725	-1.24905	0.00614662	0.0451236
ENSSSCT00000006610	SYBU	2.16997	2.24461	2.21965	1.81341	20.8638	20.8071	18.9136	19.198	9.44434	3.23945	4.30509e-05	0.00986854
ENSSSCT00000006641	FZD6	3.92836	2.17548	7.20855	6.05801	15.6827	24.9054	25.2267	27.1654	4.80012	2.26307	0.00473022	0.0391274
ENSSSCT00000006649	GRHL2	5.36283	4.29274	4.37985	4.64927	10.5973	13.7987	14.2425	12.1847	2.72005	1.44363	0.00482129	0.0415236
ENSSSCT00000006657	SPAG1	14.4012	15.4611	15.8878	17.7635	86.543	86.636	116.066	74.1444	5.72144	2.51638	0.00379746	0.0362984
ENSSSCT00000006731	ATP6V0D2	5.95865	10.5385	4.39104	9.6183	159.512	135.675	148.16	154.398	19.594	4.29234	0.000163989	0.0117922
ENSSSCT00000006734	CA3	1.13975	1.36282	1.12465	0.836232	0.040552	0	0	0	0.00908534	-6.78224	0.00196898	0.0259078
ENSSSCT00000006762	PEX2	3.76333	5.06546	4.34066	5.27505	14.3729	13.0348	14.261	14.6261	3.05212	1.60981	0.000452125	0.0152287
ENSSSCT00000006826	ASPH	28.9805	28.0993	31.4331	24.8783	13.847	10.7448	12.5868	14.7663	0.458104	-1.12625	0.00400736	0.0362984
ENSSSCT00000006855	SOX17	9.7799	7.17571	9.27487	6.93864	45.7454	52.1556	52.9149	47.2868	5.97251	2.57834	0.000252361	0.0143884
ENSSSCT00000006887		6.8989	5.86558	8.68552	7.26941	1.11374	0.63737	1.69116	1.23681	0.162924	-2.61773	0.000502313	0.0152287
ENSSSCT00000006901	ATP1B1	44.4293	25.0202	20.3576	21.5395	92.6912	84.9009	98.1555	91.9028	3.30186	1.72328	0.00214625	0.0259078
ENSSSCT00000006911	MPZL1	13.0015	11.697	12.4691	10.9978	35.0424	37.777	44.4054	32.7396	3.11353	1.63855	0.00174345	0.0251451
ENSSSCT00000006943	RGS4	4.50172	7.9448	4.33402	7.25293	52.1772	49.7065	65.2775	46.7512	8.9006	3.1539	0.00221312	0.0259078
ENSSSCT00000006944	CCDC190	5.44314	6.94161	5.87659	6.47429	29.4672	21.5865	24.2113	30.5062	4.27606	2.09628	0.00309408	0.033397
ENSSSCT00000006968	ADAMTS4	4.34113	4.24158	5.63894	5.57003	0.795962	0.952932	0.565414	1.47599	0.19151	-2.38451	0.0020539	0.0259078
ENSSSCT00000006986	LY9	1.25095	0.594476	0.701806	1.0544	5.12909	4.42875	5.02962	3.89982	5.13303	2.35981	0.00127428	0.0203637
ENSSSCT00000006990	CD48	3.91173	4.66797	4.15256	4.68363	2.05202	1.815	1.70095	2.51486	0.464107	-1.10747	0.0015892	0.0221691
ENSSSCT00000006996	VANGL2	0.174233	0.030775	0.137164	0.143053	1.29259	1.53772	1.25197	0.993877	10.4615	3.38701	0.00342759	0.0362984
ENSSSCT00000007009	IGSF9	1.12645	0.679806	0.832615	0.493013	3.6994	4.44545	4.63754	3.53298	5.20945	2.38113	0.00158828	0.0221691
ENSSSCT00000007092	IQGAP3	2.10557	1.74963	1.33727	1.62721	0.060841	0.096169	0.093135	0.095993	0.0507557	-4.30029	0.00229249	0.0270715
ENSSSCT00000007107	GLMP	28.4417	23.4901	22.8266	22.7957	10.8897	9.2926	11.1071	10.7245	0.430672	-1.21534	0.00191462	0.0259078
ENSSSCT00000007116	MEX3A	0.070965	0.050476	0.149303	0.039906	0.720476	0.89839	1.42304	1.00057	13.013	3.70188	0.00563987	0.0451236
ENSSSCT00000007138	HCN3	0.205864	0.080792	0.164872	0.093874	0.517211	0.579989	0.543918	0.46656	3.86445	1.95026	0.00216656	0.0259078
ENSSSCT00000007187	CREB3L4	1.53394	1.49932	2.10314	1.53898	60.3226	53.3047	37.5592	68.4862	32.9078	5.04036	0.00413601	0.0362984
ENSSSCT00000007254	TUFT1	4.2327	3.31806	4.41458	4.54157	8.49171	8.22306	10.6948	9.11257	2.21254	1.1457	0.00151252	0.0221691
ENSSSCT00000007310		493.798	568.068	480.412	606.351	248.832	209.213	254.141	239.684	0.443012	-1.17458	0.00393209	0.0362984
ENSSSCT00000007327	ANKRD35	0.34613	0.389947	0.294843	0.284383	2.20459	2.07186	2.02268	1.96163	6.2805	2.65088	3.17455e-05	0.00986854
ENSSSCT00000007332	PDZK1	1.13121	0.677673	1.2286	0.352695	15.1929	20.7659	17.9094	18.0191	21.2046	4.40631	0.000835261	0.0190022
ENSSSCT00000007358	PHGDH	1.29896	1.22036	4.46231	2.27889	27.2981	32.9695	25.0195	36.1665	13.1152	3.71317	0.00259509	0.0309971
ENSSSCT00000007359	ZNF697	1.26693	1.39437	1.73683	1.20114	9.87905	12.6955	10.4949	10.2989	7.74533	2.95333	0.000638389	0.015631
ENSSSCT00000007472	GSTM3	8.47126	7.12992	12.4578	7.3724	138.964	128.467	113.611	174.39	15.6762	3.97051	0.00252254	0.0309971
ENSSSCT00000007482	SORT1	1.57641	1.44582	1.8491	1.16102	6.30656	6.9375	4.74357	5.89423	3.95896	1.98512	0.00396527	0.0362984
ENSSSCT00000007500	SLC25A24	31.7446	29.9851	32.5539	32.4788	14.3049	12.9111	12.6626	13.5332	0.421354	-1.24689	0.000101155	0.0101797
ENSSSCT00000007508		0.852161	1.3912	0.680956	1.8044	38.1843	29.6021	27.2783	35.9498	27.7061	4.79213	0.00108864	0.019928
ENSSSCT00000007515	VCAM1	176.047	206.167	266.269	270.211	23.4946	17.5468	21.2168	29.6309	0.100021	-3.32162	0.00259917	0.0309971
ENSSSCT00000007529	PLPPR4	4.01852	3.95373	3.7854	4.46149	0.576204	0.681027	0.719573	0.559301	0.156365	-2.67701	0.000307632	0.0148952
ENSSSCT00000007599	ODF2L	4.59811	3.87525	5.25306	3.87802	11.3555	10.2027	10.3264	11.4216	2.45996	1.29864	0.00111779	0.019928
ENSSSCT00000007611	SYDE2	7.98852	6.83669	7.55155	6.79494	15.684	14.6301	12.7969	16.1877	2.03274	1.02343	0.0030897	0.033397
ENSSSCT00000007637	C8orf48	0.945882	0.739677	0.871473	0.83055	2.82737	2.6485	2.48525	2.16384	2.98884	1.57959	0.0011006	0.019928
ENSSSCT00000007647	ZDHHC2	10.9658	10.2115	11.1599	8.52621	29.3679	27.2496	29.6797	27.7886	2.79188	1.48124	3.5698e-05	0.00986854
ENSSSCT00000007675	IDO1	6.38628	10.1387	5.73508	7.9986	0.228184	0.023988	0.190366	0.127707	0.0188457	-5.72962	0.00541195	0.0451236
ENSSSCT00000007702	AP3M2	0.468484	0.316032	0.391649	0.435796	1.0942	1.35967	1.43001	1.35423	3.24953	1.70023	0.00267068	0.0309971
ENSSSCT00000007704		7.55262	6.57417	4.60915	7.52333	0	0	0.034224	0	0.00130331	-9.5836	0.00256118	0.0309971
ENSSSCT00000007708	PRNP	200.01	183.34	150.745	170.25	42.9507	44.7845	60.3605	44.2545	0.273091	-1.87255	0.00280508	0.0309971
ENSSSCT00000007712	GPCPD1	1.21707	0.855178	1.39472	0.604938	2.90089	2.62151	3.12466	2.1771	2.65825	1.41048	3.42821e-05	0.00986854
ENSSSCT00000007750	FLRT3	1.59123	1.47731	1.662	1.33723	0	0.23151	0.117975	0	0.057597	-4.11786	0.000417719	0.0148952
ENSSSCT00000007772	SLC24A3	0.236235	0.441407	0.708597	0.8017	1.37257	1.61938	1.73521	1.76487	2.96719	1.5691	0.000210954	0.0117922
ENSSSCT00000007892	C20orf96	0.246033	0.420973	0.690771	0.292468	2.10372	2.46988	2.52332	1.94954	5.48189	2.45467	0.000178588	0.0117922
ENSSSCT00000007896	DEFB115	1.39992	2.40545	2.39518	1.97826	0	0	0	0	0	-	0.00326863	0.0362984
ENSSSCT00000008014	SOGA1	1.02846	1.05301	1.12113	0.976119	2.06397	2.1479	2.2315	1.94386	2.00713	1.00514	6.43519e-05	0.0101797
ENSSSCT00000008126	UBE2C	12.0563	17.9752	11.0366	18.264	0.766789	1.20551	1.69736	0.873917	0.0765788	-3.70691	0.00634709	0.0471678
ENSSSCT00000008130	ZSWIM3	1.31816	1.42712	1.07878	0.880468	3.36846	3.1953	2.7759	3.1191	2.64825	1.40504	0.000593376	0.015631
ENSSSCT00000008169	B4GALT5	88.9686	77.8901	64.9473	62.2244	6.60451	7.14825	7.67597	6.13186	0.0937338	-3.41529	0.00173382	0.0251451
ENSSSCT00000008197	DOK5	0.065068	0.020242	0.015488	0	0.594725	0.629911	0.782125	0.554088	25.4058	4.66708	0.00139308	0.0221691
ENSSSCT00000008207	GCNT7	7.77707	7.04425	6.45537	5.45722	0.940674	0.949233	1.22755	0.838069	0.147959	-2.75673	0.00133862	0.0203637
ENSSSCT00000008248	NELFCD	4.28355	4.79351	3.02143	3.60891	11.333	8.89264	8.25624	10.1544	2.45975	1.29851	0.00328717	0.0362984
ENSSSCT00000008261	PPP1R3D	9.58002	8.44948	10.568	8.86437	19.3855	26.3957	27.3883	21.2774	2.52115	1.33408	0.0049272	0.0451236
ENSSSCT00000008289	MICALL2	2.99382	3.16559	3.14799	3.29441	1.14203	1.1328	1.33486	1.26172	0.386564	-1.37122	6.05067e-05	0.00986854
ENSSSCT00000008342	BAIAP2L1	49.2448	48.5971	40.2012	48.0814	11.9281	11.3119	15.4715	11.1042	0.267648	-1.90159	0.00163782	0.024641
ENSSSCT00000008343	NPTX2	2.56131	4.31729	3.58871	4.83142	0.12887	0.142169	0.122451	0.121014	0.0336305	-4.89409	0.00489555	0.0451236
ENSSSCT00000008383		4.08819	4.48276	4.40574	5.02885	21.175	14.1454	16.8035	17.8847	3.88817	1.95909	0.00344635	0.0362984
ENSSSCT00000008408	GIGYF1	0.702431	1.75883	0.374536	0.941498	3.51093	3.32766	3.1534	3.88164	3.6729	1.87692	0.00425959	0.0362984
ENSSSCT00000008419	COL26A1	1.18009	1.23232	0.907804	1.55984	0.331585	0.290164	0.394953	0.773503	0.366841	-1.44677	0.00357413	0.0362984
ENSSSCT00000008473	GALNT17	0.223992	0.169018	0.289829	0.207002	1.72945	1.60912	1.72486	1.80778	7.72185	2.94895	3.79342e-05	0.00986854
ENSSSCT00000008575		58.4818	61.091	53.7254	52.3995	13.7975	11.9083	20.9742	12.4729	0.262089	-1.93187	0.0012916	0.0203637
ENSSSCT00000008600	ANKS4B	0.707064	0.555627	1.01168	0.607228	8.47902	8.14044	9.05329	9.48326	12.2002	3.60883	9.67549e-05	0.0101797
ENSSSCT00000008655		0.755254	0.546806	0.479931	0.411462	0.031244	0.006058	0.006758	0.023432	0.0307697	-5.02234	0.00501312	0.0451236
ENSSSCT00000008704	HMOX2	1.30993	1.84122	2.84536	3.31826	4.80822	5.88646	5.75466	8.4986	2.67832	1.42133	0.00395149	0.0362984
ENSSSCT00000008714	CREBBP	3.50758	4.64609	3.68415	4.42582	7.8845	9.02371	8.67141	6.97637	2.00177	1.00127	0.00451555	0.0362984
ENSSSCT00000008730	ZNF213	2.33989	2.29794	2.74404	2.99368	5.90834	6.14865	5.92712	7.13101	2.42061	1.27537	0.000368084	0.0148952
ENSSSCT00000008741		93.0917	72.6869	53.0857	74.8583	20.8178	20.3533	13.3377	15.4198	0.238077	-2.0705	0.00375199	0.0362984
ENSSSCT00000008891	MAL	41.0163	50.9248	37.02	51.5369	3.07605	3.0518	3.00022	2.89491	0.0666101	-3.90812	0.00138253	0.0221691
ENSSSCT00000008901	NCAPH	4.74478	5.93413	3.94645	4.86194	0.074775	1.03521	1.53558	1.17031	0.195813	-2.35245	0.00619526	0.0451236
ENSSSCT00000008920	UXS1	44.1821	50.2719	36.9287	44.353	9.90847	13.7479	16.3028	10.5529	0.287432	-1.79871	0.00322435	0.0362984
ENSSSCT00000008956	REV1	0.618218	0.254803	0.436038	0.173194	12.3647	13.125	10.9097	10.8116	31.8508	4.99326	0.000252152	0.0143884
ENSSSCT00000008965	TSGA10	1.71896	2.1987	2.37794	2.2894	5.45441	4.84782	6.12981	4.65486	2.45625	1.29646	0.00325716	0.0362984
ENSSSCT00000009030	TMSB10	1306.83	1332.69	1537.33	1575.85	597.939	733.138	613.549	671.385	0.454745	-1.13687	0.00212499	0.0259078
ENSSSCT00000009047	HK2	2.12825	2.14714	1.49416	2.04738	11.0579	14.518	9.10136	10.0951	5.72761	2.51793	0.00335294	0.0362984
ENSSSCT00000009195	PPP4R3B	21.3719	21.9019	19.003	13.5488	52.6379	48.1023	55.279	61.1303	2.8638	1.51793	0.00450602	0.0362984
ENSSSCT00000009197	CFAP36	2.85516	2.99704	3.40758	3.07775	9.85076	9.77963	8.88898	10.9671	3.20052	1.67831	0.000849146	0.0190022
ENSSSCT00000009199	CLHC1	1.25709	1.44753	1.92058	1.40418	3.28411	2.78226	3.10693	3.50739	2.10315	1.07255	0.00578637	0.0451236
ENSSSCT00000009250	PREPL	6.22337	4.16482	6.08377	5.52526	17.9547	20.0262	20.7283	16.6047	3.42379	1.77559	0.00136473	0.0218561
ENSSSCT00000009251	SLC3A1	63.1131	62.1825	40.8236	63.2825	2.61717	1.71557	2.11926	2.85137	0.040555	-4.62398	0.00205848	0.0259078
ENSSSCT00000009279	SOS1	1.58956	1.91387	2.02469	1.98469	5.05735	4.77334	5.72239	4.6371	2.68744	1.42623	0.0010202	0.019928
ENSSSCT00000009325	SRD5A2	0.018256	0.047928	0.023377	0.011805	2.03225	1.05543	1.68824	1.48472	61.7627	5.94866	0.00522789	0.0451236
ENSSSCT00000009360		54.1822	36.8293	45.7539	38.6754	14.9957	10.3058	14.9931	14.9268	0.314758	-1.66769	0.00296869	0.0312008
ENSSSCT00000009428	CYRIA	2.07193	1.57998	2.79704	1.92968	5.03327	4.80467	4.80242	5.40127	2.39199	1.25821	0.00281492	0.0309971
ENSSSCT00000009432	NBAS	5.84205	5.00449	5.42071	4.55877	10.7531	11.219	11.5043	9.8539	2.08059	1.05699	0.000375926	0.0148952
ENSSSCT00000009481	LRATD1	6.87588	5.3495	13.437	6.44714	127.792	139.942	130.628	151.278	17.1177	4.09741	0.000260276	0.0143884
ENSSSCT00000009516	RGS12	1.19014	1.66834	1.28154	1.67232	3.9954	4.33349	4.3608	4.30507	2.92391	1.5479	0.000105637	0.0101797
ENSSSCT00000009522	ADRA2C	0.113714	0.064907	0.081736	0.068036	2.91851	2.7873	2.18379	3.40812	34.403	5.10446	0.00169115	0.024641
ENSSSCT00000009547	MSX1	14.2146	10.5025	15.4704	10.4692	76.9934	76.6818	68.86	89.4572	6.15896	2.62269	0.00114627	0.019928
ENSSSCT00000009559	CC2D2A	1.97115	1.80927	2.17569	1.57114	4.68048	4.61018	4.57162	4.25101	2.40636	1.26685	7.91434e-05	0.0101797
ENSSSCT00000009582	SLC34A2	0.173443	0.170136	0.207264	0.099617	2.70984	3.07194	2.54745	2.13121	16.0816	4.00734	0.000887693	0.019928
ENSSSCT00000009628	SLC30A9	57.4995	57.5113	55.0526	53.5772	29.7053	24.0182	29.7144	26.5585	0.491845	-1.02372	0.000525771	0.015631
ENSSSCT00000009653	SLC10A4	0.042566	0.194792	0.178361	0.144837	1.06343	1.23825	0.950587	0.9204	7.44379	2.89604	0.00121825	0.0203637
ENSSSCT00000009664	CWH43	36.2637	41.3367	25.7523	43.1575	151.523	156.642	122.25	162.074	4.04402	2.01579	0.000206046	0.0117922
ENSSSCT00000009698	KLHL2	22.1216	19.0587	23.0274	20.9328	47.5488	51.9326	47.8611	53.8398	2.36294	1.24058	0.000998268	0.019928
ENSSSCT00000009715	TMEM144	4.00938	5.88506	5.24842	4.48966	53.0337	44.9449	46.7353	52.8193	10.0615	3.33078	0.000378144	0.0148952
ENSSSCT00000009755	CLOCK	0.361353	0.450438	0.463329	0.312765	0.898113	0.946918	1.2289	0.775847	2.42447	1.27767	0.00370321	0.0362984
ENSSSCT00000009801	COX18	0.447947	0.9187	0.948949	1.08339	2.13225	2.85445	2.19513	2.38475	2.81454	1.4929	0.00252572	0.0309971
ENSSSCT00000009806	RASSF6	36.0611	38.5013	28.57	32.0179	11.9777	11.402	13.1709	12.3304	0.361679	-1.46722	0.00350068	0.0362984
ENSSSCT00000009815	MTHFD2L	1.74823	1.62077	1.16254	1.80979	8.0136	6.54657	6.1473	7.37898	4.42911	2.14702	0.000412724	0.0148952
ENSSSCT00000009818	AREG	1.45264	2.3075	2.02815	1.77185	0.065983	0	0	0	0.00872775	-6.84017	0.00241824	0.0271222
ENSSSCT00000009824	RCHY1	0.56175	0	0.653298	0.624927	1.32021	0.674358	1.48782	1.30379	2.60122	1.37919	0.000298584	0.0148952
ENSSSCT00000009825	CDKL2	7.31729	5.61502	11.1546	6.06457	19.9129	16.8411	19.3683	21.5538	2.5762	1.36524	0.00428749	0.0362984
ENSSSCT00000009826	USO1	19.9803	18.8943	19.8173	18.5739	2.00973	4.86367	4.03705	9.96494	0.270177	-1.88802	0.00586163	0.0451236
ENSSSCT00000009827	PPEF2	0	0	0.027341	0	3.12845	2.68026	3.3607	2.10417	412.332	8.68766	0.00193957	0.0259078
ENSSSCT00000009842	SOWAHB	3.93573	4.7236	3.12915	4.34056	0.607296	0.569556	0.981374	0.588944	0.170324	-2.55364	0.00451838	0.0362984
ENSSSCT00000009890	EDNRA	5.1345	3.04638	5.84676	3.43564	10.7268	10.1264	10.9242	10.4965	2.42073	1.27544	0.00121021	0.0203637
ENSSSCT00000009928	MGARP	0.41614	0.355089	0.283097	0.220492	0.992247	1.10293	1.16482	1.34703	3.61386	1.85354	0.00557845	0.0451236
ENSSSCT00000009936	JADE1	0	2.81821	2.7294	3.09207	8.71378	8.40276	8.24426	9.07286	3.98552	1.99477	0.00346423	0.0362984
ENSSSCT00000009963	ANXA5	50.1992	52.2088	52.535	54.4182	23.9298	21.5194	19.8752	24.5779	0.429412	-1.21956	0.000196029	0.0117922
ENSSSCT00000009965	NDNF	0	0	0	0	3.36579	2.74186	2.37908	3.03027	-	-	0.000838062	0.0190022
ENSSSCT00000009981	PRSS12	17.3222	16.4656	12.9675	18.3121	0.215733	0.081009	0.196025	0.330525	0.0126529	-6.30439	0.000782813	0.0164605
ENSSSCT00000009995	ALPK1	5.32903	4.16054	3.75015	4.69074	1.89373	1.95473	1.6595	2.73303	0.459609	-1.12152	0.00576013	0.0451236
ENSSSCT00000010013	ETNPPL	0	0	0	0.028777	1.29189	0.955622	1.31101	0.856573	153.424	7.26138	0.00285077	0.0309971
ENSSSCT00000010025	GSTCD	3.61528	2.8619	3.56957	2.92563	7.51321	6.27339	7.1055	7.87377	2.21747	1.14891	0.00147942	0.0221691
ENSSSCT00000010038	MANBA	6.00931	8.31708	6.10771	8.54633	2.12457	1.67692	1.83896	2.0397	0.265012	-1.91587	0.00522507	0.0451236
ENSSSCT00000010070	GRID2	0.284138	0.175252	0.465818	0.22002	6.08139	8.73766	7.7348	7.26089	26.0339	4.70232	0.00106433	0.019928
ENSSSCT00000010077	SNCA	0.304269	0.037108	0	0.253486	5.93199	6.05021	8.47104	5.6516	43.8838	5.45562	0.00290388	0.0309971
ENSSSCT00000010091	SPP1	10635.6	10554.5	10391.3	9357.71	6.4421	5.42174	5.88023	6.02694	0.000580642	-10.7501	5.36885e-05	0.00986854
ENSSSCT00000010093	PKD2	52.1633	38.7375	44.5553	34.9903	11.6606	10.3564	11.1399	11.219	0.260351	-1.94147	0.00309893	0.0362984
ENSSSCT00000010103	AFF1	4.34086	4.84407	3.2639	4.72963	10.3209	11.8181	11.6928	9.70997	2.53467	1.3418	0.00293304	0.0312008
ENSSSCT00000010112	GPAT3	17.7282	12.2876	10.643	10.4215	1.08064	0.337134	0.89593	1.06951	0.0662331	-3.9163	0.00570419	0.0451236
ENSSSCT00000010125	SCD5	1.19226	0.884041	1.12505	0.731215	24.8772	25.0293	29.0646	20.0893	25.1897	4.65476	0.000870482	0.0190022
ENSSSCT00000010234	FRY	2.18333	1.79218	1.96779	1.62713	11.8544	12.2152	10.7862	9.60635	5.87313	2.55413	0.000410062	0.0148952
ENSSSCT00000010251	CCNA1	1.93819	2.60856	3.81119	3.40675	8.93342	7.12497	8.35354	10.7612	2.98972	1.58001	0.00467771	0.0391274
ENSSSCT00000010261	FREM2	1.87195	0.892313	1.38093	0.976301	4.47406	5.5647	5.60618	4.64005	3.96076	1.98578	0.00343681	0.0362984
ENSSSCT00000010266	COG6	9.45457	9.01905	9.82493	10.1514	22.0213	20.3852	23.2303	19.6842	2.21901	1.14992	0.000797478	0.0164605
ENSSSCT00000010275	CKAP2	16.208	21.6683	15.5028	21.0263	1.89497	1.63913	1.95462	1.47578	0.0936019	-3.41732	0.00218581	0.0259078
ENSSSCT00000010276	NEK3	0.605184	0.50462	0.975678	1.06836	1.79147	1.64264	1.96525	2.02309	2.35346	1.23478	0.000318546	0.0148952
ENSSSCT00000010283	SERPINE3	2.67567	2.35748	2.16052	1.66778	0.111457	0.117951	0.091254	0.041436	0.0408622	-4.61309	0.00166214	0.024641
ENSSSCT00000010337	AKAP11	9.12447	7.77617	7.63555	7.48145	18.7349	19.3667	21.8281	15.7243	2.36288	1.24055	0.00348901	0.0362984
ENSSSCT00000010341	RGCC	9.98854	7.21567	10.7764	7.75209	2.93427	2.36736	2.29864	2.871	0.293044	-1.77081	0.00569363	0.0451236
ENSSSCT00000010382	ACOD1	26.175	29.4505	21.076	25.3742	0	0.04357	0.032336	0	0.000743625	-10.3931	0.00066846	0.015631
ENSSSCT00000010417	CLDN10	1.75528	0.980889	2.67285	1.66504	21.0507	17.7115	15.2908	21.8124	10.7245	3.42283	0.00202389	0.0259078
ENSSSCT00000010430	SLC15A1	20.308	17.8572	15.3916	10.9202	0.320539	0.394397	0.474144	0.282216	0.0228189	-5.45363	0.00422889	0.0362984
ENSSSCT00000010583	CDCA2	2.92763	2.71272	1.76901	2.4318	0.514948	0.461392	0.517593	0.519437	0.204586	-2.28922	0.00471419	0.0391274
ENSSSCT00000010590	BNIP3L	8.70569	7.13333	9.36949	8.76346	22.1655	21.5039	20.1459	24.5517	2.60118	1.37916	0.00100986	0.019928
ENSSSCT00000010599	EPHX2	6.4451	6.01943	5.64895	4.34956	13.5163	13.2701	11.7319	13.5851	2.31951	1.21382	0.00151768	0.0221691
ENSSSCT00000010604	PBK	6.31556	6.58014	5.62191	6.52038	1.40275	0.71715	1.0486	1.54642	0.188311	-2.40881	0.000346891	0.0148952
ENSSSCT00000010628	XKR6	0.170576	0.218977	0.212223	0.288952	0.487633	0.583959	0.500237	0.533984	2.36415	1.24132	0.00122883	0.0203637
ENSSSCT00000010634	HPGD	390.21	338.866	342.376	296.529	80.4639	78.6739	105.187	76.082	0.248839	-2.00672	0.000931996	0.019928
ENSSSCT00000010637	FBXO8	8.47224	7.55836	7.27614	8.31729	17.2183	17.0812	17.7846	19.1527	2.25261	1.1716	0.000242856	0.0143884
ENSSSCT00000010669	CHFR	3.23878	2.66619	3.20935	2.66456	6.43715	5.39479	6.98559	5.65735	2.07786	1.0551	0.000747261	0.0164605
ENSSSCT00000010703	NCOR2	1.96545	1.55353	1.17812	1.38211	3.69074	4.37034	3.18121	3.6503	2.44976	1.29264	0.00249377	0.0309971
ENSSSCT00000010705	ZNF664	4.34474	3.09298	2.87831	2.48926	7.86786	7.22333	8.48368	6.45346	2.34499	1.22958	0.00244946	0.0271222
ENSSSCT00000010728	HIP1R	9.79869	6.42959	8.1006	8.17463	3.42951	3.23268	3.46459	3.51572	0.419724	-1.25249	0.00537439	0.0451236
ENSSSCT00000010729	CCDC62	0	0.81141	3.39623	0	7.98569	4.84479	8.71485	6.72748	6.7194	2.74833	0.00592717	0.0451236
ENSSSCT00000010731	HCAR1	0.658834	0.35514	0.63747	0.728496	0.229457	0.141879	0.274312	0.337629	0.413152	-1.27526	0.00513788	0.0451236
ENSSSCT00000010744	CFAP251	0.202486	0.268859	0.416016	0.451589	1.33972	0.956686	1.17296	1.41813	3.65025	1.868	0.00322436	0.0362984
ENSSSCT00000010757	ANAPC5	5.21388	5.37392	5.05636	5.1299	12.8398	12.9729	16.2178	11.4475	2.57427	1.36416	0.00429856	0.0362984
ENSSSCT00000010767	RAD9B	0.304482	0.131113	0.060788	0.206255	0.863165	0.615098	0.657319	0.611295	3.90938	1.96694	0.00122661	0.0203637
ENSSSCT00000010803	NOS1	3.24936	2.16267	5.26198	2.47678	19.1578	23.6632	30.0551	16.1292	6.76805	2.75874	0.00502589	0.0451236
ENSSSCT00000010808	FBXW8	1.08413	0.863774	0.752068	0.815417	2.52154	2.42074	2.7446	2.6222	2.93256	1.55216	0.000854679	0.0190022
ENSSSCT00000010813	TBX3	13.8096	13.8878	10.2949	15.5019	4.29274	4.12322	4.4144	4.27958	0.319847	-1.64455	0.0040656	0.0362984
ENSSSCT00000010980	PLA2G3	0.444096	0.2271	0.404193	0.471836	7.05385	6.36475	4.60425	7.83645	16.7133	4.06293	0.00289227	0.0309971
ENSSSCT00000010982	LIMK2	11.9757	12.9087	10.8445	11.9812	0.129397	5.68234	0.219919	0.117426	0.128884	-2.95585	0.00247356	0.0271222
ENSSSCT00000010983	PIK3IP1	9.20327	7.69262	9.70081	7.70789	29.6835	31.1331	33.9109	37.8912	3.86592	1.95081	0.00121951	0.0203637
ENSSSCT00000010984	PATZ1	1.0423	0.943335	0.795143	0.683849	2.22314	2.59246	3.11479	2.87884	3.11988	1.64149	0.00599973	0.0451236
ENSSSCT00000010992	YWHAH	24.756	19.8111	22.5032	22.3285	11.0455	10.3736	10.8045	8.78817	0.45875	-1.12422	0.00120367	0.0203637
ENSSSCT00000010993	SLC5A1	1.78792	1.51579	0.721489	1.30403	12.1969	13.0449	16.0567	15.2325	10.6077	3.40704	0.00143474	0.0221691
ENSSSCT00000011007	GNAZ	2.95276	3.42771	2.59413	2.43013	0.78285	0.953536	0.585899	0.804921	0.274202	-1.86669	0.00133939	0.0203637
ENSSSCT00000011009	RAB36	0.587471	0.702077	0.850405	0.849889	1.78487	2.4539	1.98889	2.34829	2.86836	1.52023	0.00224679	0.0259078
ENSSSCT00000011034		41.2545	40.9843	31.1988	36.4703	12.5661	13.3936	17.0609	14.7403	0.38531	-1.37591	0.00622552	0.0451236
ENSSSCT00000011046		46.4541	46.5975	53.3045	54.877	16.2087	10.2843	14.0423	13.4456	0.26825	-1.89835	0.000622533	0.015631
ENSSSCT00000011062	P2RX6	0.218268	0.233092	0.193919	0.432345	1.29258	1.04388	1.22543	1.15811	4.38	2.13093	0.0017051	0.024641
ENSSSCT00000011077	SLC25A1	5.23582	6.52787	5.40983	5.47574	13.3716	12.3181	11.827	12.565	2.21119	1.14482	0.000847027	0.0190022
ENSSSCT00000011129	KCNK1	58.9784	54.9293	47.7372	53.0901	8.83203	10.9923	12.7815	10.4847	0.200669	-2.31711	0.000831502	0.0190022
ENSSSCT00000011130	MAP3K21	14.7012	13.0905	12.0732	12.1001	5.8641	6.71711	6.39167	5.84984	0.477681	-1.06588	0.00233366	0.0270715
ENSSSCT00000011247	PCBD1	31.2701	26.3738	33.3593	30.8205	68.3078	72.9865	71.5574	73.0549	2.34689	1.23075	0.000323785	0.0148952
ENSSSCT00000011287	PLAU	16.2068	16.8322	18.0738	22.7496	6.836	5.76911	5.38073	6.42542	0.330496	-1.59729	0.00362838	0.0362984
ENSSSCT00000011303	KCNMA1	0.888167	0.808037	1.04675	0.694732	0.438472	0.13547	0.357525	0.047712	0.284837	-1.81179	0.00159053	0.0221691
ENSSSCT00000011321	TSPAN14	0	0	0	0.063741	7.37045	7.50748	9.76907	4.76942	461.499	8.85018	0.00578043	0.0451236
ENSSSCT00000011350	GLUD1	185.969	177.465	174.171	172.992	13.0473	15.0936	16.6188	11.4441	0.0790938	-3.66029	1.7766e-05	0.00986854
ENSSSCT00000011410		0.290455	2.11266	0.384761	1.79642	17.1988	11.8177	16.4825	12.3546	12.62	3.65763	0.00556726	0.0451236
ENSSSCT00000011413	DKK1	172.258	191.005	228.347	238.97	64.6749	53.926	54.3708	71.1206	0.293882	-1.76669	0.00241707	0.0271222
ENSSSCT00000011452	PPP1R3C	20.0533	23.7245	18.1768	19.8052	2.19952	1.41302	1.66285	2.29758	0.0926247	-3.43246	0.000723756	0.015631
ENSSSCT00000011459	KIF11	8.56826	8.36481	5.73004	7.32872	1.28019	1.17672	1.68268	1.15725	0.176609	-2.50137	0.00378723	0.0362984
ENSSSCT00000011467	RBP4	5034.2	4931.02	4996.89	4542.74	299.203	401.08	573.415	322.757	0.0818491	-3.61089	3.03378e-05	0.00986854
ENSSSCT00000011468	PDE6C	0.738543	0.66338	0.698048	0.734708	0.132817	0.226947	0.225236	0.152067	0.260018	-1.94332	0.00104891	0.019928
ENSSSCT00000011469	LGI1	0.015869	0.016762	0	0.080387	0.488966	0.515048	0.485283	0.705291	19.418	4.27933	0.000672258	0.015631
ENSSSCT00000011522	LOXL4	11.03	8.62153	8.12468	7.45618	0.0351	0	0	0.049771	0.00240889	-8.69741	0.00148358	0.0221691
ENSSSCT00000011536	CPN1	0	0.043437	0.016897	0	4.7071	5.59521	4.52184	4.8036	325.318	8.34571	0.000223302	0.0117922
ENSSSCT00000011610	CFAP58	1.62875	1.83157	2.53496	2.41519	4.97777	4.95342	4.87448	5.11075	2.36805	1.2437	0.00102526	0.019928
ENSSSCT00000011643	DCLRE1A	2.10064	2.17484	2.21101	2.18711	5.45441	4.08664	5.70454	4.97632	2.33143	1.22122	0.00401443	0.0362984
ENSSSCT00000011654	GFRA1	0.140245	0.078961	0.205599	0.105083	0.800285	0.665092	0.530344	0.734873	5.15315	2.36546	0.00557332	0.0451236
ENSSSCT00000011664	ENO4	1.05686	1.43215	1.59832	1.53496	4.36571	4.10525	3.95418	4.13278	2.94505	1.55829	0.000888365	0.019928
ENSSSCT00000011768	MGMT	3.72674	3.35737	1.27842	2.93686	7.78345	6.29692	6.00155	6.43433	2.3467	1.23063	0.00215226	0.0259078
ENSSSCT00000011776	LRRC27	0.476518	0.159724	0.477958	0	1.06444	1.13494	1.40255	1.20167	4.31125	2.10811	0.0053514	0.0451236
ENSSSCT00000011816	B3GALT2	2.762	1.54053	7.81827	2.2629	8.82097	8.39981	11.8771	8.17459	2.5913	1.37368	0.00235396	0.0270715
ENSSSCT00000011849	DUSP10	7.15915	7.00852	7.4336	6.59011	0.477207	0.338871	0.264925	0.545874	0.0577083	-4.11508	9.17013e-05	0.0101797
ENSSSCT00000011875	EPHX1	21.2726	21.154	20.9596	17.6511	81.0661	83.6254	73.1291	91.0755	4.05858	2.02098	0.000775083	0.0164605
ENSSSCT00000011919	TP53BP2	1.1992	2.77295	2.96878	2.80603	16.5656	21.8158	26.7634	16.0796	8.33331	3.05889	0.00447575	0.0362984
ENSSSCT00000011921	ASPM	2.7281	2.3732	2.16518	2.5893	0	0.006126	0.208797	0.002667	0.0220774	-5.50129	0.000738798	0.015631
ENSSSCT00000011991	GOLM1	26.9086	31.9236	36.885	26.5008	4.22172	6.36473	5.83129	5.49147	0.179264	-2.47985	0.00145362	0.0221691
ENSSSCT00000011997	SLC28A3	13.7019	13.1203	12.1119	15.1364	178.88	204.512	287.703	172.112	15.5946	3.96297	0.0053582	0.0451236
ENSSSCT00000011998	RMI1	3.96682	4.12525	4.38711	4.25011	38.2719	33.4389	33.0651	42.4517	8.80059	3.1376	0.000706267	0.015631
ENSSSCT00000012006	GALT	6.90508	8.14696	7.92602	9.25881	44.2861	42.1896	44.4189	50.825	5.63701	2.49493	0.000161428	0.0117922
ENSSSCT00000012072	CUBN	0.819877	0.911156	0.770839	0.726359	0.214876	0.216538	0.192918	0.145888	0.238589	-2.0674	0.000193983	0.0117922
ENSSSCT00000012077	ST8SIA6	0	0	0.02952	0.117725	3.02303	2.19679	2.29061	2.44579	67.6168	6.07931	0.00103781	0.019928
ENSSSCT00000012087	C1QL3	0.109656	0.092887	0.094344	0.118814	0.45453	0.675953	0.562492	0.590866	5.49395	2.45784	0.00239998	0.0271222
ENSSSCT00000012089	MINDY3	15.1908	14.9306	16.0027	16.2564	36.0439	31.4361	30.5771	37.6169	2.17494	1.12098	0.00158668	0.0221691
ENSSSCT00000012123	MSRB2	3.86846	3.61273	3.82283	3.83085	10.1669	8.73278	8.97881	12.1801	2.64677	1.40423	0.00375767	0.0362984
ENSSSCT00000012124	ARMC3	1.10869	1.31734	1.60844	1.31792	3.58879	3.32335	2.87991	3.35341	2.456	1.29631	0.00441295	0.0362984
ENSSSCT00000012128		26.852	28.4919	29.6136	31.0035	67.2925	52.4768	70.6748	58.1035	2.14337	1.09988	0.00496997	0.0451236
ENSSSCT00000012159	CCDC3	6.22998	3.41133	8.33439	4.63269	22.9445	25.3251	31.5674	22.6295	4.53223	2.18022	0.00101457	0.019928
ENSSSCT00000012199	AKR1C2	33.4702	61.8078	46.5896	46.5955	0.208514	0.085226	0.050964	0.167452	0.00271754	-8.52348	0.00396404	0.0362984
ENSSSCT00000012230	ZNF510	0.174568	0.125311	0.150833	0.145761	0.598017	0.735862	0.635516	0.614216	4.33148	2.11486	0.00113093	0.019928
ENSSSCT00000012273	SGO1	1.68839	2.06318	1.37169	1.83424	0.289116	0.184775	0.325522	0.205526	0.14444	-2.79146	0.00352118	0.0362984
ENSSSCT00000012274	ZNF385D	0.699442	0.565278	0.732201	0.662261	1.66014	1.37841	1.86817	1.88916	2.55563	1.35368	0.00151377	0.0221691
ENSSSCT00000012283	NEK10	0	0.161788	1.15181	1.02665	1.15235	1.96666	2.81216	2.74634	3.70794	1.89062	0.00170879	0.024641
ENSSSCT00000012339	ZNF619	1.32606	0.636424	1.29532	1.38627	3.1812	2.65071	2.93616	3.11635	2.55905	1.35561	0.000196352	0.0117922
ENSSSCT00000012360	HIGD1A	0.675597	0.96626	1.09863	1.28693	0.122697	0.476516	0.698973	0.686351	0.492756	-1.02106	0.00132116	0.0203637
ENSSSCT00000012381	ZNF660	2.97628	2.73283	4.18187	3.64762	7.26077	6.68273	6.58135	7.6594	2.08177	1.05781	0.00333104	0.0362984
ENSSSCT00000012397	CCR1	2.14791	2.16791	2.56583	2.54862	0.559128	0.763613	0.587977	0.899534	0.298003	-1.7466	0.000815862	0.0190022
ENSSSCT00000012423	PLXNB1	3.51748	2.52859	3.0493	2.23424	8.60923	8.42473	8.60484	7.24124	2.90214	1.53712	0.000126235	0.0117922
ENSSSCT00000012439	SLC26A6	4.00442	5.35687	2.99113	4.22003	0	0	0.024562	0	0.0014821	-9.39814	0.00348962	0.0362984
ENSSSCT00000012444	SLC25A20	29.8496	24.7552	25.2291	34.0088	6.16864	5.66709	5.92197	7.16959	0.218963	-2.19124	0.00127136	0.0203637
ENSSSCT00000012468	IP6K1	12.6502	9.87477	11.0382	11.1738	26.0395	27.8614	25.1187	27.5508	2.38216	1.25227	0.000694023	0.015631
ENSSSCT00000012520	SEMA3G	7.65577	6.34657	7.83638	6.45923	17.1855	19.7206	24.4614	19.5078	2.85799	1.515	0.00283762	0.0309971
ENSSSCT00000012544	IL17RD	3.68739	2.0229	2.64962	1.9785	11.9653	15.0026	17.9231	11.1087	5.41666	2.4374	0.00611687	0.0451236
ENSSSCT00000012552	ABHD6	7.59443	8.02779	6.32257	6.70502	1.78796	1.68403	2.85276	1.85381	0.285467	-1.80861	0.0039014	0.0362984
ENSSSCT00000012584	LRIG1	1.46037	1.45518	1.71844	1.44588	20.3595	21.7913	17.5328	18.1	12.7936	3.67735	0.000418363	0.0148952
ENSSSCT00000012585	KBTBD8	1.08814	1.30872	1.16047	1.43256	3.45689	3.007	3.3154	3.51438	2.66412	1.41366	0.000663139	0.015631
ENSSSCT00000012597	TMF1	8.24231	8.53821	11.8149	8.68973	27.5976	29.527	24.3915	26.2822	2.89119	1.53166	0.00234101	0.0270715
ENSSSCT00000012610	CNTN3	0.89295	1.06568	1.32882	0.865544	7.52975	7.05338	7.88902	6.81239	7.05144	2.81792	5.43981e-05	0.00986854
ENSSSCT00000012616	CNTN4	0.093512	0.000513	0.012204	0	0.651652	0.314703	0.614554	0.425592	18.8884	4.23943	0.00539947	0.0451236
ENSSSCT00000012641	TADA3	12.7319	14.027	13.3955	14.4781	29.2996	28.6312	28.2056	32.0138	2.16264	1.11279	0.000192687	0.0117922
ENSSSCT00000012664	SEC13	12.9339	11.3216	9.2805	12.621	5.11843	4.76154	5.17835	6.60042	0.469241	-1.0916	0.00417471	0.0362984
ENSSSCT00000012683	EFCAB12	0.552232	0.327496	0	0.205868	1.69293	1.02233	1.18739	1.06756	4.57833	2.19482	0.00364984	0.0362984
ENSSSCT00000012744	AMOTL2	5.70651	4.41311	4.60128	5.10192	1.53742	1.09073	1.47115	2.49054	0.332437	-1.58885	0.00199967	0.0259078
ENSSSCT00000012769	RBP1	1.60139	2.40406	2.30781	3.75234	9.00227	10.204	7.50564	10.1354	3.66072	1.87213	0.00140657	0.0221691
ENSSSCT00000012810	TM4SF18	12.7328	11.5193	15.6182	13.909	5.17995	3.36231	4.05686	5.06408	0.328439	-1.6063	0.00200303	0.0259078
ENSSSCT00000012823	P2RY12	3.00296	3.3479	2.04457	2.88578	1.46139	1.17114	0.781442	0.855008	0.378415	-1.40196	0.00372485	0.0362984
ENSSSCT00000012827	IGSF10	6.81544	5.69652	6.09326	5.568	14.0948	16.3333	17.139	12.4059	2.48096	1.3109	0.00387019	0.0362984
ENSSSCT00000012849	WDR49	0.533883	0.831384	0.932497	0.876994	2.36626	2.6507	2.44126	2.4491	3.12065	1.64185	0.000266343	0.0143884
ENSSSCT00000012851	SERPINI1	0.939384	0.947966	1.72851	1.08801	11.7372	11.0634	8.29836	14.4787	9.6894	3.27641	0.00537555	0.0451236
ENSSSCT00000012856	PRKCI	14.348	14.2435	19.2886	15.4594	36.2325	33.4529	42.2953	36.7776	2.34859	1.23179	0.000113873	0.0101797
ENSSSCT00000012879	CCDC39	1.37699	1.80047	1.62003	1.69558	4.52205	3.72298	5.08947	3.99892	2.66952	1.41658	0.00484207	0.0451236
ENSSSCT00000012897	EPHB3	3.31398	2.83544	1.93928	2.63619	11.3276	11.8958	10.8069	9.74945	4.08206	2.0293	0.000342745	0.0148952
ENSSSCT00000012899	MAGEF1	1.05136	0.658868	1.01013	0.807138	2.08726	2.1799	2.49712	1.8177	2.43288	1.28267	0.00281576	0.0309971
ENSSSCT00000012944	BDH1	1.35837	1.15579	1.65635	0.983442	3.95257	4.85146	4.39608	4.68305	3.4698	1.79485	0.00177286	0.0259078
ENSSSCT00000012958	SLC51A	7.71665	7.97401	7.95141	6.24529	0.026237	0.052348	0	0.023393	0.00341208	-8.19513	0.000370253	0.0148952
ENSSSCT00000012963		2.35715	1.97404	1.80009	1.66269	0	0	0	0.254533	0.0326577	-4.93643	0.00242021	0.0271222
ENSSSCT00000012970	LMLN	2.83317	2.71176	2.62572	2.82252	5.96196	5.76727	5.55103	5.33556	2.05726	1.04072	0.000231671	0.0117922
ENSSSCT00000012975	MUC13	5.6081	4.82735	5.07662	4.54277	0	0.070855	0.020685	0.021467	0.0056349	-7.47139	0.000228007	0.0117922
ENSSSCT00000012984	PDIA5	6.44269	6.28722	8.30829	7.2448	19.6817	23.239	25.5777	22.42	3.2146	1.68464	0.000454639	0.0152287
ENSSSCT00000013021	CD80	1.33704	1.63025	1.27185	1.32199	0.498364	0.510929	0.406055	0.48106	0.341012	-1.55211	0.000883863	0.019928
ENSSSCT00000013038	GRAMD1C	3.42475	3.7297	6.41134	5.37707	15.436	12.399	17.7541	21.5654	3.54511	1.82583	0.0044754	0.0362984
ENSSSCT00000013052	CCDC80	3.25024	1.26871	2.68562	1.5498	9.02795	9.64804	7.21265	9.67651	4.06256	2.02239	0.00554384	0.0451236
ENSSSCT00000013066	IFT57	2.73958	3.0434	2.64088	3.03005	8.08832	9.48437	8.96353	6.92248	2.92116	1.54654	0.00260473	0.0309971
ENSSSCT00000013077	NFKBIZ	6.71114	7.83698	8.74619	6.83585	3.82228	3.14017	3.99999	3.502	0.480065	-1.0587	0.00370615	0.0362984
ENSSSCT00000013092	TMEM45A	191.219	191.622	173.091	243.117	5.24927	4.70581	3.80087	6.30752	0.0251092	-5.31564	0.000909584	0.019928
ENSSSCT00000013107	CPOX	42.6964	47.1304	36.3106	54.1032	12.983	13.6895	14.8215	14.6384	0.31143	-1.68302	0.00372882	0.0362984
ENSSSCT00000013185	CBR3	4.1572	4.53568	4.59656	4.15659	0.764795	1.99568	1.03359	1.47737	0.302157	-1.72663	0.00125886	0.0203637
ENSSSCT00000013186	DOP1B	2.58037	1.88854	1.93465	1.39363	4.10395	4.78006	4.11617	3.6617	2.13691	1.09553	0.00419719	0.0362984
ENSSSCT00000013196	DYRK1A	4.0449	4.74784	2.76238	3.10223	9.20162	8.22454	8.58247	8.88752	2.38079	1.25144	0.00270558	0.0309971
ENSSSCT00000013206		277.188	216.8	181.72	169.467	17.9662	14.731	25.6786	13.9928	0.0856256	-3.54581	0.00428246	0.0362984
ENSSSCT00000013238		7.24817	5.35628	5.44111	5.51507	1.15824	1.09974	1.5147	1.40188	0.219627	-2.18687	0.00275986	0.0309971
ENSSSCT00000013261	TCEANC	0.969644	0.848485	1.46844	0.648734	2.16734	2.44853	3.35126	2.40412	2.63544	1.39804	0.00169164	0.024641
ENSSSCT00000013274	VEGFD	0.142952	0.282324	0.304924	0.818183	5.97694	4.38421	4.76031	6.73373	14.1148	3.81914	0.00166233	0.024641
ENSSSCT00000013305	CNKSR2	0	0	0.061869	0	2.30248	1.92753	2.84453	3.23819	166.686	7.38099	0.00290827	0.0309971
ENSSSCT00000013315	SAT1	249.215	261.251	256.076	256.748	1638.17	1432.07	1427.58	1599.46	5.9585	2.57495	0.000198465	0.0117922
ENSSSCT00000013344	NR0B1	0.248138	0.175877	0.099025	0.249262	1.39424	0.784187	0.850837	1.32686	5.64045	2.49581	0.00609532	0.0451236
ENSSSCT00000013365		1.5909	2.97842	3.48761	3.04676	11.5781	8.64288	12.4243	9.38064	3.78486	1.92024	0.00492063	0.0451236
ENSSSCT00000013423	ARAF	2.58436	2.55465	2.97681	2.46113	9.44747	11.387	9.16395	9.74126	3.7572	1.90966	0.000984078	0.019928
ENSSSCT00000013444	MAGIX	2.56585	1.87892	2.23457	2.54711	6.13578	6.24683	5.53207	8.6483	2.879	1.52557	0.00632747	0.0471678
ENSSSCT00000013468	GSPT2	1.24074	1.28327	1.41096	1.45125	4.24552	3.70298	3.7862	4.71118	3.05332	1.61038	0.00106626	0.019928
ENSSSCT00000013476	TSPYL2	3.38007	2.67951	3.72526	2.7756	10.014	8.62738	9.91577	9.09143	2.99739	1.58371	2.59628e-05	0.00986854
ENSSSCT00000013486	WNK3	0.172511	0.59363	0.060772	0.132801	3.32968	4.10413	4.59413	4.5121	17.2343	4.10721	0.00134797	0.0203637
ENSSSCT00000013502	ALAS2	4.07661	5.09157	3.04667	3.42674	1.10377	0.958668	0.593651	0.972207	0.231964	-2.10803	0.00475234	0.0391274
ENSSSCT00000013516		10.487	11.405	11.126	9.68942	32.0722	25.9273	35.3196	28.9998	2.86411	1.51809	0.00232839	0.0270715
ENSSSCT00000013523	LAS1L	6.45452	5.75711	5.63694	5.88623	11.6978	12.1671	14.9459	11.6792	2.12726	1.08899	0.0051275	0.0451236
ENSSSCT00000013528	AR	0.461687	0.503888	1.23239	0.652201	3.29938	4.12379	4.26334	3.35705	5.27814	2.40003	0.000631115	0.015631
ENSSSCT00000013534	KIF4A	5.81151	7.05386	4.87751	5.53174	0.170134	0.072567	0.36576	0.150048	0.0325895	-4.93945	0.00160575	0.0221691
ENSSSCT00000013604	PGK1	69.1121	81.4784	78.6724	93.3726	32.1874	31.5443	29.5164	39.2241	0.410594	-1.28422	0.00102123	0.019928
ENSSSCT00000013618		82.3149	73.2419	77.5634	66.3017	176.902	125.556	161.593	140.542	2.0192	1.01378	0.00345561	0.0362984
ENSSSCT00000013686		0	1.2176	0.506966	1.19931	6.57421	4.83317	5.20992	5.23774	7.47467	2.90201	0.00542615	0.0451236
ENSSSCT00000013716	NRK	1.92381	2.15005	1.75223	1.82052	0.326073	0.257281	0.401848	0.230552	0.158993	-2.65297	0.0007138	0.015631
ENSSSCT00000013746	COL4A6	1.68807	1.22928	1.36452	1.56419	3.05088	3.55898	3.30577	3.95828	2.3732	1.24683	0.0034515	0.0362984
ENSSSCT00000013796	UPF3B	1.07894	0.897492	0.980912	0.835844	2.13536	2.54176	2.20145	1.92754	2.32156	1.21509	0.00264753	0.0309971
ENSSSCT00000013805		0	0	0.137264	0.016832	1.76382	1.18069	1.38831	1.03076	34.8068	5.1213	0.00399428	0.0362984
ENSSSCT00000013861	GPC4	1.65003	1.17694	1.23304	1.04646	4.18053	3.60909	3.90919	3.18638	2.91497	1.54348	0.000217717	0.0117922
ENSSSCT00000014042	TALDO1	242.717	244.398	211.6	251.136	112.845	110.985	108.336	132.075	0.48875	-1.03283	0.000378673	0.0148952
ENSSSCT00000014100		11.6581	8.57462	8.64388	6.91292	0.174389	0.266652	0.641584	0.224935	0.0365347	-4.77459	0.00344777	0.0362984
ENSSSCT00000014112	PTPRCAP	5.11759	5.77289	5.04611	5.15591	3.09387	2.17978	2.01151	2.42118	0.460179	-1.11973	0.00318766	0.0362984
ENSSSCT00000014118		4.1457	3.11132	4.18475	2.94913	1.85358	1.03278	1.36879	1.15136	0.37569	-1.41239	0.0018783	0.0259078
ENSSSCT00000014129	PC	2.76692	2.53152	2.38135	3.53139	5.72234	6.66195	5.08149	5.74395	2.07023	1.04979	0.00517164	0.0451236
ENSSSCT00000014136		4.25623	3.16112	2.31948	3.03588	6.51719	5.97293	6.42558	6.75456	2.00977	1.00703	0.00460214	0.0383524
ENSSSCT00000014166	CST6	414.764	361.808	373.037	361.186	41.4451	47.5565	59.9746	37.6471	0.123527	-3.01711	0.000176028	0.0117922
ENSSSCT00000014169	SART1	2.10636	2.16221	1.92442	2.49985	6.26921	7.45492	7.8776	6.90466	3.2793	1.71339	0.00124135	0.0203637
ENSSSCT00000014189	KAT5	1.13762	0.869044	2.11198	0.586499	2.27286	2.62451	3.25815	1.74208	2.10357	1.07284	0.00340598	0.0362984
ENSSSCT00000014241	ESRRA	15.0856	14.2297	12.5047	14.3823	5.73131	6.18775	5.83643	7.53647	0.450016	-1.15195	0.00112446	0.019928
ENSSSCT00000014288	FADS1	29.3534	29.8991	31.0657	26.5649	11.5059	10.3825	10.5463	13.0647	0.389273	-1.36115	0.00140618	0.0221691
ENSSSCT00000014293	FADS1	6.86533	6.84303	5.49426	6.61121	1.01751	0.795119	0.302774	0.801896	0.113013	-3.14544	7.42789e-05	0.0101797
ENSSSCT00000014317		309.656	299.502	178.379	232.613	0.096158	0	0	0	9.42586e-05	-13.373	0.00366492	0.0362984
ENSSSCT00000014330	TMEM109	6.05099	6.47961	5.29975	7.10186	2.81631	2.74919	2.3653	2.5755	0.421394	-1.24676	0.0019133	0.0259078
ENSSSCT00000014368	GLYATL2	0.243328	0.470774	0	0.549815	1.40256	1.21886	1.16303	1.82982	4.44197	2.1512	0.0026082	0.0309971
ENSSSCT00000014401	SERPING1	131.52	106.778	133.71	110.258	13.3378	20.314	17.3754	22.0584	0.151546	-2.72217	0.00130191	0.0203637
ENSSSCT00000014446	PTPMT1	24.3004	32.9484	27.326	35.5981	6.97328	5.38872	5.73507	7.13439	0.20996	-2.25182	0.00285469	0.0309971
ENSSSCT00000014451		177.255	236.242	116.409	191.068	1.20881	0.369211	0	0	0.00218874	-8.83569	0.00532868	0.0451236
ENSSSCT00000014466	C11orf49	0.230015	0.106533	0.427598	0.124402	0.758767	0.823781	0.994266	0.81117	3.81294	1.93091	0.000842862	0.0190022
ENSSSCT00000014502	TSPAN18	1.20502	0.863495	1.0076	0.752049	2.36831	2.28121	1.8476	2.35309	2.31187	1.20906	0.00471399	0.0391274
ENSSSCT00000014527	ELF5	3.33882	3.42892	2.9562	4.03391	0.34908	0.317996	0.525983	0.361567	0.112999	-3.14562	0.00125253	0.0203637
ENSSSCT00000014544		163.054	136.896	193.303	148.915	86.0836	58.0167	70.4316	75.7401	0.452019	-1.14554	0.00486646	0.0451236
ENSSSCT00000014560	KIF18A	1.6603	1.8237	1.22042	1.57694	0.350723	0.273541	0.310107	0.183824	0.178018	-2.4899	0.00249474	0.0309971
ENSSSCT00000014563	LGR4	21.9442	24.6805	19.7422	22.0997	71.7711	82.3251	98.0086	70.7563	3.64953	1.86771	0.00336062	0.0362984
ENSSSCT00000014565	BBOX1	3.50978	3.7234	1.90236	2.86938	0.229798	0.349532	0.229059	0.288008	0.091329	-3.45278	0.00614838	0.0451236
ENSSSCT00000014591	TMEM86A	18.0097	20.0476	17.8006	18.3344	7.3449	7.89947	8.92552	8.90115	0.445748	-1.1657	0.000763657	0.0164605
ENSSSCT00000014614		142.419	150.888	131.167	124.108	0.039553	0.046967	48.5941	0.039871	0.0888116	-3.49311	0.00376333	0.0362984
ENSSSCT00000014635	ARNTL	1.45531	2.39798	2.11067	2.2463	0.601856	0.614906	0.746402	0.723198	0.327196	-1.61177	0.00586568	0.0451236
ENSSSCT00000014648	ADM	42.0914	31.1546	29.5051	30.0433	1.8728	1.15022	1.6802	2.08476	0.0511165	-4.29007	0.00175224	0.0251451
ENSSSCT00000014669	MISP	3.03483	2.53698	2.83813	1.9695	0	0	0	0	0	-	0.00153643	0.0221691
ENSSSCT00000014718	GNA15	0.851778	1.10776	0.819988	0.859144	0.373718	0.527772	0.393303	0.304594	0.439553	-1.18589	0.000711853	0.015631
ENSSSCT00000014994		19.79	17.887	14.6316	16.6361	9.03649	5.5922	7.71101	6.18462	0.413727	-1.27325	0.0029935	0.0312008
ENSSSCT00000015005	DNASE2	93.5433	105.835	69.5493	122.871	13.8701	11.8972	12.4669	12.6311	0.129825	-2.94536	0.0047959	0.0415236
ENSSSCT00000015016	NFIX	0.310991	0.216138	0.290663	0.292399	1.01734	1.16495	1.36986	1.08883	4.18034	2.06362	0.00174074	0.0251451
ENSSSCT00000015127	TPM4	13.8615	16.7672	20.1663	22.4112	1.49826	3.61415	7.68109	8.26156	0.287613	-1.7978	6.79566e-05	0.0101797
ENSSSCT00000015137	CALR3	0.376804	0.609349	0.490757	0.559524	1.70626	1.89839	1.5008	1.78735	3.38474	1.75904	0.000438441	0.0152287
ENSSSCT00000015156	NR2F6	20.3857	18.3842	20.1903	20.1754	45.3685	50.0549	55.0918	52.5987	2.56666	1.35989	0.000693429	0.015631
ENSSSCT00000015179	ARRDC2	0.712539	0.697182	0.704302	0.685007	0.439259	0.283147	0.34967	0.265361	0.477822	-1.06546	0.00172974	0.0251451
ENSSSCT00000015187	IFI30	123.738	119.677	118.872	102.676	8.86888	7.38894	6.21721	8.83741	0.0673439	-3.89231	0.000201059	0.0117922
ENSSSCT00000015188		92.1403	89.6128	72.7526	71.6708	22.8845	24.2361	34.4054	16.8324	0.30155	-1.72953	0.00373905	0.0362984
ENSSSCT00000015220	CILP2	0	0.028273	0	0.008115	2.82027	3.37655	1.99555	2.13044	283.687	8.14816	0.00388196	0.0362984
ENSSSCT00000015282	C1orf35	4.24416	5.20641	4.8196	4.52435	11.1931	13.1581	10.8661	12.3822	2.53263	1.34064	0.000518184	0.0152287
ENSSSCT00000015325	COL23A1	2.466	1.84802	3.77052	2.4569	18.6437	18.3387	17.9916	17.1799	6.84478	2.775	0.000100458	0.0101797
ENSSSCT00000015330	N4BP3	2.65909	2.14147	2.26484	2.25524	5.65768	6.11329	7.33818	6.08258	2.70279	1.43445	0.00262649	0.0309971
ENSSSCT00000015332	TMED9	24.454	25.5929	30.2962	27.8945	12.7632	13.7054	12.1501	14.4629	0.490417	-1.02792	0.00274161	0.0309971
ENSSSCT00000015336	RGS14	0.614273	0.452063	0.544812	0.746804	1.98469	2.39733	2.76127	1.9444	3.85406	1.94638	0.00590584	0.0451236
ENSSSCT00000015361	SIMC1	0.791029	0.807096	0.931998	0.574815	1.97214	1.6125	1.71668	1.97176	2.34242	1.228	0.00603813	0.0451236
ENSSSCT00000015400	WDR41	2.37148	3.34892	3.75792	3.9427	7.66416	6.64795	7.67943	7.94767	2.23077	1.15754	0.0022128	0.0259078
ENSSSCT00000015423	SERINC5	7.54705	6.89978	5.00242	5.78881	22.2018	29.29	28.2504	19.4794	3.93142	1.97505	0.00516581	0.0451236
ENSSSCT00000015428	ANKRD34B	0.885277	0	0.900952	0.550654	42.9374	39.0466	37.8018	39.4559	68.1428	6.09049	4.36201e-05	0.00986854
ENSSSCT00000015441	HAPLN1	126.338	140.827	154.534	161.368	48.1008	39.2365	34.3918	43.1016	0.282696	-1.82268	0.00171498	0.0251451
ENSSSCT00000015491	FAM174A	4.17953	3.27075	5.02371	4.56152	15.851	15.6935	16.9648	15.9527	3.78398	1.9199	1.39923e-05	0.00986854
ENSSSCT00000015531	KCNN2	0.031253	0.016181	0.042705	0.025993	0.503522	0.612538	0.850177	0.802032	23.8373	4.57515	0.00351899	0.0362984
ENSSSCT00000015537	CDO1	2.73507	6.0403	3.08394	6.26533	19.7243	20.2331	25.5873	18.3764	4.63022	2.21108	0.0052987	0.0451236
ENSSSCT00000015568	LMNB1	16.5384	16.4539	13.4665	17.2214	4.91932	4.92265	6.96566	5.28058	0.346861	-1.52757	0.00409744	0.0362984
ENSSSCT00000015569	MARCHF3	2.51896	2.31615	3.17825	3.71041	0.342817	0.437169	0.323199	0.626475	0.147534	-2.76088	0.00304629	0.033397
ENSSSCT00000015609	SOWAHA	1.33	1.19603	1.22424	1.54282	12.2252	13.7325	16.6977	13.8308	10.6717	3.41571	0.000918094	0.019928
ENSSSCT00000015634	CXCL14	125.082	163.863	160.404	87.0303	0.75225	0.652946	0.421117	0.85321	0.00499558	-7.64513	0.00511636	0.0451236
ENSSSCT00000015635	SLC25A48	2.73328	3.38949	2.38156	3.44934	0.092468	0.026406	0.103758	0.151356	0.0312865	-4.99832	0.00159726	0.0221691
ENSSSCT00000015655	CDC25C	0.63534	0.769543	0.60367	1.03191	2.12743	2.2144	1.58924	2.27909	2.70029	1.43312	0.001519	0.0221691
ENSSSCT00000015660	EGR1	5.84837	5.56616	7.34919	4.42909	2.51447	3.04026	3.36268	2.19937	0.47932	-1.06094	0.00475517	0.0391274
ENSSSCT00000015675	PROB1	0.072842	0.025733	0.099999	0.06741	3.60005	4.33909	3.84766	4.03251	59.4746	5.8942	0.000175168	0.0117922
ENSSSCT00000015710		1.93971	1.49873	2.0486	1.80016	0.408733	0.309509	0.9048	0.695767	0.318203	-1.65198	0.00105423	0.019928
ENSSSCT00000015726	RELL2	0.525084	0.60236	0.689321	0.429349	0	0	0	0	0	-	0.00204322	0.0259078
ENSSSCT00000015758	STK32A	0.344693	0.208404	0.332838	0.330731	11.0846	10.3661	14.9039	9.75755	37.9004	5.24414	0.00227158	0.0259078
ENSSSCT00000015768	SPINK9	92.6496	109.719	96.746	119.686	0.738135	0.14307	0.025764	0.090048	0.00238065	-8.71443	0.000472214	0.0152287
ENSSSCT00000015925		1.25466	0.226593	1.41292	0.812697	2.32146	1.60999	2.22099	2.14115	2.23735	1.16179	0.00323308	0.0362984
ENSSSCT00000015984	CAVIN3	15.6558	11.8367	20.7428	15.9999	61.676	72.5183	77.6151	71.2886	4.40721	2.13987	0.000400901	0.0148952
ENSSSCT00000016120		0.073403	0.246896	0.235572	0.195737	0.402777	0.710575	0.658382	0.525057	3.05584	1.61157	0.00145278	0.0221691
ENSSSCT00000016161	FOLR1	193.521	216.91	148.446	265.397	0.185326	0.195406	0.165311	0.26704	0.000986423	-9.98551	0.00346498	0.0362984
ENSSSCT00000016162	INPPL1	0.573478	0.50064	0.360019	0.39725	1.61214	1.17801	0.980118	1.21095	2.71991	1.44356	0.00346471	0.0362984
ENSSSCT00000016226	ACER3	13.5586	18.3028	11.7784	17.0149	0	2.12472	0	4.51796	0.109516	-3.19078	0.000787362	0.0164605
ENSSSCT00000016234	AQP11	0.287441	0.229407	0.477962	0.298234	3.53001	3.03231	2.75832	3.32167	9.77717	3.28942	0.000830721	0.0190022
ENSSSCT00000016264	CCDC89	0.492077	0.428943	0.515584	0.410564	2.40387	1.79393	1.84425	2.2261	4.47612	2.16225	0.00176732	0.0259078
ENSSSCT00000016280	CTSC	221.542	184.967	186.337	161.102	6.34081	6.27481	6.34226	7.40898	0.0349718	-4.83767	0.000728111	0.015631
ENSSSCT00000016286		0	0	0.049514	0.015634	0.431219	0.740879	0.953925	0.667094	42.8734	5.42201	0.00620169	0.0451236
ENSSSCT00000016326	ENDOD1	23.4533	17.3488	27.0044	15.9862	1.31773	1.07922	1.45688	1.15225	0.0597436	-4.06507	0.00430768	0.0362984
ENSSSCT00000016339	PGR	8.29922	8.19833	7.41923	7.72262	18.2397	20.2919	20.5057	17.3365	2.41388	1.27136	0.0009144	0.019928
ENSSSCT00000016344	MMP7	95.5317	79.3867	128.251	87.205	0.396028	0.356587	0.641834	0.97213	0.00606234	-7.36591	0.00285124	0.0309971
ENSSSCT00000016361		51.4164	58.1086	57.1806	61.6986	21.5737	14.3475	20.726	19.7148	0.334328	-1.58066	0.00120844	0.0203637
ENSSSCT00000016365	SLC35F2	7.07351	7.84249	6.83372	7.75597	1.36683	0.851157	0.762627	1.80526	0.162202	-2.62414	0.000205524	0.0117922
ENSSSCT00000016451	IL10RA	5.54983	5.44792	5.31059	5.41448	2.36775	2.3637	2.36792	2.62854	0.44782	-1.15901	5.23847e-05	0.00986854
ENSSSCT00000016455	JAML	0.981795	1.14649	2.93775	3.25686	0	0.048916	1.15375	1.76792	0.356918	-1.48634	0.00536848	0.0451236
ENSSSCT00000016457	MPZL2	7.64967	7.16268	8.23234	9.95123	0.992526	1.94397	1.80933	0.874787	0.170343	-2.55349	0.0034569	0.0362984
ENSSSCT00000016485	MFRP	6.764	6.3004	8.54641	7.43035	1.75142	1.44107	1.37445	2.68877	0.249842	-2.00091	0.00253111	0.0309971
ENSSSCT00000016497	GRIK4	0.043043	0.056326	0.041517	0.011182	1.57035	2.16146	1.37024	1.46182	43.1639	5.43175	0.00262969	0.0309971
ENSSSCT00000016504	JHY	0.384397	0.388567	0.528105	0.299883	1.26141	1.11246	1.10731	1.21653	2.93433	1.55303	0.00210632	0.0259078
ENSSSCT00000016572	CCDC15	2.99595	2.84646	2.95817	2.5352	7.81994	6.3956	7.38429	7.09726	2.53155	1.34002	0.000561016	0.015631
ENSSSCT00000016583		470.159	423.622	331.766	402.266	0	0.090762	0.054437	0	8.91988e-05	-13.4526	0.000767959	0.0164605
ENSSSCT00000016635	FMO4	4.03078	4.67878	4.21154	4.30836	12.9028	12.0198	11.9202	11.5877	2.81091	1.49104	0.000232738	0.0143884
ENSSSCT00000016639	FMOD	11.2356	5.98792	9.41174	4.88976	35.3976	41.5409	33.3711	35.3043	4.61899	2.20758	0.00197747	0.0259078
ENSSSCT00000016641	OPTC	0	0	0.024006	0	16.8486	21.8283	16.8756	22.0403	3232.23	11.6583	0.000937924	0.019928
ENSSSCT00000016646	SOX13	1.80315	1.23046	1.09165	1.23426	7.87113	8.22453	9.62095	6.67797	6.04431	2.59558	0.00208023	0.0259078
ENSSSCT00000016667		0.01876	0	0.272131	0	1.74764	1.41237	1.39893	1.12683	19.546	4.2888	0.00255099	0.0309971
ENSSSCT00000016669	SRI	31.854	53.0606	50.3481	61.5552	9.16943	11.8453	11.2987	12.6156	0.228277	-2.13114	0.00629288	0.0471678
ENSSSCT00000016670	STEAP4	10.5836	5.81032	7.07509	4.92441	35.2638	31.1008	35.9178	33.1276	4.76907	2.25371	0.000127748	0.0117922
ENSSSCT00000016671	ZNF804B	0.009166	0	0.022987	0	1.31388	1.00246	1.54087	0.945519	149.371	7.22276	0.00299353	0.0312008
ENSSSCT00000016672	STEAP1	12.6681	18.0291	13.6886	16.7473	0.603793	0.51025	1.55524	0.892504	0.0582629	-4.10128	0.00183128	0.0259078
ENSSSCT00000016673	CFAP69	13.2882	15.9505	12.3854	14.1838	0.346323	0.402569	0.571432	0.416958	0.0311296	-5.00557	0.000428729	0.0152287
ENSSSCT00000016713	ASNS	5.50486	4.59532	5.22569	4.42535	1.51009	1.3504	1.53423	1.6806	0.307592	-1.70091	0.0010908	0.019928
ENSSSCT00000016718	GLCCI1	2.20295	0.05435	1.38548	0.90254	13.7684	14.9331	19.6647	11.4178	13.1529	3.71731	0.00428442	0.0362984
ENSSSCT00000016774	SEMA3E	0.115623	0.165771	0	0.063081	0.893031	1.12821	0.995859	1.11037	11.9819	3.58278	0.000521749	0.015631
ENSSSCT00000016778	HGF	3.10291	4.45323	4.73465	2.51223	0.970592	0.493528	1.46691	0.029567	0.199999	-2.32193	0.00543655	0.0451236
ENSSSCT00000016788	FGL2	30.1832	27.904	27.921	31.1828	16.7406	11.8986	12.0135	16.0114	0.483519	-1.04836	0.000131996	0.0117922
ENSSSCT00000016835	PDIA4	131.66	127.427	119.057	128.548	46.9158	56.0941	56.5457	46.7035	0.40707	-1.29665	0.00067608	0.015631
ENSSSCT00000016869	SUCO	33.8523	53.6394	37.0337	50.932	443.038	443.612	458.317	441.239	10.1803	3.34771	1.51222e-05	0.00986854
ENSSSCT00000016878	ZBTB37	0.275354	0.1764	0.0787	0.331131	1.09752	0.898628	1.00854	0.942452	4.58125	2.19574	0.00147862	0.0221691
ENSSSCT00000016929	MR1	0.620362	0.645936	0.724469	0.597348	4.28707	3.30834	3.3874	4.52634	5.99245	2.58315	0.00230711	0.0270715
ENSSSCT00000016946	LAMC2	23.3599	19.1477	17.7973	18.7412	5.2578	6.44011	8.02109	4.54321	0.306937	-1.70398	0.00421734	0.0362984
ENSSSCT00000016974	CENPF	8.82623	8.45793	6.67331	5.87359	0.979197	0.650672	1.11046	0.638171	0.113254	-3.14236	0.00255718	0.0309971
ENSSSCT00000016976	SMYD2	5.99308	5.80746	5.68064	5.61143	2.30005	1.61459	2.11138	1.71606	0.335262	-1.57664	9.8044e-05	0.0101797
ENSSSCT00000016993	DTL	1.49484	1.37382	0.892224	1.6718	0.098036	0.154851	0.129605	0.199567	0.10714	-3.22243	0.00469047	0.0391274
ENSSSCT00000016997	NEK2	1.71416	1.77421	1.37443	2.44978	0	0	0	0.05382	0.00735992	-7.08609	0.00338795	0.0362984
ENSSSCT00000017010	HSD11B1	62.0466	52.6348	63.3347	64.3256	9.93669	7.80385	6.4529	10.3762	0.142648	-2.80947	0.000263618	0.0143884
ENSSSCT00000017026		8.87819	5.33878	7.82181	4.6028	45.32	41.5789	45.1324	36.4152	6.32269	2.66054	9.2825e-05	0.0101797
ENSSSCT00000017094	ZRANB3	1.20941	0.861123	0.688203	0.731633	2.06268	2.61672	2.1673	2.09366	2.56143	1.35695	0.00548	0.0451236
ENSSSCT00000017148	CSMD1	0.051093	0.029794	0.052352	0.019788	1.81823	1.89351	1.95504	1.52272	46.9818	5.55403	0.000292791	0.0148952
ENSSSCT00000017172	NEIL3	0.786669	1.33066	0.932922	0.905383	0.118002	0.14143	0.179194	0.195151	0.160221	-2.64186	0.00630992	0.0471678
ENSSSCT00000017188	CENPU	2.55049	2.94047	2.41076	3.0511	1.14594	0.751435	1.27123	1.36039	0.413501	-1.27404	0.00563216	0.0451236
ENSSSCT00000017195	LRP2BP	0.497787	0.51725	0.419733	0.63287	2.04938	1.70661	1.95376	1.89103	3.67606	1.87816	0.000664374	0.015631
ENSSSCT00000017209	FAM149A	6.62843	6.71725	6.82752	7.19594	2.64037	2.55822	3.07766	3.30322	0.423085	-1.24098	2.26525e-05	0.00986854
ENSSSCT00000017216	ADAM9	157.532	157.369	133.973	139.275	16.6235	18.5033	23.1156	15.1757	0.124829	-3.00197	0.000354726	0.0148952
ENSSSCT00000017290	PKP4	5.73896	3.77084	3.76693	4.76447	0	0.018339	0.053623	0.442255	0.0285024	-5.13277	0.00266703	0.0309971
ENSSSCT00000017293	BAZ2B	11.6179	8.73618	11.0577	9.16842	39.8448	32.2736	38.3221	33.9242	3.55752	1.83087	0.00016079	0.0117922
ENSSSCT00000017320	GALNT3	37.9225	39.3732	31.1247	36.9682	6.3639	7.80796	9.68938	6.60228	0.209531	-2.25476	0.00132967	0.0203637
ENSSSCT00000017351	CCDC173	0.741333	0.752438	0.990622	1.09775	3.01895	2.9878	3.93869	3.0817	3.63669	1.86263	0.00142649	0.0221691
ENSSSCT00000017475	INPP1	17.9438	21.8572	22.0078	20.5123	2.33125	2.62825	2.58852	3.46257	0.133752	-2.90237	0.000293694	0.0148952
ENSSSCT00000017519		2.95488	2.59491	2.87187	2.95892	6.35064	6.17685	6.39408	5.44872	2.14139	1.09855	0.00105066	0.019928
ENSSSCT00000017612	MREG	3.21621	4.24073	3.76794	3.47458	1.71007	1.94479	1.39795	2.08508	0.485588	-1.04219	0.00519741	0.0451236
ENSSSCT00000017645	IHH	0.609665	0.162107	1.35758	0.295018	6.65182	7.22963	6.28128	6.26287	10.9	3.44626	0.000840897	0.0190022
ENSSSCT00000017651	ABCB6	13.7794	13.5084	9.98537	12.5861	3.39225	3.46347	5.02004	3.94507	0.31731	-1.65604	0.00634038	0.0471678
ENSSSCT00000017672	EPHA4	14.366	18.2798	14.0005	17.9264	2.14441	1.95689	2.24729	2.72451	0.14051	-2.83126	0.00112618	0.019928
ENSSSCT00000017676	SERPINE2	16.3585	14.0219	14.8118	10.8705	0.062103	0.725714	0.465102	0.644083	0.0338372	-4.88525	0.00175428	0.0251451
ENSSSCT00000017682	NYAP2	0.022346	0.069345	0.050574	0.007032	0.945015	0.819628	0.903772	0.799362	23.2274	4.53775	0.00020261	0.0117922
ENSSSCT00000017700		2.51934	2.92447	3.36996	3.79134	7.03601	5.2651	6.88997	7.1079	2.08638	1.061	0.0045975	0.0383524
ENSSSCT00000017703	DNER	0.296231	0.275411	0.288899	0.250859	1.84599	2.21657	1.62505	1.71385	6.65958	2.73543	0.00122909	0.0203637
ENSSSCT00000017753	DGKD	5.99047	5.08004	4.63701	6.5874	2.24853	1.8412	2.32084	2.10273	0.381849	-1.38892	0.00478145	0.0391274
ENSSSCT00000017766	HJURP	0.875731	0.825782	1.11605	1.17013	0.034101	0.156775	0.174153	0.097313	0.115942	-3.10852	0.0019235	0.0259078
ENSSSCT00000017774	IQCA1	0.924513	0.98979	0.986855	1.05082	3.24794	3.18097	3.43072	3.39709	3.35445	1.74608	2.46333e-05	0.00986854
ENSSSCT00000017776	COPS8	0.026468	0	0	0.058199	5.77711	3.69752	6.06208	4.83465	240.606	7.91053	0.00247023	0.0271222
ENSSSCT00000017804	NDUFA10	37.8037	39.3358	35.5262	43.1176	17.2635	16.5461	18.7215	18.751	0.457571	-1.12793	0.00101035	0.019928
ENSSSCT00000017887		2.51721	2.99984	2.60873	2.48146	15.1566	12.0119	12.5449	12.905	4.96061	2.31052	0.00085247	0.0190022
ENSSSCT00000017892	GALNTL5	0.379776	0.902849	0.726236	0.95564	22.5981	21.4291	28.8262	21.7126	31.8994	4.99546	0.00100217	0.019928
ENSSSCT00000017897	CHPF2	6.715	5.74948	6.49499	6.09207	2.67397	3.05556	2.74089	3.12804	0.462984	-1.11097	0.00181902	0.0259078
ENSSSCT00000017899	NUB1	4.43997	3.99614	6.33481	4.44858	9.65545	9.84156	10.4561	10.7044	2.11543	1.08095	0.00140122	0.0221691
ENSSSCT00000017915	GIMAP8	1.72875	2.11891	1.69658	2.06314	0.763869	0.867937	0.662646	0.969598	0.429063	-1.22074	0.000386624	0.0148952
ENSSSCT00000017933	TRPV5	303.171	218.207	229.29	157.131	5.9809	5.51952	9.21933	5.27116	0.0286307	-5.12629	0.00510715	0.0451236
ENSSSCT00000017965	KDM7A	5.35563	5.61247	4.35283	5.00975	11.7878	12.3848	13.4731	11.2057	2.40284	1.26474	0.0018032	0.0259078
ENSSSCT00000017986	TRIM24	8.4121	7.72924	6.44245	6.79986	22.5497	21.3729	25.882	19.567	3.04154	1.6048	0.00216196	0.0259078
ENSSSCT00000018011	SLC35B4	0.870059	0.871945	0.738178	0.540967	0.12745	0.083205	0.247871	0.000188	0.151834	-2.71943	0.00318487	0.0362984
ENSSSCT00000018012	LRGUK	0.293138	0.43938	0.477398	0.50256	0.850823	0.971409	1.27234	0.903796	2.33485	1.22333	0.00605989	0.0451236
ENSSSCT00000018038	AHCYL2	2.54097	1.93429	2.23411	2.38413	6.23735	7.37033	8.68315	7.3359	3.25801	1.70399	0.00291385	0.0309971
ENSSSCT00000018040	TSPAN33	5.37295	6.87986	5.55604	8.67147	1.62368	1.74746	1.76822	2.20516	0.277358	-1.85018	0.00510336	0.0451236
ENSSSCT00000018075	HYAL4	1.90651	2.42574	1.36586	1.92469	0.093654	0.140118	0.143728	0.151774	0.069433	-3.84824	0.00385986	0.0362984
ENSSSCT00000018085	CADPS2	3.16004	1.38694	2.00588	1.34466	12.2675	13.4932	14.1413	16.5083	7.14278	2.83649	0.002251	0.0259078
ENSSSCT00000018087	AASS	52.5016	44.716	37.3903	41.4943	4.25331	3.60646	4.38324	2.65445	0.0845955	-3.56328	0.00103136	0.019928
ENSSSCT00000018090	FAM3C	0.320689	0.250351	0.345853	0.159622	0.883497	0.694528	0.957828	0.501988	2.82192	1.49668	0.00394567	0.0362984
ENSSSCT00000018094	TSPAN12	17.9265	12.5451	19.0212	12.7877	0.346056	2.41118	2.62214	0.182563	0.0893048	-3.48512	0.00371222	0.0362984
ENSSSCT00000018153	MINDY4	0.370904	0.411388	0.439419	0.320183	0.933489	1.07213	0.909477	1.03753	2.56349	1.35811	0.00158874	0.0221691
ENSSSCT00000018167	PRR15	3.17817	3.31051	2.66903	3.04613	7.52915	9.43419	10.1977	8.73905	2.9417	1.55665	0.00285001	0.0309971
ENSSSCT00000018184	HOXA5	0.854339	1.15755	1.35762	1.00594	2.83554	2.91026	2.68978	2.54683	2.51001	1.32769	0.00129221	0.0203637
ENSSSCT00000018185		0.305193	0.051238	0.809809	0.147003	2.6824	2.30882	2.64222	2.79844	7.9436	2.98979	0.000902124	0.019928
ENSSSCT00000018186	HOXA3	0.11373	0.07432	0.105879	0.018846	0.874211	1.60439	1.34785	1.58589	17.3043	4.11306	0.00637962	0.0471678
ENSSSCT00000018187	HOXA2	0.082299	0.017444	0.289498	0.073787	2.90303	3.27416	2.43487	2.23111	23.418	4.54954	0.00242134	0.0271222
ENSSSCT00000018189	SKAP2	3.73469	3.30147	4.33133	3.36089	12.3134	9.75446	10.9187	12.7281	3.10385	1.63406	0.00176404	0.0251451
ENSSSCT00000018195	CYCS	59.5478	67.4694	58.0588	74.3715	31.3839	30.8655	32.2816	32.7928	0.49075	-1.02694	0.0029088	0.0309971
ENSSSCT00000018240	STK17A	19.0454	19.5864	18.8368	21.1929	5.7252	5.57506	5.23673	5.56732	0.281005	-1.83133	0.000106274	0.0101797
ENSSSCT00000018248	GLI3	0.351052	0.114098	0.249167	0.17192	0.913695	1.21558	1.29468	1.0359	5.03235	2.33123	0.00517969	0.0451236
ENSSSCT00000018315	SLC45A2	3.2332	3.13418	3.5021	3.28726	7.29733	6.78571	7.50858	7.63977	2.22178	1.15172	0.000100768	0.0101797
ENSSSCT00000018316		0.337867	0.070938	0.221746	0.163408	8.20149	8.0229	11.0833	6.70939	42.8449	5.42105	0.00278479	0.0309971
ENSSSCT00000018324	AGXT2	0.238857	0.418676	0.312894	0.134954	5.75636	4.1211	3.59515	4.14646	15.9394	3.99452	0.00343704	0.0362984
ENSSSCT00000018331	NADK2	7.20396	6.81121	7.2546	7.35424	17.7273	15.8213	15.7288	15.8298	2.27457	1.18559	0.000326686	0.0148952
ENSSSCT00000018338	SLC1A3	18.3917	15.9632	11.1429	16.8028	0.243274	0.448708	0.120679	0.337806	0.0184664	-5.75895	0.00210295	0.0259078
ENSSSCT00000018375	CCL28	0.926375	0.752784	1.65752	0.907366	407.516	379.906	318.696	459.093	368.802	8.5267	0.000923152	0.019928
ENSSSCT00000018397	FST	2.23222	1.66221	2.13335	1.33417	8.1016	6.68135	7.78978	6.30193	3.92215	1.97165	0.000163858	0.0117922
ENSSSCT00000018421	IL31RA	0.278032	0.213943	0.412366	0.183558	7.72186	7.82113	8.02449	6.59531	27.7257	4.79315	0.000136858	0.0117922
ENSSSCT00000018439	DEPDC1B	3.62716	4.90904	3.31693	4.6536	0.512606	0.014544	0.029542	0.009358	0.0342921	-4.86598	0.0031745	0.0362984
ENSSSCT00000018489	NSG2	0.015844	0.081473	0.078576	0.01679	2.00456	2.82302	2.75998	2.36355	51.645	5.69056	0.000780091	0.0164605
ENSSSCT00000018588	GALNT10	5.48186	5.39	3.92029	5.09189	1.88565	1.86838	2.09399	1.80055	0.384659	-1.37835	0.00519659	0.0451236
ENSSSCT00000018603	GM2A	102.878	92.3809	83.8702	86.5094	16.2545	17.0006	18.5436	18.4661	0.19217	-2.37954	0.000581938	0.015631
ENSSSCT00000018621		349.959	267.026	243.981	219.828	8.94259	10.2675	13.9109	9.24426	0.0391983	-4.67306	0.00286491	0.0309971
ENSSSCT00000018625	ARSJ	1.29681	2.29971	2.17475	1.92671	6.97269	6.93623	7.76483	6.40458	3.64749	1.8669	0.000503099	0.0152287
ENSSSCT00000018656	METRNL	19.9463	17.2312	16.0246	19.1526	7.07448	5.21061	5.75944	8.64425	0.368861	-1.43885	0.000351826	0.0148952
ENSSSCT00000018697	ST6GALNAC1	0	0	0.031239	0.009586	5.75925	6.18827	6.3768	5.95647	594.753	9.21615	2.14859e-05	0.00986854
ENSSSCT00000018702		17.6196	11.7101	17.1063	14.035	42.9377	33.4159	41.9305	36.5366	2.56025	1.35628	0.000113056	0.0101797
ENSSSCT00000018703	SPHK1	2.99522	2.70865	2.92865	2.95002	0.712312	0.667428	0.623275	0.886532	0.249474	-2.00304	7.37202e-05	0.0101797
ENSSSCT00000018738	JPT1	10.2695	10.7986	11.2451	10.2567	3.62344	3.8029	0.626672	3.85041	0.27962	-1.83846	0.00449577	0.0362984
ENSSSCT00000018753	FADS6	27.4903	26.8703	24.9142	25.7247	2.11358	2.56426	3.41544	2.53249	0.101198	-3.30474	9.50613e-05	0.0101797
ENSSSCT00000018779	SLC39A11	12.6611	9.12637	6.34539	9.31503	0	0	0	0	0	-	0.00542612	0.0451236
ENSSSCT00000018872	HEXIM1	10.698	8.27009	10.5647	9.7259	40.3689	39.0946	33.3986	33.7812	3.7353	1.90122	0.000885503	0.019928
ENSSSCT00000018894	FAM171A2	25.1919	23.2634	15.9037	23.3323	2.3195	2.77673	2.94861	3.13123	0.127448	-2.97202	0.00296718	0.0312008
ENSSSCT00000018921	EZH1	4.01658	3.71052	3.3818	3.75946	8.42288	9.32845	8.67839	8.73188	2.36486	1.24175	0.000288847	0.0148952
ENSSSCT00000018959	TTC25	1.84319	1.84805	2.08312	2.60887	7.10157	7.57653	7.06619	7.32403	3.46744	1.79387	0.000160417	0.0117922
ENSSSCT00000018992		5.22819	5.1676	6.35696	5.51207	12.1952	11.5901	10.6448	11.4757	2.06181	1.04391	0.00199779	0.0259078
ENSSSCT00000019012	KRT25	0.042264	0.09966	0.03533	0.141836	0.590764	0.727113	0.474987	0.630398	7.59429	2.92492	0.000983307	0.019928
ENSSSCT00000019023	TOP2A	27.0418	30.0014	22.7715	32.1619	4.19186	3.012	4.47381	3.17002	0.132596	-2.91489	0.00198104	0.0259078
ENSSSCT00000019074	LRRC46	0.505951	0.96705	1.27299	1.28638	2.50172	2.77218	2.98589	3.26239	2.85742	1.51471	0.000106354	0.0101797
ENSSSCT00000019087	HOXB2	1.86789	1.25878	1.84377	1.24845	5.88794	5.91031	5.35166	5.8452	3.69762	1.8866	0.000577522	0.015631
ENSSSCT00000019088	HOXB3	1.33691	0.787764	1.10323	0.830806	8.64116	8.02375	8.66832	7.9768	8.20705	3.03686	4.12457e-06	0.00975163
ENSSSCT00000019089	HOXB4	0.82914	0.638997	1.18838	0.60775	4.81715	4.01761	4.54565	4.16328	5.37447	2.42612	0.000150858	0.0117922
ENSSSCT00000019092	HOXB7	10.1645	9.01862	13.7237	8.70439	31.6847	37.9697	41.1237	41.6158	3.66233	1.87276	0.00133456	0.0203637
ENSSSCT00000019093	HOXB6	7.94814	5.78807	9.11449	5.70645	43.3005	40.891	48.2593	43.252	6.15267	2.62121	3.89387e-05	0.00986854
ENSSSCT00000019094	HOXB5	0.444096	0.346579	0.016141	0.259578	2.43152	3.10539	3.33386	2.82845	10.9708	3.4556	0.00233379	0.0270715
ENSSSCT00000019110	LUC7L3	3.69294	3.31087	3.66215	3.26632	11.3939	8.35277	9.57431	10.0919	2.82889	1.50024	0.00156677	0.0221691
ENSSSCT00000019168	TMEM100	0	0	0	0	2.87258	3.15593	3.2579	2.386	-	-	0.000649609	0.015631
ENSSSCT00000019179	SCPEP1	167.691	172.623	139.615	195.287	16.7415	13.3013	15.354	16.574	0.0917794	-3.44569	0.000864882	0.0190022
ENSSSCT00000019197	MKS1	0.961939	0.636705	1.04355	0.916858	4.06228	2.87608	3.34286	2.90991	3.70636	1.89	0.00211027	0.0259078
ENSSSCT00000019313	UTP6	1.68113	2.26096	1.72488	1.32476	0	0.451365	0	0	0.0645571	-3.95328	0.000605657	0.015631
ENSSSCT00000019314	UTP6	9.93859	9.35053	9.3561	12.2319	3.28794	3.70931	2.93388	3.66798	0.332683	-1.58778	0.00161166	0.0221691
ENSSSCT00000019329	SPAG5	2.59304	2.75565	1.93159	2.74079	0	0.008243	0.007582	0.160107	0.0175562	-5.83187	0.000889633	0.019928
ENSSSCT00000019351	PHF12	1.60419	1.57762	1.28724	1.19586	2.90865	3.4783	3.19269	2.5109	2.13428	1.09375	0.00256813	0.0309971
ENSSSCT00000019376	TIMM22	11.6889	13.4852	12.0038	14.3648	29.7891	28.6971	26.9054	35.2323	2.34027	1.22667	0.00114439	0.019928
ENSSSCT00000019383	TLCD3A	3.48578	4.13303	4.17301	4.50107	10.0132	10.0571	8.44424	10.4485	2.39141	1.25786	0.0013538	0.0203637
ENSSSCT00000019456	SPNS2	8.66838	9.11226	7.66866	8.46228	0.273205	0.358552	0.042833	1.54004	0.0653061	-3.93664	0.000299337	0.0148952
ENSSSCT00000019461	TEKT1	1.06199	1.17892	1.74819	1.62561	3.56143	3.45638	3.05502	3.57672	2.43104	1.28157	0.00449105	0.0362984
ENSSSCT00000019488	GP1BA	0.039437	0.125386	0.114509	0.024972	1.28436	1.2613	1.19828	1.33725	16.6977	4.06158	0.000177997	0.0117922
ENSSSCT00000019543	CHD3	2.88455	3.01308	2.97748	3.11442	6.32388	6.14962	5.81866	5.72503	2.00318	1.00229	0.000466162	0.0152287
ENSSSCT00000019583	CFAP52	1.45953	2.20406	2.04492	2.16906	3.37687	4.53913	4.01108	4.51467	2.08716	1.06154	0.000342749	0.0148952
ENSSSCT00000019670	COX1	12239.4	13463.6	10897	12479.8	6535.85	5144.56	6551.61	5484.74	0.483229	-1.04922	0.00503695	0.0451236
ENSSSCT00000019679	ND3	356.769	369.496	326.3	322.204	168.196	172.335	157.907	152.908	0.473785	-1.07769	0.000135792	0.0117922
ENSSSCT00000022250	FUCA1	91.871	111.24	85.0967	128.977	27.0715	26.2939	29.136	27.2753	0.263136	-1.92612	0.00493762	0.0451236
ENSSSCT00000022273	LRP1B	0.494682	0.432106	0.424876	0.326478	1.0159	0.856096	0.962693	1.05753	2.31937	1.21373	0.00329347	0.0362984
ENSSSCT00000022284	TMEM26	0.691486	0.588661	0.840648	0.469134	1.39752	1.35994	1.47012	1.16156	2.08081	1.05714	0.000157284	0.0117922
ENSSSCT00000022312	PHLDA2	13.8796	21.9969	17.3506	22.153	3.71616	4.13695	5.06436	3.15537	0.213224	-2.22956	0.00613948	0.0451236
ENSSSCT00000022340	PCYOX1	113.088	102.325	114.754	98.1526	49.9941	42.6682	52.4462	50.2266	0.45605	-1.13274	0.000479481	0.0152287
ENSSSCT00000022347	PMAIP1	5.95428	7.23779	5.08619	7.10758	1.80757	1.32151	1.6236	1.51192	0.246775	-2.01873	0.00381542	0.0362984
ENSSSCT00000022471	CALML4	16.1871	13.2609	10.0518	14.5431	47.5037	39.9628	44.2688	41.8563	3.2121	1.68352	0.000451787	0.0152287
ENSSSCT00000022484	TOPAZ1	0.173021	0.087864	0.191394	0.117588	0.596004	0.664315	0.770848	0.674414	4.74774	2.24724	0.000740084	0.0164605
ENSSSCT00000022496		9.16415	5.28831	8.85656	6.34548	19.0217	17.0514	20.0134	14.9608	2.39584	1.26053	0.000674828	0.015631
ENSSSCT00000022514	RRP8	2.53838	3.09166	3.28624	2.70417	0.957536	1.49369	0.669772	0.766531	0.334542	-1.57974	0.00409882	0.0362984
ENSSSCT00000022566	PRMT5	0.086987	0.078532	0.051424	0	3.57308	3.72063	5.05424	4.29755	76.7275	6.26167	0.00129067	0.0203637
ENSSSCT00000022658	TECTA	4.21391	4.29551	4.14894	4.81748	14.7701	12.3877	14.1691	14.6834	3.20501	1.68033	0.000372897	0.0148952
ENSSSCT00000022690	KPNA2	25.9731	33.1528	23.8544	31.926	7.51302	6.84252	8.04077	7.16581	0.257271	-1.95864	0.00339523	0.0362984
ENSSSCT00000022746	AFG1L	2.93279	0.892121	2.17043	2.43357	6.13504	4.77196	3.99288	5.46623	2.41622	1.27275	0.00606752	0.0451236
ENSSSCT00000022747		0.854401	1.06085	0.599728	1.10768	71.0869	61.4431	43.1125	62.6152	65.7688	6.03933	0.00207445	0.0259078
ENSSSCT00000022811	GPER1	2.61445	1.88419	4.903	2.78735	11.5306	12.3742	11.853	13.2474	4.02045	2.00736	0.00160693	0.0221691
ENSSSCT00000022821		3.24	3.57657	2.08326	2.16235	0.141392	0.213841	0.097659	0.079717	0.0481469	-4.37641	0.00487773	0.0451236
ENSSSCT00000022859	SENP8	3.59511	3.17104	3.22235	3.33581	8.20719	7.96361	8.64218	8.14837	2.47378	1.30671	0.000101251	0.0101797
ENSSSCT00000022893	SLC18A2	0.916305	1.65446	0.621216	1.29568	80.3596	82.5012	68.3261	73.2429	67.837	6.084	0.000157169	0.0117922
ENSSSCT00000022995	CBX2	0.484821	0.401934	0.429155	0.376027	1.05383	0.934665	1.16374	1.18294	2.56225	1.35741	0.00208202	0.0259078
ENSSSCT00000023024		493.347	567.59	479.624	604.804	247.954	208.951	254.489	239.257	0.443119	-1.17424	0.00393213	0.0362984
ENSSSCT00000023029	SEMA7A	1.81673	2.02891	2.62261	2.14803	0.678463	0.875061	1.19539	1.41106	0.482804	-1.05049	0.00432454	0.0362984
ENSSSCT00000023111	TDRD1	2.16378	1.87101	1.54363	1.39767	0.445744	0.290171	0.324743	0.327258	0.198953	-2.3295	0.00269516	0.0309971
ENSSSCT00000023133	UNC93A	18.4852	24.968	12.0527	20.9213	0.395443	5.28272	0.471395	5.50114	0.152442	-2.71367	0.00276712	0.0309971
ENSSSCT00000023144	SGPP1	20.9217	36.2934	23.6363	46.7304	71.1419	72.4951	63.7873	77.3731	2.23227	1.15851	0.00245768	0.0271222
ENSSSCT00000023158	MRPL19	0.802824	1.76326	1.708	1.52181	2.51823	3.97377	3.55532	2.80967	2.21829	1.14945	0.00265865	0.0309971
ENSSSCT00000023160		0.042731	0.133713	0	0.029513	3.06875	2.51661	4.09125	3.42855	63.6306	5.99165	0.00286507	0.0309971
ENSSSCT00000023166	C2CD4D	0	0.031883	0.058484	0.246309	2.75346	1.63939	1.79113	1.91504	24.0558	4.58832	0.00567822	0.0451236
ENSSSCT00000023179	RHOU	25.5589	25.1615	29.2392	30.7775	77.559	66.6185	72.3562	84.7446	2.72066	1.44396	0.000617346	0.015631
ENSSSCT00000023199	TIAM2	5.09099	6.16263	3.51376	5.39274	0	0	0.008988	0	0.000445831	-11.1312	0.00287826	0.0309971
ENSSSCT00000023253	SLC35C1	23.6543	17.2611	18.7489	15.3552	2.56626	2.53164	3.31102	2.77236	0.149045	-2.74618	0.00309387	0.033397
ENSSSCT00000023371	NUDT15	5.53649	6.73397	5.23966	6.70602	2.88158	2.91407	2.57971	2.97448	0.468689	-1.0933	0.00216093	0.0259078
ENSSSCT00000023457	ERCC6L	2.29173	2.82367	2.08077	2.94662	0.262904	0.265483	0.315254	0.22962	0.105815	-3.24038	0.00202101	0.0259078
ENSSSCT00000023505		0	0	0.030584	0	0.729077	0.416045	0.618737	0.641741	78.6555	6.29748	0.00289567	0.0309971
ENSSSCT00000023544	IL6	17.5388	23.947	22.6958	18.8559	0.20251	0.064435	0.29308	0.028383	0.00708605	-7.1408	0.000871652	0.019928
ENSSSCT00000023614	ZGRF1	1.60569	1.33615	1.68327	1.89989	0.526147	0.117333	1.09963	0.725924	0.378395	-1.40203	0.0061652	0.0451236
ENSSSCT00000023640	ZBBX	1.16337	1.17484	1.27931	1.51172	3.70851	2.968	3.09277	3.38722	2.565	1.35896	0.00155389	0.0221691
ENSSSCT00000023663	LRRC59	14.8085	15.1001	16.9342	16.953	7.56553	6.93343	8.08336	7.69431	0.474587	-1.07526	0.000317941	0.0148952
ENSSSCT00000023867		0	0	0	0	0.614233	0.862035	0.802807	0.735325	-	-	0.000761286	0.0164605
ENSSSCT00000023886	SPATA20	0.045232	0.05342	0	0.264724	2.1378	1.74782	3.17517	2.77298	27.0623	4.75821	0.00494025	0.0451236
ENSSSCT00000023900	LIPG	31.9689	26.231	28.2953	23.9205	6.50809	7.73363	7.19134	6.91931	0.256779	-1.9614	0.00157966	0.0221691
ENSSSCT00000023957	TMEM207	7.94144	5.1552	7.5239	5.87006	0	0	0	0	0	-	0.00213321	0.0259078
ENSSSCT00000023994	SYNC	0.620998	0.496274	0.630557	0.553366	4.2478	2.95914	3.45026	3.43898	6.1256	2.61485	0.0012245	0.0203637
ENSSSCT00000024089	ITGB1BP1	0.016208	0	0	0	3.54837	3.3872	3.64717	4.17091	910.269	9.83015	0.000217569	0.0117922
ENSSSCT00000024090		4.65425	4.01181	5.34792	3.81396	1.55896	1.44029	2.47957	0.283805	0.323235	-1.62934	0.00065251	0.015631
ENSSSCT00000024099		18.0549	40.1002	11.1871	45.3884	498.244	423.882	380.871	560.903	16.2459	4.022	0.00118299	0.0203637
ENSSSCT00000024108	CCNB1	12.5413	18.1909	11.9484	18.4446	1.64862	1.63717	1.88086	1.77374	0.113544	-3.13868	0.00469645	0.0391274
ENSSSCT00000024262	ADAMTS12	0.851191	0.367133	0.564217	0.359551	3.84817	4.74728	4.87419	3.99904	8.15496	3.02768	0.00130519	0.0203637
ENSSSCT00000024273	COLEC11	7.66849	9.57405	12.2412	12.2496	1.70981	2.28904	2.49313	2.88009	0.224571	-2.15476	0.00284373	0.0309971
ENSSSCT00000024309	PIM2	0.350631	0.532605	0.640664	0.498373	2.87507	3.16427	2.62447	3.14803	5.84087	2.54618	0.000573469	0.015631
ENSSSCT00000024310	MTA3	1.58662	1.56949	1.72479	2.10777	4.31022	3.57062	4.38761	4.35221	2.37823	1.24989	0.000795156	0.0164605
ENSSSCT00000024369	EMP3	9.47114	8.78714	12.1113	13.9944	4.1987	3.9305	3.31101	6.19648	0.397546	-1.33081	0.00607831	0.0451236
ENSSSCT00000024378	PARD6B	29.1985	28.0208	24.791	29.9987	12.3043	13.2958	13.8884	12.3539	0.462842	-1.11141	0.00216181	0.0259078
ENSSSCT00000024460	IL24	0	0	0	0	6.87127	6.65481	8.3171	7.07285	-	-	0.000299115	0.0148952
ENSSSCT00000024526	RHOBTB3	27.2489	29.7605	21.7403	30.3767	224.206	264.947	234.735	219.404	8.64403	3.1117	0.00025472	0.0143884
ENSSSCT00000024566	RSPH4A	4.73527	5.53487	7.5626	7.4119	18.4108	16.423	15.9468	20.1782	2.81084	1.491	0.00227415	0.0270715
ENSSSCT00000024573	MRPL50	4.80385	6.03418	6.57316	7.59506	17.6465	17.2003	16.128	17.9574	2.7566	1.46289	0.000568163	0.015631
ENSSSCT00000024574		24.5265	45.4486	34.2315	35.2844	3.69802	3.99838	5.85236	3.5122	0.122309	-3.0314	0.00561954	0.0451236
ENSSSCT00000024599	ZNF232	0.69119	0.847736	1.057	0.924665	4.4001	3.59909	2.85958	4.29339	4.30387	2.10563	0.00610813	0.0451236
ENSSSCT00000024600	OPRD1	0.30923	0.438352	0.266447	0.282014	0.627526	0.748419	0.825027	0.674515	2.21867	1.14969	0.00636582	0.0471678
ENSSSCT00000024648	SHCBP1	4.82474	4.7955	4.26	5.61089	0.711347	0.651324	1.03828	0.784406	0.163426	-2.61329	0.00113295	0.019928
ENSSSCT00000024650	DEFB1	0.617049	0.636427	1.14221	1.46338	4.42882	4.25038	5.70483	5.03581	5.03226	2.33121	0.000450917	0.0152287
ENSSSCT00000024667	USP53	14.0177	13.1198	15.1222	12.8511	33.4129	27.2641	32.5326	31.0434	2.2546	1.17287	0.000596956	0.015631
ENSSSCT00000024678	BBS2	6.45392	6.34367	6.74075	6.76076	20.9805	18.5936	19.0504	19.4668	2.96935	1.57015	0.000155315	0.0117922
ENSSSCT00000024704	OLFM2	1.65711	0.907796	0.906598	0.706415	3.96597	3.5255	4.08492	3.07996	3.50805	1.81067	0.000929616	0.019928
ENSSSCT00000024726	UGCG	19.8464	21.4606	16.7542	20.9252	8.00257	8.49248	9.8278	7.82309	0.432301	-1.20989	0.00454928	0.0383524
ENSSSCT00000024761	SLC6A13	0.01045	0.02	0.030381	0	0.940305	0.696143	0.518955	0.686967	46.7257	5.54614	0.00457372	0.0383524
ENSSSCT00000024786	SIAE	0.202446	1.74414	1.45947	1.57326	3.42815	3.595	3.97103	3.76675	2.96445	1.56776	0.00360599	0.0362984
ENSSSCT00000024796	LURAP1	0.297223	0.211988	0.262915	0.234011	0.72035	0.778921	0.81579	0.921544	3.21686	1.68565	0.00194394	0.0259078
ENSSSCT00000024802	SEL1L3	26.0308	19.6382	21.236	18.5706	4.61516	5.47593	6.32268	4.40155	0.243524	-2.03787	0.0027249	0.0309971
ENSSSCT00000024917	KAT2B	6.27414	5.55497	6.71153	5.56552	22.8203	21.0829	20.9149	22.0723	3.60448	1.84979	9.47137e-05	0.0101797
ENSSSCT00000025006	KANSL1L	10.0162	10.5542	12.0477	10.7404	31.9041	24.7692	25.903	31.6969	2.63555	1.3981	0.00369521	0.0362984
ENSSSCT00000025036	CAPRIN2	5.16346	3.89796	4.57254	3.26037	41.3871	37.5486	55.7642	32.2083	9.87953	3.30444	0.00437751	0.0362984
ENSSSCT00000025140	RSBN1	4.40644	3.74816	4.52885	3.61354	8.77816	9.03087	10.0656	7.66072	2.18048	1.12465	0.000881045	0.019928
ENSSSCT00000025147	HIST1H2BD	44.7459	43.4854	49.3991	48.5874	172.894	168.512	166.14	174.288	3.66149	1.87243	1.76614e-05	0.00986854
ENSSSCT00000025163	BUB1	2.66978	3.26433	2.36229	3.3569	0	0	0	0.229735	0.0197142	-5.66462	0.000834866	0.0190022
ENSSSCT00000025212	STMN1	74.0257	91.8579	125.431	104.851	405.076	394.068	321.002	482.878	4.04635	2.01662	0.00438453	0.0362984
ENSSSCT00000025213	TKT	34.447	24.2948	26.6513	27.9241	7.97247	2.17988	7.98456	7.07385	0.222479	-2.16826	0.000900144	0.019928
ENSSSCT00000025271	VGLL4	2.84362	2.9099	2.62105	4.27459	1.28353	1.24163	1.29513	2.26164	0.480817	-1.05644	0.00141419	0.0221691
ENSSSCT00000025332	SPOP	0.578649	0.352759	0.590414	0.512915	0.960144	1.07369	1.2904	1.19773	2.22238	1.15211	0.00450232	0.0362984
ENSSSCT00000025400	PCLO	0.03915	0.011801	0.041043	0.014844	0.8431	0.557073	0.864275	0.79281	28.6158	4.83874	0.00145331	0.0221691
ENSSSCT00000025459	CCR5	8.70837	8.07526	9.52863	8.6314	4.15681	3.58132	2.62633	4.15267	0.415444	-1.26727	0.00338642	0.0362984
ENSSSCT00000025528		1.23132	3.51071	1.48856	3.06731	62.7932	58.7519	39.479	80.6446	25.9917	4.69998	0.00575377	0.0451236
ENSSSCT00000025609	DRD1	1.22363	1.97193	1.74323	1.59203	0.218055	0.091859	0.095654	0.104974	0.0781743	-3.67716	0.0038839	0.0362984
ENSSSCT00000025642	PPA2	13.0776	13.0461	13.8493	16.4368	38.1699	33.9273	31.0688	36.3208	2.47274	1.30611	0.0010527	0.019928
ENSSSCT00000025645	SLC7A11	8.59018	9.92761	9.13958	9.55013	26.6436	27.2569	25.3443	23.3888	2.75841	1.46384	0.000389806	0.0148952
ENSSSCT00000025682	COCH	0.056639	0.057495	0.011131	0.103807	2.98985	3.45927	2.89679	2.2095	50.4444	5.65662	0.00182164	0.0259078
ENSSSCT00000025910	SLC23A1	3.36045	2.39758	3.97493	2.37782	62.0161	55.2646	53.6553	65.2124	19.499	4.28533	0.000314885	0.0148952
ENSSSCT00000025989	KRAS	9.01374	7.81155	7.11399	7.82334	4.98291	3.47699	1.26903	3.59904	0.419612	-1.25287	0.00158507	0.0221691
ENSSSCT00000026029	MYBPH	0.797212	0.551427	0.761022	0.875005	0.073296	0.054097	0.051395	0.023908	0.0679125	-3.88018	0.00248282	0.028668
ENSSSCT00000026139	ENOSF1	5.83115	5.0425	5.42337	4.32373	15.6863	16.275	17.7425	17.9429	3.28052	1.71392	0.000682891	0.015631
ENSSSCT00000026176	PTER	0.798675	0.551048	0.711436	0.580734	3.61158	3.40977	2.54166	3.21348	4.83611	2.27385	0.00180431	0.0259078
ENSSSCT00000026212		0	0	0	0	1.59891	1.1464	1.51446	0.808322	-	-	0.00605571	0.0451236
ENSSSCT00000026213	GLYATL2	0.004978	0.062935	0.226136	0.041819	1.27551	1.87974	1.92046	1.87598	20.6977	4.3714	0.00108466	0.019928
ENSSSCT00000026231	ZCCHC4	5.14076	4.67423	4.89009	4.94609	17.5731	14.8855	16.462	13.5562	3.17929	1.6687	0.00102386	0.019928
ENSSSCT00000026309	THAP6	5.07803	5.22699	5.85807	5.25437	13.3822	12.9203	13.844	15.8024	2.61231	1.38533	0.000924397	0.019928
ENSSSCT00000026316	RHOD	8.5457	8.78763	7.94082	8.77815	2.72989	2.26115	2.57908	2.32342	0.290539	-1.78319	0.000210531	0.0117922
ENSSSCT00000026326	DIO1	1.08702	1.05339	0.709167	1.12319	0.025522	0.176783	0.049666	0.123795	0.0945853	-3.40224	0.00204243	0.0259078
ENSSSCT00000026351	RPS6KA5	1.49527	0.988577	1.04069	1.21647	6.82436	4.8888	8.18457	5.64231	5.38705	2.42949	0.0053024	0.0451236
ENSSSCT00000026450	TPX2	7.84649	7.76054	6.60074	8.59169	0.205003	0.452709	0.205365	1.16089	0.0657145	-3.92764	0.000122461	0.0117922
ENSSSCT00000026518		1.00051	1.02806	4.06755	2.86254	5.61882	6.69374	9.2694	6.98359	3.1886	1.67292	0.000705143	0.015631
ENSSSCT00000026533	EVC2	0.83437	0.462225	0.884968	0.623501	2.12034	2.06438	2.1738	1.61527	2.84264	1.50723	0.00191411	0.0259078
ENSSSCT00000026563	STX18	4.81868	5.97649	5.10943	0	43.6324	42.1282	42.2195	48.023	11.0662	3.46808	0.000682556	0.015631
ENSSSCT00000026584	HUNK	4.03957	2.96236	2.66314	2.87712	0.79157	0.553691	0.634412	0.368497	0.187222	-2.41718	0.00213328	0.0259078
ENSSSCT00000026594	SLC19A3	22.796	19.9107	15.5777	17.8957	1.34367	1.30372	2.35328	1.29439	0.0826338	-3.59712	0.00206921	0.0259078
ENSSSCT00000026613	CENPH	6.42947	7.84024	6.57588	7.30508	17.5682	16.6208	17.616	16.5445	2.42799	1.27976	0.000481713	0.0152287
ENSSSCT00000026658	KIF26B	0.768544	0.346872	0.679793	0.368293	1.54502	1.32108	1.48401	1.3517	2.63546	1.39805	0.000515185	0.0152287
ENSSSCT00000026802	TNFRSF12A	3.88217	5.36195	4.0385	4.15794	0.00033	0.134787	0.923326	0.765063	0.104555	-3.25766	0.0036234	0.0362984
ENSSSCT00000026814	LAPTM5	50.6192	48.1948	46.4003	46.357	19.6887	17.33	17.514	19.6214	0.387083	-1.36928	8.51288e-05	0.0101797
ENSSSCT00000026905	PROCR	3.16523	2.09894	2.49165	2.05639	1.39322	0.791673	0.885486	1.14336	0.429439	-1.21948	0.00505925	0.0451236
ENSSSCT00000027054	SGK1	183.213	153.37	145.483	140.779	49.0398	48.2555	53.8714	54.8919	0.330835	-1.59582	0.00234747	0.0270715
ENSSSCT00000027083	THAP2	5.34662	5.21956	6.12681	5.82663	12.9932	12.0925	12.8045	12.266	2.22723	1.15525	0.000118699	0.0101797
ENSSSCT00000027137	NMU	2.50688	0.154055	0.050341	0.161037	66.8707	43.9543	74.2393	60.2029	85.3903	6.416	0.00242218	0.0271222
ENSSSCT00000027165	NT5C	6.40167	5.81602	4.95065	5.95716	2.27224	1.93972	0.832034	1.62571	0.288413	-1.79379	2.55239e-05	0.00986854
ENSSSCT00000027176	SAMD13	0.11764	0.297693	0.38524	0.374985	0.923153	1.16829	0.954024	1.39611	3.77827	1.91772	0.00322192	0.0362984
ENSSSCT00000027216	NSUN3	1.74989	2.05401	2.51411	1.88916	10.4268	10.4432	10.8734	12.1277	5.34547	2.41832	0.00027471	0.0148952
ENSSSCT00000027237	EPG5	5.41356	5.31754	4.06687	4.36149	12.9891	14.3801	14.0872	12.3152	2.80653	1.48879	0.000571315	0.015631
ENSSSCT00000027305	FJX1	4.2876	4.43003	4.68407	5.35395	19.3542	19.2702	27.6574	21.1013	4.65903	2.22003	0.00308585	0.033397
ENSSSCT00000027310		14.6915	12.1552	13.5808	10.7514	1.68536	0.084185	0.433258	1.27175	0.0678905	-3.88065	0.000783299	0.0164605
ENSSSCT00000027312	ATP12A	5.07368	4.59275	2.47694	4.66771	0	0.013646	0	0.010425	0.00143185	-9.4479	0.00553774	0.0451236
ENSSSCT00000027334	ARID3A	17.0954	17.8878	13.4069	20.9796	2.34106	3.03738	2.53137	2.77102	0.15397	-2.69928	0.00226559	0.0259078
ENSSSCT00000027392	SULT2B1	0.917694	0.810377	0.800613	0.864674	0.361764	0.06493	0.399617	0.256408	0.31907	-1.64805	0.00390841	0.0362984
ENSSSCT00000027418	SPDL1	1.74596	1.65928	2.54244	2.66229	0.399747	0.324057	0.594772	0.626182	0.225873	-2.14642	0.00306807	0.033397
ENSSSCT00000027420	MT3	23.2936	10.1765	43.6115	12.0534	189.033	186.997	154.365	206.294	8.26487	3.04699	0.00291383	0.0309971
ENSSSCT00000027443	MLH1	3.52472	4.34831	4.64224	4.74749	9.76494	8.47518	10.2814	9.78431	2.21899	1.1499	0.00135159	0.0203637
ENSSSCT00000027484	ANAPC4	0.842289	0.09402	0.813533	1.11978	4.03386	2.73328	3.94192	4.16911	5.18471	2.37426	0.000155974	0.0117922
ENSSSCT00000027504	F3	78.2698	68.9157	58.702	69.5987	19.4251	19.4215	18.6951	22.4879	0.290503	-1.78338	0.00108729	0.019928
ENSSSCT00000027542	IFT46	21.4937	23.1526	24.208	24.2835	52.7199	40.1846	46.5435	51.7979	2.05337	1.03799	0.00418082	0.0362984
ENSSSCT00000027572		1.30624	0.839105	0.773363	0.78479	3.14685	2.05594	1.99643	2.36477	2.58243	1.36873	0.002335	0.0270715
ENSSSCT00000027574	ID4	8.31514	8.96862	20.9102	6.85052	40.3371	42.9948	40.4507	47.0451	3.79242	1.92312	0.0053969	0.0451236
ENSSSCT00000027706	PSAP	14.6805	13.9066	19.9853	12.2647	2.83344	4.09029	6.37344	4.63567	0.294768	-1.76235	0.00365464	0.0362984
ENSSSCT00000027940	PDE3A	8.56396	5.91328	8.18666	5.44833	15.994	15.4955	17.5015	13.5716	2.22546	1.1541	0.000441479	0.0152287
ENSSSCT00000027965	PNRC1	1.46619	0.226191	1.59626	1.82352	8.32619	7.72751	8.06086	12.0718	7.07848	2.82344	0.00280442	0.0309971
ENSSSCT00000028001	FAM124A	0	0.013361	0.009755	0.023355	6.80324	8.57231	7.05816	5.0146	590.655	9.20617	0.00257635	0.0309971
ENSSSCT00000028014	ANXA10	39.5665	39.1878	37.9806	37.1874	0	0	0	0	0	-	6.35955e-06	0.00975163
ENSSSCT00000028089	MDH2	38.4619	35.4721	27.0649	34.2107	10.9713	12.9832	13.6585	10.1064	0.352929	-1.50255	0.00536947	0.0451236
ENSSSCT00000028117	PSD3	11.3866	7.88532	8.13435	7.27287	0.00416	0.002331	0.007006	0.00388	0.000501079	-10.9627	0.00256398	0.0309971
ENSSSCT00000028161	IFT172	2.50282	2.00452	2.43802	1.95054	5.28867	5.79254	5.81497	4.76442	2.4349	1.28386	0.000931522	0.019928
ENSSSCT00000028217	ENTPD3	5.61253	6.35407	5.94341	6.10975	24.6404	26.4355	33.1386	23.9516	4.50322	2.17096	0.0021271	0.0259078
ENSSSCT00000028225	MSRB3	21.4118	16.3844	18.236	16.1218	6.21808	5.41119	4.69487	5.4205	0.301364	-1.73042	0.00133339	0.0203637
ENSSSCT00000028255	TPGS2	5.10793	5.18785	4.93316	3.75888	13.9453	14.3599	13.5	13.1334	2.89336	1.53275	1.73167e-05	0.00986854
ENSSSCT00000028261	CCR2	6.09562	4.4821	6.41123	5.10778	1.97238	1.74276	1.32146	1.6685	0.303443	-1.7205	0.00459006	0.0383524
ENSSSCT00000028322	MKX	1.09063	0.939323	1.27635	0.980536	0.311937	0.203264	0.317009	0.202776	0.241433	-2.0503	0.000499994	0.0152287
ENSSSCT00000028359	FBXO10	0	0.134055	0.141645	0.072086	7.6877	7.80132	7.57635	7.6703	88.3752	6.46557	9.49898e-07	0.00975163
ENSSSCT00000028362	CIAPIN1	19.9826	18.3743	17.0993	17.299	4.56076	4.23272	5.88647	3.70898	0.252751	-1.98421	0.000591352	0.015631
ENSSSCT00000028370	ZNF202	0.438139	0.491603	0.357642	0.332711	1.41851	2.16899	2.02368	1.40716	4.33206	2.11505	0.00548494	0.0451236
ENSSSCT00000028375	HEPACAM2	0.176358	0.019445	0.165561	0.109367	4.5439	3.38082	5.18594	4.69127	37.8176	5.24099	0.00114677	0.0203637
ENSSSCT00000028391	ABCG1	2.07282	0.911079	1.18699	0.470795	7.52133	9.77315	8.39536	10.5523	7.80799	2.96495	0.00431558	0.0362984
ENSSSCT00000028428	H2BC7	105.156	123.763	110.167	146.846	41.2004	43.3962	36.5083	45.3738	0.342597	-1.54542	0.00210144	0.0259078
ENSSSCT00000028443		19.0784	20.8231	10.0715	16.9391	0	0	0.019204	0	0.000287003	-11.7666	0.00578886	0.0451236
ENSSSCT00000028459	BMPR1B	0.005794	0.019462	0.011555	1.66891	10.8709	10.635	13.7812	9.53817	26.2794	4.71586	0.00295207	0.0312008
ENSSSCT00000028470	BTNL9	0.025433	0	0.034788	0	8.03163	6.31377	5.73104	7.70636	461.347	8.84971	0.00109206	0.019928
ENSSSCT00000028503	PRRT1	0.506982	0.389417	0.361822	0.373833	1.04116	0.885547	1.03505	0.987015	2.41951	1.27472	0.000699009	0.015631
ENSSSCT00000028505	ALS2CL	4.66716	3.33765	3.61399	3.17372	2.18678	1.36824	1.62346	1.62254	0.459761	-1.12105	0.00183686	0.0259078
ENSSSCT00000028548	TRAPPC12	2.8915	2.45804	2.11693	2.30416	5.68743	5.68582	5.99358	4.86753	2.27563	1.18627	0.00169821	0.024641
ENSSSCT00000028553	FAAP24	1.33312	1.28939	1.25138	1.66121	0.728767	0.391663	0.292124	0.976486	0.431616	-1.21218	0.00262834	0.0309971
ENSSSCT00000028564	RHOBTB3	0.841451	0.849022	0.728799	1.0359	7.85869	8.76605	8.55643	7.20037	9.3719	3.22834	0.000395123	0.0148952
ENSSSCT00000028582	GARNL3	0	0	0	0	2.15761	2.13137	2.98685	1.449	-	-	0.00615659	0.0451236
ENSSSCT00000028648		11.8426	15.9015	10.5941	15.753	0.093625	1.48058	0	0	0.0291028	-5.1027	0.00157976	0.0221691
ENSSSCT00000028664	PAQR7	1.25492	1.36756	1.75495	0.73904	2.66223	2.55359	2.76119	2.47974	2.04374	1.03121	0.00348791	0.0362984
ENSSSCT00000028670	PRRG1	3.99735	3.23811	2.93278	3.01857	44.6743	51.9844	46.5147	41.9978	14.0422	3.81169	0.000269259	0.0148952
ENSSSCT00000028675	DTHD1	1.09291	1.35643	1.744	1.83467	4.15022	4.02861	4.25641	4.39322	2.79171	1.48115	0.000210496	0.0117922
ENSSSCT00000028695	RAPGEF3	2.00326	1.81886	2.38546	1.77642	5.92347	5.67897	5.58457	6.11851	2.91903	1.54549	0.00050991	0.0152287
ENSSSCT00000028730		27.2193	26.4574	15.8721	24.8255	0.194361	0.108626	0.103745	0.351915	0.00803871	-6.95882	0.00290012	0.0309971
ENSSSCT00000028863	PECR	5.72956	6.2809	7.59716	7.2409	47.1889	50.0111	73.9456	46.8477	8.11938	3.02137	0.00463448	0.0391274
ENSSSCT00000028952		0.099628	0.023885	0.155994	0.11132	1.14213	0.809245	1.52851	1.08054	11.6686	3.54456	0.00341767	0.0362984
ENSSSCT00000028972	MAFF	7.51591	7.70764	7.15709	7.24906	3.05266	3.06328	3.78025	3.15965	0.440634	-1.18235	0.000672682	0.015631
ENSSSCT00000029028		2.27718	2.9974	3.13065	2.7713	11.0924	8.26608	11.0738	9.63762	3.58518	1.84205	0.00250584	0.0309971
ENSSSCT00000029036	KIF22	6.46941	6.71578	4.57164	7.36133	1.14969	0.956556	1.27708	1.33682	0.187918	-2.41183	0.00374357	0.0362984
ENSSSCT00000029086	FAM20C	5.62798	3.68227	5.69366	3.16895	9.60861	9.37062	9.65766	9.72488	2.11094	1.07788	0.00435291	0.0362984
ENSSSCT00000029101	SEMA7A	3.35416	2.58664	2.40779	2.53981	1.22104	1.04634	1.19078	1.31667	0.438525	-1.18927	0.00574654	0.0451236
ENSSSCT00000029141		0	0.057408	0.160106	0.246854	3.79829	3.25112	3.56792	3.14484	29.6363	4.88929	0.000403058	0.0148952
ENSSSCT00000029158	FAM151B	13.1092	13.0889	12.4079	14.0213	39.3602	37.1331	34.4095	40.7814	2.88224	1.52719	0.000188461	0.0117922
ENSSSCT00000029186	ARHGAP20	0.876895	0.856618	0.823979	0.856154	2.1491	1.73697	1.80945	1.81582	2.20039	1.13776	0.00125361	0.0203637
ENSSSCT00000029290	TRIP12	2.33232	2.57291	2.50421	2.80948	4.77486	4.87626	6.08404	4.89355	2.01868	1.01341	0.004401	0.0362984
ENSSSCT00000029328		0.617183	0.688457	0.908607	0.576364	3.19464	2.63971	2.9209	2.66233	4.09142	2.0326	0.000631694	0.015631
ENSSSCT00000029353		6.57686	6.73604	4.11467	6.10956	0.398369	0.34169	0.617875	0.319932	0.0712859	-3.81024	0.00381835	0.0362984
ENSSSCT00000029450	ORC1	0.44471	0.681187	0.567465	0.771626	0.020817	0.012088	0.057132	0.009232	0.0402716	-4.63409	0.00447015	0.0362984
ENSSSCT00000029460	RWDD2A	1.29604	1.26408	1.30894	1.39309	3.73479	3.47483	3.39833	3.25481	2.63443	1.39749	0.000382505	0.0148952
ENSSSCT00000029497	DHCR7	8.6201	9.22695	7.53605	10.2128	1.90232	1.75041	2.34046	1.81818	0.219446	-2.18806	0.00197195	0.0259078
ENSSSCT00000029569		0.182114	0.080466	0.098003	0.043116	40.8831	28.2442	27.9058	41.1855	342.38	8.41946	0.00269726	0.0309971
ENSSSCT00000029571	S100PBP	5.93935	6.19034	7.15691	7.60813	15.1893	12.4974	13.3053	13.7659	2.03601	1.02575	0.00276973	0.0309971
ENSSSCT00000029636	SOCS1	2.44386	1.83519	2.09881	2.07014	0.52881	0.538737	0.53716	0.369197	0.233653	-2.09756	0.00110768	0.019928
ENSSSCT00000029639	SLC31A2	4.91489	6.1408	5.27164	5.01804	11.4134	12.738	16.1494	13.914	2.53988	1.34476	0.0042908	0.0362984
ENSSSCT00000029658	GPR83	0.274793	0.037629	0.07654	0.018056	1.77302	1.62205	1.66421	1.29955	15.623	3.9656	0.00024643	0.0143884
ENSSSCT00000029673	DTX3	4.04074	4.93141	5.63752	4.06538	9.47505	11.045	9.95305	11.7204	2.25935	1.17591	0.00351502	0.0362984
ENSSSCT00000029731	LGI2	0.965282	0.842834	0.769615	0.904978	5.39191	5.74573	5.06679	5.17018	6.13735	2.61762	7.87617e-05	0.0101797
ENSSSCT00000029737	KLHL7	0	1.12243	0	0	1.93867	3.90854	3.27615	2.40897	10.2745	3.36099	0.00273836	0.0309971
ENSSSCT00000029770	KCNK5	1.32332	3.0972	1.6527	2.22759	8.14989	9.14835	7.487	9.15174	4.0884	2.03153	0.00017039	0.0117922
ENSSSCT00000029783	STK38L	12.5842	11.7856	14.6644	12.0872	25.692	25.9157	30.1479	26.1901	2.11156	1.07831	8.88721e-05	0.0101797
ENSSSCT00000029842	SLC40A1	18.1308	17.5461	13.5517	18.1886	9.02829	8.32842	6.64348	7.63211	0.469203	-1.09172	0.00129347	0.0203637
ENSSSCT00000029900	GDE1	44.452	53.4044	45.8834	53.6642	15.4176	11.8523	15.092	15.3709	0.29246	-1.77369	0.00134464	0.0203637
ENSSSCT00000029905	FKBP9	107.581	92.9118	95.8269	84.6181	30.6543	28.2671	28.3506	30.6398	0.309531	-1.69185	0.000802245	0.0190022
ENSSSCT00000030030	LPCAT3	10.315	10.7012	9.80784	11.2443	4.97115	4.37936	4.68156	4.80474	0.447766	-1.15918	0.000416509	0.0148952
ENSSSCT00000030072	ZNF454	0.392238	0.571307	0.751139	0.655347	0.954605	1.01899	1.49408	1.53352	2.11018	1.07737	0.00623882	0.0471678
ENSSSCT00000030221	EPS8L1	0.818882	0.739519	0.611112	0.840922	2.83388	2.71945	2.15125	3.17238	3.61309	1.85323	0.00121779	0.0203637
ENSSSCT00000030342	LGMN	41.773	71.487	35.539	57.1993	0.07584	14.704	0.067454	14.3881	0.141921	-2.81684	0.00224067	0.0259078
ENSSSCT00000030477	EMB	11.914	10.7683	10.2844	9.92511	0.129057	2.01238	0.300477	0.52181	0.0690977	-3.85522	0.000603039	0.015631
ENSSSCT00000030492	MAMDC2	7.72385	6.5039	8.02535	7.39098	22.5066	18.2486	19.2707	25.9172	2.89917	1.53564	0.00354853	0.0362984
ENSSSCT00000030537		210.024	219.657	218.857	249.605	550.627	630.867	500.232	681.851	2.63163	1.39596	0.0017763	0.0259078
ENSSSCT00000030556	TLR10	1.77539	1.96577	2.2953	2.44909	0.92811	0.60803	0.607695	0.813334	0.348495	-1.52079	0.00556039	0.0451236
ENSSSCT00000030660	EIF4EBP1	47.658	52.774	53.8936	56.9011	10.8852	8.85838	12.111	10.5741	0.200868	-2.31568	0.000244594	0.0143884
ENSSSCT00000030692	RASSF4	2.94773	2.01114	3.14829	3.49541	22.0071	18.8703	15.8762	26.892	7.20924	2.84985	0.00393373	0.0362984
ENSSSCT00000030696	NDNF	2.18292	2.04383	1.77646	1.92785	0	0	0	0	0	-	0.000180589	0.0117922
ENSSSCT00000030746	ITPR1	11.0933	9.60534	9.29493	10.4726	4.44532	3.87139	4.76032	4.67017	0.438569	-1.18912	0.000967692	0.019928
ENSSSCT00000030766		8.06951	6.36147	7.81881	6.93512	17.0826	12.4635	17.8266	14.4072	2.11684	1.08191	0.00248161	0.028668
ENSSSCT00000030773	KLHL7	11.9919	9.91715	12.0391	11.2463	25.6948	20.5988	22.8814	24.9322	2.08227	1.05816	0.000720817	0.015631
ENSSSCT00000030882	RABEP1	1.69882	1.53497	1.59239	1.49747	3.45869	3.71213	3.57997	3.77399	2.2969	1.19969	0.000373489	0.0148952
ENSSSCT00000030886	HS6ST1	22.6033	18.8209	19.2222	19.0936	7.86363	8.46696	9.54539	8.8437	0.435411	-1.19955	0.00239028	0.0271222
ENSSSCT00000030903	CYP4F8	0.623373	0.676777	0.8684	0.673594	3.43724	4.08003	3.18594	3.45003	4.97978	2.31608	0.00105153	0.019928
ENSSSCT00000030948	ARHGEF38	1.33227	1.4608	2.10056	1.34998	22.0785	21.6136	21.5588	23.6964	14.2462	3.8325	5.81026e-05	0.00986854
ENSSSCT00000030960	RNF139	2.13509	2.44436	1.83534	2.59651	6.62702	5.97115	6.05408	5.28135	2.65595	1.40923	0.00267582	0.0309971
ENSSSCT00000030979	GPRC5A	15.5562	12.2788	9.36255	11.0179	0	0.513774	0	0	0.0106558	-6.55222	0.0028023	0.0309971
ENSSSCT00000030983		207.124	234.863	219.274	244.452	85.6427	68.3166	109.263	86.4598	0.386085	-1.37301	0.00205879	0.0259078
ENSSSCT00000031001	TGM2	26.255	20.3298	28.8835	19.5776	69.8988	77.0068	63.1873	63.6877	2.88051	1.52632	0.00230486	0.0270715
ENSSSCT00000031013	MCM3	4.07988	3.69732	2.82183	3.86045	0.836286	0.96952	1.0437	0.773185	0.250541	-1.99688	0.00373616	0.0362984
ENSSSCT00000031033	GMNC	0.211518	0.230155	0.158276	0.098388	4.28901	3.05927	3.98814	3.69475	21.5242	4.42789	0.000923301	0.019928
ENSSSCT00000031058	SORL1	3.81099	1.99033	0.71469	0.521157	15.7295	20.1419	11.4268	11.0421	8.29032	3.05143	0.00570782	0.0451236
ENSSSCT00000031093	PAIP2	52.0587	49.1367	42.4245	37.2898	109.132	107.509	97.9142	116.937	2.38513	1.25407	0.00161121	0.0221691
ENSSSCT00000031210	CCNYL1	34.0888	33.0121	38.5847	29.4025	10.6089	9.46517	10.8093	10.8606	0.309013	-1.69426	0.0011402	0.019928
ENSSSCT00000031213	TUBAL3	0.950504	0.716307	0.937034	1.20579	0.017382	0	0.019342	0.009671	0.0121783	-6.35954	0.00242681	0.0271222
ENSSSCT00000031268	FAM171B	2.8489	2.50737	2.83881	2.65952	1.18016	1.08911	1.10162	1.24106	0.424884	-1.23486	0.000332368	0.0148952
ENSSSCT00000031373	RNF39	1.38205	1.09803	1.37175	1.24905	0.243808	0.259744	0.226252	0.512274	0.243503	-2.03799	0.00267987	0.0309971
ENSSSCT00000031374	HSD17B12	29.6823	30.6184	29.3679	29.7499	9.6859	8.52188	8.57583	9.71882	0.305668	-1.70996	2.93223e-05	0.00986854
ENSSSCT00000031383	TFAP2B	0.361855	0.50866	0.483095	0.699763	0	0.015398	0.040865	0	0.0274003	-5.18967	0.00617251	0.0451236
ENSSSCT00000031402	BLVRB	11.5241	9.45578	11.6721	10.671	2.84541	2.7298	2.12867	3.24079	0.25263	-1.9849	0.0010149	0.019928
ENSSSCT00000031444		7.9827	8.55117	5.15673	7.10888	1.20268	0.660564	0.556932	1.12132	0.122971	-3.02361	0.00278277	0.0309971
ENSSSCT00000031474	SYT17	0	0.123728	0.215822	0.076624	1.3096	1.55187	2.03223	1.10541	14.4149	3.84949	0.00336664	0.0362984
ENSSSCT00000031589	KLHDC8A	3.18331	3.38196	3.30062	2.93616	0.029108	0.041017	0.003017	0.024201	0.0076037	-7.03908	6.20082e-05	0.00986854
ENSSSCT00000031631	CHTF18	0.688579	0.667281	0.599456	0.643528	0.095768	0.162783	0.133732	0.156732	0.211254	-2.24295	0.00035334	0.0148952
ENSSSCT00000031675		6.38008	7.11247	7.84098	7.35899	17.1942	15.4857	19.2387	17.4702	2.41836	1.27403	0.000580694	0.015631
ENSSSCT00000031693	RNPC3	3.6482	3.88949	3.54793	3.40621	11.9095	9.98289	10.8095	9.52202	2.91364	1.54282	0.000912132	0.019928
ENSSSCT00000031700	PSAP	906.933	592.861	724.072	602.766	40.4451	48.0156	45.3122	37.1847	0.060481	-4.04737	0.002883	0.0309971
ENSSSCT00000031741	LRRC59	2.14587	2.10941	2.07166	2.05983	0.798457	1.08563	1.05306	0.785256	0.443843	-1.17188	0.000837451	0.0190022
ENSSSCT00000031758	PPEF1	1.37782	0.97048	0.284203	1.25338	2.17909	2.20262	1.24968	2.77297	2.16279	1.11289	0.0055747	0.0451236
ENSSSCT00000031859		5.63771	7.03541	5.94748	5.50464	0.993855	0.879097	0.856078	0.628889	0.139187	-2.8449	0.000579692	0.015631
ENSSSCT00000031885	SEMA3C	107.913	104.969	85.0099	101.532	39.0294	28.2643	26.4949	39.3892	0.333424	-1.58457	0.00047448	0.0152287
ENSSSCT00000031911	EPDR1	2.72303	2.53764	4.75507	2.48953	16.0928	13.9729	12.2283	16.3146	4.68672	2.22858	0.00412641	0.0362984
ENSSSCT00000031922	METTL17	10.5188	10.7401	12.5943	11.9861	70.2074	64.3032	75.2062	73.2106	6.17217	2.62578	8.36743e-05	0.0101797
ENSSSCT00000031972	DEFB1	20.7482	23.5991	21.8151	27.6559	165.472	237.361	209.016	194.789	8.59788	3.10398	0.00120518	0.0203637
ENSSSCT00000031994	ATXN2	0.001068	0	0.077834	1.00257	10.6614	5.81763	9.76802	8.83925	32.4432	5.01984	0.00414981	0.0362984
ENSSSCT00000032030	LMAN2L	1.39032	1.13557	1.23807	1.6664	4.93489	6.46846	4.38146	6.22198	4.05255	2.01883	0.0035792	0.0362984
ENSSSCT00000032057	PLBD1	216.818	274.944	179.724	320.992	3.26959	1.74025	1.96267	2.34376	0.00938687	-6.73514	0.00428617	0.0362984
ENSSSCT00000032085	ACP4	6.77681	6.85733	6.07852	7.2817	0.357224	0.5558	0.614321	0.844047	0.0878477	-3.50885	0.000118188	0.0101797
ENSSSCT00000032087	CA4	165.337	169.481	100.852	134.234	0.665658	0	0.702932	0.233981	0.002812	-8.47419	0.00302976	0.033397
ENSSSCT00000032105	PHF14	4.167	0	2.12378	3.77968	9.83363	10.1379	12.1028	11.2925	4.30633	2.10646	0.00442412	0.0362984
ENSSSCT00000032135	ESYT3	3.06496	1.84818	2.08116	1.66288	0.228136	0.003731	0.003677	0.040491	0.0318851	-4.97098	0.00417411	0.0362984
ENSSSCT00000032142	LY75	2.53845	1.90164	2.30019	1.69223	0.531127	0.452658	0.47534	0.55601	0.238972	-2.06509	0.00373495	0.0362984
ENSSSCT00000032155	SKAP2	7.41905	5.99396	8.08204	6.10333	21.0309	22.6058	20.6432	23.8494	3.19328	1.67504	0.0011368	0.019928
ENSSSCT00000032235	TECTA	0.266956	0.190287	0.270073	0.290502	1.02407	1.35989	0.878225	1.29834	4.48069	2.16372	0.00585213	0.0451236
ENSSSCT00000032395	STK36	1.56846	1.4866	1.19048	1.32259	2.67153	3.14398	3.28822	2.85923	2.14847	1.10331	0.00435913	0.0362984
ENSSSCT00000032414	NEU3	0.532141	0.472702	0.43151	0.462825	1.23456	1.11776	1.36739	1.25132	2.61747	1.38817	0.001203	0.0203637
ENSSSCT00000032423	CHRNA9	0.932986	1.18077	1.07969	1.60658	0.088889	0.096313	0.017512	0.1076	0.0646484	-3.95124	0.00378296	0.0362984
ENSSSCT00000032454	PRPF4	7.47638	8.00055	9.02396	8.51295	17.2829	17.1366	18.7541	17.452	2.13927	1.09712	2.64308e-05	0.00986854
ENSSSCT00000032483	CX3CR1	4.09315	3.85651	4.49102	3.95888	1.38432	1.39106	1.28193	1.22578	0.322148	-1.6342	0.000382314	0.0148952
ENSSSCT00000032490	SMYD3	3.64164	3.22476	3.86323	3.44735	8.46032	6.93649	7.38594	8.04385	2.17441	1.12063	0.000984262	0.019928
ENSSSCT00000032511	FIBIN	2.36503	1.70676	1.9884	1.73749	5.7912	5.5165	7.10058	6.7807	3.23032	1.69168	0.00204419	0.0259078
ENSSSCT00000032569		11.7598	11.78	11.9279	10.3359	32.0096	24.8491	31.8568	27.1648	2.52994	1.3391	0.00185568	0.0259078
ENSSSCT00000032575	RASAL2	3.49496	3.02438	3.3124	2.13192	12.5128	11.4545	10.9255	14.807	4.15423	2.05458	0.00349364	0.0362984
ENSSSCT00000032632	DUOX1	1.35681	1.775	1.01528	1.35539	0.174336	0.151327	0	0	0.0591847	-4.07863	0.00215302	0.0259078
ENSSSCT00000032662	LIFR	6.09198	6.98619	5.60779	8.20782	1.46593	2.29545	2.08471	1.53637	0.274505	-1.8651	0.00501563	0.0451236
ENSSSCT00000032707	ICAM1	5.54317	4.15422	5.87259	3.86338	1.30227	1.05309	0.954232	0.950527	0.219217	-2.18957	0.00412564	0.0362984
ENSSSCT00000032734	SMARCA1	7.55676	6.99953	7.91139	4.96388	16.4237	17.1239	19.0912	14.6387	2.45256	1.29429	0.000248172	0.0143884
ENSSSCT00000032786	NHS	0.368169	0.164582	0.228358	0.047058	0.961636	1.06725	1.26844	0.717659	4.96802	2.31267	0.00442594	0.0362984
ENSSSCT00000032832		0.342143	0.169475	0.558836	0.596064	0.922644	0.827236	1.25086	1.13403	2.48109	1.31097	0.000404652	0.0148952
ENSSSCT00000033032	TLR5	0.343739	0.283312	0.272132	0.269976	1.10989	1.14342	1.25515	0.745362	3.63835	1.86329	0.00567468	0.0451236
ENSSSCT00000033070		16.6725	11.3158	22.3399	13.4407	60.8893	50.8147	69.6482	54.8848	3.70458	1.88931	0.000134333	0.0117922
ENSSSCT00000033091	CP	27.3062	28.3873	29.0823	33.885	14.0334	11.5054	14.3872	12.9919	0.44596	-1.16501	0.00219454	0.0259078
ENSSSCT00000033243	MS4A8	314.203	246.676	296.235	218.036	0	0	0	0	0	-	0.00120251	0.0203637
ENSSSCT00000033269	PLA2R1	37.0462	48.1989	29.3944	50.7989	2.38692	1.94662	1.98287	2.36138	0.0524533	-4.25282	0.0042139	0.0362984
ENSSSCT00000033303	IL7R	2.19745	1.85821	1.92674	2.47917	0.920406	1.03721	0.986896	1.1658	0.485762	-1.04168	0.00300383	0.0312008
ENSSSCT00000033642	CDKL5	6.99923	7.35461	3.32875	6.82785	28.7063	31.695	30.2952	28.2489	4.85284	2.27883	0.000362403	0.0148952
ENSSSCT00000033693	SLCO2A1	4.34224	3.03213	2.59647	3.48649	0.289028	0.166261	0.209566	0.235417	0.0668983	-3.90189	0.00297882	0.0312008
ENSSSCT00000033719	NCALD	2.17116	0.419705	1.6221	1.73104	61.5142	58.227	43.6782	60.1263	37.6086	5.23299	0.000943232	0.019928
ENSSSCT00000033726	MOSPD1	7.60985	8.34359	8.06676	8.61316	1.31212	3.81157	0.993143	0.782635	0.211424	-2.24179	0.00280245	0.0309971
ENSSSCT00000033748		0	0	0.002189	9.8e-05	3.91372	4.14132	2.0452	3.92761	6133.74	12.5826	0.00563898	0.0451236
ENSSSCT00000033751	ENPP3	1.71002	3.07282	1.94487	2.75532	25.4062	25.964	22.4529	27.6476	10.7002	3.41957	0.000143091	0.0117922
ENSSSCT00000033786	CD2	13.5041	9.25405	11.2295	12.0335	3.31073	1.86666	2.08011	3.22026	0.227673	-2.13497	0.000602427	0.015631
ENSSSCT00000033889	ADAM8	0.956511	1.36473	1.01214	1.20136	0.308867	0.239731	0.292937	0.430572	0.280525	-1.8338	0.00458081	0.0383524
ENSSSCT00000033945		8.42694	6.56299	5.45437	4.59194	0	0.130195	0	0	0.00520026	-7.5872	0.00481016	0.0415236
ENSSSCT00000034044	WNK3	0.579588	0.434966	0.76022	0.583876	2.74803	2.14095	1.9252	1.90823	3.69805	1.88677	0.00570339	0.0451236
ENSSSCT00000034292	HSD17B8	5.57906	3.59329	3.61911	6.96863	14.1123	9.83693	9.40252	14.1584	2.40435	1.26565	0.00143832	0.0221691
ENSSSCT00000034348		72.9174	64.6801	54.5435	74.7886	21.2347	21.3042	12.9241	17.1947	0.272198	-1.87727	0.000973404	0.019928
ENSSSCT00000034355	CHM	10.9754	9.3971	9.12737	8.88579	22.474	25.1855	29.6729	23.3588	2.62315	1.3913	0.00370465	0.0362984
ENSSSCT00000034470	PCK1	1.49662	1.05164	1.66871	1.21002	0.29303	0.25168	0.198047	0.169696	0.168133	-2.57233	0.00406631	0.0362984
ENSSSCT00000034483	CYP2J34	0.290625	0.152402	0.390134	0.228595	0.835012	0.71464	0.793882	0.700545	2.86702	1.51955	0.00085057	0.0190022
ENSSSCT00000034567		39.2366	49.2992	36.4508	35.7549	6.50921	4.82402	5.71177	5.34665	0.139302	-2.84371	0.00191351	0.0259078
ENSSSCT00000034571	FKBPL	2.50185	2.93088	2.04675	2.931	6.01387	6.59661	6.68376	8.27595	2.64831	1.40507	0.00215654	0.0259078
ENSSSCT00000034636	ARAF	5.88376	3.384	4.15677	3.2919	18.9606	18.1097	15.4597	17.261	4.17499	2.06177	0.00037346	0.0148952
ENSSSCT00000034639	TRIM6	2.66717	3.12774	1.46479	2.90022	0	0	0	0	0	-	0.00635498	0.0471678
ENSSSCT00000034695	CD44	19.6842	23.4699	15.4367	16.5793	1.14687	0.927416	1.71698	0.79118	0.0609611	-4.03597	0.00267003	0.0309971
ENSSSCT00000034776		0.207104	0.265474	0.603778	0.27666	1.66966	1.31183	2.30327	1.54943	5.05107	2.33659	0.00221206	0.0259078
ENSSSCT00000034869	ENTPD1	4.01448	3.28862	2.67908	2.38914	22.6996	23.1415	33.492	19.7138	8.00617	3.00111	0.00596363	0.0451236
ENSSSCT00000035020	PPEF1	0	0.057179	1.55774	0	2.97906	2.08145	3.54713	2.18767	6.68476	2.74088	0.002198	0.0259078
ENSSSCT00000035058	TCEAL1	2.6106	5.21277	6.22791	6.08013	13.6181	11.9072	13.1859	15.0395	2.66999	1.41684	0.00357602	0.0362984
ENSSSCT00000035114	CREM	2.62403	0	1.78195	4.12892	5.29674	2.81308	4.27756	6.2335	2.18173	1.12547	0.000490013	0.0152287
ENSSSCT00000035143	CHST7	3.74656	2.39463	3.6975	2.69364	0.862181	0.573919	0.761075	0.801203	0.239251	-2.0634	0.00435199	0.0362984
ENSSSCT00000035147	ESR1	5.14743	0	0	0	30.7867	39.45	33.8244	30.3416	26.1107	4.70657	0.00156542	0.0221691
ENSSSCT00000035161	PGRMC1	176.007	169.326	230.972	175.707	765.224	750.919	732.5	815.199	4.07419	2.02651	0.000262976	0.0143884
ENSSSCT00000035168	KHDRBS3	1.67033	1.11604	1.56501	1.6618	3.31251	2.54883	2.52152	3.65504	2.00192	1.00138	0.00610494	0.0451236
ENSSSCT00000035201	PPT2	17.9515	22.0653	15.7628	23.6036	4.27198	5.15904	5.38445	5.42644	0.25499	-1.97149	0.00346611	0.0362984
ENSSSCT00000035298	NCALD	0.090535	0.616183	0.577014	0.050958	5.34121	6.44985	5.96594	6.18135	17.9355	4.16475	0.00010103	0.0101797
ENSSSCT00000035305	RNASEL	16.8896	15.3259	17.3997	16.0589	45.2849	45.6528	62.1612	43.0121	2.98612	1.57827	0.00417308	0.0362984
ENSSSCT00000035327	CDK6	5.45776	4.01382	4.38351	4.94331	2.23127	1.85102	1.73104	1.62423	0.395648	-1.33771	0.00182809	0.0259078
ENSSSCT00000035414	DCX	0.381322	0.111565	0.328384	0.304631	1.27802	1.38477	1.56936	1.2401	4.86033	2.28105	0.0016182	0.024641
ENSSSCT00000035469	HPCAL1	1.95435	1.44265	1.60605	1.02639	3.7172	4.15518	4.66352	3.00061	2.57677	1.36557	0.00439064	0.0362984
ENSSSCT00000035470	MOSPD1	48.2639	39.7728	40.3109	39.3482	7.93621	7.24118	6.85073	8.89003	0.184371	-2.43932	0.000531959	0.015631
ENSSSCT00000035593	GADD45G	6.76804	4.78667	11.3874	7.16811	46.4635	48.3989	38.1811	58.3941	6.35789	2.66855	0.00423464	0.0362984
ENSSSCT00000035608		25.8253	26.4654	29.7197	28.897	14.394	11.3753	12.3725	12.8074	0.459385	-1.12223	0.00131583	0.0203637
ENSSSCT00000035618	CHRDL1	7.91681	10.3493	8.52991	9.19698	230.392	208.032	176.286	217.685	23.1266	4.53148	0.000432553	0.0152287
ENSSSCT00000035657	ITGB4	12.5076	15.3598	8.80636	11.1143	0.297319	8.69512	0	0	0.188173	-2.40987	0.00430408	0.0362984
ENSSSCT00000035691	NPHP1	3.71641	3.26189	3.40487	3.11192	7.18688	7.9706	8.02246	7.12408	2.24556	1.16707	0.000703636	0.015631
ENSSSCT00000035781	TMSB4X	3.28254	5.32611	10.7315	2.92554	12.3167	11.8391	19.3169	11.0382	2.4482	1.29172	0.000686306	0.015631
ENSSSCT00000035827	CLEC2B	12.3883	12.1227	14.3691	13.8635	4.71596	5.01522	4.14037	4.27446	0.344042	-1.53934	0.00138737	0.0221691
ENSSSCT00000035933	WIF1	0.105737	0.102795	0.165803	0.190996	2.23502	1.97107	1.63599	2.11415	14.0736	3.81492	0.000897108	0.019928
ENSSSCT00000035963	UBD	13.9888	11.2749	14.7604	16.3235	6.58251	6.19267	5.82419	7.95238	0.471214	-1.08555	0.00312699	0.0362984
ENSSSCT00000036085	IL18	11.11	12.4565	10.3405	10.5115	0.967896	0.379359	0.356325	0.717388	0.0545036	-4.19751	0.00028219	0.0148952
ENSSSCT00000036130	CNKSR2	0	0	0.070922	0	1.4023	1.99694	1.3807	1.1563	83.7009	6.38717	0.00412232	0.0362984
ENSSSCT00000036189	CXorf38	3.44359	3.08888	3.75776	3.59609	8.86637	8.29459	8.23863	8.61042	2.44917	1.29229	0.000140757	0.0117922
ENSSSCT00000036276	DIPK2B	1.83102	1.37084	1.79736	1.45546	0.754017	0.660847	0.709394	0.660059	0.431364	-1.21302	0.00248976	0.0309971
ENSSSCT00000036398	CREM	3.22001	4.92416	2.39947	2.17281	22.8055	20.6157	22.6995	26.1209	7.25372	2.85872	0.00132479	0.0203637
ENSSSCT00000036455	SH3KBP1	2.16976	3.11441	3.66339	2.27009	0	0.002554	0	0	0.000227677	-12.1007	0.0042645	0.0362984
ENSSSCT00000036469	TGFB1	8.72791	8.05558	6.91855	6.88865	2.58746	1.92753	2.14797	2.18983	0.289395	-1.78889	0.000890203	0.019928
ENSSSCT00000036496	SSR4	290.102	340.128	338.501	376.352	105.79	112.459	96.821	126.607	0.328364	-1.60663	0.000584304	0.015631
ENSSSCT00000036517	S100A8	1.68844	2.10657	1.47142	2.68009	0	0	0	0	0	-	0.00497549	0.0451236
ENSSSCT00000036722	SPRY3	0.149584	0.407955	0.139164	0.276152	3.4192	3.73742	3.28324	2.89826	13.7103	3.77719	0.000309118	0.0148952
ENSSSCT00000036740	HIST1H3E	19.1254	21.3225	23.226	24.9712	10.7564	9.4466	7.75888	10.6273	0.435323	-1.19984	0.00413596	0.0362984
ENSSSCT00000036754	CNIH3	0	0.32616	0.300472	0	1.84858	1.6622	1.55009	1.56375	10.5718	3.40215	0.00152625	0.0221691
ENSSSCT00000036772	CIITA	0.923563	0.472355	0.508394	0.601698	0.229666	0.026136	0.123358	0.028851	0.162813	-2.61871	0.00466263	0.0391274
ENSSSCT00000036790		1.15137	0.999834	1.25727	0.930227	2.44203	2.40945	2.69939	2.67855	2.35771	1.23739	0.000629557	0.015631
ENSSSCT00000036810	EPB41L5	0.94404	1.25596	1.03822	1.04259	0	0	0	0	0	-	0.000509347	0.0152287
ENSSSCT00000036832	MICAL1	3.27092	3.87932	3.29817	3.4752	0	0.788442	1.29121	1.21686	0.236757	-2.07852	0.0033113	0.0362984
ENSSSCT00000036903	TAFA4	0.379088	0.307612	0.37458	0.470873	2.32236	2.16968	2.76792	2.67298	6.483	2.69666	0.000423662	0.0152287
ENSSSCT00000036964	APMAP	18.6291	18.0003	15.3675	18.6766	9.96772	6.2471	5.39472	11.6606	0.470759	-1.08694	0.002617	0.0309971
ENSSSCT00000037014	HNRNPK	0.483926	0.495356	0.314891	0.316777	1.13437	1.02908	1.04722	1.09077	2.67012	1.4169	0.00105145	0.019928
ENSSSCT00000037092	C12orf73	0.332477	0.265028	0.283049	0.282022	0.885151	0.656245	0.631654	0.600378	2.38559	1.25435	0.00452046	0.0362984
ENSSSCT00000037096		0.713717	0.779205	0.491497	0.95951	7.66435	6.06864	6.61028	7.83308	9.571	3.25867	0.000506103	0.0152287
ENSSSCT00000037104	DPYS	0.181834	0.149218	0.214166	0.119124	9.77694	9.85925	6.49599	9.21016	53.199	5.73333	0.00172576	0.0251451
ENSSSCT00000037205	FADS2	5.67374	7.62741	4.39801	4.18999	0.023569	0.992216	0.051854	0.059405	0.0514887	-4.2796	0.00304857	0.033397
ENSSSCT00000037228	SGK1	15.0787	11.8802	12.1361	13.1109	0.348924	0.602832	0	0	0.0182308	-5.77748	0.000420474	0.0148952
ENSSSCT00000037284	RBFOX2	0.594432	0.629499	0.870723	0.977341	1.60031	1.71719	1.56641	1.55212	2.09507	1.067	0.00632563	0.0471678
ENSSSCT00000037369	RHBG	28.2467	22.5811	27.3602	18.8096	2.19596	2.27409	1.6399	1.89242	0.0825006	-3.59945	0.00209184	0.0259078
ENSSSCT00000037392	HERPUD1	41.5387	39.5912	34.6813	45.9851	19.854	18.5778	21.3682	18.2223	0.482226	-1.05222	0.00581642	0.0451236
ENSSSCT00000037411	ZSCAN30	0.466306	0.607942	0.498563	0.691144	2.45931	1.87867	2.00105	1.78652	3.58909	1.84362	0.00485619	0.0451236
ENSSSCT00000037429		2.48341	1.93585	2.65022	1.54404	5.62522	5.23137	6.34085	3.99942	2.46088	1.29918	0.00118151	0.0203637
ENSSSCT00000037547	AQP3	5.48025	19.1792	5.99429	25.3647	160.981	174.663	117.519	171.275	11.147	3.47858	0.000857925	0.0190022
ENSSSCT00000037594	TTK	3.66729	4.07904	2.57624	4.50639	0.02073	0	0	0	0.00139794	-9.48248	0.00295669	0.0312008
ENSSSCT00000037645	PLCB4	0.774715	0	0.027654	0.987711	3.57909	4.57296	3.5626	4.45453	9.03266	3.17515	0.00223139	0.0259078
ENSSSCT00000037721	ADGRA3	26.3372	25.0078	25.5627	24.2058	55.5057	60.7448	72.8523	54.0811	2.40506	1.26607	0.00344949	0.0362984
ENSSSCT00000037726	NCBP1	1.72007	1.80084	2.00786	1.35578	0	0	0	0	0	-	0.00106478	0.019928
ENSSSCT00000037733	GRN	49.619	41.778	51.552	30.4942	0.01453	0.260459	0.082	0.019996	0.00217354	-8.84574	0.00284778	0.0309971
ENSSSCT00000037735	ATP10B	21.5477	17.5534	14.431	15.1031	0	0	0	0	0	-	0.00176391	0.0251451
ENSSSCT00000037747	THOC6	9.82108	11.056	11.2146	11.1518	3.14873	2.50496	2.63563	2.8152	0.256791	-1.96133	0.000402007	0.0148952
ENSSSCT00000037752		2.42752	4.0805	2.4859	3.03167	26.2663	17.3971	26.6883	19.4503	7.46757	2.90064	0.00562522	0.0451236
ENSSSCT00000037806	GPCPD1	6.87155	5.99735	7.21222	6.59332	15.9964	14.0784	16.4636	13.4227	2.24789	1.16857	0.000669395	0.015631
ENSSSCT00000037829	CCDC82	6.53205	7.12382	6.74226	7.80773	16.2703	15.9468	21.204	17.2474	2.50545	1.32507	0.0038083	0.0362984
ENSSSCT00000037838	SH3BGR	2.35829	1.83771	1.15168	2.57876	16.1479	13.0625	18.0991	13.4839	7.66971	2.93917	0.00252478	0.0309971
ENSSSCT00000037850	CEBPB	104.57	92.3745	89.9003	84.3327	21.0882	27.4274	31.1701	25.8878	0.284428	-1.81386	0.00149514	0.0221691
ENSSSCT00000037901		251.796	323.284	226.52	251.215	9.31239	7.11477	4.70085	8.53066	0.0281708	-5.14965	0.00114398	0.019928
ENSSSCT00000037907	CABCOCO1	0.545969	0.187536	0.56625	0.722452	2.11184	2.02588	2.24463	1.8897	4.0906	2.03231	0.00164458	0.024641
ENSSSCT00000038048	MAP4K1	1.5069	1.23629	1.36589	1.43134	0.675415	0.555153	0.693581	0.690728	0.471964	-1.08325	0.000275037	0.0148952
ENSSSCT00000038059	CACNB2	0.4254	0	0.397924	0.206051	1.33864	1.35691	1.33664	0.893252	4.78487	2.25848	0.00604058	0.0451236
ENSSSCT00000038074	NRCAM	0	0	0	0	4.64009	3.67245	3.90294	4.07798	-	-	0.000284082	0.0148952
ENSSSCT00000038096	CARF	2.81831	2.81053	2.60682	2.93439	9.12686	6.90837	6.37492	8.6081	2.77691	1.47348	0.00391821	0.0362984
ENSSSCT00000038125	FEZF1	1.63907	1.43205	1.24801	1.18743	0	0	0.006835	0.013207	0.00363966	-8.10198	0.000956485	0.019928
ENSSSCT00000038142	RTN4RL1	0.09264	0.088392	0.086384	0.137415	1.05028	1.16942	0.901564	1.4518	11.2962	3.49777	0.00222415	0.0259078
ENSSSCT00000038173		27.1367	25.7208	26.1758	24.7754	65.8958	47.8426	66.9632	61.7477	2.33554	1.22375	0.00385981	0.0362984
ENSSSCT00000038201	CMTM3	4.40058	7.80204	7.25708	7.19904	13.0896	14.038	14.2614	12.9588	2.03865	1.02761	0.00170862	0.024641
ENSSSCT00000038242	CYC1	102.371	100.676	94.193	109.085	45.9665	42.3874	47.1487	52.8978	0.463669	-1.10883	0.000217451	0.0117922
ENSSSCT00000038285	TPM4	350.26	343.988	442.02	428.524	121.821	88.256	25.9689	128.82	0.233172	-2.10053	0.00541513	0.0451236
ENSSSCT00000038357	RAB27A	21.2075	17.3033	27.4071	24.956	50.7728	49.4055	63.1602	56.0331	2.41402	1.27144	0.000151043	0.0117922
ENSSSCT00000038402	C11orf80	0.223992	0.102172	0.127743	0.333774	0.526739	0.405981	0.39912	0.779022	2.67984	1.42215	0.00341162	0.0362984
ENSSSCT00000038414		0.05511	0	0.067851	0.140183	3.78499	5.71603	7.18908	5.8515	85.6626	6.42059	0.00409411	0.0362984
ENSSSCT00000038415	PKP1	3.71223	4.59335	2.99062	2.96475	0.008506	0	0.014108	0.014299	0.0025884	-8.59373	0.0027329	0.0309971
ENSSSCT00000038428		2.58582	2.38845	2.47949	2.54524	0.904635	1.06058	0.544219	0.884048	0.339382	-1.55902	0.000927724	0.019928
ENSSSCT00000038439	CEP97	1.80392	1.63957	1.69058	1.3459	3.57325	3.66645	4.01646	3.34096	2.25265	1.17162	0.000389433	0.0148952
ENSSSCT00000038482	ZNF423	0.425631	0.452183	0.521136	0.320195	0.886911	1.33356	1.41864	1.15314	2.78758	1.47901	0.00502357	0.0451236
ENSSSCT00000038494	RASSF4	0.643924	0.40476	0.729376	0.782301	3.74615	2.78601	2.81151	3.21913	4.90665	2.29474	0.00136773	0.0218561
ENSSSCT00000038525	SPSB3	0.424159	1.41883	2.02269	1.16444	2.21755	3.2554	4.07081	3.09099	2.51182	1.32873	5.7073e-05	0.00986854
ENSSSCT00000038594	KIF22	1.70982	2.14612	2.96292	3.14066	0.156893	0.231301	0.138928	0.240126	0.0770367	-3.69831	0.00630867	0.0471678
ENSSSCT00000038595	JRKL	4.17443	4.40878	4.06657	4.0213	9.54702	9.56795	9.68622	8.93338	2.26347	1.17854	5.16989e-05	0.00986854
ENSSSCT00000038668		421.857	434.829	355.902	342.745	33.0005	27.8564	38.5026	30.3574	0.0834014	-3.58379	0.000685036	0.015631
ENSSSCT00000038753	HFM1	2.25462	0.234706	1.50851	0	6.97706	5.4969	6.49895	5.98832	6.24367	2.64239	0.000306785	0.0148952
ENSSSCT00000038762	CST3	3031.62	2907.43	3168.58	2481.58	183.005	144.065	120.817	174.235	0.0536811	-4.21944	0.000406052	0.0148952
ENSSSCT00000038800	PRMT5	0	0.0007	0.000139	0.000714	0.736206	0.810208	0.691119	0.793503	1951.73	10.9305	0.000100832	0.0101797
ENSSSCT00000038890	DMRT3	0.052213	0.129485	0	0.154288	1.59514	1.42857	1.40541	1.45642	17.5172	4.1307	0.000155477	0.0117922
ENSSSCT00000038896	CDC14A	2.94401	3.65369	4.21553	3.15952	41.6076	43.0454	40.3297	38.9535	11.7326	3.55245	3.06481e-05	0.00986854
ENSSSCT00000038931	GLB1L2	0	0	0.649302	0.636012	1.17042	1.60428	1.6909	1.56269	4.69013	2.22963	0.00406951	0.0362984
ENSSSCT00000039049	IRF2	8.17808	7.04467	7.82471	6.44617	14.0823	14.5869	14.8791	15.9322	2.01673	1.01202	0.00210388	0.0259078
ENSSSCT00000039054	CORO2B	1.64896	1.39359	1.7267	1.30973	0.529356	0.539384	0.569141	0.609772	0.369742	-1.43541	0.0031276	0.0362984
ENSSSCT00000039055	CPEB3	0.777775	0.696079	0.642777	0.687563	1.92017	2.0551	1.94915	2.03509	2.83843	1.50509	0.000128863	0.0117922
ENSSSCT00000039086	ECT2	5.02053	8.50308	7.15184	8.33974	1.58779	1.7602	1.9211	1.73953	0.24155	-2.04961	0.00562951	0.0451236
ENSSSCT00000039094	HSDL1	7.72276	7.02079	6.69827	6.70219	14.3079	14.6813	14.5577	14.0536	2.04663	1.03325	0.000120476	0.0101797
ENSSSCT00000039107	MGAM	1.99678	1.71364	1.85288	2.12132	0.992729	0.869955	0.723382	1.12608	0.483061	-1.04972	0.000444963	0.0152287
ENSSSCT00000039122		1.23717	0.81471	1.32724	0.940132	3.33643	2.18496	2.80444	3.09438	2.64403	1.40274	0.0032133	0.0362984
ENSSSCT00000039124	CDR2	13.3725	9.90953	9.82284	9.8719	1.20678	0.96147	1.31559	1.27298	0.110684	-3.17549	0.00164606	0.024641
ENSSSCT00000039158	TBX6	0.197795	0.051631	0.126516	0.061625	0.489476	0.654979	0.613598	0.589573	5.36518	2.42363	0.00555529	0.0451236
ENSSSCT00000039166		2.93238	2.85312	2.33138	2.20134	7.74007	7.30153	8.84901	7.66304	3.05805	1.61261	0.00134585	0.0203637
ENSSSCT00000039237	CYP2S1	4.72746	3.69062	4.47772	3.31169	0.441162	0.299301	0.396416	0.46188	0.0986433	-3.34164	0.00156484	0.0221691
ENSSSCT00000039260	SLC27A4	5.91652	6.46985	4.39459	4.49626	0.860678	0.995569	0	0.63884	0.117266	-3.09215	0.000949304	0.019928
ENSSSCT00000039284	CADM1	12.7105	11.6708	11.6513	11.3867	4.64643	4.311	3.37777	4.60517	0.357246	-1.48501	0.000196177	0.0117922
ENSSSCT00000039310		0.26538	0.071634	0.17473	0.058555	8.00775	6.31029	7.04501	5.88072	47.771	5.57806	0.000534938	0.015631
ENSSSCT00000039393	CDCA8	4.18376	5.03078	3.42954	5.81964	0	0.525375	0.636359	0.475951	0.0886974	-3.49496	0.00418852	0.0362984
ENSSSCT00000039426	SLAIN1	3.18309	2.30026	2.34279	1.55295	10.1771	14.8125	16.4941	13.4168	5.8535	2.5493	0.00511782	0.0451236
ENSSSCT00000039445	ABAT	0.236118	0.915748	0.279639	0.573769	1.59146	2.79852	2.17098	2.00545	4.27194	2.09489	0.00143203	0.0221691
ENSSSCT00000039457	SHISA4	1.89025	2.27702	1.97443	2.42389	0.372465	0.287875	0.406517	0.32649	0.162668	-2.62	0.00117445	0.0203637
ENSSSCT00000039535	WFDC2	1433.9	1474.35	1261.46	1312.11	6.1021	6.33948	10.2361	8.32563	0.00565565	-7.46609	0.000115096	0.0101797
ENSSSCT00000039541	MPPE1	1.02801	0.911455	1.37452	1.15596	2.28738	1.93053	2.59092	2.30525	2.03897	1.02784	0.000201978	0.0117922
ENSSSCT00000039548	SLC41A2	7.69111	8.00925	6.44341	7.4561	3.09618	2.3471	2.68328	2.8685	0.371456	-1.42874	0.0012659	0.0203637
ENSSSCT00000039566	LITAF	1.35172	1.25702	1.16403	0.760393	0.020032	0.294541	0.098963	0.044822	0.101112	-3.30597	0.00409421	0.0362984
ENSSSCT00000039610	LRCH1	4.50082	3.71105	3.29452	3.61583	9.94228	13.8872	12.4609	10.3325	3.08307	1.62437	0.00545101	0.0451236
ENSSSCT00000039611	SNCAIP	0.059338	0.149482	0.030562	0.069779	0.525929	0.649895	0.7735	0.576509	8.16996	3.03033	0.00317287	0.0362984
ENSSSCT00000039679		3.211	4.3136	4.05827	3.49916	22.0095	14.824	16.7554	17.3447	4.70319	2.23364	0.00413531	0.0362984
ENSSSCT00000039690	PHETA1	1.45272	1.71248	1.45052	2.10043	3.64385	4.38874	3.46717	4.54707	2.38929	1.25658	0.000518231	0.0152287
ENSSSCT00000039703	FHDC1	7.78973	9.28547	4.85388	8.20563	0.884642	1.2795	1.01843	0.94201	0.136871	-2.86911	0.00578867	0.0451236
ENSSSCT00000039704	PPIF	4.27707	4.14959	3.47105	4.25839	1.33005	1.54435	0.975439	1.19658	0.312354	-1.67875	0.000251129	0.0143884
ENSSSCT00000039711	KIF1A	0	0	0.11872	0.13341	1.64469	1.55243	1.57685	1.84435	26.2496	4.71423	9.10374e-05	0.0101797
ENSSSCT00000039770	PREP	9.04361	9.69881	7.00544	6.65824	0.124583	0.178721	0.184111	0.067914	0.0171366	-5.86678	0.00169925	0.024641
ENSSSCT00000039797	MTARC2	2.73598	2.65715	2.32562	0.780825	10.004	12.4282	11.914	12.5203	5.51398	2.4631	0.00185296	0.0259078
ENSSSCT00000039882	DYRK3	3.08316	3.063	4.48776	3.58126	9.87916	9.28385	10.2342	10.3612	2.7969	1.48383	0.000134149	0.0117922
ENSSSCT00000040005	SAXO2	0.964963	1.40666	1.37911	1.23264	3.35933	3.24327	3.14731	3.23022	2.60469	1.38111	0.000747733	0.0164605
ENSSSCT00000040041	ZNF461	0.893552	1.10706	0.94246	1.16758	3.577	3.47299	3.87227	3.53118	3.5161	1.81398	0.000325511	0.0148952
ENSSSCT00000040052	CHD9	13.972	12.8242	13.8266	12.6964	30.1997	23.6462	29.8403	29.1447	2.11614	1.08144	0.00161702	0.0246198
ENSSSCT00000040073	ZNF581	0.571141	0.440561	0.385373	0.298662	1.27747	0.944925	0.908905	1.08956	2.4891	1.31562	0.00288067	0.0309971
ENSSSCT00000040082	SLC39A8	8.51776	7.98517	10.0097	9.33295	4.41083	3.33285	3.21634	4.90406	0.442567	-1.17603	0.00380443	0.0362984
ENSSSCT00000040114		0	0	7.46836	0	21.3214	16.4985	22.0555	18.7611	10.5293	3.39634	0.00117331	0.0203637
ENSSSCT00000040119	OVOL1	8.21993	7.82949	5.73496	7.49369	2.64492	3.15466	3.06653	3.13849	0.41002	-1.28623	0.00573074	0.0451236
ENSSSCT00000040121		10.8653	10.2021	13.1137	9.82255	22.1222	19.6431	23.9023	24.7913	2.05571	1.03964	0.00224477	0.0259078
ENSSSCT00000040217	PPP4R4	7.10653	4.92846	5.04775	5.59789	0	0	0	0	0	-	0.0014751	0.0221691
ENSSSCT00000040247		38.8594	42.8853	25.7091	39.776	3.47263	2.41917	3.96565	2.00581	0.0805764	-3.6335	0.00389481	0.0362984
ENSSSCT00000040250		25.022	24.2303	20.1715	24.6125	10.2312	7.22042	11.8885	9.96425	0.417971	-1.25853	0.00534897	0.0451236
ENSSSCT00000040332	KIFC3	5.31883	4.62283	5.60775	5.62406	1.39925	0.006551	1.33011	1.19505	0.185655	-2.4293	8.81693e-05	0.0101797
ENSSSCT00000040352	CDKN1B	21.7046	18.1182	23.6144	18.5113	43.4149	48.1153	46.291	43.3929	2.21132	1.14491	0.000895673	0.019928
ENSSSCT00000040355		1.22242	1.46581	0.884498	0.778286	4.41891	4.76212	5.6862	5.21895	4.61645	2.20678	0.00230378	0.0270715
ENSSSCT00000040379	P2RX4	20.979	28.0308	22.5052	26.973	5.98307	5.72042	5.21496	5.58803	0.22852	-2.12961	0.0015969	0.0221691
ENSSSCT00000040380	SPC25	7.16224	9.00473	7.23771	9.32141	1.83572	1.53334	1.82752	2.09003	0.222655	-2.16712	0.00158141	0.0221691
ENSSSCT00000040401	BNIP3L	13.1183	13.4628	13.3086	13.0402	36.441	28.5556	35.5017	30.9081	2.48265	1.31188	0.00197537	0.0259078
ENSSSCT00000040407	METTL26	20.1992	26.4918	22.6337	27.1445	7.35636	7.05006	7.50122	7.93619	0.309361	-1.69264	0.00192943	0.0259078
ENSSSCT00000040438	PRELP	2.31169	0.941532	1.48337	0.858195	16.9242	19.4272	14.2133	16.7603	12.0335	3.58899	0.00103547	0.019928
ENSSSCT00000040444	FNDC3A	3.71077	2.73875	2.34865	2.0827	0.527523	0.270374	0.514315	0.336444	0.151519	-2.72243	0.00616478	0.0451236
ENSSSCT00000040545	MTDH	0.557028	0.755529	0.549199	1.07531	1.53851	1.42484	1.47032	1.72775	2.09781	1.06889	0.00246948	0.0271222
ENSSSCT00000040574	ZNF32	0.729456	0.657352	0.952773	1.04475	2.24508	2.16119	1.91552	2.27874	2.54128	1.34556	0.00215923	0.0259078
ENSSSCT00000040578	ZBTB20	2.52992	2.19699	2.41344	2.21697	9.50305	10.8986	10.516	8.45766	4.20797	2.07312	0.000865688	0.0190022
ENSSSCT00000040595	THY1	321.734	234.506	277.822	191.032	2.43002	1.68307	1.45318	2.4491	0.00781915	-6.99877	0.00285813	0.0309971
ENSSSCT00000040673	FGF2	22.1864	20.5314	23.6591	22.5117	4.07022	2.92111	3.70521	4.4899	0.170848	-2.54922	4.97584e-05	0.00986854
ENSSSCT00000040748	XPC	4.55705	4.83531	5.05316	3.91535	8.58807	9.83589	9.13901	9.1938	2.00191	1.00138	0.000712653	0.015631
ENSSSCT00000040762		3.97608	4.86561	3.10757	4.49333	0.70856	0.503053	0.621481	0.407913	0.136293	-2.87522	0.00357489	0.0362984
ENSSSCT00000040771	PALM2AKAP2	3.59789	3.94559	3.4864	4.00374	1.5288	2.22527	0.888127	1.46415	0.406179	-1.29981	0.0017209	0.0251451
ENSSSCT00000040828	JAKMIP1	0.067825	0.102283	0.130704	0.113601	1.23606	0.876259	0.887531	0.933481	9.49134	3.24661	0.002839	0.0309971
ENSSSCT00000040840	AP1AR	11.8783	13.4128	9.55423	12.0528	4.59873	4.79386	5.27274	4.45092	0.407613	-1.29473	0.00501332	0.0451236
ENSSSCT00000040863	C8orf37	10.1658	9.71643	11.4691	11.9108	31.0017	23.8502	24.8811	29.5043	2.52501	1.33629	0.00236968	0.0271222
ENSSSCT00000040872	PON3	0.119118	0.172896	0.157602	0.116487	2.91764	2.09999	3.45328	2.5221	19.4188	4.27938	0.00292568	0.0309971
ENSSSCT00000040901		0.530559	0.555238	0.501203	0.343959	1.08055	0.984822	1.20584	1.18418	2.30735	1.20623	0.00587989	0.0451236
ENSSSCT00000040911		0	4.07212	2.47823	3.18819	66.1883	50.3238	82.0012	58.5093	26.3923	4.72205	0.00328219	0.0362984
ENSSSCT00000040967		0.027417	0	0	0.068847	1.21033	0.852989	1.15675	1.52825	49.326	5.62428	0.00256504	0.0309971
ENSSSCT00000041035	FUT10	0	0.055797	0	0.035959	0.563418	0.822836	0.691021	1.08557	34.4702	5.10728	0.00498604	0.0451236
ENSSSCT00000041084	NUCKS1	22.0295	24.4878	25.0422	21.5738	48.8433	54.0414	60.3731	47.8869	2.26712	1.18086	0.000747448	0.0164605
ENSSSCT00000041098	DNAJC6	14.427	19.7382	10.7651	19.8587	0	0	0	0.636892	0.00983025	-6.66856	0.00482793	0.0415236
ENSSSCT00000041124	LMO7	36.2394	34.8779	30.9806	31.4264	14.3805	13.435	16.4919	13.3406	0.431741	-1.21176	0.00158502	0.0221691
ENSSSCT00000041193		1.104	1.24457	0.479702	1.77404	3.90187	3.1053	2.07731	3.74644	2.78793	1.4792	0.00416705	0.0362984
ENSSSCT00000041201	NGEF	0.691835	0.517826	0.78764	0.69653	0	0	0	0	0	-	0.00126125	0.0203637
ENSSSCT00000041228		0.266701	0.04471	0.050365	0.287665	2.72441	2.81376	1.61311	2.70747	15.1804	3.92413	0.00299012	0.0312008
ENSSSCT00000041245		29.5637	32.2031	29.1608	32.869	14.7211	10.7871	16.0307	12.6747	0.437925	-1.19124	0.00326722	0.0362984
ENSSSCT00000041307	FIS1	2.18733	1.91287	2.25745	2.43977	5.79735	5.95617	5.24228	6.64523	2.68727	1.42614	0.00085851	0.0190022
ENSSSCT00000041320	PNRC1	13.9819	12.7865	13.1463	13.3802	46.2622	45.5105	46.8844	49.1584	3.52408	1.81725	2.72815e-05	0.00986854
ENSSSCT00000041341	CLDN1	22.3989	25.3512	18.8364	22.7854	4.82386	3.4015	4.45613	4.34706	0.190536	-2.39187	0.00136729	0.0218561
ENSSSCT00000041360	AGPAT2	0	0	0	0.717069	25.3226	22.1616	25.9821	24.6325	136.805	7.09598	9.21272e-05	0.0101797
ENSSSCT00000041416	ACADS	14.7483	12.2213	16.8333	13.3619	29.8385	32.6137	29.0446	34.1931	2.19873	1.13667	0.00382905	0.0362984
ENSSSCT00000041602	ZC3H14	1.19547	0.59007	3.79648	1.32434	6.53725	5.58701	8.36513	6.44146	3.89943	1.96326	7.49929e-05	0.0101797
ENSSSCT00000041751	IMPG2	0.645748	0.748346	0.639229	0.758834	2.18222	1.78244	1.84303	1.82965	2.73529	1.45169	0.00179786	0.0259078
ENSSSCT00000041761		0.792709	1.06461	1.19162	0.821156	0.001481	0	0.001205	0.070478	0.018905	-5.72509	0.00297144	0.0312008
ENSSSCT00000041771	MSH4	13.7288	14.9228	11.0031	14.1195	5.71552	6.88135	0	8.7041	0.396118	-1.336	0.0057245	0.0451236
ENSSSCT00000041778	NSG1	0.161413	0.016712	0.12312	0	2.13821	1.85984	2.26808	2.36588	28.6544	4.84069	0.000346666	0.0148952
ENSSSCT00000041800	GCNT4	7.79577	10.9426	6.28766	6.99996	0.391069	0.229171	0.356998	0.509423	0.0464204	-4.4291	0.00567017	0.0451236
ENSSSCT00000041802	AKAP6	1.39806	1.28778	1.52184	1.2551	3.23092	3.03186	3.23545	3.35337	2.35257	1.23424	0.000231934	0.0129808
ENSSSCT00000041823		0.6687	0.20377	0.694455	0.785166	5.2271	3.07771	4.84627	4.418	7.46956	2.90102	0.00186039	0.0259078
ENSSSCT00000041838	ALS2	7.24958	5.46343	6.04397	4.88139	21.2677	21.6332	22.5852	15.2432	3.41518	1.77196	0.00208516	0.0259078
ENSSSCT00000041873	ZBTB7B	9.52263	9.94851	9.14616	10.1922	18.7996	22.2495	19.6399	23.8923	2.1794	1.12393	0.00133212	0.0203637
ENSSSCT00000041906	ARL4C	9.62903	8.77371	7.10227	10.3784	3.0126	3.11695	3.06856	2.45973	0.324882	-1.62201	0.00509937	0.0451236
ENSSSCT00000041925		3.2344	3.45572	3.65552	4.21188	14.3562	12.5922	14.0041	13.7779	3.7596	1.91058	0.000182191	0.0117922
ENSSSCT00000041992	TSPAN14	11.116	10.484	10.2344	10.8221	3.35113	3.40151	3.07144	3.94579	0.322809	-1.63125	4.06084e-05	0.00986854
ENSSSCT00000042165	SLCO1A2	5.42157	9.96353	4.60607	3.30303	44.7617	37.7095	44.9547	40.284	7.19964	2.84792	0.00108749	0.019928
ENSSSCT00000042167	EFNA4	1.44855	1.67967	2.02447	2.2376	7.066	7.87776	7.41933	8.25326	4.14278	2.0506	6.88933e-05	0.0101797
ENSSSCT00000042207	BDNF	0	0	0	0	0.82607	0.666152	1.00088	0.951922	-	-	0.00140266	0.0221691
ENSSSCT00000042255	SMAD2	1.72114	2.07405	1.85208	1.97735	3.5924	4.44184	5.20397	4.54647	2.33253	1.2219	0.00372625	0.0362984
ENSSSCT00000042294	SLC26A9	1.03323	0.773257	0.500461	0.948027	0	0	0	0	0	-	0.00618915	0.0451236
ENSSSCT00000042307	ZDHHC17	1.63345	1.53572	2.23586	1.90344	4.71819	4.64272	4.13946	4.72036	2.4931	1.31794	0.00236024	0.0270715
ENSSSCT00000042311		15.4484	9.53702	10.4397	7.81585	43.9965	39.4794	58.8532	39.9665	4.21581	2.07581	0.00483459	0.0415236
ENSSSCT00000042335		2.23826	1.41893	1.95602	1.32312	8.06055	7.21746	9.63083	7.24853	4.63608	2.2129	0.000825912	0.0190022
ENSSSCT00000042341	HLTF	1.41736	2.33881	1.30262	1.87142	0	0.063212	0	0	0.00912124	-6.77656	0.00456197	0.0383524
ENSSSCT00000042353	SASH1	3.7955	3.41628	4.6423	2.71632	9.63973	13.0574	13.7239	10.1544	3.19658	1.67653	0.00260749	0.0309971
ENSSSCT00000042362	FAM102B	14.4874	16.0529	15.1819	17.0029	7.29997	6.04156	6.08903	7.2166	0.424824	-1.23506	0.000778138	0.0164605
ENSSSCT00000042386	APOBEC2	0.021792	0.063085	0.052228	0.022925	0.692495	0.733358	0.616111	1.01018	19.0723	4.25341	0.00423654	0.0362984
ENSSSCT00000042429	GNAO1	0.123353	0.089413	0.111439	0.041151	1.10239	0.893034	1.3173	0.850239	11.3943	3.51024	0.00211194	0.0259078
ENSSSCT00000042436	STX18	0.048719	0.42283	0.147943	0.487178	15.9891	14.0068	10.4955	11.8823	47.3255	5.56454	0.00193365	0.0259078
ENSSSCT00000042442	SESN3	6.74786	5.34629	6.54768	4.59934	15.1722	17.0221	17.4301	15.3317	2.79487	1.48278	0.000654714	0.015631
ENSSSCT00000042452	RGS2	30.6218	28.0442	38.0906	39.1846	93.7759	82.3112	97.0168	95.3466	2.71037	1.43849	8.03287e-05	0.0101797
ENSSSCT00000042462		3.94715	5.60509	3.30397	4.49744	16.9968	14.9527	19.1574	13.9754	3.75035	1.90703	0.00466938	0.0391274
ENSSSCT00000042467	ACACA	29.9072	23.8562	20.5035	20.1272	6.35234	7.31226	7.00485	5.50992	0.277341	-1.85027	0.00480383	0.0415236
ENSSSCT00000042472	PLPP1	16.026	16.8077	17.9904	20.2244	3.27447	0	0.042584	3.00851	0.0890316	-3.48954	0.000812388	0.0190022
ENSSSCT00000042475	ABCA12	28.819	40.639	28.5398	30.4064	0.004181	0.020742	0.010891	0.009121	0.00034995	-11.4806	0.00153705	0.0221691
ENSSSCT00000042490	FGR	4.4792	4.28634	5.04633	5.22672	1.90757	1.6965	1.70792	1.49926	0.35776	-1.48293	0.00175334	0.0251451
ENSSSCT00000042508	MRPL33	33.6839	33.6985	46.493	49.1977	105.497	102.124	82.8482	120.679	2.52125	1.33414	0.0054757	0.0451236
ENSSSCT00000042524	KRT8	182.333	178.758	132.81	202.162	373.859	412.236	481.509	429.312	2.43788	1.28563	0.00523092	0.0451236
ENSSSCT00000042569	NBL1	12.8151	10.1324	16.051	11.1708	141.905	168.418	115.509	202.613	12.5265	3.64691	0.00523259	0.0451236
ENSSSCT00000042578	CCDC181	1.65817	1.33747	2.02545	1.61617	7.53916	6.06435	7.07567	7.03725	4.17589	2.06208	0.000228661	0.0117922
ENSSSCT00000042621	HPS5	44.7083	55.2345	55.0074	82.3068	1.66211	1.07107	2.21547	1.98521	0.0292251	-5.09665	0.00547599	0.0451236
ENSSSCT00000042623	RCAN1	23.1949	20.2452	19.0716	20.4884	6.50946	6.49042	5.61791	6.08797	0.29766	-1.74826	0.000275944	0.0148952
ENSSSCT00000042641	BRD3	3.6131	3.3957	3.10355	2.94796	7.80115	9.25182	8.10945	8.35138	2.56608	1.35957	0.000719148	0.015631
ENSSSCT00000042648	GCM1	3.07824	3.40263	1.97789	4.04644	0.016648	0.023219	0	0	0.00318804	-8.29312	0.00547047	0.0451236
ENSSSCT00000042710	SEMA6C	0.155306	0.120265	0.093328	0.089195	0.592604	0.455911	0.506945	0.539401	4.57299	2.19314	0.000536169	0.015631
ENSSSCT00000042716	MTHFR	1.94628	1.8199	1.8233	2.15456	6.38688	6.87569	6.91737	7.17461	3.53233	1.82062	6.91032e-05	0.0101797
ENSSSCT00000042724	RAD52	1.92575	1.96998	2.04068	1.86858	4.70241	3.98594	3.84175	4.32777	2.15988	1.11095	0.0019387	0.0259078
ENSSSCT00000042762	ZNF35	2.05427	1.62934	2.27762	2.08406	4.83522	4.70207	5.41006	4.51384	2.41896	1.27438	0.00039072	0.0148952
ENSSSCT00000042766	SUCLG2	72.6083	67.545	65.0809	45.613	35.4932	25.7394	34.613	23.5517	0.475976	-1.07104	0.00460918	0.0383524
ENSSSCT00000042940	ORAI1	7.96949	7.53313	6.7832	7.91587	3.48766	3.11034	4.34525	3.19471	0.468118	-1.09505	0.00476649	0.0391274
ENSSSCT00000042953		1.67184	1.19836	1.30217	0.89294	0.058533	0.123066	0.111155	0.092742	0.076105	-3.71586	0.00617794	0.0451236
ENSSSCT00000043025	FAXDC2	6.17506	3.84269	6.33253	3.43502	11.6016	12.5018	12.2523	12.4935	2.46897	1.30391	0.00434747	0.0362984
ENSSSCT00000043111	CUL4B	0.342687	0.365217	0.437504	0.355918	0.882494	0.962383	0.881689	1.0146	2.49191	1.31725	0.00116234	0.0203637
ENSSSCT00000043186	PHLDB2	4.0444	3.5729	2.86995	2.93251	0.267084	0.245727	0.391436	0.328543	0.0918638	-3.44436	0.00217727	0.0259078
ENSSSCT00000043193	ABHD8	0.775195	0.781124	0.985058	0.918807	1.86599	1.66424	1.64431	2.18107	2.12579	1.088	0.00497167	0.0451236
ENSSSCT00000043252	PTGR1	32.3797	44.5191	32.1056	42.1419	5.31042	5.46973	6.12847	6.22057	0.153025	-2.70816	0.00219834	0.0259078
ENSSSCT00000043397	ZNF646	0	0.707207	0.011597	0.00486	1.77587	2.25474	1.70713	1.66516	10.2298	3.3547	5.02729e-05	0.00986854
ENSSSCT00000043412	ITGA2B	3.19617	2.83694	2.36319	2.43281	5.93496	6.76934	6.66335	5.42165	2.28914	1.1948	0.00258086	0.0309971
ENSSSCT00000043415	DNAH7	1.23183	1.64985	1.67669	1.71591	7.42895	7.21293	7.04532	6.75816	4.53365	2.18067	0.000184876	0.0117922
ENSSSCT00000043417	TRMT9B	4.69959	3.59776	4.1263	3.36841	25.4592	25.6426	31.655	23.6371	6.73718	2.75214	0.00086477	0.0190022
ENSSSCT00000043430	IDH1	87.7725	86.2001	74.6479	95.5144	29.434	27.885	36.2878	30.8076	0.361528	-1.46782	0.00240162	0.0271222
ENSSSCT00000043486	TCIM	109.789	132.703	132.001	150.007	20.5568	18.4791	22.4658	18.6595	0.152834	-2.70997	0.00102313	0.019928
ENSSSCT00000043506	KIF15	5.19415	6.54302	4.60488	6.13718	1.36631	1.02775	1.21264	1.0472	0.207031	-2.27208	0.00305206	0.033397
ENSSSCT00000043507	MME	4.50308	5.22314	15.2648	6.09318	86.0176	85.9581	72.5528	94.4414	10.9049	3.4469	0.00146632	0.0221691
ENSSSCT00000043565	ZKSCAN5	2.62781	1.11284	2.53387	1.26151	5.47619	5.74852	5.48534	5.18801	2.90578	1.53892	0.00347365	0.0362984
ENSSSCT00000043586	JMY	4.3943	4.44151	4.2337	4.09323	8.47898	9.30043	10.5006	8.33824	2.13359	1.09328	0.00226108	0.0259078
ENSSSCT00000043589	CLIC4	103.317	107.932	101.795	108.928	49.0842	41.8145	45.6217	50.3413	0.442829	-1.17518	0.000190334	0.0117922
ENSSSCT00000043599		0.11283	2.85666	3.52001	2.90236	14.0455	11.9998	14.9839	12.4681	5.69614	2.50998	0.00207054	0.0259078
ENSSSCT00000043603		7.20877	4.17713	4.74068	4.25259	10.7912	9.95315	10.0873	11.7178	2.08789	1.06204	0.00610959	0.0451236
ENSSSCT00000043618	ATL2	0	0	0	0	0.670831	0.574155	0.567752	0.335842	-	-	0.00481359	0.0415236
ENSSSCT00000043848		29.0726	34.6644	29.9914	36.0846	16.5797	9.88576	13.4041	14.4765	0.418649	-1.25619	0.00609611	0.0451236
ENSSSCT00000043920	FBXO34	6.66484	5.21227	4.40445	7.29609	15.8302	13.458	16.2702	17.8725	2.6903	1.42776	0.00109477	0.019928
ENSSSCT00000043931	ENPP5	33.5184	29.3495	25.8555	32.9172	13.2589	13.4573	14.9033	14.2704	0.459468	-1.12196	0.00398529	0.0362984
ENSSSCT00000043951	CCNF	1.74285	1.39095	1.62353	2.32697	0.009291	0.044057	0.000639	0.00348	0.00811187	-6.94575	0.00337206	0.0362984
ENSSSCT00000044039	WNT7B	6.20158	4.72154	4.44557	4.0274	0	0	0	0	0	-	0.00197751	0.0259078
ENSSSCT00000044053		7.84812	5.0466	6.25567	4.82749	61.2352	50.8515	58.595	42.2987	8.88237	3.15094	0.00100811	0.019928
ENSSSCT00000044077	ATP11C	3.62378	1.84549	3.19591	3.24713	0	0	0	0	0	-	0.00464218	0.0391274
ENSSSCT00000044103		16.163	16.841	19.0367	20.7325	7.41993	3.72832	6.20315	5.2814	0.311005	-1.68499	0.00290071	0.0309971
ENSSSCT00000044104	ADRB2	4.71972	3.54732	3.71889	3.30923	0.941629	0.679252	1.2614	0.827169	0.242524	-2.0438	0.00256108	0.0309971
ENSSSCT00000044129	PITPNM1	4.55485	4.28409	3.98127	4.02554	2.27636	1.89322	2.35181	1.81765	0.495023	-1.01443	0.00110041	0.019928
ENSSSCT00000044143	ITPRID2	26.3191	26.0535	21.8717	27.0699	69.6933	66.9248	83.318	65.7134	2.81944	1.49541	0.00304787	0.033397
ENSSSCT00000044151	GSTA1	7.4e-05	0.00015	0.212913	2.2e-05	3.83207	4.08927	5.32877	3.42071	78.2084	6.28925	0.00145027	0.0221691
ENSSSCT00000044167	CCL8	1.25563	2.03216	1.44053	1.70337	0.385578	0.546769	0.415119	0.345865	0.263279	-1.92533	0.00366908	0.0362984
ENSSSCT00000044173	SARDH	0.021202	0	0.062071	0	3.05458	2.95507	2.62239	3.48193	145.473	7.18461	0.000539203	0.015631
ENSSSCT00000044191		156.136	160.283	124.726	125.994	50.4029	40.9758	55.1567	44.1018	0.336139	-1.57287	0.00358958	0.0362984
ENSSSCT00000044287	MOK	0.720783	1.08608	1.34629	0.708841	3.03337	3.98077	3.60645	2.87106	3.49344	1.80465	0.000703045	0.015631
ENSSSCT00000044307	ZFHX4	0.097981	0.074326	0.10261	0.088278	2.98163	3.35269	2.48293	2.59092	31.4106	4.97318	0.000859175	0.0190022
ENSSSCT00000044341	NSG1	0	0.236232	0	0.078625	0.315364	0.686561	0.396176	0.605291	6.36286	2.66968	0.00248864	0.028668
ENSSSCT00000044381	CPT1C	1.29441	0.873532	1.5415	1.30812	0.107394	0.173074	0.189523	0.096929	0.112987	-3.14577	0.00434034	0.0362984
ENSSSCT00000044408	RBFOX2	2.40209	2.09807	2.16348	2.31963	5.73305	5.60389	4.86983	5.28065	2.39194	1.25818	0.00041732	0.0148952
ENSSSCT00000044468	TTC39A	19.2615	18.1423	17.4603	16.5741	6.3665	5.4919	6.13392	5.43868	0.32799	-1.60828	0.000115315	0.0101797
ENSSSCT00000044494	FRS2	4.68176	3.85523	3.64427	4.11882	9.98357	8.98039	9.77504	8.04165	2.25647	1.17407	0.00150799	0.0221691
ENSSSCT00000044495	WWC2	11.6372	10.4128	9.87266	10.4037	3.63799	3.86096	3.68292	3.84153	0.354941	-1.49435	0.000440448	0.0152287
ENSSSCT00000044534	ACSS1	0.036797	2.19422	0.057863	0.763259	2.91464	4.74792	2.2313	3.52397	4.3962	2.13626	0.00046236	0.0152287
ENSSSCT00000044755	NCBP1	0.036324	0	0.045583	0.250118	0.767109	0.600577	0.865172	0.673169	8.75243	3.12968	0.00496918	0.0451236
ENSSSCT00000044775	WDR60	0.563869	0.444714	0.269879	0.392941	1.79621	2.29469	1.93926	1.69797	4.62374	2.20906	0.00195924	0.0259078
ENSSSCT00000044796	ADGRL2	6.78761	9.31047	6.70228	7.33213	1.55092	1.63452	2.00423	0.889043	0.201733	-2.30948	0.00283681	0.0309971
ENSSSCT00000044835	GSTA1	1.64829	1.93337	1.71493	1.15627	26.2608	19.7928	19.5071	30.4568	14.8798	3.89529	0.00409895	0.0362984
ENSSSCT00000044842	KIF4A	0	0.129054	0	0.041971	0.527936	0.505742	0.554231	0.445509	11.8896	3.57163	0.00183347	0.0259078
ENSSSCT00000044843	ARHGEF28	2.85433	2.90227	2.9262	2.41111	19.581	18.7888	16.0269	18.9112	6.60794	2.7242	0.0003397	0.0148952
ENSSSCT00000044847	CCNI	150.061	136.535	124.56	141.194	309.678	315.016	277.164	313.562	2.20046	1.1378	9.84734e-05	0.0101797
ENSSSCT00000044856	FOSL1	0.712448	0.681916	0.78703	0.621434	0.026715	0	0.019897	0.010353	0.0203241	-5.62066	0.000219593	0.0117922
ENSSSCT00000044908	LIF	18.8194	21.7269	22.4116	20.1846	2.0046	0.050775	1.79489	1.89851	0.0691437	-3.85426	0.000402813	0.0148952
ENSSSCT00000044915	MSH3	1.92899	3.17049	2.05993	3.09508	16.6708	14.8167	20.1332	13.8094	6.38063	2.6737	0.0036907	0.0362984
ENSSSCT00000044926	BVES	0.660868	0.313747	0.562046	0.529951	6.48021	7.09788	5.25476	5.73646	11.8887	3.57152	0.00110032	0.019928
ENSSSCT00000045083	PTK6	5.66835	5.54234	4.67418	4.2116	1.68101	1.50522	2.32777	1.68768	0.358355	-1.48054	0.00584898	0.0451236
ENSSSCT00000045098	ASB15	0.62215	0.267822	0.359296	0.227174	2.24464	1.24897	1.91129	1.82148	4.89445	2.29115	0.00254479	0.0309971
ENSSSCT00000045121		0.15314	0.076708	3.05469	2.67846	3.67534	3.66488	5.37686	4.84976	2.94597	1.55874	0.00463868	0.0391274
ENSSSCT00000045127	LDHB	36.6377	37.9941	36.1307	42.7688	168.544	157.192	125.034	185.86	4.14659	2.05192	0.00193487	0.0259078
ENSSSCT00000045229	LITAF	271.469	243.702	214.097	240.289	19.6655	24.694	28.8472	20.9387	0.0971014	-3.36436	0.000520421	0.015631
ENSSSCT00000045295		20.7103	8.99908	12.7445	11.3968	8.6028	1.96953	5.42762	3.47199	0.361591	-1.46757	0.00541684	0.0451236
ENSSSCT00000045310	CALR	296.31	299.307	268.493	291.837	131.285	127.469	130.687	117.38	0.438447	-1.18953	0.000302612	0.0148952
ENSSSCT00000045386	EPB41L3	3.4424	2.72369	3.10243	3.1034	1.08581	0.867997	0	1.06986	0.244398	-2.0327	0.00343533	0.0362984
ENSSSCT00000045390	USP30	3.28121	3.27147	2.46615	3.09048	9.38971	9.94577	9.73629	8.62269	3.11285	1.63823	0.000432355	0.0152287
ENSSSCT00000045479	ARFGEF3	0.252032	0.216002	0.257852	0.11441	0.641388	0.69359	0.717755	0.602517	3.1599	1.65988	0.000257313	0.0143884
ENSSSCT00000045533	PLA2G10	21.9566	27.0149	39.9907	30.6823	4.32136	6.01377	7.71525	3.93285	0.183738	-2.44428	0.00478295	0.0415236
ENSSSCT00000045591	ZCCHC14	3.85563	3.09177	3.21435	2.25924	6.81089	8.02437	9.33158	6.82844	2.4954	1.31927	0.00571303	0.0451236
ENSSSCT00000045631	KLHDC3	3.74225	3.64145	3.55397	3.7526	10.021	10.276	9.52519	9.84317	2.70011	1.43302	2.74691e-05	0.00986854
ENSSSCT00000045642	CHSY3	5.24399	4.62249	5.30389	5.13254	1.38051	1.23182	1.65732	1.42326	0.280399	-1.83445	4.30818e-05	0.00986854
ENSSSCT00000045645	TPPP	0.089137	0.171285	0	0.219181	0.706691	0.584479	0.752937	0.684279	5.68884	2.50814	0.00529753	0.0451236
ENSSSCT00000045654		2.42968	2.70296	2.24642	2.0514	5.72132	4.87769	5.17858	5.3292	2.23815	1.16231	0.00154388	0.0221691
ENSSSCT00000045697	ADGRV1	0.344189	0.280399	0.553101	0.330711	3.39005	2.82105	3.106	3.03987	8.1921	3.03423	0.000178874	0.0117922
ENSSSCT00000045698	EVL	0.288327	0.349672	0.281374	0.2038	0.777052	0.851268	0.945094	1.08376	3.25611	1.70315	0.00613746	0.0451236
ENSSSCT00000045729	LRP12	5.97682	5.03327	5.09453	4.62435	45.5938	53.4295	45.0283	42.9278	9.0202	3.17316	0.000372063	0.0148952
ENSSSCT00000045748		8.78007	9.01502	8.35419	9.44697	29.8381	19.8955	29.2848	24.7503	2.91516	1.54357	0.00611923	0.0451236
ENSSSCT00000045753	WNT2	6.14626	3.61407	5.74092	4.36198	15.6814	14.0259	13.64	17.099	3.04312	1.60555	0.00209151	0.0259078
ENSSSCT00000045763	IQCK	0.847294	0.791952	1.07249	0.920942	2.3959	2.19615	1.9152	2.0484	2.35519	1.23585	0.00425089	0.0362984
ENSSSCT00000045837	ABHD6	5.96395	6.3013	5.39172	5.89718	1.93539	2.09403	1.28063	1.7067	0.297899	-1.74711	2.15467e-06	0.00975163
ENSSSCT00000045847		0.148796	0.158464	0.087064	0.076263	0.613852	0.514879	0.563994	0.517556	4.69686	2.2317	0.000531808	0.015631
ENSSSCT00000045929	PRDX6	96.4467	98.7086	85.6596	92.2046	30.6674	28.8247	31.8217	27.2174	0.317762	-1.65398	0.000342988	0.0148952
ENSSSCT00000045940	HCRTR1	0.72176	0.464957	0.446936	0.396813	0.05815	0.033144	0.019451	0.029623	0.0691309	-3.85452	0.00546246	0.0451236
ENSSSCT00000046006	BLVRA	2.09126	2.07322	1.8255	2.18663	26.7135	30.917	21.112	25.8475	12.7914	3.6771	0.00115962	0.0203637
ENSSSCT00000046016	CCND1	15.7059	16.7334	14.2338	16.9383	7.13232	7.10585	7.14366	6.59814	0.439858	-1.18489	0.00107463	0.019928
ENSSSCT00000046024		0.55156	0.655466	0.737772	0.501263	0	0	0.002457	0.050744	0.0217497	-5.52286	0.00235863	0.0270715
ENSSSCT00000046068	PKP4	2.85234	3.27945	2.72349	4.10872	0.72782	0.906767	1.29322	1.30372	0.326406	-1.61526	0.00474596	0.0391274
ENSSSCT00000046073	CDC42SE2	0.736574	0.666136	1.4467	0.905943	6.31425	6.00071	5.08858	6.65767	6.40717	2.67969	0.00187063	0.0259078
ENSSSCT00000046135	COG3	38.3772	35.1758	36.169	35.8345	14.2845	15.1026	16.2802	14.3379	0.412247	-1.27842	0.000204555	0.0117922
ENSSSCT00000046236	PTPRZ1	9.89687	8.77693	8.50984	7.87352	0.358915	0.238222	0.351151	0.217319	0.0332488	-4.91056	0.000227401	0.0117922
ENSSSCT00000046278	PCSK5	1.51325	1.70586	1.31904	2.13436	0.162851	0.20238	0.201962	0.172801	0.110902	-3.17264	0.0036333	0.0362984
ENSSSCT00000046296	GGH	104.257	118.378	106.027	111.34	10.5481	11.9864	12.5275	11.9244	0.106787	-3.2272	6.50382e-05	0.0101797
ENSSSCT00000046336	CNOT2	4.27721	0.689333	3.67526	0.169907	18.9569	12.0752	20.9513	18.4697	7.99539	2.99917	0.00213528	0.0259078
ENSSSCT00000046386	ESRP1	0.846016	0.492685	1.61222	0	6.60776	6.90505	7.15602	7.17698	9.43631	3.23822	0.000448126	0.0152287
ENSSSCT00000046428	PSD3	2.60448	2.02109	3.19821	4.84721	10.9627	12.63	11.1124	11.6665	3.65967	1.87171	0.00180514	0.0259078
ENSSSCT00000046486	SPATS2L	25.8719	22.9649	18.2695	19.8978	6.05756	3.54159	4.9466	6.04812	0.2367	-2.07887	0.00246873	0.0271222
ENSSSCT00000046507	CDH6	1.3935	0.710567	2.04974	1.13379	24.5443	24.5254	22.4264	24.6854	18.19	4.18508	9.36998e-05	0.0101797
ENSSSCT00000046510	NOTCH1	1.50352	1.23144	1.49608	1.12109	4.78397	5.12766	4.42862	4.3478	3.4917	1.80393	0.000487017	0.0152287
ENSSSCT00000046513	RAB15	52.8581	48.4789	48.9025	49.7297	18.3488	17.7415	19.1131	19.9595	0.375872	-1.41169	0.000103011	0.0101797
ENSSSCT00000046546	RORC	4.21909	2.37617	5.23478	2.81653	10.501	10.7381	12.1629	12.8839	3.16019	1.66001	0.0025404	0.0309971
ENSSSCT00000046560		5.12928	4.80795	4.72324	4.07402	9.98062	8.56531	10.3194	9.19429	2.03153	1.02257	0.00113071	0.019928
ENSSSCT00000046660	TUBD1	3.62567	4.10031	3.24668	3.79595	9.26033	8.35298	8.12335	9.91433	2.41397	1.27141	0.0010568	0.019928
ENSSSCT00000046749	TLCD4	4.24094	0	3.78014	6.17006	24.4218	23.6595	26.7886	18.2078	6.55886	2.71344	0.00513277	0.0451236
ENSSSCT00000046751	BMPR1A	16.0695	16.148	16.5021	15.8059	46.9368	44.5401	51.2539	46.3094	2.9297	1.55075	0.000169053	0.0117922
ENSSSCT00000046783	ISG15	70.0147	77.0575	70.5962	98.3251	32.4101	33.0338	34.3837	40.0578	0.442684	-1.17565	0.00316282	0.0362984
ENSSSCT00000046829	GPX3	94.9594	82.8962	93.9405	69.1063	5.12462	7.91657	10.6081	6.72759	0.0891072	-3.48831	0.000959699	0.019928
ENSSSCT00000046931	FAM168A	2.57964	2.2102	1.8684	2.00849	5.77458	7.18977	5.95201	5.42734	2.80887	1.48999	0.00227027	0.0259078
ENSSSCT00000046937		3.75255	3.42482	3.29137	3.31063	9.0074	7.19128	9.7569	7.93332	2.45939	1.2983	0.00304264	0.033397
ENSSSCT00000046957	CPNE5	0	0.131204	0.049725	0.051924	1.86214	1.50455	1.5343	1.15413	26.004	4.70066	0.00268163	0.0309971
ENSSSCT00000046992	SST	4.58569	3.01694	9.06907	4.4796	169.317	127.519	113.517	165.665	27.2332	4.76729	0.00247232	0.0271222
ENSSSCT00000047016	TP53I11	2.41374	1.77361	3.12233	1.80484	7.93551	9.67492	10.2643	8.91632	4.03653	2.01312	0.000818406	0.0190022
ENSSSCT00000047019	FBXO46	1.14485	0.961661	1.13096	0.99309	2.14573	2.44366	2.54862	2.62622	2.30802	1.20666	0.00199287	0.0259078
ENSSSCT00000047033	AHCTF1	42.0021	38.255	35.8077	34.551	18.6871	17.0525	21.2779	16.9674	0.491217	-1.02557	0.00222229	0.0259078
ENSSSCT00000047035	IFT122	1.52035	2.0499	1.68938	1.43129	11.2362	9.60337	11.5131	7.81577	6.00342	2.58579	0.00217605	0.0259078
ENSSSCT00000047113	MAN1A1	11.1109	10.3834	10.4705	11.2755	6.05927	4.98454	4.57043	5.40738	0.486159	-1.0405	0.000107248	0.0101797
ENSSSCT00000047132	ASCL2	0.618087	0.554535	0.503522	0.68591	0	0	0	0	0	-	0.00064955	0.015631
ENSSSCT00000047192	GYG2	0.106987	0.104554	0.208411	0.393984	0.918589	1.05434	0.877825	1.20767	4.98616	2.31793	0.000761283	0.0164605
ENSSSCT00000047202	NDC80	1.61093	2.48157	2.07622	2.65252	0.330371	0.170752	0.321578	0.402772	0.138923	-2.84764	0.00425029	0.0362984
ENSSSCT00000047218		4.00815	3.37226	2.93317	3.45246	8.93523	7.12872	8.70836	9.50201	2.48977	1.31601	0.00216325	0.0259078
ENSSSCT00000047219	SPOCK2	3.69115	2.8195	8.93455	2.9205	14.2197	16.1438	20.0929	16.1301	3.6256	1.85822	0.000448164	0.0152287
ENSSSCT00000047220	BNIP3L	4.44111	3.56236	5.0864	3.90176	27.3159	25.6756	21.2265	30.9714	6.19066	2.63009	0.00226148	0.0259078
ENSSSCT00000047387	FIG4	0.979131	0	0.563616	0.729303	2.20503	1.22868	1.87305	1.69548	3.08191	1.62382	0.000547538	0.015631
ENSSSCT00000047401	ZWINT	0.736235	0.581805	0.568917	0.998274	0.068401	0	0.115399	0.297376	0.166772	-2.58405	0.00165815	0.024641
ENSSSCT00000047407	THNSL1	2.37427	2.95141	2.2591	3.40287	5.92215	5.25604	5.79413	6.06605	2.09675	1.06816	0.00240143	0.0271222
ENSSSCT00000047428	SLC4A4	3.37789	4.41246	4.06607	3.79009	1.02164	1.02355	1.32591	0.637709	0.256211	-1.96459	0.00103778	0.019928
ENSSSCT00000047461	AQP8	257.204	217.628	242.288	171.116	0	0.028109	0	0.005522	3.78627e-05	-14.6889	0.00131313	0.0203637
ENSSSCT00000047537		0.696163	0.661935	0.65058	0.331922	5.52954	6.22886	5.60428	4.7409	9.44355	3.23933	0.000248148	0.0143884
ENSSSCT00000047546	TACR1	0.253627	0.366803	0.437462	0.297333	1.01288	1.25176	1.0878	1.16185	3.33103	1.73597	0.000694082	0.015631
ENSSSCT00000047613	COMMD6	2.05682	1.36963	1.5517	1.3398	4.05897	3.70216	4.64654	3.83324	2.5706	1.3621	0.001679	0.024641
ENSSSCT00000047646	RANBP17	0	0.155614	0.246455	0	5.69522	4.66642	3.7336	4.52663	46.3151	5.53341	0.00207038	0.0259078
ENSSSCT00000047648	JADE1	3.3686	1.92948	2.07267	2.39233	8.12713	6.47572	7.22831	7.23448	2.9771	1.57391	3.95389e-05	0.00986854
ENSSSCT00000047671	CCN4	4.48635	3.01226	5.04659	3.59154	1.18769	0.713839	0.863724	1.16778	0.243732	-2.03664	0.0060718	0.0451236
ENSSSCT00000047702	IQCD	1.82572	2.79438	3.55548	2.90951	7.04225	7.57754	7.15653	8.44515	2.72632	1.44695	0.00148688	0.0221691
ENSSSCT00000047705	KIF23	1.20928	0.792129	1.13072	0.854463	0.105088	0.096588	0.144816	0.15448	0.125664	-2.99235	0.00347859	0.0362984
ENSSSCT00000047847	SLC9B2	3.09467	3.38513	3.00073	3.00654	1.11204	0.584894	0.79332	0.728143	0.257738	-1.95602	0.000898426	0.019928
ENSSSCT00000047889	SFMBT1	4.51354	5.21129	5.46519	5.4555	17.0296	16.0613	14.8968	16.4499	3.12114	1.64207	0.000416188	0.0148952
ENSSSCT00000047897		2.24103	1.75726	1.29374	2.0423	14.848	11.8438	13.376	12.4207	7.15655	2.83926	0.000364789	0.0148952
ENSSSCT00000047941	CCDC115	5.00932	3.3068	3.93239	3.7437	10.9781	14.1872	12.3051	10.8313	3.02033	1.5947	0.00463462	0.0391274
ENSSSCT00000047955		748.844	718.718	585.402	575.616	14.3962	6.49062	11.1318	12.6949	0.0170105	-5.87743	0.000730784	0.015631
ENSSSCT00000047968	ABHD16A	16.9104	16.6938	18.4158	16.8884	40.3664	41.3936	34.4924	45.1568	2.34238	1.22797	0.00286908	0.0309971
ENSSSCT00000047980	SNCAIP	0.329266	0.205781	0.390786	0.283136	2.01178	2.28872	2.25936	1.69984	6.83202	2.77231	0.00111241	0.019928
ENSSSCT00000048003	ANGPTL1	0.907941	1.34367	1.25866	1.53275	8.61431	6.31669	6.65606	7.89449	5.84601	2.54745	0.00208189	0.0259078
ENSSSCT00000048019	UBASH3B	11.1337	13.1236	11.1973	10.5035	1.71984	1.47072	1.85576	1.63895	0.145464	-2.78126	0.000556881	0.015631
ENSSSCT00000048034		1.29261	1.29977	1.29347	1.78411	4.82683	3.72549	5.84098	5.25714	3.46571	1.79315	0.00398088	0.0362984
ENSSSCT00000048041	GTF2F2	5.0012	3.42183	4.54615	4.27055	11.1718	10.2137	9.34932	13.4994	2.56583	1.35942	0.00532017	0.0451236
ENSSSCT00000048123		7.4736	5.17277	6.1107	5.80242	1.67973	0.785312	0.611508	0.280447	0.136689	-2.87104	0.000442746	0.0152287
ENSSSCT00000048166	ZNF565	1.94582	2.43831	2.58159	1.99962	5.40875	4.96652	4.93589	5.43692	2.31425	1.21055	0.00210446	0.0259078
ENSSSCT00000048182	SPDEF	0.50301	0.492737	0.85465	0.417017	49.0545	54.2067	39.9889	50.9606	85.6529	6.42043	0.000606284	0.015631
ENSSSCT00000048262	RUSC2	1.8446	2.01579	2.26519	1.59273	0.365915	0.37055	0.795734	0.424817	0.253555	-1.97963	0.000712226	0.015631
ENSSSCT00000048272	MATN2	5.85344	3.63636	5.34749	3.56698	17.1775	14.9299	14.5357	20.8912	3.66949	1.87558	0.00597345	0.0451236
ENSSSCT00000048279	HMOX1	109.756	98.7003	96.0228	76.9815	0.921119	1.37758	1.22709	1.53452	0.0132656	-6.23617	0.00086309	0.0190022
ENSSSCT00000048301		4.81347	4.51056	2.89922	3.36725	14.4294	14.7165	14.0676	11.297	3.49639	1.80587	0.000739846	0.015631
ENSSSCT00000048321	SLAIN1	0.022299	0.144746	1.39295	1.30201	13.0415	13.1718	15.8459	9.98807	18.1856	4.18472	0.00223186	0.0259078
ENSSSCT00000048344	JADE2	0.802525	0.695988	0.840269	0.637023	2.1983	2.39942	2.08362	2.23465	2.99616	1.58312	0.000718569	0.015631
ENSSSCT00000048374		47.4149	50.3216	33.2528	47.8624	112.024	101.605	126.688	123.294	2.59215	1.37415	0.00409005	0.0362984
ENSSSCT00000048406		4.47697	5.36937	5.38459	6.46734	11.0734	10.203	14.4668	12.126	2.20613	1.14152	0.00571911	0.0451236
ENSSSCT00000048434	SLC25A48	0.802381	0.336774	0.714308	0.740717	0.146318	0	0.023193	0.046819	0.0833905	-3.58397	0.00627341	0.0471678
ENSSSCT00000048448	CSDE1	29.6486	34.1592	39.2586	34.9436	105.853	89.1703	103.88	104.951	2.92627	1.54906	0.000669285	0.015631
ENSSSCT00000048490	KIAA2012	0.344834	0.628794	0.740478	0.431753	1.40748	1.41228	1.70706	1.62131	2.86511	1.51859	0.00134354	0.0203637
ENSSSCT00000048496	RHBDF2	1.54181	1.42397	1.20572	1.52411	0.471386	0.74101	0.549121	0.368219	0.373926	-1.41918	0.0062501	0.0471678
ENSSSCT00000048518	CLYBL	0.678677	0.468664	0.699287	0.588896	1.43823	1.17986	1.68264	1.45021	2.36128	1.23957	0.000831483	0.0190022
ENSSSCT00000048537	GAMT	1.8904	3.26085	2.48662	2.55197	5.82303	6.93069	6.35592	6.23992	2.48773	1.31483	1.13723e-05	0.00986854
ENSSSCT00000048543	MGLL	4.74484	4.70388	3.90302	4.81678	1.39825	1.18116	1.42971	0	0.220663	-2.18008	0.00526473	0.0451236
ENSSSCT00000048575	SOX8	0.145545	0.181628	0.28836	0.169236	0.782996	0.865192	0.647986	0.922242	4.1011	2.03601	0.00585819	0.0451236
ENSSSCT00000048589	PAG1	2.18999	2.28869	1.7554	1.89715	0.849549	0.653852	0.80041	0.705647	0.370111	-1.43397	0.00289819	0.0309971
ENSSSCT00000048608	B3GNT3	9.85436	8.59411	7.81949	7.24159	1.08201	1.36275	1.16525	1.19515	0.143397	-2.80191	0.00116375	0.0203637
ENSSSCT00000048615	PYGL	8.52432	6.30014	4.0556	0.436646	45.3634	48.331	39.946	43.4477	9.16761	3.19655	0.000207628	0.0117922
ENSSSCT00000048704	ARHGEF12	3.02176	2.07094	2.68198	1.60155	5.67282	7.48131	8.17726	6.55836	2.97452	1.57266	0.00620689	0.0451236
ENSSSCT00000048767	SLC19A3	10.0695	8.6272	7.88506	9.25467	0.826079	1.09414	1.22783	0.927706	0.113732	-3.13629	0.000729243	0.015631
ENSSSCT00000048791	MMP16	0.243741	0.216075	0.211705	0.189534	1.09009	1.03076	0.929371	1.07803	4.79441	2.26135	0.0001928	0.0117922
ENSSSCT00000048899		3.25957	3.53434	3.50577	3.1911	76.6869	58.2518	72.8336	56.0934	19.559	4.28976	0.00120123	0.0203637
ENSSSCT00000048990	MYO1D	11.1115	8.0171	8.36034	8.42174	2.04454	2.77226	3.23528	1.7109	0.271869	-1.87902	0.005685	0.0451236
ENSSSCT00000048993	UBE2S	28.6317	36.9873	29.3183	39.4812	15.0596	18.0445	14.2563	17.422	0.481945	-1.05306	0.00283079	0.0309971
ENSSSCT00000049026	MAP3K19	0.586035	0.944716	1.58657	0.99824	2.16562	2.17889	2.51429	2.17333	2.19463	1.13398	0.00276087	0.0309971
ENSSSCT00000049101	RETREG1	1.60855	1.26152	2.30421	1.55124	3.73352	5.0879	4.63921	4.8672	2.72512	1.44632	0.00553655	0.0451236
ENSSSCT00000049150	LETM2	0.559491	0.761408	0.781672	0.589416	1.57441	1.57893	1.60522	1.1751	2.20419	1.14025	0.00269194	0.0309971
ENSSSCT00000049188	PTPN23	0.87732	0.618534	0.410662	0.682714	1.41705	1.12968	1.2327	1.46901	2.02703	1.01937	0.0037856	0.0362984
ENSSSCT00000049206		2.60754	2.39929	3.1639	2.27793	10.5385	8.61691	10.9756	9.48123	3.79114	1.92263	0.000338286	0.0148952
ENSSSCT00000049214	FOSL2	22.0371	15.9456	23.3464	15.9923	5.62089	6.15824	7.82095	6.42452	0.336577	-1.57099	0.00593313	0.0451236
ENSSSCT00000049269		2.56958	1.3734	1.93726	0.101839	4.76066	4.46413	5.56047	3.63293	3.07889	1.62241	0.00247379	0.028668
ENSSSCT00000049284	ZNF333	1.05913	1.0064	0.989486	0.920598	4.88883	5.54283	4.89231	4.97663	5.10629	2.35227	0.000129417	0.0117922
ENSSSCT00000049288	SPATS2L	2.091	1.42719	1.68942	1.51468	0.797724	0	0	0.610863	0.20954	-2.2547	0.00391213	0.0362984
ENSSSCT00000049310	CREBRF	10.9003	10.1279	10.425	10.2182	23.5602	21.3496	24.1231	22.2642	2.19089	1.13151	0.000162952	0.0117922
ENSSSCT00000049506	IPMK	11.6768	13.4106	10.2209	12.5337	4.25177	4.62351	4.62533	4.15231	0.368984	-1.43837	0.00178254	0.0259078
ENSSSCT00000049593	DCC	0.037165	0.024797	0.019624	0.027966	0.570898	0.742453	0.730182	0.517558	23.3779	4.54707	0.00191779	0.0259078
ENSSSCT00000049612	ANTXR1	10.3671	1.51839	1.50011	1.05682	27.4096	24.6147	25.765	23.1446	6.9887	2.80502	0.000860489	0.0190022
ENSSSCT00000049630	KIAA1191	2.03321	1.73152	2.501	2.05331	40.0422	39.7138	35.1697	41.6625	18.8229	4.23442	0.000149584	0.0117922
ENSSSCT00000049659	PATZ1	0.474876	0	0.943211	0.451893	3.12063	3.72166	3.88477	4.29878	8.03529	3.00635	0.00152164	0.0221691
ENSSSCT00000049685	CCR4	9.79772	7.40464	7.934	6.62085	0.038384	0.081513	0.084034	0.060689	0.0083326	-6.90702	0.00139682	0.0221691
ENSSSCT00000049716	CLCN3	19.069	16.3664	17.6627	18.553	35.3891	38.333	35.6468	39.3264	2.07527	1.0533	0.000647979	0.015631
ENSSSCT00000049810	ZNF189	7.58758	7.28738	8.46534	8.61301	20.7988	18.6502	20.57	21.2356	2.54292	1.34648	7.09374e-05	0.0101797
ENSSSCT00000049852	IGF2BP3	0.639212	0.604534	0.400119	0.646146	0	0	0	0	0	-	0.00223096	0.0259078
ENSSSCT00000049872	SYNPO2	5.57905	4.55137	1.66996	7.57267	22.1115	18.2959	22.213	20.3462	4.28257	2.09848	0.00277631	0.0309971
ENSSSCT00000049931	SEMA3B	2.2799	1.36795	2.3325	1.95077	5.13643	5.12919	5.16214	5.69767	2.66361	1.41338	0.00109336	0.019928
ENSSSCT00000049959	FOXA2	0.623769	0.966502	2.22842	1.47731	11.6132	16.3351	10.4535	10.8311	9.29625	3.21665	0.00597053	0.0451236
ENSSSCT00000049976		1.67691	1.73924	1.21229	1.51877	1.10262	0.603295	0.476795	0.717825	0.471846	-1.08361	0.00631152	0.0471678
ENSSSCT00000049977	SPOCK1	35.4805	25.3212	24.3999	19.5219	0.576987	1.01068	1.0944	0.610505	0.0314405	-4.99123	0.00495267	0.0451236
ENSSSCT00000049999	MAP6	0.401678	0.148654	0.269741	0.40547	0.774031	0.542465	0.583598	0.827146	2.22533	1.15402	0.000492056	0.0152287
ENSSSCT00000050000	SLC2A12	43.5413	36.842	40.8797	35.5356	4.768	0	8.11695	0.001835	0.0821868	-3.60495	9.46371e-05	0.0101797
ENSSSCT00000050006	FBXO34	2.61333	3.9839	2.37115	3.07064	10.8917	12.5069	11.9823	10.9142	3.84542	1.94314	0.000185715	0.0117922
ENSSSCT00000050017	DACT2	8.40722	6.5035	6.32785	5.92242	0.83481	0.991921	0.650337	0.945719	0.126018	-2.98829	0.00185286	0.0259078
ENSSSCT00000050066	NXNL2	0.594304	0.644268	0.78103	0.503011	37.3916	41.6648	43.5277	35.5639	62.6922	5.97021	0.000213172	0.0117922
ENSSSCT00000050127	CRACR2A	0.123854	0.248095	0.047261	0.240474	0.845216	0.822125	0.487512	0.806401	4.4889	2.16636	0.00212311	0.0259078
ENSSSCT00000050134	RESF1	10.2397	11.2033	10.039	10.6188	4.96715	3.8848	5.13706	2.39444	0.389148	-1.36161	0.00402579	0.0362984
ENSSSCT00000050181	FCN2	2.1903	3.70171	2.56239	3.89566	0	0.067532	0	0	0.00546815	-7.51473	0.00498163	0.0451236
ENSSSCT00000050193	P2RY13	0.610243	0.533206	0.676646	0.495502	0.276053	0.149799	0.161948	0.144307	0.316163	-1.66126	0.00234205	0.0270715
ENSSSCT00000050209	RNF186	0.784273	0.685114	1.01958	0.607579	0.035392	0	0.080351	0.029694	0.0469674	-4.4122	0.00230861	0.0270715
ENSSSCT00000050218	RACGAP1	2.22042	2.52695	1.28613	2.1626	0	0	0	0.112595	0.0137376	-6.18572	0.00463249	0.0391274
ENSSSCT00000050277	ZNF772	1.21331	1.08462	1.34763	1.40218	3.27382	3.12533	3.32677	3.23156	2.56698	1.36007	4.07099e-05	0.00986854
ENSSSCT00000050293	GDF6	3.57875	3.61703	3.44426	5.0746	0.027479	0	0	0.020847	0.00307522	-8.34509	0.00195888	0.0259078
ENSSSCT00000050301	TPI1	92.4335	93.4859	85.56	93.0201	37.3924	39.9192	44.0126	43.4673	0.452104	-1.14527	0.000483781	0.0152287
ENSSSCT00000050306		0.374538	0.178071	0.273053	0.291576	1.26529	0.835913	1.3798	0.887317	3.90992	1.96714	0.00608318	0.0451236
ENSSSCT00000050379	ITGB8	4.29496	6.81913	6.38021	8.18741	39.532	42.1275	42.4271	34.7598	6.1852	2.62882	0.00066719	0.015631
ENSSSCT00000050389		0.940027	1.22745	0.715394	1.84728	4.48616	3.47006	3.12027	4.85875	3.36887	1.75226	0.00255961	0.0309971
ENSSSCT00000050421		95.1497	99.9497	64.8063	84.8261	0.136523	0	0	0.078114	0.00062262	-10.6494	0.00157939	0.0221691
ENSSSCT00000050486	H1-0	5.45223	5.23092	5.81303	5.95376	16.121	17.7881	15.629	15.178	2.88269	1.52741	0.00070548	0.015631
ENSSSCT00000050515	ADAMTS3	3.38108	2.46352	3.31732	2.77568	0.677409	0.48724	0.719553	0.649658	0.212259	-2.2361	0.000923579	0.019928
ENSSSCT00000050590	RALY	9.2432	6.80238	6.45115	6.43599	17.8519	19.815	17.5891	18.1581	2.53741	1.34336	0.0012354	0.0203637
ENSSSCT00000050626		2.85074	2.77312	2.46287	2.80989	0.81338	0.614316	0.929099	0.433971	0.256113	-1.96515	0.00146696	0.0221691
ENSSSCT00000050671		2.44414	0.814662	2.88965	1.12433	6.60304	7.73636	9.18546	7.17015	4.22053	2.07743	0.00222823	0.0259078
ENSSSCT00000050743	PCDH10	0.107671	0.042305	0.165168	0.11548	12.3193	12.0265	9.98159	11.0541	105.385	6.71953	0.000254784	0.0143884
ENSSSCT00000050763	CYB5R1	2.7908	2.79012	2.80615	2.67444	33.8566	35.2893	27.5275	32.1909	11.6498	3.54223	0.000411817	0.0148952
ENSSSCT00000050836	TMEM45B	4.55111	5.42974	3.64717	5.48515	0.215901	0	0.376346	0	0.0309863	-5.01222	0.00306862	0.033397
ENSSSCT00000050872	WDSUB1	2.37042	2.51747	2.05366	1.09507	15.906	14.4961	20.3094	19.5717	8.74536	3.12852	0.00252928	0.0309971
ENSSSCT00000050879	PNPLA6	2.73993	2.53349	1.40072	1.42809	5.41033	5.2016	5.09107	3.38456	2.35584	1.23624	0.00455423	0.0383524
ENSSSCT00000050889		0.112169	0.523421	0.297694	0.334881	3.30336	2.40255	2.34232	3.28423	8.93611	3.15965	0.00450219	0.0362984
ENSSSCT00000050961	ACP4	12.7529	10.6787	6.54603	11.9291	2.83417	2.1599	1.61915	3.75752	0.247472	-2.01466	0.0049697	0.0451236
ENSSSCT00000051007	PHB2	20.5118	13.1311	13.8697	21.0242	43.6138	39.8222	39.6788	53.327	2.57441	1.36424	0.000796302	0.0164605
ENSSSCT00000051031	SYT4	0	0	0	0	1.19848	1.10862	1.51308	1.10868	-	-	0.00102005	0.019928
ENSSSCT00000051133	ZNF263	1.66499	1.36317	1.41206	1.56498	6.09284	6.52819	4.29114	5.81135	3.78398	1.9199	0.00312751	0.0362984
ENSSSCT00000051138		34.3886	34.707	31.4814	36.0017	127.025	93.5481	107.991	117.761	3.26789	1.70836	0.00161557	0.0246198
ENSSSCT00000051150	DAPP1	0.778591	0.663413	1.06875	0.648454	0.216324	0.162472	0.153671	0	0.168545	-2.5688	0.00553649	0.0451236
ENSSSCT00000051199	DAGLB	1.58103	1.55378	1.42569	1.48176	5.41252	5.74168	4.65979	5.50913	3.529	1.81926	0.000354818	0.0148952
ENSSSCT00000051225	ARHGAP24	1.52616	1.04554	1.61839	1.45843	0.610287	0.360597	0.745703	0.612889	0.412404	-1.27787	0.000487692	0.0152287
ENSSSCT00000051312	GPR27	10.2265	9.39201	9.42204	9.62862	4.1259	4.33848	4.18882	5.3271	0.464978	-1.10477	0.000789113	0.0164605
ENSSSCT00000051318	SHLD2	1.61726	1.28842	0.580616	0.908318	3.81383	3.53764	2.01926	3.72856	2.98076	1.57568	0.00459378	0.0383524
ENSSSCT00000051393	PLCL2	4.73802	4.48758	5.08784	4.62177	13.7001	13.2582	12.5896	13.4082	2.79671	1.48373	0.000136759	0.0117922
ENSSSCT00000051427	NMU	76.4175	12.7236	7.46392	13.7433	1054.36	1153.21	1322.75	907.506	40.2165	5.32972	0.00137055	0.0221691
ENSSSCT00000051471		5.01535	3.86633	5.68027	6.56299	1.8655	1.45129	0.825478	2.94127	0.335316	-1.57641	0.00636335	0.0471678
ENSSSCT00000051502	GIPC2	11.6934	11.9094	9.89596	11.3494	4.15078	4.16694	5.081	3.60846	0.379216	-1.39891	0.00231825	0.0270715
ENSSSCT00000051525	HEXB	3.2065	3.78421	3.03473	6.83263	0	0	0	1.99757	0.118494	-3.07712	0.00276442	0.0309971
ENSSSCT00000051531		2.29102	2.10415	1.97203	2.20664	0.904083	0.541099	0.800406	0.701421	0.343721	-1.54069	0.000505965	0.0152287
ENSSSCT00000051590	GYG2	13.0454	12.2787	10.5716	11.8149	5.37309	2.92473	4.15376	4.70455	0.359588	-1.47558	0.00118895	0.0203637
ENSSSCT00000051623	ACSL4	51.8916	57.2442	50.2323	47.9663	20.1742	17.3001	19.1955	16.7495	0.354111	-1.49773	0.000583438	0.015631
ENSSSCT00000051628	MTERF1	3.79881	3.45978	3.00493	3.22743	10.637	10.0623	11.0428	10.4636	3.12845	1.64545	0.000184749	0.0117922
ENSSSCT00000051633	ANXA4	79.6094	82.5691	120.375	87.1001	479.263	493.699	535.378	543.726	5.55132	2.47283	5.69058e-05	0.00986854
ENSSSCT00000051653	PPM1K	0.326111	0.663643	0.598823	0.664868	1.50102	1.97534	1.4618	1.34555	2.78849	1.47949	0.0059738	0.0451236
ENSSSCT00000051709	TNFRSF13C	0.434712	0.352286	0.256209	0.307611	0.986297	1.20692	1.08204	1.43714	3.48855	1.80263	0.00571379	0.0451236
ENSSSCT00000051730	PDS5B	10.2656	8.89488	9.13662	10.9083	20.595	17.1405	23.2337	18.5754	2.02892	1.02071	0.00615163	0.0451236
ENSSSCT00000051749	UHRF1	1.48726	1.71394	1.26608	1.66416	0.312982	0.364009	0.354594	0.478062	0.246214	-2.02202	0.00104221	0.019928
ENSSSCT00000051754	RFX6	0.192481	0.031423	2.39624	0.044559	20.8546	19.5688	19.1497	16.3608	28.4962	4.8327	0.000420121	0.0148952
ENSSSCT00000051854	TIMP3	212.693	198.483	176.235	183.904	59.2689	62.6173	72.3334	60.2492	0.329916	-1.59983	0.00112883	0.019928
ENSSSCT00000051893	GPX4	94.6425	100.307	80.1907	93.1836	41.0836	32.0873	39.0214	35.0692	0.399816	-1.32259	0.0022228	0.0259078
ENSSSCT00000051907	NCF2	2.12997	2.54811	2.23935	2.39086	0.875955	0.879899	0.266978	1.16253	0.342207	-1.54706	0.0033281	0.0362984
ENSSSCT00000051908	CALU	8.30135	6.01648	9.68467	7.95404	3.24168	0	2.91611	4.65657	0.338408	-1.56316	0.00585564	0.0451236
ENSSSCT00000051920	TLN2	3.008	3.9037	2.36804	3.98108	13.8464	16.1569	14.2832	12.4693	4.27996	2.0976	0.00103233	0.019928
ENSSSCT00000051943	TCAF1	5.41105	2.86062	4.1314	4.43457	15.2417	13.8772	14.7447	11.5782	3.29273	1.71928	0.0015764	0.0221691
ENSSSCT00000051972		2.62223	1.93347	1.89114	1.90252	0.434106	0.335895	0.413434	0.302398	0.177958	-2.49039	0.00173304	0.0251451
ENSSSCT00000052040	MGAT4C	1.93761	3.14756	3.17989	3.85167	5.71152	5.71275	7.03738	6.28592	2.04243	1.03029	0.00368575	0.0362984
ENSSSCT00000052099	NUAK2	4.19171	3.13799	3.21645	3.71817	0.462927	0.662115	0.552329	0.726691	0.168537	-2.56887	0.00172393	0.0251451
ENSSSCT00000052185	CTSD	68.0772	81.4069	45.6769	71.8852	12.0507	13.4834	11.5127	11.6746	0.182445	-2.45446	0.00483448	0.0415236
ENSSSCT00000052192	CEP112	1.24122	0.045361	1.32664	1.17273	3.33331	2.46829	2.66882	2.94213	3.01445	1.5919	0.00370761	0.0362984
ENSSSCT00000052201	STRBP	0	11.8027	12.4792	9.20303	37.2275	33.8524	35.5809	47.0254	4.58971	2.1984	0.00610516	0.0451236
ENSSSCT00000052253	SPINT1	14.2453	16.9564	12.6571	15.3285	3.08462	3.8918	3.69484	2.67342	0.225465	-2.14902	0.00114323	0.019928
ENSSSCT00000052270	MAD2L1	14.9112	18.5228	14.8041	21.8321	6.86442	7.38564	6.83835	7.89178	0.413588	-1.27373	0.00553775	0.0451236
ENSSSCT00000052302		2.76571	1.85764	1.85577	2.2884	4.9204	3.82257	4.39821	5.10849	2.08151	1.05763	0.00114609	0.019928
ENSSSCT00000052320	RO60	24.7808	21.5162	23.3207	21.3005	77.4125	79.9122	77.1877	78.8615	3.44677	1.78524	3.5002e-05	0.00986854
ENSSSCT00000052324	TMEM64	5.64158	4.89484	5.38624	5.26261	20.1344	21.456	16.8767	17.359	3.57919	1.83963	0.00132998	0.0203637
ENSSSCT00000052366		19.5239	11.4966	15.2603	11.2289	69.3656	58.4743	73.4406	53.3952	4.4284	2.14678	0.000686696	0.015631
ENSSSCT00000052369	C3orf70	4.35019	2.83493	4.484	2.99465	16.3413	15.3061	14.0991	12.9113	4.00018	2.00007	0.000611842	0.015631
ENSSSCT00000052378		4.90295	3.85828	4.30905	4.23754	12.0259	9.06601	11.5918	10.1737	2.47619	1.30812	0.00100346	0.019928
ENSSSCT00000052379	ZFP14	1.47877	1.27648	1.17179	0.656234	3.87712	3.41807	3.30506	1.8945	2.72616	1.44687	0.00441212	0.0362984
ENSSSCT00000052441	ZC3H7B	5.76874	4.93744	6.57997	5.34734	11.8501	11.4335	10.686	12.9855	2.07459	1.05282	0.00371182	0.0362984
ENSSSCT00000052476	RNF144A	2.37873	1.71735	2.51788	1.63698	5.58877	5.66845	6.02731	5.32012	2.73965	1.45399	0.00017802	0.0117922
ENSSSCT00000052489	MLPH	0.194911	0.127733	0.477422	0.114026	11.2425	10.5178	8.69929	12.1089	46.5692	5.54131	0.000984042	0.019928
ENSSSCT00000052490	UAP1L1	5.53185	5.88166	5.02952	5.80121	2.22945	2.02124	1.9472	2.36545	0.384969	-1.37719	0.000240378	0.0143884
ENSSSCT00000052500	PORCN	0.43547	0.429861	0.600719	0.61284	0	0.038407	0.049337	0	0.0422071	-4.56637	0.00229437	0.0270715
ENSSSCT00000052508	P2RY2	30.5478	27.7465	23.431	27.0213	0.301056	0.321855	0.67133	0.491369	0.0164199	-5.92841	0.000420487	0.0152287
ENSSSCT00000052525	FNBP4	21.0477	22.5753	20.9566	21.8785	74.22	65.6608	58.8027	70.6446	3.11513	1.63929	0.000842636	0.0190022
ENSSSCT00000052565		0	0	0.179539	0.500833	2.37355	1.91705	2.19136	2.93602	13.8424	3.79102	0.000449345	0.0152287
ENSSSCT00000052573	ARHGEF19	0.446365	0.475392	0.763407	0.59757	1.96166	1.7893	2.27285	1.44959	3.27388	1.711	0.00362362	0.0362984
ENSSSCT00000052579	EVL	0.233858	0.135822	0.248757	0.089669	1.27238	1.47151	1.5118	1.00403	7.42787	2.89295	0.00136108	0.0218561
ENSSSCT00000052590	PRKACB	0.495009	0.50296	0.60592	0.575311	0.138327	0.148077	0.102086	0.145315	0.244955	-2.02941	0.00137435	0.0221691
ENSSSCT00000052631	SLC16A1	35.8933	34.6441	28.5353	31.0461	3.37237	3.63675	3.95506	3.10499	0.108126	-3.20922	0.000484143	0.0152287
ENSSSCT00000052717	PLAUR	112.35	123.834	93.3271	114.061	2.46261	2.24576	2.50314	2.5415	0.0219874	-5.50718	0.000451985	0.0152287
ENSSSCT00000052748		4.98649	6.47075	5.10886	6.98056	15.3032	13.4056	12.0563	12.8662	2.27766	1.18755	0.00438907	0.0362984
ENSSSCT00000052769	SPECC1	9.12209	8.19183	5.79075	7.60989	2.09088	1.80278	2.02388	2.14895	0.262627	-1.92891	0.00410043	0.0362984
ENSSSCT00000052792	FRRS1L	7.4286	5.83031	5.96162	4.54086	1.20996	1.40626	0.752221	1.2225	0.19321	-2.37176	0.00436662	0.0362984
ENSSSCT00000052830	RNF144B	7.83668	7.82528	7.14726	8.63093	66.2264	71.1568	87.5635	56.7046	8.95833	3.16323	0.00265861	0.0309971
ENSSSCT00000052898	PLS1	51.5466	71.7559	60.9907	62.8951	204.398	227.084	307.901	202.574	3.81068	1.93005	0.00587184	0.0451236
ENSSSCT00000052970	ITGB5	29.5857	20.8856	24.6886	20.9908	9.35817	8.90305	10.0093	9.67783	0.394676	-1.34126	0.0055727	0.0451236
ENSSSCT00000053002	AADAC	208.554	175.097	166.222	157.79	1.01852	1.16888	1.66016	0.948547	0.00677738	-7.20506	0.000557859	0.015631
ENSSSCT00000053042	CDKL5	2.8427	2.91686	2.06996	2.82647	12.9867	15.0027	14.4166	12.2422	5.1284	2.35851	0.000611424	0.015631
ENSSSCT00000053081	UPK3A	0.448168	0.323614	0.082239	0.02129	4.8004	4.74733	3.62125	2.86222	18.3149	4.19494	0.00205398	0.0259078
ENSSSCT00000053085	TNFSF15	2.83792	3.10101	3.16556	2.54379	0	0.043332	0	0	0.00372003	-8.07047	0.000231732	0.0117922
ENSSSCT00000053106	HCK	6.66662	4.74761	4.88879	5.28765	1.79051	1.57647	1.06707	1.40097	0.270256	-1.8876	0.00152586	0.0221691
ENSSSCT00000053122	LGALS1	12.7225	17.4764	16.8881	16.1687	0.023925	0	0.017963	0.009314	0.000809444	-10.2708	0.000671081	0.015631
ENSSSCT00000053137		27.4208	26.2045	20.7711	26.31	63.9289	49.9083	64.3568	54.407	2.30969	1.2077	0.00499854	0.0451236
ENSSSCT00000053164	APP	7.76326	4.09727	2.90914	1.564	19.3651	20.6056	23.2526	13.4093	4.69169	2.23011	0.00547728	0.0451236
ENSSSCT00000053189	ARID4B	10.7596	10.7119	10.7956	11.0073	24.1204	24.473	26.2648	23.3822	2.27017	1.1828	0.000226654	0.0117922
ENSSSCT00000053270	FBXW10	2.55201	0.352547	2.10693	1.09108	9.19079	10.1281	13.4961	9.33427	6.90681	2.78802	0.00304634	0.033397
ENSSSCT00000053276	INVS	0.164017	0.866806	1.15812	0.243996	3.31149	4.66214	4.41746	4.74688	7.04413	2.81642	0.00128549	0.0203637
ENSSSCT00000053277		4.40825	4.80114	5.08373	5.52167	75.3933	62.2029	69.8714	73.9328	14.2015	3.82798	0.000201462	0.0117922
ENSSSCT00000053310	VPS13B	7.29648	3.42475	5.3085	5.19151	11.9403	11.0591	12.3738	10.5029	2.1618	1.11224	0.00318781	0.0362984
ENSSSCT00000053360	LZTS3	2.98075	2.61768	2.75579	2.38163	13.4012	12.6355	15.8254	12.9375	5.10435	2.35173	0.000543706	0.015631
ENSSSCT00000053368	HAUS8	3.76874	3.26437	3.3849	3.66442	9.62137	8.33795	8.40241	7.64496	2.41483	1.27192	0.000990098	0.019928
ENSSSCT00000053376		0.609909	0.258305	5.18131	0.343974	8.70933	4.5557	10.103	6.48003	4.66851	2.22296	0.00597932	0.0451236
ENSSSCT00000053404	IQCE	0.611459	0.410776	0.885837	0.352975	2.64981	2.38214	2.17145	2.50824	4.29519	2.10272	0.00247291	0.0271222
ENSSSCT00000053406	TP53BP2	3.67993	2.0229	1.90007	2.00968	21.2612	18.4614	10.7982	15.6509	6.88386	2.78322	0.00527892	0.0451236
ENSSSCT00000053432	ADGRL1	0.624669	0.440172	0.587761	0.409952	3.04948	3.2407	2.02792	2.42915	5.21066	2.38146	0.00499722	0.0451236
ENSSSCT00000053441	PER1	0.308643	0.295492	0.662451	0.510752	2.13115	2.63667	1.87909	2.46489	5.12666	2.35802	0.00428879	0.0362984
ENSSSCT00000053472		18.9235	22.7846	19.055	25.7843	125.768	102.131	105.645	133.839	5.40032	2.43304	0.000943937	0.019928
ENSSSCT00000053484	THY1	8.30244	6.31017	8.28544	6.63535	0	0	0.01493	0.011866	0.000907312	-10.1061	0.000799426	0.0164605
ENSSSCT00000053497	LIMCH1	0.386789	0.390878	0.356784	0.358137	1.13364	1.09381	1.59122	1.14751	3.32722	1.73432	0.00587985	0.0451236
ENSSSCT00000053509	PDE5A	8.66475	6.94014	9.84519	7.38006	31.5718	26.9607	29.1707	28.6284	3.54344	1.82515	0.000116792	0.0101797
ENSSSCT00000053522		16.5984	15.1167	17.2712	14.9069	34.7209	25.9777	37.1113	34.7681	2.07499	1.05311	0.00405493	0.0362984
ENSSSCT00000053523	NEDD4L	8.42924	8.91286	8.21637	7.65962	49.0336	57.8766	52.8694	48.1455	6.25939	2.64602	0.000213609	0.0117922
ENSSSCT00000053530	BMP2	10.4213	9.09256	5.83738	7.82648	0.310389	0.399579	0.410482	0.524776	0.0495883	-4.33386	0.00424867	0.0362984
ENSSSCT00000053561	RNASE1	67.613	81.6079	56.9217	106.765	4.68979	2.84629	2.70207	3.8294	0.0449575	-4.47529	0.00601733	0.0451236
ENSSSCT00000053573	ARHGAP23	0.974871	0.870295	0.937894	0.815638	0.380575	0.403061	0.334917	0.241916	0.378045	-1.40337	0.000384584	0.0148952
ENSSSCT00000053764		2.75595	2.28836	2.62125	2.1391	15.0646	13.2777	15.3802	15.2326	6.01296	2.58808	0.000116364	0.0101797
ENSSSCT00000053793		17.5341	14.0072	10.1431	15.1177	90.5082	72.346	72.0895	91.7304	5.7511	2.52384	0.000585025	0.015631
ENSSSCT00000053797	NCEH1	4.78141	4.85492	4.15167	4.85467	1.88321	1.27791	1.63491	0.18947	0.267424	-1.9028	0.00541875	0.0451236
ENSSSCT00000053818	CPSF6	77.4764	121.324	105.049	144.926	7.74017	7.86587	7.65917	8.13459	0.0699677	-3.83717	0.00509209	0.0451236
ENSSSCT00000053884	PACSIN1	0.100286	0.111221	0.124576	0.071269	1.12715	1.08475	0.880603	1.36502	10.9427	3.45189	0.00275015	0.0309971
ENSSSCT00000053995	EXPH5	2.47962	1.72861	2.05229	1.70559	7.954	7.95409	9.65854	8.17341	4.23545	2.08251	0.000697708	0.015631
ENSSSCT00000054048	GCC1	2.56431	2.53004	2.34322	2.31879	5.6183	5.95456	5.10751	5.36907	2.26001	1.17633	0.000186956	0.0117922
ENSSSCT00000054086	ZKSCAN1	11.154	8.38134	8.59183	7.89676	21.7966	27.4948	27.9496	21.4265	2.73894	1.45362	0.00531925	0.0451236
ENSSSCT00000054100		0.277515	0.215906	0.290311	0.308255	0.868485	0.831259	0.622726	0.742538	2.80682	1.48894	0.00517143	0.0451236
ENSSSCT00000054110	HABP4	28.799	25.8705	26.4441	25.9312	9.7708	10.1669	11.4498	11.0469	0.396417	-1.33491	0.000479569	0.0152287
ENSSSCT00000054141	ELL2	15.92	20.4205	17.8559	20.1265	6.9764	5.57686	5.86505	6.10831	0.330001	-1.59946	0.00248854	0.028668
ENSSSCT00000054191	VPS37A	1.64296	2.05045	1.96455	2.32343	11.6834	9.73595	10.5301	11.3682	5.42732	2.44024	0.000374125	0.0148952
ENSSSCT00000054192	PIEZO1	4.56284	4.3147	3.1697	3.44525	1.30042	1.6079	1.46688	1.36373	0.370433	-1.43272	0.00577213	0.0451236
ENSSSCT00000054212	SLCO3A1	0.57861	0.321379	0.418361	0.278967	3.99146	4.68457	3.23411	3.47628	9.63267	3.26794	0.00186124	0.0259078
ENSSSCT00000054239		197.511	223.985	164.757	258.96	79.9044	98.1127	78.9184	111.114	0.435452	-1.19941	0.00264376	0.0309971
ENSSSCT00000054250		90.6772	84.5516	89.4774	80.2838	192.699	173.587	222.698	180.517	2.2305	1.15737	0.00152644	0.0221691
ENSSSCT00000054266	CEP43	0.518038	0.569024	0.42262	0.3379	1.01489	1.23733	1.101	0.983603	2.3473	1.231	0.000684694	0.015631
ENSSSCT00000054297	ZNF853	1.47246	1.04754	1.86558	1.26698	4.52429	3.68807	3.38817	4.01278	2.76217	1.4658	0.00500061	0.0451236
ENSSSCT00000054321	RND3	25.5479	28.6274	30.0406	31.0166	11.1723	7.72794	8.53603	11.1254	0.334642	-1.57931	0.00132561	0.0203637
ENSSSCT00000054335		6.53499	8.79163	6.06907	9.12999	2.92656	2.89207	2.67978	3.75584	0.401441	-1.31674	0.00536395	0.0451236
ENSSSCT00000054363		1.04643	1.51736	1.85803	1.45612	0.351273	0.338241	0.899765	0.130991	0.292666	-1.77267	0.0047816	0.0391274
ENSSSCT00000054376	DUSP18	0.193093	0	0.448976	0.177522	1.44992	1.14396	1.58763	0.859297	6.1504	2.62068	0.00369048	0.0362984
ENSSSCT00000054383	TSPAN10	0.274908	0.239387	0.313622	0.554829	1.28254	1.1409	1.01661	1.56578	3.62021	1.85607	0.0010925	0.019928
ENSSSCT00000054396	SLC25A21	1.37477	1.51004	1.18299	1.52902	3.72978	3.74938	5.21839	5.06541	3.17376	1.66619	0.00629813	0.0471678
ENSSSCT00000054397	ZNF470	0.6888	0.690788	0.743654	0.521056	2.29237	1.87445	2.15728	2.01225	3.15257	1.65653	0.000528486	0.015631
ENSSSCT00000054436	LGALS1	628.167	857.711	716.878	878.078	239.165	202.078	145.869	255.334	0.273447	-1.87067	0.00254335	0.0309971
ENSSSCT00000054543	RASSF4	0.233355	0.721915	0.728127	0.134708	2.90344	4.07373	2.80278	2.53845	6.77541	2.76031	0.00233959	0.0270715
ENSSSCT00000054607	MISP	3.2598	3.57238	2.71265	3.45744	0.156468	0.121906	0.259509	0.194047	0.0562925	-4.15091	0.000764198	0.0164605
ENSSSCT00000054631	POLE	1.70206	1.48391	1.31073	1.54358	0.161783	0.063039	0.136133	0.045987	0.0673712	-3.89172	0.000425927	0.0152287
ENSSSCT00000054654	PRTG	3.70307	3.28234	3.80828	3.52013	0.70839	0.817105	0.552176	0.91826	0.209303	-2.25633	0.00057028	0.015631
ENSSSCT00000054842	DDX39A	5.01071	6.74009	6.56572	7.58557	2.35808	2.4648	3.2715	3.1011	0.432223	-1.21015	0.00333299	0.0362984
ENSSSCT00000054881	MCM6	10.2191	12.4255	9.9046	13.7877	4.91853	4.19972	4.68106	4.94149	0.404446	-1.30598	0.00544788	0.0451236
ENSSSCT00000054973	CRHR2	0.063081	0.068298	0.069116	0	0.734704	0.559305	0.85519	0.445318	12.9406	3.69383	0.00483094	0.0415236
ENSSSCT00000055007	HEBP1	68.4458	60.6962	55.0793	64.5362	27.0341	22.6209	28.6507	26.9408	0.423089	-1.24097	0.00160946	0.0221691
ENSSSCT00000055010	CMBL	7.71875	7.78322	9.72823	5.66188	16.2915	16.0781	17.6909	18.5122	2.21975	1.15039	0.00380845	0.0362984
ENSSSCT00000055016		35.0079	35.3052	28.4042	30.8338	11.9731	8.6021	12.788	9.87867	0.333782	-1.58302	0.00261521	0.0309971
ENSSSCT00000055108		0.046291	0	0	0	1.22394	0.800472	1.2531	1.42216	101.524	6.66568	0.00303186	0.033397
ENSSSCT00000055124		0	0	0	0	6.65757	5.94239	9.04526	5.17072	-	-	0.00406802	0.0362984
ENSSSCT00000055152		1.74318	1.60393	1.04746	1.36263	0.217742	0.204394	0.310749	0.094062	0.143637	-2.7995	0.00572936	0.0451236
ENSSSCT00000055154	PDE5A	1.34728	1.13581	1.0412	0.902289	4.02102	3.19106	4.14659	3.51232	3.35948	1.74824	0.00120982	0.0203637
ENSSSCT00000055170	TRPM2	0.006237	0.002606	0.11781	0.051352	0.495911	0.43786	0.505938	0.726295	12.1682	3.60505	0.00421328	0.0362984
ENSSSCT00000055212	MX2	25.3896	24.8107	22.886	25.3256	7.42952	7.75602	8.96569	8.00068	0.326707	-1.61393	0.000352015	0.0148952
ENSSSCT00000055233	SULF2	2.78565	1.54859	2.74845	1.6631	7.44876	6.46096	6.95793	6.51537	3.13099	1.64662	8.73839e-05	0.0101797
ENSSSCT00000055271		1.35427	1.20551	1.39727	1.37021	3.17652	3.01466	3.83729	3.10225	2.46482	1.30148	0.00128353	0.0203637
ENSSSCT00000055284		19.3233	24.0993	68.2548	21.1829	83.1241	92.1794	125.573	82.142	2.88286	1.5275	0.000105504	0.0101797
ENSSSCT00000055328	ZNF184	4.6262	5.47855	5.08095	4.75838	12.5183	10.706	11.1037	12.2511	2.33548	1.22372	0.00175759	0.0251451
ENSSSCT00000055343	CADPS2	12.3037	13.5242	14.744	12.3855	126.928	122.988	125.61	141.117	9.75581	3.28626	0.00012054	0.0101797
ENSSSCT00000055375	DCAF7	4.10997	3.19174	2.72892	3.23765	6.84625	7.48484	6.71653	6.0812	2.04464	1.03184	0.00312919	0.0362984
ENSSSCT00000055405	HSD17B2	163.87	167.033	176.512	97.174	2.1345	3.53619	5.45305	3.20576	0.0237012	-5.3989	0.00378556	0.0362984
ENSSSCT00000055470	ARPC1B	2.58426	3.28879	3.1224	3.35452	1.32206	1.66951	1.351	1.44917	0.468969	-1.09244	0.00130143	0.0203637
ENSSSCT00000055472	MAP4K2	1.20226	0.999276	0.950835	0.678635	3.24165	3.74983	2.49345	2.76506	3.19759	1.67699	0.00343242	0.0362984
ENSSSCT00000055497		0.291755	0.810023	0.125333	0.298947	17.7807	13.1133	11.4113	19.3176	40.3805	5.33559	0.00422849	0.0362984
ENSSSCT00000055503	TRPS1	6.58344	5.60868	10.5644	5.43769	16.4724	15.9334	15.68	13.4301	2.18187	1.12556	0.00591597	0.0451236
ENSSSCT00000055527	KNOP1	2.20478	2.37196	2.4042	1.83036	0.918622	0.590983	1.15286	0.890089	0.403181	-1.3105	0.00479102	0.0415236
ENSSSCT00000055550	CYP3A29	0.694992	0.921253	0.434693	0.787421	0	0.209202	0	0.095658	0.107407	-3.21884	0.00244132	0.0271222
ENSSSCT00000055554	DYRK2	19.3902	14.7957	14.4694	15.1592	6.617	6.0671	6.10658	4.4721	0.364537	-1.45586	0.00214107	0.0259078
ENSSSCT00000055585		4.37802	4.06114	3.98705	3.30794	12.6883	8.60601	13.2445	9.87241	2.8226	1.49702	0.00621067	0.0451236
ENSSSCT00000055597	IFT88	4.14288	4.45534	4.1261	3.2256	7.88492	8.46234	9.5119	8.23647	2.13767	1.09604	0.00140102	0.0221691
ENSSSCT00000055622	OGDH	26.0836	41.0295	20.052	34.0813	126.917	138.833	135.273	130.638	4.38497	2.13257	0.000161359	0.0117922
ENSSSCT00000055651	NECTIN3	15.299	17.5638	15.6931	18.5345	6.57437	5.61939	5.90148	6.26878	0.363152	-1.46135	0.0010968	0.019928
ENSSSCT00000055688	ITGA2B	0.354276	0.226853	0.201578	0.23911	0.843337	0.852874	0.96241	0.699275	3.2862	1.71642	0.00348421	0.0362984
ENSSSCT00000055695	H2BC11	23.0724	26.8924	21.4343	26.9843	4.64616	4.97256	4.93779	5.14682	0.200271	-2.31998	0.000677755	0.015631
ENSSSCT00000055761	PPIP5K2	0	2.18947	1.26479	2.66704	6.8733	6.51365	7.81373	6.47797	4.52169	2.17686	0.00605828	0.0451236
ENSSSCT00000055766	CADPS2	0.887057	0	0.868234	0.136829	7.0867	5.88652	6.9784	6.20891	13.826	3.78932	2.82026e-06	0.00975163
ENSSSCT00000055782	PRKAA2	4.62352	3.51767	4.60807	3.50184	9.21772	8.14197	8.94174	7.92647	2.10619	1.07464	8.05938e-06	0.00975163
ENSSSCT00000055788		4.96199	3.886	4.20828	4.24481	9.42652	10.5242	13.2763	12.0511	2.61707	1.38795	0.00563592	0.0451236
ENSSSCT00000055825	DYNLRB2	15.1191	18.782	21.0015	23.8931	39.1706	46.4089	36.0921	50.4435	2.18432	1.12718	0.00380141	0.0362984
ENSSSCT00000055837	KLHDC8B	1.89478	0.864317	0.815876	1.8876	5.04477	2.95373	3.47239	5.16056	3.04462	1.60626	0.00191803	0.0259078
ENSSSCT00000055904	ACACA	6.1764	5.45094	4.41815	4.68182	1.26591	1.14293	1.32159	1.16956	0.236403	-2.08068	0.00228226	0.0270715
ENSSSCT00000055918	ALPL	2.86043	1.8114	2.21703	1.33413	11.96	13.9499	12.6285	12.2492	6.17629	2.62674	0.000449611	0.0152287
ENSSSCT00000055954	CNNM1	0.517282	0	0	0	3.46922	3.70547	4.42151	3.37907	28.9499	4.85549	0.00135661	0.0203637
ENSSSCT00000056080	ELOVL1	21.9561	18.1394	18.814	16.6508	5.36425	7.29071	7.05338	6.56395	0.3477	-1.52408	0.00351766	0.0362984
ENSSSCT00000056087		0	0	0	0	1.995	1.42528	1.32223	2.0771	-	-	0.00306068	0.033397
ENSSSCT00000056152	BHMT	0	0.038569	0.024204	0	1.87776	1.46698	1.69087	1.82994	109.371	6.77309	0.000461343	0.0152287
ENSSSCT00000056159	INSIG2	10.2445	9.54964	9.29858	10.2868	20.6474	24.5874	29.1945	24.8021	2.51988	1.33335	0.00455526	0.0383524
ENSSSCT00000056190	ZSCAN2	0.246895	0.133091	0.40384	0.122811	0.840081	1.08208	1.20707	1.13127	4.69925	2.23243	0.00282983	0.0309971
ENSSSCT00000056229		0.078353	0.082254	0.123875	0.05389	1.46761	1.2438	1.28595	0.782852	14.1271	3.82039	0.00400867	0.0362984
ENSSSCT00000056232	RNF141	15.1064	13.3029	15.427	14.8862	33.6225	34.1382	30.5947	33.9292	2.25271	1.17166	0.000578944	0.015631
ENSSSCT00000056248	SFTA2	25.9076	27.5343	20.772	27.8859	8.82681	8.59504	10.2551	6.6004	0.335723	-1.57466	0.00523922	0.0451236
ENSSSCT00000056362	PPP1R14B	89.1034	94.1141	88.8125	100.196	32.0365	30.2374	30.8605	41.1777	0.360835	-1.47059	3.66747e-05	0.00986854
ENSSSCT00000056374		0	0	0	0	0.69181	0.415107	0.404838	0.536788	-	-	0.0046433	0.0391274
ENSSSCT00000056378	CCDC33	0.298215	0	0.321968	0.342126	0.667282	0.294444	0.550703	0.536157	2.12882	1.09006	0.00589863	0.0451236
ENSSSCT00000056425	CPE	15.1088	12.8505	17.5336	13.7514	4.19742	3.49604	2.10578	0.026985	0.16586	-2.59197	0.00285718	0.0309971
ENSSSCT00000056447	SOD2	33.1766	28.5561	27.6178	32.2621	11.5272	6.17534	10.6431	13.135	0.341088	-1.55179	0.000509523	0.0152287
ENSSSCT00000056634	PLEKHA5	5.46388	4.39534	5.05681	3.98309	14.9483	11.5432	16.5175	11.5338	2.88599	1.52907	0.00290484	0.0309971
ENSSSCT00000056657	RBKS	6.65927	8.74988	8.26104	8.84184	19.3016	17.4171	18.6068	19.5544	2.30314	1.2036	0.000986074	0.019928
ENSSSCT00000056659		0.699136	0.606712	0.61791	0.3752	7.23067	6.82382	6.49685	6.0774	11.583	3.53393	6.07474e-05	0.00986854
ENSSSCT00000056666	MAP3K5	4.38922	0	0	0	19.3439	16.9745	21.0906	14.1948	16.3135	4.028	0.00166229	0.024641
ENSSSCT00000056708		238.043	229.263	156.21	247.531	1.33453	0.892154	2.53034	1.1387	0.00676855	-7.20694	0.00200477	0.0259078
ENSSSCT00000056737	ARNTL2	18.8962	23.2893	17.573	22.844	1.34217	1.51865	1.76681	1.40028	0.0729749	-3.77646	0.000973562	0.019928
ENSSSCT00000056746	TUBB6	3.7541	2.76557	3.99364	3.16989	2.01061	1.26495	1.49141	1.60092	0.46538	-1.10352	0.00416044	0.0362984
ENSSSCT00000056810	SH3TC1	6.37091	6.25679	5.33729	5.68582	1.9425	2.24815	1.92165	2.67308	0.371462	-1.42871	0.00128834	0.0203637
ENSSSCT00000056820	CPM	22.1002	19.6647	20.2346	22.5527	4.14721	5.59598	10.3126	5.74965	0.305201	-1.71217	0.00375784	0.0362984
ENSSSCT00000056836	GTF2F2	10.5364	10.5906	12.5235	10.9265	28.1563	25.6763	32.4307	30.6442	2.6226	1.391	0.000524319	0.015631
ENSSSCT00000056872	TK1	9.44422	10.9609	8.09339	10.5285	1.64175	1.26127	1.68433	1.27562	0.150228	-2.73477	0.00156479	0.0221691
ENSSSCT00000056892		7.59711	7.5921	6.24974	9.62414	1.77377	2.13102	2.19804	2.21998	0.267933	-1.90006	0.00372353	0.0362984
ENSSSCT00000056912	GJB4	21.3914	19.2555	21.1524	19.0958	0.371948	0.33447	0.656461	0.126383	0.0184098	-5.76338	4.28394e-05	0.00986854
ENSSSCT00000056920	TK2	7.84439	8.84186	10.0267	9.26978	21.8811	21.6599	21.1017	26.3386	2.52847	1.33827	0.001656	0.024641
ENSSSCT00000056921		0	0	0.427257	1.53147	2.36838	1.3381	3.07077	3.7234	5.36095	2.42249	0.00475528	0.0391274
ENSSSCT00000056940	BTBD3	32.4604	38.3156	29.6103	37.6775	7.89907	7.1357	8.26743	7.48427	0.222987	-2.16497	0.00141858	0.0221691
ENSSSCT00000056962	RPH3AL	0.449524	0.514556	0.34811	0.528092	0.951491	1.00389	1.01293	0.944092	2.12598	1.08813	0.00220977	0.0259078
ENSSSCT00000056997	LURAP1L	9.80735	11.4205	9.58668	11.8018	2.12349	2.03091	2.43226	2.38434	0.210506	-2.24806	0.000721701	0.015631
ENSSSCT00000057010	ERBIN	7.3474	6.01277	6.39035	6.10804	17.8543	15.0658	13.6507	14.5806	2.36484	1.24174	0.000963217	0.019928
ENSSSCT00000057085	ZNF784	1.88255	1.85671	1.92127	2.16611	4.96017	4.84632	4.10517	5.29398	2.45388	1.29507	0.00102731	0.019928
ENSSSCT00000057091	STRIP2	0.123952	0.014485	0	0.022843	1.30469	1.33537	0.926093	0.963955	28.0885	4.81191	0.00145619	0.0221691
ENSSSCT00000057144	SCPEP1	24.9311	29.6689	28.0738	38.0206	2.92847	2.99485	2.37391	3.28096	0.0959299	-3.38188	0.0020266	0.0259078
ENSSSCT00000057161	UBIAD1	0.598926	0.640376	0.662475	0.68586	1.82695	1.80182	1.63652	1.56657	2.64019	1.40064	0.000948649	0.019928
ENSSSCT00000057244	ZNF383	1.04375	0.713016	1.41621	1.42658	3.48539	3.2746	3.62553	3.20867	2.95555	1.56342	0.000964072	0.019928
ENSSSCT00000057269	FAM111A	29.5516	29.4703	43.3277	34.0074	3.84575	3.36082	3.46219	4.24181	0.10935	-3.19298	0.00270821	0.0309971
ENSSSCT00000057337	ENO1	25.7169	21.8769	22.6722	24.1661	1.21216	3.94119	7.03252	6.01857	0.192778	-2.37499	0.00211844	0.0259078
ENSSSCT00000057365		2.89741	2.96251	3.14447	3.41207	11.1374	8.9567	13.8359	10.0022	3.53822	1.82303	0.00491671	0.0451236
ENSSSCT00000057458	FAM240B	1.16386	1.39636	1.16884	0.703697	4.08228	3.49078	4.71631	4.18679	3.71691	1.89411	0.00294736	0.0312008
ENSSSCT00000057513	JAZF1	22.8573	18.8575	19.6084	18.0632	89.8752	110.255	102.806	86.0701	4.90017	2.29283	0.000983257	0.019928
ENSSSCT00000057561	VPS37A	2.58002	2.62913	6.08555	4.96662	24.8311	22.6017	22.8722	22.9846	5.73691	2.52027	0.000518794	0.0152287
ENSSSCT00000057585	RETREG1	5.83018	5.02363	6.24133	5.95623	18.8889	17.3534	18.6339	18.5362	3.18473	1.67117	4.95615e-06	0.00975163
ENSSSCT00000057608		4.02563	3.05337	3.81466	2.74054	9.51766	9.1306	11.1752	7.75816	2.75642	1.4628	0.00130239	0.0203637
ENSSSCT00000057634	PLPP1	8.44125	9.48752	9.64471	10.4124	1.83876	1.93416	5.24196	2.22257	0.295833	-1.75715	0.00397113	0.0362984
ENSSSCT00000057665		57.5963	48.9535	32.5606	38.3073	3.59911	2.63111	3.8593	2.3922	0.0703522	-3.82926	0.00513512	0.0451236
ENSSSCT00000057736	RALGAPA2	23.8903	19.5221	18.8982	15.0522	5.77714	3.5488	5.03257	2.82692	0.222141	-2.17045	0.00131934	0.0203637
ENSSSCT00000057748	KIAA0556	0.980579	0.86176	1.07077	0.794644	2.31883	2.55006	2.31265	1.93135	2.45779	1.29736	0.00148838	0.0221691
ENSSSCT00000057760		2.33939	2.90225	3.34599	1.77275	0	1.58215	1.29909	0	0.278101	-1.84632	0.00327358	0.0362984
ENSSSCT00000057803	PHTF1	0.386345	1.5293	1.75767	1.47969	3.04267	2.88229	3.6146	3.33295	2.49806	1.32081	0.00561039	0.0451236
ENSSSCT00000057817	CA13	17.751	20.1335	15.3911	16.6438	6.05936	2.55114	0.459012	0.264958	0.133503	-2.90505	0.00127557	0.0203637
ENSSSCT00000057915	RARRES2	1.90923	2.44388	1.49105	1.89442	0	0	0	0	0	-	0.00219272	0.0259078
ENSSSCT00000057918	KLHL15	8.8244	8.32973	7.20039	7.9349	16.5261	16.684	17.1009	15.1887	2.02852	1.02042	0.000733462	0.015631
ENSSSCT00000057977	NUFIP1	2.10016	1.99982	1.70101	2.7484	5.25896	5.25409	3.98653	4.51983	2.22465	1.15358	0.00521767	0.0451236
ENSSSCT00000058058	H2BU1	4.1981	4.21215	4.35378	3.49012	0.280925	0.180212	0.15218	0.150544	0.0469948	-4.41135	0.000246333	0.0143884
ENSSSCT00000058067	TTC26	2.11513	2.01692	2.73208	2.37137	5.55177	5.7643	5.34747	5.99553	2.45348	1.29483	0.00094743	0.019928
ENSSSCT00000058078	CAPN8	0.167234	0	0.024964	0.057015	3.76821	3.37556	3.15219	2.4589	51.1806	5.67752	0.00123979	0.0203637
ENSSSCT00000058139		11.7912	8.43706	13.0162	10.5448	4.83764	3.18191	3.93975	4.24936	0.370151	-1.43381	0.00336591	0.0362984
ENSSSCT00000058162	SYTL2	4.95209	4.42453	4.96727	3.54895	0.588455	0.604956	0.950429	0.648235	0.156044	-2.67997	0.00121983	0.0203637
ENSSSCT00000058176	RWDD3	3.7828	3.61809	4.37244	3.78018	16.141	11.5512	12.7269	13.0564	3.43817	1.78164	0.00248352	0.028668
ENSSSCT00000058225	FAM124A	0	0	0	0	1.00337	0.861424	0.655092	0.842772	-	-	0.00132228	0.0203637
ENSSSCT00000058248	LCP1	17.2612	14.7309	16.7017	15.9537	4.12941	3.64761	3.64842	4.01998	0.238918	-2.06541	0.000138086	0.0117922
ENSSSCT00000058287		187.167	168.722	168.783	167.111	479.948	317.916	440.563	367.851	2.32194	1.21533	0.00616409	0.0451236
ENSSSCT00000058327	TPD52L1	0.577	0.440645	0.404365	0	1.80234	2.67998	2.46292	1.98099	6.2772	2.65012	0.0035491	0.0362984
ENSSSCT00000058397		250.263	118.172	564.402	146.668	1266.18	1058.21	1543.37	1127.98	4.6278	2.21033	8.75637e-06	0.00986854
ENSSSCT00000058462	RGS22	6.16371	9.44627	9.07443	9.59948	34.9814	29.5997	30.7046	38.2485	3.89495	1.96161	0.00166876	0.024641
ENSSSCT00000058479		0.038782	0	0.026557	0.034328	0.566209	0.419628	0.629413	0.496388	21.1869	4.4051	0.00108391	0.019928
ENSSSCT00000058555	ARHGEF12	28.2928	22.0092	23.4242	19.4042	53.4416	59.201	64.898	45.8576	2.39877	1.26229	0.00390747	0.0362984
ENSSSCT00000058583	CCDC117	22.5189	19.9821	22.7656	26.0654	62.1082	72.1062	67.227	78.1108	3.06083	1.61392	0.000602908	0.015631
ENSSSCT00000058599		0.181387	0.607111	0.328287	0.285729	1.03901	1.08777	0.843404	0.912658	2.76849	1.4691	0.00533811	0.0451236
ENSSSCT00000058647	PDE9A	1.11154	0.753426	1.15433	0.866792	2.29277	2.15233	2.54362	1.6683	2.2277	1.15555	0.00337887	0.0362984
ENSSSCT00000058676		0.157232	0	0.07698	0.079258	19.0894	17.4501	25.6093	17.1905	253.1	7.98356	0.00209644	0.0259078
ENSSSCT00000058698	NEK3	2.25438	1.9378	1.96263	1.61718	5.14597	4.48477	5.07657	5.09429	2.54781	1.34926	0.000594278	0.015631
ENSSSCT00000058701	GNA14	6.93652	7.85064	8.2258	9.18408	3.06432	2.88675	2.80151	2.23767	0.341344	-1.5507	0.0036443	0.0362984
ENSSSCT00000058715	EPHA7	0.742601	0.748376	0.688388	0.832765	9.14148	8.90889	8.84161	9.53817	12.0945	3.59628	8.32909e-06	0.00975163
ENSSSCT00000058723	PTP4A1	8.11613	11.5195	10.8737	11.3542	22.1774	26.6124	29.3366	24.534	2.45226	1.29411	0.000950423	0.019928
ENSSSCT00000058725	SLCO1A2	139.728	147.732	126.966	132.76	15.102	15.0321	18.8971	17.002	0.120678	-3.05077	0.000192003	0.0117922
ENSSSCT00000058727	SIPA1L2	1.53885	1.06478	1.30998	1.08344	3.04203	2.58689	2.57736	2.20648	2.08378	1.0592	0.000780125	0.0164605
ENSSSCT00000058740	TSPYL5	0.463977	0.414657	0.634152	0.490067	1.12977	0.918213	1.05531	1.01537	2.0564	1.04012	0.00189368	0.0259078
ENSSSCT00000058748	HES1	22.2694	17.7312	20.1789	21.1727	7.76568	6.11628	6.86555	7.35756	0.345474	-1.53335	0.000216862	0.0117922
ENSSSCT00000058765	CENPQ	1.44314	1.73038	1.76576	1.71073	3.80952	3.21724	3.75457	3.7801	2.18969	1.13072	0.00168605	0.024641
ENSSSCT00000058781		2.51186	2.84279	2.22195	2.52193	8.20759	6.36472	8.70139	9.08346	3.20414	1.67994	0.004296	0.0362984
ENSSSCT00000058817	GJB3	21.9098	20.227	14.5608	21.1554	0	0.553681	0.380844	0.53115	0.0188262	-5.73112	0.00151721	0.0221691
ENSSSCT00000058821	HKDC1	6.27845	4.86003	5.05407	3.69871	0.879756	0.865678	0.870944	0.826563	0.173088	-2.53042	0.00415343	0.0362984
ENSSSCT00000058858	TMX4	16.3627	14.6899	18.8339	15.8276	45.5447	46.9361	40.7068	49.5713	2.78112	1.47567	0.00157228	0.0221691
ENSSSCT00000058861		1.71499	1.87645	2.17707	1.89161	1.03826	0.700891	0.784402	0.830153	0.437814	-1.19161	0.00556697	0.0451236
ENSSSCT00000058869	KRT7	24.7225	25.1959	20.8393	25.7607	63.7255	70.0477	87.9679	64.9209	2.97003	1.57048	0.00568889	0.0451236
ENSSSCT00000058883		3.16616	3.16731	3.20565	3.07393	7.12673	5.94404	7.72032	6.4977	2.16354	1.11339	0.00220824	0.0259078
ENSSSCT00000058917	KIAA1191	0	0	14.5541	12.8238	275.471	280.978	254.869	274.051	39.644	5.30903	8.85982e-05	0.0101797
ENSSSCT00000058946	SLC43A3	0.953521	1.0171	0.994421	0.69856	0.11296	0.238392	0.315213	0.277426	0.257668	-1.95642	0.00519394	0.0451236
ENSSSCT00000058949	BRWD3	4.39059	4.36275	4.07015	4.1267	20.4537	20.0228	16.1432	18.0994	4.40816	2.14018	0.000544424	0.015631
ENSSSCT00000058973	PTGR1	16.1132	14.8953	13.2895	10.1539	1.51023	1.5516	2.33375	1.47997	0.126268	-2.98543	0.00284188	0.0309971
ENSSSCT00000058996	CPS1	8.91053	7.30238	5.00514	6.61059	0.124102	0.061158	0.12693	0.059962	0.013373	-6.22453	0.00345404	0.0362984
ENSSSCT00000059012	GTF2A1L	2.29612	2.59931	0.950007	3.06233	7.24077	6.26101	5.6608	7.62478	3.00719	1.58842	0.000538206	0.015631
ENSSSCT00000059022	ZNF397	1.22034	1.38373	1.53451	1.58083	6.36439	5.35	5.4265	6.04229	4.05343	2.01914	0.000626597	0.015631
ENSSSCT00000059041	OSTN	2.46347	2.9871	1.88079	2.14622	0	0	0	0.168174	0.0177444	-5.81649	0.00275368	0.0309971
ENSSSCT00000059105	PRKAR2B	15.5785	14.98	18.0904	12.9674	4.14171	4.22641	4.08251	4.71368	0.278568	-1.8439	0.00255472	0.0309971
ENSSSCT00000059209	MFAP5	0.847597	0.822608	1.18458	1.31125	19.7255	19.2431	18.5338	16.7286	17.8181	4.15527	0.000185665	0.0117922
ENSSSCT00000059286	VPS36	0	3.90964	0	0	10.2926	12.4027	13.6634	11.4904	12.2387	3.61338	0.00205094	0.0259078
ENSSSCT00000059291	ITGB8	11.121	7.38814	9.24105	5.80412	36.7718	37.6468	41.2029	37.7042	4.56948	2.19203	0.000266142	0.0143884
ENSSSCT00000059310	VRK1	1.10026	1.25908	0.997626	1.19174	0.070439	0.552169	0.140373	0.684416	0.3182	-1.652	0.00603114	0.0451236
ENSSSCT00000059315	CAPN1	19.2041	19.8801	17.0929	19.0861	9.38127	9.26894	8.48931	9.52013	0.487086	-1.03775	0.000172838	0.0117922
ENSSSCT00000059360	FLNA	54.3228	38.0407	48.0468	37.6407	24.5364	16.9048	20.8287	22.8272	0.477937	-1.06511	0.00610717	0.0451236
ENSSSCT00000059370	ZSCAN2	0.856444	0.634278	1.2377	0.737689	4.34077	4.17359	3.97948	4.07986	4.78164	2.25751	0.000380708	0.0148952
ENSSSCT00000059375	HAO2	0.40373	0.432006	0.049075	0.467309	2.37618	1.77652	2.01301	1.94172	5.99609	2.58402	0.00193436	0.0259078
ENSSSCT00000059412	ZNF331	1.91526	1.896	1.935	2.06694	4.68014	4.37472	4.75279	4.59687	2.35557	1.23608	7.06693e-05	0.0101797
ENSSSCT00000059424	NDFIP1	249.347	238.755	243.25	226.295	61.7307	64.4662	70.3342	90.9252	0.30017	-1.73615	0.000652864	0.015631
ENSSSCT00000059436		4.22328	2.77411	3.18565	2.48157	14.4942	11.8735	12.2454	10.0781	3.84466	1.94286	0.000489051	0.0152287
ENSSSCT00000059508	ATP1A2	0.329788	0.23865	0.337468	0.331683	1.89035	1.49221	2.23873	2.09853	6.23779	2.64103	0.00141308	0.0221691
ENSSSCT00000059591	ZNF507	0.575649	0.002541	0.496936	0.425584	1.98631	1.0888	1.32129	1.39394	3.85839	1.948	0.003315	0.0362984
ENSSSCT00000059671	SLC20A1	22.076	24.4248	21.784	22.7802	9.35088	11.4101	13.1866	9.41734	0.476198	-1.07037	0.00175597	0.0251451
ENSSSCT00000059682	ZNF599	0.89647	1.04792	0.849877	0.906676	2.01725	2.41029	2.61572	2.05466	2.45827	1.29764	0.00284481	0.0309971
ENSSSCT00000059695	MSR1	7.97222	4.62106	8.14051	8.64053	0	0	0	0.020653	0.000703097	-10.474	0.00406136	0.0362984
ENSSSCT00000059699	NUP50	14.7982	15.2483	18.1742	14.1906	51.2114	52.8402	58.8614	42.3337	3.28861	1.71748	0.000911793	0.019928
ENSSSCT00000059705	CADPS2	0.833688	1.51937	1.43717	0.622129	23.3437	25.0269	26.8532	25.1305	22.7439	4.50741	3.93962e-05	0.00986854
ENSSSCT00000059711	UBXN11	0.420503	0.386634	0.327138	0.519163	1.08801	1.14572	0.829624	0.994536	2.45421	1.29526	0.00300444	0.0312008
ENSSSCT00000059719	NFIC	1.07756	0.776926	1.06796	0.624134	3.03079	3.11959	2.68831	2.33125	3.1495	1.65512	0.00131461	0.0203637
ENSSSCT00000059736	SLC17A5	18.7761	14.0761	13.5037	11.4548	2.19198	4.90676	2.09145	0.955715	0.175502	-2.51044	0.00521801	0.0451236
ENSSSCT00000059742	IDH1	33.7735	34.4766	32.4049	38.5163	12.9455	11.7859	14.7522	14.6985	0.38932	-1.36097	0.00055444	0.015631
ENSSSCT00000059754	PUF60	1.63669	1.6603	2.05762	1.7845	3.76745	3.20807	3.9402	4.64472	2.1796	1.12407	0.00480229	0.0415236
ENSSSCT00000059756	MAP3K1	10.729	9.68365	4.49582	9.60304	18.5629	19.4747	13.8662	18.5644	2.04188	1.0299	0.000224267	0.0117922
ENSSSCT00000059839		3.48473	3.1478	2.57153	2.82847	0.980902	0.720567	0.900797	0.428201	0.251856	-1.98933	0.00138624	0.0221691
ENSSSCT00000059840	MSANTD3-TMEFF1	1.39773	0	1.41923	0.828537	14.0021	11.6799	10.5126	15.6189	14.213	3.82914	0.00200308	0.0259078
ENSSSCT00000059846	ZSCAN29	2.85386	2.31106	2.40319	2.74587	16.1203	14.3177	18.1569	15.8963	6.25279	2.6445	0.00043136	0.0152287
ENSSSCT00000059855	TMEM156	2.26675	2.73129	2.57727	2.93836	1.11366	1.14212	1.11899	1.3099	0.445578	-1.16625	0.000873358	0.019928
ENSSSCT00000059884	UGT8	3.76642	3.43093	2.87335	3.43531	1.456	1.25265	1.73191	1.29106	0.424375	-1.23659	0.00551226	0.0451236
ENSSSCT00000060010	LRRC26	0.064453	0	0.129179	0.269564	2.93286	3.97607	2.46692	3.16622	27.0773	4.75901	0.00310671	0.0362984
ENSSSCT00000060035	HAAO	1.13327	1.73926	1.01991	1.53863	6.00573	6.57547	7.00055	6.92562	4.8807	2.28709	0.000289001	0.0148952
ENSSSCT00000060067	LCA5	1.01236	1.18331	1.33888	1.27064	3.79268	3.36102	3.50618	3.26162	2.89718	1.53465	0.000936593	0.019928
ENSSSCT00000060075	BCL2A1	1.94349	2.13796	1.88539	1.51442	1.1459	0.527751	0.617408	0.317312	0.348654	-1.52013	0.00529242	0.0451236
ENSSSCT00000060104	AKTIP	32.1735	39.0049	38.4172	41.804	20.4556	16.3687	17.7344	19.4787	0.48902	-1.03204	0.00490013	0.0451236
ENSSSCT00000060137	ARSB	0.626089	0.676454	0.393909	0.775248	0.195489	0.024455	0.00079	0.31011	0.214769	-2.21914	0.00349376	0.0362984
ENSSSCT00000060202	CITED1	59.2753	56.1766	41.7332	59.4562	19.0013	19.9921	16.7472	29.2623	0.392367	-1.34972	0.00225309	0.0259078
ENSSSCT00000060216	RAB31	9.36974	10.2758	10.1375	9.9918	3.1576	3.02096	2.81369	3.3012	0.309076	-1.69396	0.000120623	0.0101797
ENSSSCT00000060322	NBR1	11.6668	8.3999	10.3357	6.68318	20.0072	18.1	22.3162	17.074	2.08969	1.06329	0.00090937	0.019928
ENSSSCT00000060341	RAB26	0.027143	0.279212	0.593016	0.046028	92.9616	95.8985	118.235	98.6334	429.161	8.74537	0.000370075	0.0148952
ENSSSCT00000060361	AVPI1	41.4233	45.9808	42.1541	47.8457	18.7497	17.7373	19.6754	20.2074	0.430485	-1.21596	0.00050675	0.0152287
ENSSSCT00000060378	POLQ	1.63091	1.86798	1.30236	1.71695	0.272788	0.166	0.295323	0.176533	0.139708	-2.83951	0.00255306	0.0309971
ENSSSCT00000060380	METTL21A	3.73565	4.44702	5.43516	5.29605	1.91169	2.42081	2.39735	2.72198	0.499729	-1.00078	0.00328418	0.0362984
ENSSSCT00000060389	RC3H2	9.41235	14.9507	14.2794	15.0949	26.7223	25.6474	29.2489	27.1237	2.02359	1.01692	0.00266237	0.0309971
ENSSSCT00000060413	MCTP2	1.40673	0.788889	0.605031	1.40333	0.941624	0	0	0.782257	0.410059	-1.2861	0.00258879	0.0309971
ENSSSCT00000060429	PEX6	1.46528	0.842047	1.03977	1.31525	3.76026	3.23082	3.62791	4.08078	3.15287	1.65667	0.000160617	0.0117922
ENSSSCT00000060440	PLA1A	3.1336	2.24448	3.19993	2.07022	8.50668	7.08816	6.9126	9.26935	2.98423	1.57736	0.00537557	0.0451236
ENSSSCT00000060452	ATP6AP1	28.8757	29.5577	20.6721	27.593	7.15933	9.16217	9.60354	8.26918	0.320476	-1.64171	0.00482973	0.0415236
ENSSSCT00000060464		125.195	126.442	125.662	117.005	40.9494	44.391	47.0816	36.8748	0.342495	-1.54584	7.54541e-06	0.00975163
ENSSSCT00000060477	SH3PXD2A	3.46872	2.70506	2.44941	2.15441	8.37196	8.94073	8.23383	8.58458	3.16685	1.66305	0.000429482	0.0152287
ENSSSCT00000060530	COLGALT2	0.581132	0.501652	1.02724	0.657396	26.5319	27.7009	26.3419	23.371	37.5604	5.23114	0.000114489	0.0101797
ENSSSCT00000060531	MTHFSD	0.571908	0.677986	0.582387	0.579412	1.13891	1.36015	1.32588	1.14027	2.05881	1.04181	0.000748298	0.0164605
ENSSSCT00000060537	CDC42EP5	13.2192	11.9443	17.8882	15.9086	5.19022	5.12248	5.52158	7.27891	0.392013	-1.35103	0.00491898	0.0451236
ENSSSCT00000060543	DHTKD1	1.29858	0.89713	1.14175	1.09632	4.28167	3.91743	3.78453	3.90545	3.58365	1.84143	6.1353e-05	0.00986854
ENSSSCT00000060552	TOR1AIP2	2.3335	1.94205	2.25864	1.78149	1.16258	0.57667	1.20793	0	0.354413	-1.4965	0.00356392	0.0362984
ENSSSCT00000060593	REV1	1.43079	1.29988	0.236414	1.47493	6.25721	8.90904	10.2267	8.86446	7.71214	2.94713	0.00583493	0.0451236
ENSSSCT00000060756	CCNI	6.92668	4.37236	6.49561	5.07288	53.0518	52.9532	78.9656	70.6067	11.1764	3.48239	0.00284816	0.0309971
ENSSSCT00000060759	MTHFR	0.012187	0.073462	0.0567	0.115597	0.849338	0.726796	0.663579	0.670227	11.2812	3.49585	0.00170319	0.024641
ENSSSCT00000060806	DGKI	0.336748	0.331043	0.431978	0.570496	4.64917	3.6764	3.64846	4.31376	9.75162	3.28564	0.000664579	0.015631
ENSSSCT00000060844	KIF26A	0.594524	0.61813	0.811584	0.834216	2.42237	2.50806	2.87691	2.47858	3.59842	1.84736	0.000224023	0.0117922
ENSSSCT00000060893	TIGD7	1.41575	1.27371	1.66262	1.27538	2.97707	2.98306	2.70309	3.08358	2.0874	1.06171	0.00293805	0.0312008
ENSSSCT00000060954	MX2	2.42338	2.2652	2.14699	2.62123	0.772378	0.676412	0.932335	0.80464	0.336875	-1.56972	0.00114888	0.0203637
ENSSSCT00000060970	TMF1	9.52804	10.244	14.1867	10.8144	30.2596	33.159	25.2411	28.2382	2.6109	1.38455	0.00604722	0.0451236
ENSSSCT00000060977	GNMT	0.673604	0.605261	0.734006	0.284235	8.3032	6.23369	5.71582	7.20407	11.9528	3.57927	0.00186605	0.0259078
ENSSSCT00000061010		0.521403	0.070369	0.291415	0.074925	40.2316	37.1445	48.4457	33.4983	166.285	7.37752	0.00106781	0.019928
ENSSSCT00000061031		2.9717	3.17058	3.46956	2.99281	7.02159	5.52514	7.60996	5.89361	2.06672	1.04734	0.00460945	0.0383524
ENSSSCT00000061078		10.4441	7.02563	10.2591	6.81882	62.4568	66.1829	89.2826	57.366	7.96837	2.99429	0.00273202	0.0309971
ENSSSCT00000061110	ABR	12.137	16.2855	9.95305	14.1342	1.32731	5.55588	4.53596	5.10042	0.3146	-1.66841	0.00567702	0.0451236
ENSSSCT00000061149	ILDR2	2.108	1.79879	1.4948	1.44222	0.904203	0.422658	0.006287	0	0.194796	-2.35996	0.000203162	0.0117922
ENSSSCT00000061206	ATN1	0.913448	0.781237	0.746549	0.74031	2.18482	2.01068	2.22005	1.76757	2.57206	1.36292	0.000847474	0.0190022
ENSSSCT00000061223	ZNF606	2.5479	2.12493	2.58015	2.06672	8.53727	7.16346	8.56795	7.70979	3.43127	1.77874	0.000135681	0.0117922
ENSSSCT00000061261	TMEM87A	13.4979	15.01	16.157	17.6858	36.277	30.8212	40.9998	33.2577	2.26711	1.18085	0.00367438	0.0362984
ENSSSCT00000061318	GALNT3	4.16599	5.51932	4.14114	4.13801	0.689755	0.71705	0.8836	0.582213	0.159906	-2.64471	0.00169093	0.024641
ENSSSCT00000061402	RBP4	16.7803	17.3743	18.3891	16.3632	1.98797	2.41623	3.26139	2.18266	0.142921	-2.80671	6.01938e-06	0.00975163
ENSSSCT00000061434		1.43104	1.30539	1.46202	1.40952	7.05008	5.09039	6.96725	5.34268	4.35994	2.12431	0.00243328	0.0271222
ENSSSCT00000061544	NFIB	0	1.67372	1.16783	0.006102	16.4554	19.06	17.4727	14.9637	23.8624	4.57667	6.38371e-05	0.00986854
ENSSSCT00000061563	TFCP2	2.40226	2.03648	2.0241	2.16474	4.72828	4.40552	5.67807	5.09845	2.30775	1.20649	0.00281428	0.0309971
ENSSSCT00000061610	DCAF8	8.0108	6.92666	6.39679	9.82203	17.7271	15.9835	14.4131	16.7697	2.08283	1.05855	0.000805491	0.0190022
ENSSSCT00000061651	NAPEPLD	8.22971	8.08605	9.30583	9.02615	67.4764	59.8183	58.9068	65.246	7.25726	2.85942	0.000141774	0.0117922
ENSSSCT00000061656	SUCLA2	46.1494	59.2119	55.275	55.1096	16.8461	18.1206	16.6055	23.4589	0.347775	-1.52377	0.00108767	0.019928
ENSSSCT00000061669	STOX1	1.05112	0.908941	1.80952	1.09842	15.1129	13.9971	15.0217	14.8867	12.1237	3.59976	1.1077e-05	0.00986854
ENSSSCT00000061797	PAQR5	37.9373	34.6266	30.8296	26.4874	2.31758	1.34975	3.30756	1.21912	0.0630886	-3.98648	0.00108213	0.019928
ENSSSCT00000061850	AP3B1	18.7153	25.0892	18.753	26.6809	0.003001	0.003544	1.40178	0.248875	0.0185705	-5.75084	0.00234914	0.0270715
ENSSSCT00000061853	GCLM	36.3076	27.6377	30.2968	25.4003	8.00864	8.88595	10.3295	7.59462	0.291023	-1.78079	0.00307537	0.033397
ENSSSCT00000061871	FZD3	2.26919	2.02844	2.29295	1.73253	9.88889	11.3853	12.6388	10.1815	5.29785	2.40541	0.000614068	0.015631
ENSSSCT00000061915	RIMBP2	0.007111	0	0	0	0.877701	0.566409	0.558243	0.536289	357.002	8.47979	0.00413349	0.0362984
ENSSSCT00000062000	DEPDC1B	148.004	140.583	129.581	129.342	45.0639	43.0531	44.1802	44.4646	0.322847	-1.63108	0.000249726	0.0143884
ENSSSCT00000062009		102.046	36.512	39.9406	34.2674	167.581	140.673	143.991	145.208	2.80804	1.48956	0.00262975	0.0309971
ENSSSCT00000062041	NUPR1	323.51	395.479	448.115	444.732	61.6965	53.9652	48.4839	84.2552	0.15411	-2.69796	0.00132268	0.0203637
ENSSSCT00000062047	MICU3	1.26148	2.16707	1.7491	2.362	8.48318	6.44208	8.14911	7.72826	4.08541	2.03048	0.00279794	0.0309971
ENSSSCT00000062090	DAB2	30.213	27.3545	27.219	31.8081	13.0168	12.2913	9.99935	11.3926	0.400533	-1.32001	0.000547188	0.015631
ENSSSCT00000062122	HCLS1	5.88521	6.04059	7.36448	6.30428	3.17413	2.65391	2.50665	3.26778	0.453318	-1.14141	0.00513817	0.0451236
ENSSSCT00000062193	CBR1	250.129	162.906	216.738	134.279	0	0	0	0	0	-	0.00526073	0.0451236
ENSSSCT00000062197	SORBS2	1.74001	0.214488	1.44728	1.03005	8.17032	6.25945	5.92105	5.0638	5.73456	2.51968	0.0029271	0.0309971
ENSSSCT00000062201		81.8257	65.3694	89.009	65.8981	39.3535	29.2769	40.9808	19.7418	0.428176	-1.22372	0.000492291	0.0152287
ENSSSCT00000062232	GLIPR2	18.825	18.8036	20.2869	21.0235	8.42276	7.03032	5.59154	9.45147	0.386325	-1.37211	0.000925944	0.019928
ENSSSCT00000062300	EPC1	4.68944	4.41385	4.49407	4.66857	11.4547	8.94774	10.5452	10.4365	2.26565	1.17992	0.00112386	0.019928
ENSSSCT00000062325	POR	10.7879	12.7181	9.3841	10.5617	3.93184	5.6677	4.73905	3.2745	0.405348	-1.30277	0.00181007	0.0259078
ENSSSCT00000062330	MAML2	3.45321	3.08556	3.83675	3.32183	11.0284	11.1749	13.7524	9.50696	3.31909	1.73079	0.0019536	0.0259078
ENSSSCT00000062391	EEF1AKMT4	0.837779	0.934106	0.912603	1.27863	0.336451	0.248883	0.260286	0.592337	0.362835	-1.46261	0.000735435	0.015631
ENSSSCT00000062417	NFATC3	11.3824	11.029	8.23513	10.6434	0.832642	0.617417	0.669053	0.680455	0.0678026	-3.88252	0.000822024	0.0190022
ENSSSCT00000062419	MCCC2	6.74239	6.05644	5.69987	6.68994	17.6907	18.6333	20.055	17.2609	2.92353	1.54771	0.00078838	0.0164605
ENSSSCT00000062439	METTL7A	13.4099	9.97015	19.4607	12.15	37.7578	38.7062	38.954	41.9864	2.86238	1.51721	0.00166851	0.024641
ENSSSCT00000062521	UHRF1BP1L	11.7632	13.8064	13.6415	11.4247	50.6617	46.1352	47.9651	53.0686	3.90693	1.96603	0.000417353	0.0148952
ENSSSCT00000062541	USP9X	9.5005	1.97525	11.4038	1.58838	23.1583	17.2818	24.4359	18.0714	3.39005	1.76131	0.000337506	0.0148952
ENSSSCT00000062565	ABCC11	0.055235	0.090285	0.057067	0.115411	0.667179	0.767826	0.540812	0.619001	8.15986	3.02854	0.00112264	0.019928
ENSSSCT00000062574		0	1.09049	0	0.2711	4.50916	5.06583	3.61319	4.83857	13.2395	3.72677	0.000355082	0.0148952
ENSSSCT00000062590	WDR6	0	3.59603	3.17536	2.94611	9.99498	9.94925	10.5415	10.039	4.17028	2.06014	0.00232495	0.0270715
ENSSSCT00000062599	PLCB4	0.404478	0.934248	0.861097	0.35481	4.34717	5.30408	5.55989	3.61584	7.36973	2.88161	0.000959154	0.019928
ENSSSCT00000062615	CALHM5	3.89166	2.93494	3.20131	2.86822	1.60391	1.34011	1.46289	1.66696	0.470984	-1.08625	0.0047525	0.0391274
ENSSSCT00000062683	SLC7A3	1.37796	2.14556	1.38079	1.95684	0.017728	0.191504	0.029853	0.14915	0.0565845	-4.14345	0.00186038	0.0259078
ENSSSCT00000062693	CEBPD	61.8172	53.594	77.6049	69.7951	18.1005	19.503	21.5481	23.7587	0.315475	-1.6644	0.00214442	0.0259078
ENSSSCT00000062702		7.01724	5.56092	5.55928	5.60637	33.6959	28.197	38.8214	30.6428	5.53227	2.46787	0.00130219	0.0203637
ENSSSCT00000062734	PTPN23	1.2343	1.87352	1.57153	1.68767	3.54096	4.16681	3.74766	3.52622	2.353	1.2345	0.000283685	0.0148952
ENSSSCT00000062760	C16orf46	0.148336	0.226508	0.377021	0.196294	0.59148	0.796882	1.00286	0.930623	3.50347	1.80878	0.00225963	0.0259078
ENSSSCT00000062764	STXBP6	3.38088	3.16511	3.4485	3.70717	32.683	26.776	24.375	24.0536	7.87405	2.97711	0.00140854	0.0221691
ENSSSCT00000062781	LIFR	0.083913	0.081047	0.055808	0.037958	5.13292	5.71652	6.01937	4.66585	83.2334	6.37909	0.000383756	0.0148952
ENSSSCT00000062797	ARRDC2	4.45848	4.55741	4.77192	4.59558	2.23286	2.07211	2.45821	2.33822	0.495088	-1.01424	3.41414e-05	0.00986854
ENSSSCT00000062834	KDM1A	17.1645	16.5194	15.683	16.3104	31.9261	31.431	37.8174	34.5891	2.06713	1.04763	0.00208122	0.0259078
ENSSSCT00000062920	ANKRD29	3.31973	2.82036	3.44631	2.85584	10.1089	10.4041	9.83352	11.4276	3.35744	1.74736	0.000616636	0.015631
ENSSSCT00000062928	APC	2.45179	2.60612	1.79052	3.43785	0	0	0	1.98377	0.192856	-2.3744	0.00469272	0.0391274
ENSSSCT00000062954	CYP39A1	5.62326	5.97684	5.67678	6.84788	22.6333	20.9327	21.4083	23.5836	3.67083	1.87611	5.54149e-05	0.00986854
ENSSSCT00000062973	SGK1	4.43811	4.26957	3.50787	2.92388	0	0	0	0	0	-	0.00170809	0.024641
ENSSSCT00000062975	HPD	0	0	0.043173	0.022216	1.95858	1.78128	1.06671	1.50582	96.5359	6.59299	0.00465644	0.0391274
ENSSSCT00000062998	LANCL3	1.26571	0.945092	1.93844	1.04893	3.78545	3.47552	3.70806	2.97686	2.68285	1.42376	0.00158733	0.0221691
ENSSSCT00000063033	CSRNP2	1.24782	0.750936	1.36875	1.24854	2.90272	2.87024	3.16378	2.93944	2.57281	1.36334	0.000430128	0.0152287
ENSSSCT00000063251		0	0	0	0	0.632061	0.577969	0.493089	0.43934	-	-	0.00111404	0.019928
ENSSSCT00000063337	GPR63	0	0.295893	0	0	2.88664	3.87638	4.87204	3.02612	49.5489	5.63078	0.00416974	0.0362984
ENSSSCT00000063364	BCO1	0.090789	0.127136	0.117028	0.008639	1.28953	1.0967	1.12404	1.13475	13.519	3.75691	0.000261222	0.0143884
ENSSSCT00000063390	RABEPK	5.97795	6.68951	6.24067	7.16965	12.9405	12.2541	14.4764	13.9542	2.05636	1.04009	0.00107761	0.019928
ENSSSCT00000063429	SLC1A3	5.67424	5.22821	4.165	5.30051	0.355798	0.229763	0.253928	0.147945	0.0484797	-4.36647	0.000614735	0.015631
ENSSSCT00000063442	FAM151A	1.13817	1.02573	0.806492	1.2297	0.247464	0.185576	0.093695	0.138453	0.158374	-2.65859	0.00151131	0.0221691
ENSSSCT00000063475	DNAJC10	10.524	16.2808	18.615	12.7187	29.8698	29.0356	36.3756	28.4044	2.12743	1.08911	0.00140819	0.0221691
ENSSSCT00000063559	AKAP12	9.10876	5.2865	8.12872	5.72793	25.6655	26.8505	25.0275	23.8943	3.59048	1.84418	0.000530029	0.015631
ENSSSCT00000063562	WAC	3.23884	4.84285	3.141	3.06433	5.91349	8.90442	6.92852	8.07279	2.08715	1.06154	0.00395329	0.0362984
ENSSSCT00000063565	TEX10	7.82255	8.73177	6.14797	10.4185	26.5114	22.2417	23.4543	25.1503	2.93947	1.55556	0.000859866	0.0190022
ENSSSCT00000063580	ACBD5	11.9671	11.6955	10.9471	10.8431	26.9504	35.0125	39.0554	28.4724	2.8489	1.51041	0.00562191	0.0451236
ENSSSCT00000063598	LRRC75A	4.50293	3.24214	5.87431	4.16275	10.7761	10.7122	13.4218	10.7526	2.5679	1.36059	0.000207923	0.0117922
ENSSSCT00000063647		7.47423	6.81516	6.99527	7.13311	2.30345	0.550442	0.816128	0.506608	0.146972	-2.76638	0.000297926	0.0148952
ENSSSCT00000063681	STARD4	13.9969	13.2805	11.796	13.1993	3.59623	3.70955	4.78077	3.5468	0.299073	-1.74143	0.00113077	0.019928
ENSSSCT00000063693		0.478766	0.45314	0.279931	0.280492	1.70896	1.18372	1.69007	1.19164	3.86938	1.9521	0.00602108	0.0451236
ENSSSCT00000063793	FNBP1L	14.879	11.0423	13.8809	10.3603	0.077467	0.032603	0.039931	0	0.0029903	-8.38549	0.00136913	0.0218561
ENSSSCT00000063809	GPD2	13.7711	15.0568	13.2834	11.406	5.05348	5.19508	4.00254	4.93528	0.358507	-1.47992	0.001386	0.0221691
ENSSSCT00000063815	ADAMTS18	1.17714	0.628546	2.32264	0.901364	15.0114	14.6464	14.8715	14.9779	11.8312	3.56452	4.08166e-05	0.00986854
ENSSSCT00000063894	RPGRIP1L	3.51685	3.15243	3.53876	3.24708	7.81838	7.1415	9.19978	7.87254	2.38067	1.25137	0.00102999	0.019928
ENSSSCT00000063934	VWA5A	0.868141	2.50277	2.77766	0.096662	2.79305	4.85197	5.11301	3.28433	2.56873	1.36106	0.00268191	0.0309971
ENSSSCT00000063939	GNE	6.12568	7.61968	5.01988	7.6391	0.028892	0	0	0	0.00109421	-9.83589	0.00192344	0.0259078
ENSSSCT00000063952	GPAT3	7.03615	8.12188	9.73896	8.7091	0.154291	0.993271	0.213866	0.25504	0.0481004	-4.37781	0.000982868	0.019928
ENSSSCT00000063972	ZC3H6	2.72923	1.55255	2.22601	1.73956	4.6763	4.1497	4.53458	4.62315	2.18055	1.12469	0.00120001	0.0203637
ENSSSCT00000063992	UGP2	85.7802	90.9456	132.287	99.3813	23.4585	23.235	26.2924	22.4377	0.233656	-2.09754	0.00401715	0.0362984
ENSSSCT00000064019	TTBK2	0.07038	0.40927	0	2.1194	1.97195	1.98012	1.41004	3.06737	3.24329	1.69746	0.00520434	0.0451236
ENSSSCT00000064022	ZNF260	3.36033	3.96974	3.56175	3.3834	8.99836	7.94698	8.67264	8.36724	2.38071	1.25139	0.000756432	0.0164605
ENSSSCT00000064047	CLCC1	1.56664	1.49582	0.91998	2.36379	0	0.050171	0	0.745151	0.125322	-2.99629	0.00322904	0.0362984
ENSSSCT00000064059	PRTFDC1	5.86177	6.28668	5.8193	6.29213	2.86242	2.0188	2.19616	2.45252	0.392825	-1.34804	0.000799491	0.0164605
ENSSSCT00000064060	AR	8.0973	6.10614	8.0032	5.3721	23.0501	25.1293	26.6618	22.9548	3.54606	1.82622	0.000313817	0.0148952
ENSSSCT00000064073	APLF	4.1292	4.13786	4.31167	4.63771	10.6937	8.42863	10.6412	9.36972	2.27302	1.18461	0.00236506	0.0270715
ENSSSCT00000064074	ZNF793	1.66583	1.5589	1.40048	1.23918	3.66125	2.79753	3.41523	3.24209	2.23657	1.16129	0.00249735	0.0309971
ENSSSCT00000064091	DPY19L3	11.3795	11.2638	10.8989	11.2541	31.0254	30.5758	33.4818	31.057	2.81586	1.49357	0.000112733	0.0101797
ENSSSCT00000064137	AGFG2	2.79314	2.10789	1.79762	2.25161	7.08037	6.85527	6.42861	9.34378	3.31924	1.73085	0.0039513	0.0362984
ENSSSCT00000064195	SMPD3	0.085985	0.156063	0.128245	0.205195	1.2892	1.71359	1.66116	1.71875	11.0909	3.47131	0.000412404	0.0148952
ENSSSCT00000064255		53.5448	39.3294	42.1434	55.0289	0.04315	0.907149	6.01788	1.10214	0.042465	-4.55758	0.00244445	0.0271222
ENSSSCT00000064289	PLVAP	6.40841	4.59178	6.26844	4.78948	1.46839	1.19234	1.64256	1.15361	0.247387	-2.01516	0.00156747	0.0221691
ENSSSCT00000064323	NKIRAS1	2.10879	2.74186	2.58635	2.16392	7.29537	6.29876	5.30338	6.81905	2.67855	1.42145	0.00535155	0.0451236
ENSSSCT00000064328	SLC17A3	0.715382	0.837941	0.874459	0.59108	0	0.057098	0	0	0.0189138	-5.72442	0.00112009	0.019928
ENSSSCT00000064358	MTMR12	5.52766	5.58738	5.5961	5.84167	15.9049	14.1754	14.0985	14.4154	2.59808	1.37745	0.000283278	0.0148952
ENSSSCT00000064398	AKAP3	0.299123	0.226816	0.228263	0.201375	0.943526	0.841053	0.742284	0.639394	3.31345	1.72833	0.0013466	0.0203637
ENSSSCT00000064409	FCRL3	1.96168	2.25668	2.03611	2.34474	0.78139	0.466751	0.688153	0.615881	0.296792	-1.75248	0.00198177	0.0259078
ENSSSCT00000064420	EMP2	21.4852	17.1071	20.2129	14.7815	48.9558	56.7681	61.6726	46.6946	2.90937	1.54071	0.00175084	0.0251451
ENSSSCT00000064493		0	0	0.037785	0.010045	0.832944	0.404236	0.649423	0.615206	52.3063	5.70891	0.00597199	0.0451236
ENSSSCT00000064513	NTNG1	0	1.062	1.53972	1.46193	3.25605	3.4258	3.51363	3.22995	3.30379	1.72412	0.00572869	0.0451236
ENSSSCT00000064517	CBX6	2.01936	1.31869	1.57222	1.59733	5.27412	6.69885	6.82897	7.38907	4.02468	2.00888	0.00321927	0.0362984
ENSSSCT00000064521	ABCC1	17.3811	11.6558	10.0711	10.4309	1.79661	1.76589	1.76552	0.00057	0.107564	-3.21673	0.00595953	0.0451236
ENSSSCT00000064585	TSC22D1	2.48782	2.19145	2.85169	1.98076	13.9964	11.9257	13.5012	11.4164	5.34495	2.41818	0.000205496	0.0117922
ENSSSCT00000064616	PLA2G7	12.1892	15.8137	11.5669	7.83175	33.3171	42.4619	34.7994	31.2064	2.99115	1.5807	0.000246454	0.0143884
ENSSSCT00000064735	WNT7A	3.49752	3.03549	2.53054	3.01677	0.486287	0.506957	1.0389	0.636625	0.220918	-2.17841	0.00506559	0.0451236
ENSSSCT00000064778	ZNF613	3.49762	3.34001	2.638	3.71215	12.633	11.151	9.7876	9.45511	3.26262	1.70603	0.00180799	0.0259078
ENSSSCT00000064783	PRKCB	1.78878	1.52571	1.50414	1.35849	0.88595	0.62642	0.638938	0.673374	0.457281	-1.12885	0.000510608	0.0152287
ENSSSCT00000064817		6.32489	5.59898	6.029	6.47384	3.53614	2.08566	2.59403	2.51762	0.439415	-1.18635	0.000752628	0.0164605
ENSSSCT00000064834	ENTPD4	15.6642	16.3692	14.6608	16.3122	4.19243	4.79648	5.2248	4.3808	0.295121	-1.76062	0.0002869	0.0148952
ENSSSCT00000064844	NKAIN1	0.906859	0.63963	0.535393	0.851339	0.059134	0.027807	0.072249	0	0.0542714	-4.20366	0.00531703	0.0451236
ENSSSCT00000064846	CMTM4	20.2503	14.6558	22.684	12.7376	51.9803	60.7349	58.7962	55.5266	3.22829	1.69077	0.00121114	0.0203637
ENSSSCT00000064848	ACSL5	0	7.18597	8.54238	0	7.33881	14.4913	13.239	9.16662	2.81248	1.49184	0.00446546	0.0362984
ENSSSCT00000064865		369.539	393.319	228.698	353.742	0.158861	0	0	0	0.000118086	-13.0479	0.00276431	0.0309971
ENSSSCT00000064889	BCAS1	1.75805	2.84004	1.74181	2.88395	0	1.06793	0.335493	1.97031	0.365762	-1.45102	0.00540219	0.0451236
ENSSSCT00000064894	SEPTIN11	16.7839	19.6864	16.2204	19.8625	7.56437	6.29972	2.97153	6.38986	0.320116	-1.64333	0.00128412	0.0203637
ENSSSCT00000064900	DDAH2	26.1377	22.5373	32.6896	24.7176	101.596	99.9254	85.6344	124.548	3.88099	1.95642	0.00411114	0.0362984
ENSSSCT00000064923	TIAL1	0.476919	0.484944	0.558813	0.601472	1.66361	1.28668	1.47341	1.69753	2.88445	1.5283	0.00141122	0.0221691
ENSSSCT00000064938		49.2444	46.5618	40.7251	53.9294	16.1033	13.7724	13.5173	17.2034	0.318157	-1.65219	0.000482918	0.0152287
ENSSSCT00000064948	ABAT	0.400096	0.032726	0.361085	0.434578	1.79723	0.976783	1.46425	1.28581	4.49666	2.16885	0.00291856	0.0309971
ENSSSCT00000064954	ANXA9	2.0048	3.63594	2.3691	3.72965	0	0.111618	0	0	0.00950791	-6.71666	0.00636861	0.0471678
ENSSSCT00000064958	EXOC3L4	0.797056	0.760853	0.914259	0.717859	1.84668	1.54982	1.75968	1.95896	2.23043	1.15732	0.00246149	0.0271222
ENSSSCT00000064997	CASR	3.53969	2.04832	2.42786	2.56696	0	0	0	0	0	-	0.00362274	0.0362984
ENSSSCT00000065007	COPZ2	9.66987	9.78049	10.0024	8.70904	3.83404	3.63725	2.62131	3.87195	0.36593	-1.45036	0.00139718	0.0221691
ENSSSCT00000065013	ZNF282	2.14792	1.50766	2.13446	2.5071	4.75235	4.15228	3.90314	5.19868	2.1702	1.11783	0.00160035	0.0221691
ENSSSCT00000065200	PPP4R4	1.01485	0.68375	0.643881	0.541663	0	0	0	0	0	-	0.00588705	0.0451236
ENSSSCT00000065528	TSEN34	5.46493	6.60151	5.36609	5.87915	12.0391	12.4501	11.009	11.2988	2.00745	1.00537	0.000169377	0.0117922
ENSSSCT00000065543	ZCCHC2	10.4	9.34655	8.49509	8.05413	3.67466	3.90686	4.89356	3.16343	0.430864	-1.2147	0.00411084	0.0362984
ENSSSCT00000065573	PRKAR2A	23.5115	23.3001	20.6026	23.3612	10.2958	10.0978	10.2438	9.34779	0.440486	-1.18283	0.000548449	0.015631
ENSSSCT00000065578	EML1	3.77482	3.28288	3.36391	4.44809	2.30794	0.852515	1.30518	2.62341	0.476744	-1.06871	0.0023909	0.0271222
ENSSSCT00000065624	C21orf62	9.07423	8.97949	13.0054	10.6929	0.037592	0.113532	0.300214	0.016911	0.011215	-6.47843	0.00139253	0.0221691
ENSSSCT00000065685	DOK6	0.590001	0.440788	0.516166	0.491152	0.3038	0.135499	0.315936	0.233999	0.485369	-1.04285	0.00143138	0.0221691
ENSSSCT00000065718		5.35888	5.59176	6.52277	5.2336	2.32722	1.62531	2.05322	2.29886	0.365728	-1.45116	0.00233217	0.0270715
ENSSSCT00000065778	ANKRD10	1.64893	1.84728	1.85965	1.17877	3.18211	3.11748	3.81999	3.60114	2.0997	1.07018	0.00571136	0.0451236
ENSSSCT00000065784		2.758	2.56494	2.17881	2.61437	7.27099	5.67564	7.39597	5.96237	2.6003	1.37868	0.00384892	0.0362984
ENSSSCT00000065786	CHD6	2.16063	2.18949	1.82703	1.89661	5.38773	5.99748	5.29896	4.16932	2.58288	1.36898	0.00233276	0.0270715
ENSSSCT00000065789	NEDD4L	0.737802	0.665595	0.886613	0.57101	18.6718	22.3582	18.0902	10.8234	24.4471	4.61159	0.00590866	0.0451236
ENSSSCT00000065793		3.6071	3.57708	2.74652	3.29326	7.40588	6.39777	7.66036	6.6575	2.12656	1.08852	0.00355597	0.0362984
ENSSSCT00000065854	SORL1	5.86346	3.50924	8.79768	4.32174	83.6037	78.7884	95.0668	80.3746	15.0201	3.90882	7.26753e-05	0.0101797
ENSSSCT00000065905	TRPM4	1.96585	1.68513	1.4578	1.49281	4.3129	4.39654	4.10846	4.34702	2.60012	1.37858	0.000145077	0.0117922
ENSSSCT00000065925	XK	3.43126	2.4043	2.4188	2.30394	8.54161	9.41734	10.1173	7.47957	3.36756	1.75171	0.00243178	0.0271222
ENSSSCT00000065946	SULT2A1	1739.89	1734	1572.81	1690.51	30.7416	32.2659	31.1953	39.3985	0.0198304	-5.65614	2.82278e-05	0.00986854
ENSSSCT00000065952	ST14	103.869	91.8121	84.771	79.2301	13.894	16.8217	20.5052	13.2568	0.179263	-2.47985	0.00109157	0.019928
ENSSSCT00000065959	NDRG2	11.9999	12.9623	17.4335	18.3439	44.1888	46.3925	44.4564	49.4513	3.03738	1.60283	0.000197899	0.0117922
ENSSSCT00000066003		0.19801	0.019047	0.071847	0.116313	0.942156	0.714511	0.830946	1.03941	8.70403	3.12168	0.000552977	0.015631
ENSSSCT00000066062	RABGAP1L	8.9048	7.43137	5.22157	5.87649	20.3281	26.2258	25.1235	17.9663	3.26759	1.70823	0.00587564	0.0451236
ENSSSCT00000066079	IKBIP	11.7925	11.2563	12.8239	14.6159	6.03829	5.03938	4.08085	5.2019	0.403267	-1.31019	0.00367296	0.0362984
ENSSSCT00000066101	KIF14	0.99673	1.13393	0.745621	1.14399	0.119731	0.063564	0.031924	0.077298	0.0727605	-3.7807	0.00165954	0.024641
ENSSSCT00000066131	CENPN	5.88186	8.35445	6.03999	9.37394	0.968967	0.726241	1.07272	0.897746	0.12363	-3.01589	0.0057486	0.0451236
ENSSSCT00000066188	ZSWIM5	0.089328	0.074739	0.123053	0.093185	0.470982	0.743723	0.636817	0.538579	6.2847	2.65184	0.00387543	0.0362984
ENSSSCT00000066217	S100A12	20.6028	30.6539	20.2352	29.5637	0.264961	0.15948	0.072718	0	0.00491966	-7.66723	0.00300666	0.0312008
ENSSSCT00000066263		11.7877	9.93121	15.0553	11.3908	2.69961	1.86514	2.43586	2.12186	0.1894	-2.40049	0.0022124	0.0259078
ENSSSCT00000066320	IL1RL1	1.53171	1.34307	1.92596	0.597123	7.09114	7.51312	11.2089	5.75073	5.84748	2.54782	0.00603925	0.0451236
ENSSSCT00000066349		18.5678	17.1474	11.795	14.3429	3.54772	3.42945	4.43824	3.46239	0.240535	-2.05568	0.00620192	0.0451236
ENSSSCT00000066366	ZNF396	1.34843	1.23391	1.40926	1.02383	3.22878	2.718	3.69237	2.64129	2.44853	1.29191	0.00194242	0.0259078
ENSSSCT00000066374		0.602059	0.553244	0.546279	0.480074	0.135128	0.133537	0.030034	0.20831	0.232396	-2.10534	0.00417881	0.0362984
ENSSSCT00000066377	PDE4D	16.6005	15.0997	15.0299	14.7664	6.26122	1.21192	2.34347	7.01842	0.273756	-1.86904	0.00375538	0.0362984
ENSSSCT00000066410	FNDC1	0.03951	0.059843	0.120134	0.082119	1.02187	1.18175	1.01093	1.10162	14.3106	3.83901	0.000236395	0.0143884
ENSSSCT00000066412	PRKAR1A	41.572	46.257	54.179	47.193	20.3751	26.6091	17.8922	20.2063	0.449695	-1.15298	0.00620816	0.0451236
ENSSSCT00000066481		20.4499	14.63	16.4173	8.52999	56.52	35.2914	53.7928	39.7417	3.0877	1.62653	0.00372267	0.0362984
ENSSSCT00000066495	CADPS2	1.03729	0.253991	0.601822	1.09814	19.8238	12.8319	16.005	12.9307	20.5906	4.36391	0.00264867	0.0309971
ENSSSCT00000066513	KIF27	2.53162	0.005563	0.009446	0.00528	7.15428	5.98503	7.12454	6.9074	10.6474	3.41243	0.0016735	0.024641
ENSSSCT00000066554	SPATA18	1.45075	1.77828	2.52219	2.47383	4.78748	5.6864	5.09979	5.66245	2.58188	1.36842	0.00127593	0.0203637
ENSSSCT00000066637		6.92182	5.41015	6.816	6.47231	99.9889	72.2653	79.018	81.9849	13.0075	3.70128	0.000868276	0.0190022
ENSSSCT00000066777	EMID1	0.468304	0.940264	0.770099	0.404202	0.014464	0.674085	0.475922	0.001417	0.451393	-1.14755	0.00410411	0.0362984
ENSSSCT00000066816		1.31199	1.29908	1.74421	1.65284	0	0.520773	0.474677	0	0.165684	-2.59349	0.00608355	0.0451236
ENSSSCT00000066902		0.271941	0.295968	0.454183	0.461677	0.86357	0.892171	0.849103	0.875199	2.34541	1.22984	0.00281252	0.0309971
ENSSSCT00000066907	KIF1A	0.009196	0.423981	0.968316	0.414436	3.81707	4.53403	3.99746	3.87064	8.93163	3.15892	0.000586517	0.015631
ENSSSCT00000066917	GALM	0.444703	0.248153	0.244907	0.229163	4.70038	3.81374	5.05407	4.71073	15.6642	3.9694	0.000506949	0.0152287
ENSSSCT00000067002	DNAH6	0.957719	0.981865	1.33037	1.02989	4.52906	3.88401	4.44545	3.77204	3.86771	1.95148	0.000433031	0.0152287
[truncated: 359 more rows]
