# Supplementary material for: Integrated Insight into the Molecular Mechanisms of Spontaneous Abortion during Early Pregnancy in Pigs
Source: Int J Mol Sci. 2021 Jun 21;22(12):6644. doi: 10.3390/ijms22126644 (PMC8235555; doi:10.3390/ijms22126644)
Supplement: Supplementary file 1 [file ijms-22-06644-s001.zip › Supplementary Table 5.xlsx]

## Sheet: GO analysis of DELs
Supplementary Table S5 GO enrichment analysis of nearest target genes of DELs
ONTOLOGY	ID	Description	GeneRatio	BgRatio	pvalue	p.adjust	qvalue	geneID	Count
BP	GO:0003002	regionalization	24/487	117/5965	1.81095e-05	0.0523725	0.0523077	POFUT1/SOX17/LHX2/HOXA5/FZD5/HOXA9/HOXA3/GLI2/EED/HOXA11/GREM2/HOXB1/HOXB2/HOXB7/HOXB5/PALB2/DMRT2/TBX20/HHIP/TMEM107/HOXA10/SPRY1/HOXB6/NKX3-1	24
BP	GO:0009952	anterior/posterior pattern specification	17/487	71/5965	3.91609e-05	0.0566267	0.0565566	POFUT1/SOX17/HOXA5/FZD5/HOXA9/HOXA3/GLI2/HOXA11/HOXB1/HOXB2/HOXB7/HOXB5/PALB2/DMRT2/HOXA10/HOXB6/NKX3-1	17
BP	GO:0048562	embryonic organ morphogenesis	19/487	92/5965	0.000122459	0.11805	0.117904	ID2/HMX3/SOX17/SLC9A3R1/HOXA5/FZD5/HOXA3/SALL1/HOXA1/GLI2/HOXA11/HOXB1/HOXB2/HOXB7/HOXB5/EPHA2/TBX20/FOXL2/HOXB6	19
BP	GO:0016572	histone phosphorylation	7/487	17/5965	0.000218363	0.140831	0.140657	AURKB/JAK2/CCNB1/ATM/AKAP8/AKAP8L/RPS6KA4	7
BP	GO:0007389	pattern specification process	24/487	137/5965	0.000251419	0.140831	0.140657	POFUT1/SOX17/LHX2/HOXA5/FZD5/HOXA9/HOXA3/GLI2/EED/HOXA11/GREM2/HOXB1/HOXB2/HOXB7/HOXB5/PALB2/DMRT2/TBX20/HHIP/TMEM107/HOXA10/SPRY1/HOXB6/NKX3-1	24
BP	GO:0001655	urogenital system development	19/487	98/5965	0.000292181	0.140831	0.140657	HNF1B/UPK3A/LIF/ID2/SERPINF1/PSAP/SOX17/PYGO1/TACSTD2/PROM1/PKD1/SALL1/GLI2/HOXA11/HOXB7/HOXB13/BMPER/SPRY1/NKX3-1	19
BP	GO:0021602	cranial nerve morphogenesis	5/487	10/5965	0.000633696	0.194807	0.194566	CHRNB2/HOXA3/HOXA1/HOXB1/HOXB2	5
BP	GO:0048598	embryonic morphogenesis	28/487	183/5965	0.000798796	0.194807	0.194566	ID2/BCL10/HMX3/CYR61/SOX17/LHX2/SLC9A3R1/HOXA5/PLPP3/FZD5/HOXA9/HOXA3/SALL1/HOXA1/GLI2/NF2/HOXA11/GREM2/HOXB1/HOXB2/HOXB7/HOXB5/EPHA2/TBX20/TMEM107/HOXA10/FOXL2/HOXB6	28
BP	GO:0043009	chordate embryonic development	30/487	201/5965	0.000799432	0.194807	0.194566	RLN2/POFUT1/CCNB1/LIF/SLC30A1/ZFAND5/BCL10/ACVR1B/CYR61/SOX17/LHX2/ZFPM2/HOXA5/FZD5/HOXA9/HOXA3/HOXA1/GLI2/HOXA11/HOXB1/HOXB2/HOXB7/HOXB5/EPHA2/PALB2/DMRT2/TMEM107/EIF2S2/HOXB6/NKX3-1	30
BP	GO:0072001	renal system development	16/487	82/5965	0.000805296	0.194807	0.194566	HNF1B/UPK3A/LIF/ID2/SOX17/PYGO1/TACSTD2/PROM1/PKD1/SALL1/GLI2/HOXA11/HOXB7/BMPER/SPRY1/NKX3-1	16
BP	GO:0009887	animal organ morphogenesis	40/487	296/5965	0.000901145	0.194807	0.194566	BMPR1B/CAPN1/LIF/ID2/ZFAND5/HMX3/ADAM15/CYR61/SOX17/NFIB/SLC9A3R1/THY1/ZFPM2/HOXA5/TACSTD2/PROM1/BARX2/AGTPBP1/FZD5/HOXA3/SALL1/HOXA1/GLI2/NF2/SNX10/HOXA11/HOXB1/HOXB2/HOXB7/HOXB5/EPHA2/HOXB13/PALB2/TBX20/HHIP/FOXL2/PTF1A/SPRY1/HOXB6/NKX3-1	40
BP	GO:0048568	embryonic organ development	23/487	141/5965	0.000953043	0.194807	0.194566	LIF/ID2/HMX3/CYR61/SOX17/SLC9A3R1/ZFPM2/HOXA5/FZD5/HOXA3/SALL1/HOXA1/GLI2/HOXA11/HOXB1/HOXB2/HOXB7/HOXB5/EPHA2/PALB2/TBX20/FOXL2/HOXB6	23
BP	GO:0001822	kidney development	15/487	76/5965	0.00102874	0.194807	0.194566	HNF1B/UPK3A/LIF/ID2/PYGO1/TACSTD2/PROM1/PKD1/SALL1/GLI2/HOXA11/HOXB7/BMPER/SPRY1/NKX3-1	15
BP	GO:0009790	embryo development	40/487	298/5965	0.00102926	0.194807	0.194566	RLN2/POFUT1/CCNB1/LIF/SLC30A1/ID2/ZFAND5/BCL10/HMX3/ACVR1B/CYR61/SOX17/LHX2/SLC9A3R1/ZFPM2/HOXA5/PLPP3/FZD5/HOXA9/HOXA3/SALL1/HOXA1/GLI2/NF2/HOXA11/GREM2/HOXB1/HOXB2/HOXB7/HOXB5/EPHA2/PALB2/DMRT2/TBX20/TMEM107/HOXA10/EIF2S2/FOXL2/HOXB6/NKX3-1	40
BP	GO:0009792	embryo development ending in birth or egg hatching	30/487	205/5965	0.00110899	0.194807	0.194566	RLN2/POFUT1/CCNB1/LIF/SLC30A1/ZFAND5/BCL10/ACVR1B/CYR61/SOX17/LHX2/ZFPM2/HOXA5/FZD5/HOXA9/HOXA3/HOXA1/GLI2/HOXA11/HOXB1/HOXB2/HOXB7/HOXB5/EPHA2/PALB2/DMRT2/TMEM107/EIF2S2/HOXB6/NKX3-1	30
BP	GO:0048706	embryonic skeletal system development	11/487	47/5965	0.00111444	0.194807	0.194566	HOXA5/HOXA9/HOXA3/HOXA1/HOXA11/HOXB1/HOXB2/HOXB7/HOXB5/DMRT2/HOXB6	11
BP	GO:0035295	tube development	42/487	319/5965	0.00114513	0.194807	0.194566	SLC23A1/IL18/VEGFA/ROCK1/POFUT1/ANGPTL4/LIF/ID2/SERPINF1/BCL10/EFNA1/RC3H2/CYR61/SOX17/NFIB/LHX2/SHC1/THY1/ZFPM2/HOXA5/TACSTD2/CCBE1/PROM1/WASF2/GTF2I/EPHB4/FZD5/OTULIN/HOXA3/SALL1/HOXA1/GLI2/HOXA11/HOXB7/EPHA2/HOXB13/TBX20/HHIP/BMPER/TMEM107/SPRY1/NKX3-1	42
BP	GO:0001501	skeletal system development	24/487	153/5965	0.00130908	0.210325	0.210064	BMPR1B/ZFAND5/CYR61/NFIB/HOXA5/WASF2/BARX2/HOXA9/HOXA3/HOXA1/GLI2/PIP4K2A/HOXA11/HOXB1/HOXB2/HOXB7/HOXB5/EPHA2/DMRT2/HHIP/HOXA10/HOXB6/HAPLN2/BCAN	24
BP	GO:0001525	angiogenesis	23/487	146/5965	0.00154686	0.224694	0.224416	IL18/VEGFA/ROCK1/POFUT1/ANGPTL4/SERPINF1/EFNA1/CYR61/SOX17/SHC1/THY1/HOXA5/CCBE1/WASF2/GTF2I/EPHB4/FZD5/OTULIN/HOXA3/EPHA2/HOXB13/TBX20/BMPER	23
BP	GO:0035239	tube morphogenesis	36/487	266/5965	0.00157353	0.224694	0.224416	IL18/VEGFA/ROCK1/POFUT1/ANGPTL4/ID2/SERPINF1/BCL10/EFNA1/CYR61/SOX17/NFIB/LHX2/SHC1/THY1/ZFPM2/HOXA5/TACSTD2/CCBE1/WASF2/GTF2I/EPHB4/FZD5/OTULIN/HOXA3/HOXA1/GLI2/HOXA11/HOXB7/EPHA2/HOXB13/TBX20/HHIP/BMPER/SPRY1/NKX3-1	36
BP	GO:0031577	spindle checkpoint	5/487	12/5965	0.00173496	0.224694	0.224416	AURKB/CCNB1/ATM/BUB3/ZNF207	5
BP	GO:0060429	epithelium development	41/487	316/5965	0.0017401	0.224694	0.224416	PLET1/DMRT1/ROCK1/UPK3A/POFUT1/LIF/ID2/BCL10/ACVR1B/PSAP/CYR61/SOX17/NFIB/LHX2/SLC9A3R1/HOXA5/TACSTD2/PROM1/IQGAP3/DUSP10/RIPK4/FZD5/SALL1/GLI2/NF2/HOXA11/HOXB2/HOXB7/HOXB5/EPHA2/HOXB13/PALB2/DMRT2/TBX20/HHIP/BMPER/TMEM107/FOXL2/SPRY1/HAPLN2/NKX3-1	41
BP	GO:0051784	negative regulation of nuclear division	7/487	23/5965	0.00178698	0.224694	0.224416	DMRT1/CCNB1/LIF/ATM/BUB3/RAD1/ZNF207	7
BP	GO:0048704	embryonic skeletal system morphogenesis	9/487	36/5965	0.00190917	0.226492	0.226212	HOXA5/HOXA3/HOXA1/HOXA11/HOXB1/HOXB2/HOXB7/HOXB5/HOXB6	9
BP	GO:0007411	axon guidance	10/487	43/5965	0.00195792	0.226492	0.226212	EFNA1/DPYSL2/NFIB/LHX2/VAX1/ETV1/GLI2/SEMA6A/B3GNT2/GAP43	10
BP	GO:0042509	regulation of tyrosine phosphorylation of STAT protein	6/487	18/5965	0.00227692	0.252051	0.251739	IL18/JAK2/EPO/LIF/CNOT7/NF2	6
BP	GO:0097485	neuron projection guidance	10/487	44/5965	0.00235318	0.252051	0.251739	EFNA1/DPYSL2/NFIB/LHX2/VAX1/ETV1/GLI2/SEMA6A/B3GNT2/GAP43	10
BP	GO:0001944	vasculature development	29/487	208/5965	0.00282528	0.291811	0.29145	IL18/VEGFA/ROCK1/POFUT1/ANGPTL4/LIF/SERPINF1/ZFAND5/EFNA1/CYR61/SOX17/SHC1/THY1/ZFPM2/HOXA5/CCBE1/PLPP3/WASF2/GTF2I/EPHB4/FZD5/OTULIN/HOXA3/HOXA1/EPHA2/HOXB13/TBX20/BMPER/NKX3-1	29
BP	GO:0072358	cardiovascular system development	29/487	210/5965	0.00325966	0.325067	0.324665	IL18/VEGFA/ROCK1/POFUT1/ANGPTL4/LIF/SERPINF1/ZFAND5/EFNA1/CYR61/SOX17/SHC1/THY1/ZFPM2/HOXA5/CCBE1/PLPP3/WASF2/GTF2I/EPHB4/FZD5/OTULIN/HOXA3/HOXA1/EPHA2/HOXB13/TBX20/BMPER/NKX3-1	29
BP	GO:0051447	negative regulation of meiotic cell cycle	5/487	14/5965	0.00382278	0.368516	0.368059	DMRT1/CCNB1/LIF/GPR3/RAD1	5
BP	GO:0007260	tyrosine phosphorylation of STAT protein	6/487	20/5965	0.00413071	0.375725	0.37526	IL18/JAK2/EPO/LIF/CNOT7/NF2	6
BP	GO:2000242	negative regulation of reproductive process	8/487	33/5965	0.0041574	0.375725	0.37526	DMRT1/CCNB1/LIF/SERPINF1/ZFPM2/GPR3/RAD1/NKX3-1	8
BP	GO:0048469	cell maturation	12/487	64/5965	0.00496766	0.416229	0.415714	RLN2/EPO/CDC20/CCNB1/ELSPBP1/CFTR/ID2/CDK7/HOXA5/GPR3/FZD5/HOXB13	12
BP	GO:0021545	cranial nerve development	5/487	15/5965	0.00535484	0.416229	0.415714	CHRNB2/HOXA3/HOXA1/HOXB1/HOXB2	5
BP	GO:0040020	regulation of meiotic nuclear division	5/487	15/5965	0.00535484	0.416229	0.415714	DMRT1/CDC20/LIF/GPR3/RAD1	5
BP	GO:0048514	blood vessel morphogenesis	25/487	180/5965	0.00565721	0.416229	0.415714	IL18/VEGFA/ROCK1/POFUT1/ANGPTL4/SERPINF1/EFNA1/CYR61/SOX17/SHC1/THY1/ZFPM2/HOXA5/CCBE1/WASF2/GTF2I/EPHB4/FZD5/OTULIN/HOXA3/HOXA1/EPHA2/HOXB13/TBX20/BMPER	25
BP	GO:0007094	mitotic spindle assembly checkpoint	4/487	10/5965	0.00618874	0.416229	0.415714	CCNB1/ATM/BUB3/ZNF207	4
BP	GO:0009954	proximal/distal pattern formation	4/487	10/5965	0.00618874	0.416229	0.415714	HOXA9/GLI2/HOXA11/HOXA10	4
BP	GO:0021772	olfactory bulb development	4/487	10/5965	0.00618874	0.416229	0.415714	ID2/LHX2/AGTPBP1/SALL1	4
BP	GO:0021988	olfactory lobe development	4/487	10/5965	0.00618874	0.416229	0.415714	ID2/LHX2/AGTPBP1/SALL1	4
BP	GO:0043279	response to alkaloid	4/487	10/5965	0.00618874	0.416229	0.415714	PPP2R2A/ABAT/HOMER2/CHRNB2	4
BP	GO:0071173	spindle assembly checkpoint	4/487	10/5965	0.00618874	0.416229	0.415714	CCNB1/ATM/BUB3/ZNF207	4
BP	GO:0071174	mitotic spindle checkpoint	4/487	10/5965	0.00618874	0.416229	0.415714	CCNB1/ATM/BUB3/ZNF207	4
BP	GO:0051783	regulation of nuclear division	11/487	58/5965	0.00643105	0.419163	0.418644	DMRT1/CDC20/CCNB1/LIF/ATM/STAG2/BUB3/GPR3/RAD1/CDCA5/ZNF207	11
BP	GO:0000122	negative regulation of transcription by RNA polymerase II	25/487	182/5965	0.00652224	0.419163	0.418644	AURKB/DMRT1/EPO/PPARD/NR1H3/ID2/SOX17/CNOT7/NFIB/KLF3/CBX4/BARX2/JAZF1/ZNF366/USP2/GLI2/ZNF174/ZNF263/EED/UXT/TBL1XR1/HOXB13/MEN1/TBX20/ARID5A	25
BP	GO:0001568	blood vessel development	27/487	202/5965	0.00694037	0.436338	0.435798	IL18/VEGFA/ROCK1/POFUT1/ANGPTL4/SERPINF1/EFNA1/CYR61/SOX17/SHC1/THY1/ZFPM2/HOXA5/CCBE1/PLPP3/WASF2/GTF2I/EPHB4/FZD5/OTULIN/HOXA3/HOXA1/EPHA2/HOXB13/TBX20/BMPER/NKX3-1	27
BP	GO:0007566	embryo implantation	5/487	16/5965	0.00727479	0.4466	0.446048	EPO/PPARD/LIF/HMX3/ACVR1B	5
BP	GO:0051445	regulation of meiotic cell cycle	7/487	29/5965	0.00741245	0.4466	0.446048	DMRT1/CDC20/CCNB1/LIF/CDK7/GPR3/RAD1	7
BP	GO:0015872	dopamine transport	4/487	11/5965	0.00910559	0.516341	0.515702	PARK7/SNCG/RAB3B/CHRNB2	4
BP	GO:0033598	mammary gland epithelial cell proliferation	4/487	11/5965	0.00910559	0.516341	0.515702	ID2/HOXA5/IQGAP3/EPHA2	4
BP	GO:1900120	regulation of receptor binding	4/487	11/5965	0.00910559	0.516341	0.515702	ADAM15/HOXA3/GREM2/NKX3-1	4
BP	GO:0016239	positive regulation of macroautophagy	5/487	17/5965	0.0096273	0.535426	0.534764	ADRB2/BNIP3L/WAC/PIP4K2A/CALCOCO2	5
BP	GO:0048705	skeletal system morphogenesis	13/487	79/5965	0.0108805	0.589854	0.589124	BMPR1B/ZFAND5/HOXA5/BARX2/HOXA3/HOXA1/HOXA11/HOXB1/HOXB2/HOXB7/HOXB5/HHIP/HOXB6	13
BP	GO:0048646	anatomical structure formation involved in morphogenesis	39/487	330/5965	0.0110139	0.589854	0.589124	IL18/VEGFA/ROCK1/POFUT1/ANGPTL4/SERPINF1/BCL10/EFNA1/CYR61/SOX17/NFIB/LHX2/SHC1/THY1/HOXA5/CCBE1/WASF2/GTF2I/EPHB4/AGTPBP1/FZD5/OTULIN/TNFSF14/HOXA3/HOXA1/GLI2/NF2/HOXA11/HOXB1/EPHA2/HOXB13/PALB2/DMRT2/TBX20/BMPER/PTF1A/SPRY1/EHD2/NKX3-1	39
BP	GO:2000241	regulation of reproductive process	12/487	71/5965	0.0115057	0.604991	0.604243	RLN2/DMRT1/CDC20/CCNB1/LIF/SERPINF1/ACVR1B/CDK7/ZFPM2/GPR3/RAD1/NKX3-1	12
BP	GO:0000070	mitotic sister chromatid segregation	9/487	47/5965	0.0123851	0.626971	0.626195	AURKB/CDC20/CCNB1/ATM/BUB3/AKAP8/AKAP8L/CDCA5/ZNF207	9
BP	GO:0030261	chromosome condensation	4/487	12/5965	0.0127909	0.626971	0.626195	CCNB1/AKAP8/AKAP8L/CDCA5	4
BP	GO:0045841	negative regulation of mitotic metaphase/anaphase transition	4/487	12/5965	0.0127909	0.626971	0.626195	CCNB1/ATM/BUB3/ZNF207	4
BP	GO:2000816	negative regulation of mitotic sister chromatid separation	4/487	12/5965	0.0127909	0.626971	0.626195	CCNB1/ATM/BUB3/ZNF207	4
BP	GO:0002009	morphogenesis of an epithelium	22/487	164/5965	0.0134997	0.645423	0.644624	PLET1/LIF/BCL10/CYR61/SOX17/LHX2/SLC9A3R1/HOXA5/TACSTD2/RIPK4/FZD5/SALL1/GLI2/HOXA11/HOXB2/HOXB7/EPHA2/HOXB13/TBX20/HHIP/SPRY1/NKX3-1	22
BP	GO:0021700	developmental maturation	14/487	90/5965	0.0136137	0.645423	0.644624	RLN2/EPO/CDC20/CCNB1/ELSPBP1/CFTR/ID2/YWHAZ/CDK7/HOXA5/GPR3/AP1G1/FZD5/HOXB13	14
BP	GO:0030534	adult behavior	8/487	40/5965	0.0139115	0.648906	0.648103	OPRD1/ABAT/ID2/PARK7/SNCG/HOMER2/CHRNB2/AGTPBP1	8
BP	GO:0021675	nerve development	5/487	19/5965	0.0157946	0.713718	0.712834	CHRNB2/HOXA3/HOXA1/HOXB1/HOXB2	5
BP	GO:0034394	protein localization to cell surface	5/487	19/5965	0.0157946	0.713718	0.712834	PIGK/FBLN5/TM9SF4/RAB11B/RANGRF	5
BP	GO:0044106	cellular amine metabolic process	6/487	26/5965	0.0161455	0.718348	0.717459	KMO/PARK7/AZIN2/AZIN1/CHRNB2/IDO1	6
BP	GO:0002504	antigen processing and presentation of peptide or polysaccharide antigen via MHC class II	4/487	13/5965	0.017306	0.736013	0.735102	SLA-DQB1/SLA-DRA/SLA-DRB1/SLA-DQA1	4
BP	GO:1902100	negative regulation of metaphase/anaphase transition of cell cycle	4/487	13/5965	0.017306	0.736013	0.735102	CCNB1/ATM/BUB3/ZNF207	4
BP	GO:1905819	negative regulation of chromosome separation	4/487	13/5965	0.017306	0.736013	0.735102	CCNB1/ATM/BUB3/ZNF207	4
BP	GO:0009953	dorsal/ventral pattern formation	7/487	34/5965	0.0179321	0.751587	0.750657	LHX2/GLI2/HOXA11/GREM2/HOXB2/TBX20/HHIP	7
BP	GO:0090596	sensory organ morphogenesis	12/487	76/5965	0.0192544	0.777991	0.777028	HMX3/SLC9A3R1/THY1/PROM1/AGTPBP1/FZD5/SALL1/HOXA1/GLI2/EPHA2/FOXL2/PTF1A	12
BP	GO:0001656	metanephros development	6/487	27/5965	0.0193691	0.777991	0.777028	LIF/ID2/SALL1/HOXA11/SPRY1/NKX3-1	6
BP	GO:0009308	amine metabolic process	6/487	27/5965	0.0193691	0.777991	0.777028	KMO/PARK7/AZIN2/AZIN1/CHRNB2/IDO1	6
BP	GO:0048667	cell morphogenesis involved in neuron differentiation	18/487	132/5965	0.0206754	0.806388	0.80539	ID2/LPAR3/EFNA1/DPYSL2/NFIB/LHX2/VAX1/SLC9A3R1/THY1/ETV1/CHRNB2/GLI2/SEMA6A/NUMB/BHLHB9/B3GNT2/LINGO4/GAP43	18
BP	GO:0010508	positive regulation of autophagy	7/487	35/5965	0.0208902	0.806388	0.80539	ADRB2/ROCK1/GBA/BNIP3L/WAC/PIP4K2A/CALCOCO2	7
BP	GO:0061138	morphogenesis of a branching epithelium	12/487	77/5965	0.0211854	0.806388	0.80539	HOXA5/TACSTD2/FZD5/GLI2/HOXA11/HOXB7/EPHA2/HOXB13/TBX20/HHIP/SPRY1/NKX3-1	12
BP	GO:0000819	sister chromatid segregation	10/487	60/5965	0.0221078	0.806388	0.80539	AURKB/CDC20/CCNB1/ATM/STAG2/BUB3/AKAP8/AKAP8L/CDCA5/ZNF207	10
BP	GO:0007409	axonogenesis	15/487	105/5965	0.0226036	0.806388	0.80539	LPAR3/EFNA1/DPYSL2/NFIB/LHX2/VAX1/THY1/ETV1/CHRNB2/GLI2/SEMA6A/NUMB/B3GNT2/LINGO4/GAP43	15
BP	GO:0032456	endocytic recycling	4/487	14/5965	0.0226993	0.806388	0.80539	RAB11B/ARHGAP1/VPS51/EHD2	4
BP	GO:0033046	negative regulation of sister chromatid segregation	4/487	14/5965	0.0226993	0.806388	0.80539	CCNB1/ATM/BUB3/ZNF207	4
BP	GO:0033048	negative regulation of mitotic sister chromatid segregation	4/487	14/5965	0.0226993	0.806388	0.80539	CCNB1/ATM/BUB3/ZNF207	4
BP	GO:0050730	regulation of peptidyl-tyrosine phosphorylation	11/487	69/5965	0.0229085	0.806388	0.80539	IL18/VEGFA/JAK2/EPO/LIF/EFNA1/CNOT7/PLPP3/NF2/PRKCZ/MLST8	11
BP	GO:0000003	reproduction	43/487	389/5965	0.0231432	0.806388	0.80539	RLN2/HNF1B/SPAM1/DMRT1/EPO/PPARD/CDC20/CCNB1/ZAN/LIF/ELSPBP1/CFTR/SERPINF1/CTCFL/OAZ3/HMX3/ACVR1B/PSAP/CYR61/SOX17/PYGO1/CDK7/ZFPM2/SPIN1/SPESP1/GPR3/RAD1/CELF3/MND1/FZD5/HOXA9/SALL1/GLI2/HOXA11/PAIP2/HOXB13/DPY19L2/HOXA10/EIF2S2/TDRKH/FOXL2/TSSK3/NKX3-1	43
BP	GO:0022414	reproductive process	43/487	389/5965	0.0231432	0.806388	0.80539	RLN2/HNF1B/SPAM1/DMRT1/EPO/PPARD/CDC20/CCNB1/ZAN/LIF/ELSPBP1/CFTR/SERPINF1/CTCFL/OAZ3/HMX3/ACVR1B/PSAP/CYR61/SOX17/PYGO1/CDK7/ZFPM2/SPIN1/SPESP1/GPR3/RAD1/CELF3/MND1/FZD5/HOXA9/SALL1/GLI2/HOXA11/PAIP2/HOXB13/DPY19L2/HOXA10/EIF2S2/TDRKH/FOXL2/TSSK3/NKX3-1	43
BP	GO:0030879	mammary gland development	8/487	44/5965	0.0240892	0.81733	0.816318	PRL/CAPN1/ID2/HOXA5/IQGAP3/HOXA9/GLI2/EPHA2	8
BP	GO:0048858	cell projection morphogenesis	19/487	144/5965	0.0243317	0.81733	0.816318	ROCK1/LPAR3/EFNA1/DPYSL2/NFIB/LHX2/VAX1/THY1/WASF2/ETV1/CHRNB2/GLI2/SEMA6A/NUMB/BHLHB9/B3GNT2/PRKCZ/LINGO4/GAP43	19
BP	GO:0120039	plasma membrane bounded cell projection morphogenesis	19/487	144/5965	0.0243317	0.81733	0.816318	ROCK1/LPAR3/EFNA1/DPYSL2/NFIB/LHX2/VAX1/THY1/WASF2/ETV1/CHRNB2/GLI2/SEMA6A/NUMB/BHLHB9/B3GNT2/PRKCZ/LINGO4/GAP43	19
BP	GO:0048754	branching morphogenesis of an epithelial tube	10/487	61/5965	0.0245877	0.81733	0.816318	HOXA5/TACSTD2/GLI2/HOXA11/HOXB7/EPHA2/TBX20/HHIP/SPRY1/NKX3-1	10
BP	GO:0000280	nuclear division	16/487	116/5965	0.0255647	0.840148	0.839108	AURKB/DMRT1/CDC20/CCNB1/LIF/ATM/STAG2/BUB3/GPR3/RAD1/MND1/AKAP8/AKAP8L/CDCA5/ZNF207/TDRKH	16
BP	GO:0030324	lung development	10/487	62/5965	0.0272619	0.876726	0.875641	SLC23A1/LIF/RC3H2/NFIB/ZFPM2/HOXA5/CCBE1/GLI2/HHIP/SPRY1	10
BP	GO:0010810	regulation of cell-substrate adhesion	8/487	45/5965	0.027284	0.876726	0.875641	PLET1/VEGFA/JAK2/ROCK1/ADAM15/CYR61/THY1/TACSTD2	8
BP	GO:0030071	regulation of mitotic metaphase/anaphase transition	4/487	15/5965	0.0290063	0.880187	0.879098	CCNB1/ATM/BUB3/ZNF207	4
BP	GO:0042531	positive regulation of tyrosine phosphorylation of STAT protein	4/487	15/5965	0.0290063	0.880187	0.879098	IL18/JAK2/EPO/LIF	4
BP	GO:0051985	negative regulation of chromosome segregation	4/487	15/5965	0.0290063	0.880187	0.879098	CCNB1/ATM/BUB3/ZNF207	4
BP	GO:0090307	mitotic spindle assembly	4/487	15/5965	0.0290063	0.880187	0.879098	AURKB/CDC20/STAG2/ZNF207	4
BP	GO:0030850	prostate gland development	5/487	22/5965	0.0292178	0.880187	0.879098	SERPINF1/PSAP/GLI2/HOXB13/NKX3-1	5
BP	GO:2000177	regulation of neural precursor cell proliferation	5/487	22/5965	0.0292178	0.880187	0.879098	ID2/LHX2/VAX1/GLI2/NF2	5
BP	GO:0030323	respiratory tube development	10/487	63/5965	0.0301373	0.898528	0.897416	SLC23A1/LIF/RC3H2/NFIB/ZFPM2/HOXA5/CCBE1/GLI2/HHIP/SPRY1	10
BP	GO:0043010	camera-type eye development	11/487	72/5965	0.0304791	0.899444	0.898331	LHX2/VAX1/THY1/PROM1/AGTPBP1/FZD5/NF2/EPHA2/ACHE/FOXL2/PTF1A	11
BP	GO:0031058	positive regulation of histone modification	6/487	30/5965	0.0315892	0.922787	0.921645	CCNB1/LIF/AKAP8/AKAP8L/EED/RPS6KA4	6
BP	GO:0043112	receptor metabolic process	9/487	55/5965	0.0324444	0.929002	0.927852	CAPN1/VEGFA/HOXA5/RAB11B/ANKRD13C/NUMB/GPRASP1/ACHE/NSF	9
BP	GO:0043393	regulation of protein binding	9/487	55/5965	0.0324444	0.929002	0.927852	ADRB2/ROCK1/PARK7/ADAM15/CCPG1/HOXA3/GREM2/MEN1/NKX3-1	9
BP	GO:0032990	cell part morphogenesis	19/487	149/5965	0.0333028	0.941825	0.94066	ROCK1/LPAR3/EFNA1/DPYSL2/NFIB/LHX2/VAX1/THY1/WASF2/ETV1/CHRNB2/GLI2/SEMA6A/NUMB/BHLHB9/B3GNT2/PRKCZ/LINGO4/GAP43	19
BP	GO:0000904	cell morphogenesis involved in differentiation	22/487	179/5965	0.0335436	0.941825	0.94066	ROCK1/ID2/LPAR3/EFNA1/DPYSL2/SOX17/NFIB/LHX2/VAX1/SLC9A3R1/THY1/TACSTD2/ETV1/CHRNB2/GLI2/SEMA6A/NUMB/EPHA2/BHLHB9/B3GNT2/LINGO4/GAP43	22
BP	GO:0072073	kidney epithelium development	8/487	47/5965	0.0345307	0.943095	0.941928	LIF/TACSTD2/PROM1/SALL1/HOXA11/HOXB7/BMPER/SPRY1	8
BP	GO:0032504	multicellular organism reproduction	26/487	221/5965	0.0358812	0.943095	0.941928	RLN2/SPAM1/DMRT1/CDC20/CCNB1/LIF/ELSPBP1/CFTR/CTCFL/OAZ3/HMX3/SOX17/PYGO1/CDK7/SPIN1/SPESP1/GPR3/CELF3/HOXA9/HOXA11/PAIP2/DPY19L2/HOXA10/EIF2S2/TDRKH/TSSK3	26
BP	GO:0006576	cellular biogenic amine metabolic process	4/487	16/5965	0.0362502	0.943095	0.941928	KMO/AZIN2/AZIN1/IDO1	4
BP	GO:0007091	metaphase/anaphase transition of mitotic cell cycle	4/487	16/5965	0.0362502	0.943095	0.941928	CCNB1/ATM/BUB3/ZNF207	4
BP	GO:0010965	regulation of mitotic sister chromatid separation	4/487	16/5965	0.0362502	0.943095	0.941928	CCNB1/ATM/BUB3/ZNF207	4
BP	GO:0051937	catecholamine transport	4/487	16/5965	0.0362502	0.943095	0.941928	PARK7/SNCG/RAB3B/CHRNB2	4
BP	GO:1902099	regulation of metaphase/anaphase transition of cell cycle	4/487	16/5965	0.0362502	0.943095	0.941928	CCNB1/ATM/BUB3/ZNF207	4
BP	GO:0007605	sensory perception of sound	6/487	31/5965	0.03657	0.943095	0.941928	HOMER2/SLC9A3R1/CACNA1D/CHRNB2/HOXA1/USP53	6
BP	GO:0007423	sensory organ development	18/487	141/5965	0.0372679	0.943095	0.941928	CXCL14/HMX3/LHX2/VAX1/SLC9A3R1/THY1/PROM1/AGTPBP1/FZD5/SALL1/HOXA1/GLI2/NF2/EPHA2/BMPER/ACHE/FOXL2/PTF1A	18
BP	GO:0048812	neuron projection morphogenesis	18/487	141/5965	0.0372679	0.943095	0.941928	ROCK1/LPAR3/EFNA1/DPYSL2/NFIB/LHX2/VAX1/THY1/ETV1/CHRNB2/GLI2/SEMA6A/NUMB/BHLHB9/B3GNT2/PRKCZ/LINGO4/GAP43	18
BP	GO:0007276	gamete generation	22/487	181/5965	0.0373649	0.943095	0.941928	RLN2/DMRT1/CDC20/CCNB1/ELSPBP1/CFTR/CTCFL/OAZ3/SOX17/PYGO1/CDK7/SPIN1/GPR3/CELF3/HOXA9/HOXA11/PAIP2/DPY19L2/HOXA10/EIF2S2/TDRKH/TSSK3	22
BP	GO:0072359	circulatory system development	33/487	295/5965	0.037502	0.943095	0.941928	IL18/VEGFA/ROCK1/POFUT1/ANGPTL4/LIF/ID2/SERPINF1/ZFAND5/EFNA1/ADAM15/CYR61/SOX17/SHC1/THY1/ZFPM2/HOXA5/CCBE1/PLPP3/WASF2/GTF2I/EPHB4/FZD5/OTULIN/HOXA3/SALL1/HOXA1/GLI2/EPHA2/HOXB13/TBX20/BMPER/NKX3-1	33
BP	GO:0048729	tissue morphogenesis	24/487	202/5965	0.0386511	0.944815	0.943645	PLET1/LIF/BCL10/CYR61/SOX17/LHX2/SLC9A3R1/ZFPM2/HOXA5/TACSTD2/RIPK4/FZD5/SALL1/GLI2/NF2/HOXA11/HOXB2/HOXB7/EPHA2/HOXB13/TBX20/HHIP/SPRY1/NKX3-1	24
BP	GO:0003006	developmental process involved in reproduction	27/487	233/5965	0.0388386	0.944815	0.943645	RLN2/HNF1B/DMRT1/PPARD/CDC20/CCNB1/LIF/ELSPBP1/CFTR/SERPINF1/PSAP/CYR61/PYGO1/CDK7/ZFPM2/GPR3/FZD5/HOXA9/SALL1/GLI2/HOXA11/HOXB13/DPY19L2/HOXA10/EIF2S2/FOXL2/NKX3-1	27
BP	GO:0001763	morphogenesis of a branching structure	12/487	84/5965	0.0389169	0.944815	0.943645	HOXA5/TACSTD2/FZD5/GLI2/HOXA11/HOXB7/EPHA2/HOXB13/TBX20/HHIP/SPRY1/NKX3-1	12
BP	GO:0048592	eye morphogenesis	7/487	40/5965	0.040796	0.944815	0.943645	THY1/PROM1/AGTPBP1/FZD5/EPHA2/FOXL2/PTF1A	7
BP	GO:0010811	positive regulation of cell-substrate adhesion	5/487	24/5965	0.0412441	0.944815	0.943645	VEGFA/JAK2/ROCK1/CYR61/THY1	5
BP	GO:0060041	retina development in camera-type eye	6/487	32/5965	0.0420273	0.944815	0.943645	LHX2/THY1/PROM1/AGTPBP1/ACHE/PTF1A	6
BP	GO:0001782	B cell homeostasis	3/487	10/5965	0.0420768	0.944815	0.943645	BCL10/RC3H2/SH2B2	3
BP	GO:0002726	positive regulation of T cell cytokine production	3/487	10/5965	0.0420768	0.944815	0.943645	IL18/FZD5/PRKCZ	3
BP	GO:0003016	respiratory system process	3/487	10/5965	0.0420768	0.944815	0.943645	ZFAND5/HOXA5/CCBE1	3
BP	GO:0021952	central nervous system projection neuron axonogenesis	3/487	10/5965	0.0420768	0.944815	0.943645	NFIB/CHRNB2/GLI2	3
BP	GO:0061512	protein localization to cilium	3/487	10/5965	0.0420768	0.944815	0.943645	LZTFL1/SNX10/TMEM107	3
BP	GO:0098754	detoxification	3/487	10/5965	0.0420768	0.944815	0.943645	ESD/PARK7/FBLN5	3
BP	GO:0001666	response to hypoxia	9/487	58/5965	0.0438265	0.944815	0.943645	PRL/VEGFA/OPRD1/EPO/PPARD/BNIP3L/TM9SF4/CHRNB2/NKX3-1	9
BP	GO:0036293	response to decreased oxygen levels	9/487	58/5965	0.0438265	0.944815	0.943645	PRL/VEGFA/OPRD1/EPO/PPARD/BNIP3L/TM9SF4/CHRNB2/NKX3-1	9
BP	GO:0048285	organelle fission	16/487	124/5965	0.0439301	0.944815	0.943645	AURKB/DMRT1/CDC20/CCNB1/LIF/ATM/STAG2/BUB3/GPR3/RAD1/MND1/AKAP8/AKAP8L/CDCA5/ZNF207/TDRKH	16
BP	GO:0015837	amine transport	4/487	17/5965	0.0444418	0.944815	0.943645	SNCG/SLC18A2/RAB3B/CHRNB2	4
BP	GO:0044784	metaphase/anaphase transition of cell cycle	4/487	17/5965	0.0444418	0.944815	0.943645	CCNB1/ATM/BUB3/ZNF207	4
BP	GO:0045839	negative regulation of mitotic nuclear division	4/487	17/5965	0.0444418	0.944815	0.943645	CCNB1/ATM/BUB3/ZNF207	4
BP	GO:0051306	mitotic sister chromatid separation	4/487	17/5965	0.0444418	0.944815	0.943645	CCNB1/ATM/BUB3/ZNF207	4
BP	GO:1903538	regulation of meiotic cell cycle process involved in oocyte maturation	4/487	17/5965	0.0444418	0.944815	0.943645	CDC20/CCNB1/CDK7/GPR3	4
BP	GO:0010629	negative regulation of gene expression	45/487	429/5965	0.0449458	0.944815	0.943645	AURKB/DMRT1/OPRD1/EPO/PPARD/NR1H3/ID2/PARK7/XIAP/ATM/ACVR1B/CSDC2/KLF10/SOX17/CNOT7/NFIB/LHX2/SHC1/ZHX3/KLF3/CPEB2/CBX4/IQGAP3/BARX2/BCDIN3D/JAZF1/ZNF366/USP2/GLI2/ZNF174/ZNF263/EED/CARHSP1/PAIP2/UXT/TBL1XR1/HOXB13/RIOX1/MEN1/TBX20/ARID5A/PNPT1/RNPS1/NKX3-1/LOC106510170	45
BP	GO:0044703	multi-organism reproductive process	30/487	268/5965	0.0455141	0.944815	0.943645	RLN2/SPAM1/DMRT1/EPO/PPARD/CDC20/CCNB1/ZAN/LIF/ELSPBP1/CFTR/CTCFL/OAZ3/HMX3/ACVR1B/SOX17/PYGO1/CDK7/SPIN1/SPESP1/GPR3/CELF3/HOXA9/HOXA11/PAIP2/DPY19L2/HOXA10/EIF2S2/TDRKH/TSSK3	30
BP	GO:0140014	mitotic nuclear division	11/487	77/5965	0.0468045	0.944815	0.943645	AURKB/DMRT1/CDC20/CCNB1/ATM/STAG2/BUB3/AKAP8/AKAP8L/CDCA5/ZNF207	11
BP	GO:0007338	single fertilization	8/487	50/5965	0.0476773	0.944815	0.943645	RLN2/SPAM1/ZAN/ELSPBP1/SPESP1/HOXA9/HOXA11/HOXA10	8
BP	GO:0036294	cellular response to decreased oxygen levels	6/487	33/5965	0.0479708	0.944815	0.943645	PRL/VEGFA/OPRD1/PPARD/BNIP3L/NKX3-1	6
BP	GO:0071456	cellular response to hypoxia	6/487	33/5965	0.0479708	0.944815	0.943645	PRL/VEGFA/OPRD1/PPARD/BNIP3L/NKX3-1	6
BP	GO:0072009	nephron epithelium development	6/487	33/5965	0.0479708	0.944815	0.943645	LIF/TACSTD2/PROM1/SALL1/HOXA11/HOXB7	6
BP	GO:0033045	regulation of sister chromatid segregation	5/487	25/5965	0.0482271	0.944815	0.943645	CCNB1/ATM/BUB3/CDCA5/ZNF207	5
BP	GO:0060425	lung morphogenesis	5/487	25/5965	0.0482271	0.944815	0.943645	LIF/NFIB/HOXA5/HHIP/SPRY1	5
BP	GO:0061180	mammary gland epithelium development	5/487	25/5965	0.0482271	0.944815	0.943645	ID2/HOXA5/IQGAP3/GLI2/EPHA2	5
BP	GO:0072088	nephron epithelium morphogenesis	5/487	25/5965	0.0482271	0.944815	0.943645	LIF/TACSTD2/SALL1/HOXA11/HOXB7	5
BP	GO:0045892	negative regulation of transcription, DNA-templated	31/487	280/5965	0.0482312	0.944815	0.943645	AURKB/DMRT1/EPO/PPARD/NR1H3/ID2/KLF10/SOX17/CNOT7/NFIB/SHC1/ZHX3/KLF3/CBX4/BARX2/JAZF1/ZNF366/USP2/GLI2/ZNF174/ZNF263/EED/UXT/TBL1XR1/HOXB13/RIOX1/MEN1/TBX20/ARID5A/NKX3-1/LOC106510170	31
BP	GO:0048732	gland development	17/487	136/5965	0.0499152	0.944815	0.943645	PRL/HNF1B/CAPN1/ID2/SERPINF1/PSAP/NFIB/SLC9A3R1/HOXA5/IQGAP3/HOXA9/HOXA3/SALL1/GLI2/EPHA2/HOXB13/NKX3-1	17
BP	GO:0016999	antibiotic metabolic process	7/487	42/5965	0.0513585	0.944815	0.943645	PRL/ACO2/ESD/SULT2A1/PARK7/ACSS2/FH	7
BP	GO:1902679	negative regulation of RNA biosynthetic process	31/487	282/5965	0.052229	0.944815	0.943645	AURKB/DMRT1/EPO/PPARD/NR1H3/ID2/KLF10/SOX17/CNOT7/NFIB/SHC1/ZHX3/KLF3/CBX4/BARX2/JAZF1/ZNF366/USP2/GLI2/ZNF174/ZNF263/EED/UXT/TBL1XR1/HOXB13/RIOX1/MEN1/TBX20/ARID5A/NKX3-1/LOC106510170	31
BP	GO:1903507	negative regulation of nucleic acid-templated transcription	31/487	282/5965	0.052229	0.944815	0.943645	AURKB/DMRT1/EPO/PPARD/NR1H3/ID2/KLF10/SOX17/CNOT7/NFIB/SHC1/ZHX3/KLF3/CBX4/BARX2/JAZF1/ZNF366/USP2/GLI2/ZNF174/ZNF263/EED/UXT/TBL1XR1/HOXB13/RIOX1/MEN1/TBX20/ARID5A/NKX3-1/LOC106510170	31
BP	GO:0016570	histone modification	15/487	117/5965	0.0524283	0.944815	0.943645	AURKB/JAK2/CCNB1/LIF/ATM/CTCFL/TAF9/POLE3/WAC/AKAP8/AKAP8L/EED/TBL1XR1/MEN1/RPS6KA4	15
BP	GO:0009566	fertilization	9/487	60/5965	0.0527441	0.944815	0.943645	RLN2/SPAM1/ZAN/ELSPBP1/SPESP1/HOXA9/HOXA11/HOXA10/TDRKH	9
BP	GO:1901799	negative regulation of proteasomal protein catabolic process	4/487	18/5965	0.0535811	0.944815	0.943645	PARK7/TAF9/WAC/LOC100517855	4
BP	GO:1903537	meiotic cell cycle process involved in oocyte maturation	4/487	18/5965	0.0535811	0.944815	0.943645	CDC20/CCNB1/CDK7/GPR3	4
BP	GO:1905818	regulation of chromosome separation	4/487	18/5965	0.0535811	0.944815	0.943645	CCNB1/ATM/BUB3/ZNF207	4
BP	GO:0008277	regulation of G protein-coupled receptor signaling pathway	6/487	34/5965	0.0544077	0.944815	0.943645	C3/RGS1/ADRB2/ROCK1/HOMER2/GPRASP1	6
BP	GO:1902850	microtubule cytoskeleton organization involved in mitosis	6/487	34/5965	0.0544077	0.944815	0.943645	AURKB/CDC20/CCNB1/STAG2/ZNF207/SPRY1	6
BP	GO:1905269	positive regulation of chromatin organization	6/487	34/5965	0.0544077	0.944815	0.943645	CCNB1/LIF/AKAP8/AKAP8L/EED/RPS6KA4	6
BP	GO:0021955	central nervous system neuron axonogenesis	3/487	11/5965	0.0544411	0.944815	0.943645	NFIB/CHRNB2/GLI2	3
BP	GO:0032800	receptor biosynthetic process	3/487	11/5965	0.0544411	0.944815	0.943645	HOXA5/ANKRD13C/ACHE	3
BP	GO:0060612	adipose tissue development	3/487	11/5965	0.0544411	0.944815	0.943645	PPARD/ID2/TBL1XR1	3
BP	GO:0061036	positive regulation of cartilage development	3/487	11/5965	0.0544411	0.944815	0.943645	BMPR1B/CYR61/HOXA11	3
BP	GO:1901890	positive regulation of cell junction assembly	3/487	11/5965	0.0544411	0.944815	0.943645	VEGFA/ROCK1/THY1	3
BP	GO:1903393	positive regulation of adherens junction organization	3/487	11/5965	0.0544411	0.944815	0.943645	VEGFA/ROCK1/THY1	3
BP	GO:0001654	eye development	11/487	79/5965	0.0547466	0.944815	0.943645	LHX2/VAX1/THY1/PROM1/AGTPBP1/FZD5/NF2/EPHA2/ACHE/FOXL2/PTF1A	11
BP	GO:0150063	visual system development	11/487	79/5965	0.0547466	0.944815	0.943645	LHX2/VAX1/THY1/PROM1/AGTPBP1/FZD5/NF2/EPHA2/ACHE/FOXL2/PTF1A	11
BP	GO:0061564	axon development	15/487	118/5965	0.0557691	0.944815	0.943645	LPAR3/EFNA1/DPYSL2/NFIB/LHX2/VAX1/THY1/ETV1/CHRNB2/GLI2/SEMA6A/NUMB/B3GNT2/LINGO4/GAP43	15
BP	GO:0000041	transition metal ion transport	5/487	26/5965	0.0558656	0.944815	0.943645	SLC30A1/RAB11B/SLC31A2/ARHGAP1/LOC100517855	5
BP	GO:0001556	oocyte maturation	5/487	26/5965	0.0558656	0.944815	0.943645	RLN2/CDC20/CCNB1/CDK7/GPR3	5
BP	GO:0072028	nephron morphogenesis	5/487	26/5965	0.0558656	0.944815	0.943645	LIF/TACSTD2/SALL1/HOXA11/HOXB7	5
BP	GO:0060541	respiratory system development	10/487	70/5965	0.0564223	0.948681	0.947507	SLC23A1/LIF/RC3H2/NFIB/ZFPM2/HOXA5/CCBE1/GLI2/HHIP/SPRY1	10
BP	GO:0051253	negative regulation of RNA metabolic process	33/487	306/5965	0.0576512	0.961407	0.960217	AURKB/DMRT1/EPO/PPARD/NR1H3/ID2/KLF10/SOX17/CNOT7/NFIB/SHC1/ZHX3/KLF3/CBX4/BARX2/BCDIN3D/JAZF1/ZNF366/USP2/GLI2/ZNF174/ZNF263/EED/UXT/TBL1XR1/HOXB13/RIOX1/MEN1/TBX20/ARID5A/RNPS1/NKX3-1/LOC106510170	33
BP	GO:0051093	negative regulation of developmental process	30/487	274/5965	0.0579779	0.961407	0.960217	IL18/PPARD/ROCK1/CCNB1/CXCL14/ID2/SERPINF1/SRGN/EFNA1/RC3H2/SOX17/PRTG/NFIB/LHX2/VAX1/THY1/ZFPM2/HOXA5/TACSTD2/GPR3/GTF2I/DUSP10/HOXA9/TRIM62/GLI2/EPHA2/RIOX1/MEN1/OMA1/NKX3-1	30
BP	GO:0042177	negative regulation of protein catabolic process	6/487	35/5965	0.0613423	0.961407	0.960217	TIMP1/PARK7/AZIN1/TAF9/WAC/LOC100517855	6
BP	GO:0050954	sensory perception of mechanical stimulus	6/487	35/5965	0.0613423	0.961407	0.960217	HOMER2/SLC9A3R1/CACNA1D/CHRNB2/HOXA1/USP53	6
BP	GO:0048608	reproductive structure development	18/487	150/5965	0.0619948	0.961407	0.960217	HNF1B/DMRT1/PPARD/LIF/SERPINF1/PSAP/CYR61/ZFPM2/FZD5/HOXA9/SALL1/GLI2/HOXA11/HOXB13/HOXA10/EIF2S2/FOXL2/NKX3-1	18
BP	GO:0008584	male gonad development	7/487	44/5965	0.063499	0.961407	0.960217	DMRT1/ZFPM2/HOXA9/HOXA11/HOXA10/EIF2S2/NKX3-1	7
BP	GO:0046546	development of primary male sexual characteristics	7/487	44/5965	0.063499	0.961407	0.960217	DMRT1/ZFPM2/HOXA9/HOXA11/HOXA10/EIF2S2/NKX3-1	7
BP	GO:0048880	sensory system development	11/487	81/5965	0.0635417	0.961407	0.960217	LHX2/VAX1/THY1/PROM1/AGTPBP1/FZD5/NF2/EPHA2/ACHE/FOXL2/PTF1A	11
BP	GO:0015844	monoamine transport	4/487	19/5965	0.0636575	0.961407	0.960217	PARK7/SNCG/RAB3B/CHRNB2	4
BP	GO:0032613	interleukin-10 production	4/487	19/5965	0.0636575	0.961407	0.960217	TLR2/CD274/TNFRSF9/PRKCZ	4
BP	GO:0046427	positive regulation of JAK-STAT cascade	4/487	19/5965	0.0636575	0.961407	0.960217	IL18/JAK2/EPO/LIF	4
BP	GO:1900193	regulation of oocyte maturation	4/487	19/5965	0.0636575	0.961407	0.960217	CDC20/CCNB1/CDK7/GPR3	4
BP	GO:1903051	negative regulation of proteolysis involved in cellular protein catabolic process	4/487	19/5965	0.0636575	0.961407	0.960217	PARK7/TAF9/WAC/LOC100517855	4
BP	GO:1904894	positive regulation of STAT cascade	4/487	19/5965	0.0636575	0.961407	0.960217	IL18/JAK2/EPO/LIF	4
BP	GO:2000514	regulation of CD4-positive, alpha-beta T cell activation	4/487	19/5965	0.0636575	0.961407	0.960217	IL18/CD274/RC3H2/PRKCZ	4
BP	GO:2001244	positive regulation of intrinsic apoptotic signaling pathway	4/487	19/5965	0.0636575	0.961407	0.960217	PARK7/SLC9A3R1/PLAGL2/NKX3-1	4
BP	GO:0007626	locomotory behavior	8/487	53/5965	0.063718	0.961407	0.960217	OPRD1/ID2/PARK7/SNCG/SLC18A2/CHRNB2/AGTPBP1/USP2	8
BP	GO:0001952	regulation of cell-matrix adhesion	5/487	27/5965	0.0641603	0.961407	0.960217	PLET1/VEGFA/ROCK1/ADAM15/THY1	5
BP	GO:0007052	mitotic spindle organization	5/487	27/5965	0.0641603	0.961407	0.960217	AURKB/CDC20/CCNB1/STAG2/ZNF207	5
BP	GO:0008344	adult locomotory behavior	5/487	27/5965	0.0641603	0.961407	0.960217	OPRD1/ID2/PARK7/SNCG/AGTPBP1	5
BP	GO:1901224	positive regulation of NIK/NF-kappaB signaling	5/487	27/5965	0.0641603	0.961407	0.960217	TLR2/IL18/RC3H2/TNFSF14/TRIP6	5
BP	GO:0061458	reproductive system development	18/487	151/5965	0.0653089	0.963875	0.962682	HNF1B/DMRT1/PPARD/LIF/SERPINF1/PSAP/CYR61/ZFPM2/FZD5/HOXA9/SALL1/GLI2/HOXA11/HOXB13/HOXA10/EIF2S2/FOXL2/NKX3-1	18
BP	GO:0016569	covalent chromatin modification	15/487	121/5965	0.0666616	0.963875	0.962682	AURKB/JAK2/CCNB1/LIF/ATM/CTCFL/TAF9/POLE3/WAC/AKAP8/AKAP8L/EED/TBL1XR1/MEN1/RPS6KA4	15
BP	GO:0042391	regulation of membrane potential	11/487	82/5965	0.0682661	0.963875	0.962682	OPRD1/CFTR/GBA/PARK7/INSYN1/CACNA1D/CHRNB2/SLC25A33/HCN3/USP53/RANGRF	11
BP	GO:0061448	connective tissue development	11/487	82/5965	0.0682661	0.963875	0.962682	BMPR1B/PPARD/ID2/CYR61/NFIB/HOXA5/BARX2/HOXA3/GLI2/HOXA11/TBL1XR1	11
BP	GO:0001881	receptor recycling	3/487	12/5965	0.0683244	0.963875	0.962682	RAB11B/ACHE/NSF	3
BP	GO:0001954	positive regulation of cell-matrix adhesion	3/487	12/5965	0.0683244	0.963875	0.962682	VEGFA/ROCK1/THY1	3
BP	GO:0019432	triglyceride biosynthetic process	3/487	12/5965	0.0683244	0.963875	0.962682	C3/PCK1/LPIN1	3
BP	GO:0032435	negative regulation of proteasomal ubiquitin-dependent protein catabolic process	3/487	12/5965	0.0683244	0.963875	0.962682	PARK7/TAF9/WAC	3
BP	GO:0045622	regulation of T-helper cell differentiation	3/487	12/5965	0.0683244	0.963875	0.962682	IL18/RC3H2/PRKCZ	3
BP	GO:0046460	neutral lipid biosynthetic process	3/487	12/5965	0.0683244	0.963875	0.962682	C3/PCK1/LPIN1	3
BP	GO:0046463	acylglycerol biosynthetic process	3/487	12/5965	0.0683244	0.963875	0.962682	C3/PCK1/LPIN1	3
BP	GO:0048566	embryonic digestive tract development	3/487	12/5965	0.0683244	0.963875	0.962682	ID2/SALL1/GLI2	3
BP	GO:0072006	nephron development	6/487	36/5965	0.0687765	0.965542	0.964347	LIF/TACSTD2/PROM1/SALL1/HOXA11/HOXB7	6
BP	GO:0007088	regulation of mitotic nuclear division	7/487	45/5965	0.0701702	0.980348	0.979135	DMRT1/CCNB1/ATM/STAG2/BUB3/CDCA5/ZNF207	7
BP	GO:2000113	negative regulation of cellular macromolecule biosynthetic process	35/487	334/5965	0.0720327	0.980562	0.979349	AURKB/DMRT1/EPO/PPARD/NR1H3/ID2/KLF10/SOX17/CNOT7/STAG2/NFIB/SHC1/ZHX3/KLF3/CPEB2/CBX4/ENPP7/BARX2/JAZF1/ZNF366/USP2/GLI2/ZNF174/ZNF263/EED/PAIP2/UXT/TBL1XR1/HOXB13/RIOX1/MEN1/TBX20/ARID5A/NKX3-1/LOC106510170	35
BP	GO:0032091	negative regulation of protein binding	5/487	28/5965	0.0731071	0.980562	0.979349	ADRB2/ROCK1/PARK7/ADAM15/NKX3-1	5
BP	GO:0048599	oocyte development	5/487	28/5965	0.0731071	0.980562	0.979349	RLN2/CDC20/CCNB1/CDK7/GPR3	5
BP	GO:0002260	lymphocyte homeostasis	4/487	20/5965	0.0746512	0.980562	0.979349	BCL10/RC3H2/TNFRSF17/SH2B2	4
BP	GO:0033047	regulation of mitotic sister chromatid segregation	4/487	20/5965	0.0746512	0.980562	0.979349	CCNB1/ATM/BUB3/ZNF207	4
BP	GO:0050852	T cell receptor signaling pathway	4/487	20/5965	0.0746512	0.980562	0.979349	BCL10/RC3H2/BTNL2/THY1	4
BP	GO:0051899	membrane depolarization	4/487	20/5965	0.0746512	0.980562	0.979349	PARK7/CACNA1D/CHRNB2/RANGRF	4
BP	GO:0060281	regulation of oocyte development	4/487	20/5965	0.0746512	0.980562	0.979349	CDC20/CCNB1/CDK7/GPR3	4
BP	GO:0060359	response to ammonium ion	4/487	20/5965	0.0746512	0.980562	0.979349	PPP2R2A/ABAT/HOMER2/CHRNB2	4
BP	GO:0070373	negative regulation of ERK1 and ERK2 cascade	4/487	20/5965	0.0746512	0.980562	0.979349	LIF/SLC9A3R1/DUSP10/SPRY1	4
BP	GO:0098876	vesicle-mediated transport to the plasma membrane	4/487	20/5965	0.0746512	0.980562	0.979349	VPS26A/RAB11B/SNX27/RAB26	4
BP	GO:1903429	regulation of cell maturation	4/487	20/5965	0.0746512	0.980562	0.979349	CDC20/CCNB1/CDK7/GPR3	4
BP	GO:1905879	regulation of oogenesis	4/487	20/5965	0.0746512	0.980562	0.979349	CDC20/CCNB1/CDK7/GPR3	4
BP	GO:0048609	multicellular organismal reproductive process	24/487	217/5965	0.0763405	0.980562	0.979349	RLN2/DMRT1/CDC20/CCNB1/LIF/ELSPBP1/CFTR/CTCFL/OAZ3/HMX3/SOX17/PYGO1/CDK7/SPIN1/GPR3/CELF3/HOXA9/HOXA11/PAIP2/DPY19L2/HOXA10/EIF2S2/TDRKH/TSSK3	24
BP	GO:0051251	positive regulation of lymphocyte activation	10/487	74/5965	0.0766908	0.980562	0.979349	IL18/CD274/BCL10/BTNL2/THY1/AP1G1/CHRNB2/DUSP10/TNFSF14/PRKCZ	10
BP	GO:0031056	regulation of histone modification	7/487	46/5965	0.0772436	0.980562	0.979349	CCNB1/LIF/CTCFL/AKAP8/AKAP8L/EED/RPS6KA4	7
BP	GO:0018108	peptidyl-tyrosine phosphorylation	11/487	84/5965	0.078379	0.980562	0.979349	IL18/VEGFA/JAK2/EPO/LIF/EFNA1/CNOT7/PLPP3/NF2/PRKCZ/MLST8	11
BP	GO:0070482	response to oxygen levels	9/487	65/5965	0.0799504	0.980562	0.979349	PRL/VEGFA/OPRD1/EPO/PPARD/BNIP3L/TM9SF4/CHRNB2/NKX3-1	9
BP	GO:1903046	meiotic cell cycle process	9/487	65/5965	0.0799504	0.980562	0.979349	DMRT1/CDC20/CCNB1/LIF/CDK7/GPR3/RAD1/MND1/TDRKH	9
BP	GO:0009994	oocyte differentiation	5/487	29/5965	0.0826976	0.980562	0.979349	RLN2/CDC20/CCNB1/CDK7/GPR3	5
BP	GO:0030177	positive regulation of Wnt signaling pathway	5/487	29/5965	0.0826976	0.980562	0.979349	TLR2/XIAP/DKK2/SALL1/TBL1XR1	5
BP	GO:0045454	cell redox homeostasis	5/487	29/5965	0.0826976	0.980562	0.979349	PRDX5/GLRX5/PTGES2/ERP44/TMX4	5
BP	GO:0050851	antigen receptor-mediated signaling pathway	5/487	29/5965	0.0826976	0.980562	0.979349	BCL10/RC3H2/BTNL2/THY1/SH2B2	5
BP	GO:2000243	positive regulation of reproductive process	5/487	29/5965	0.0826976	0.980562	0.979349	RLN2/CDC20/ACVR1B/CDK7/ZFPM2	5
BP	GO:0050870	positive regulation of T cell activation	8/487	56/5965	0.0827573	0.980562	0.979349	IL18/CD274/BCL10/BTNL2/THY1/DUSP10/TNFSF14/PRKCZ	8
BP	GO:0030866	cortical actin cytoskeleton organization	3/487	13/5965	0.08363	0.980562	0.979349	ROCK1/EPB41/EHD2	3
BP	GO:0043243	positive regulation of protein complex disassembly	3/487	13/5965	0.08363	0.980562	0.979349	ADRB2/GBA/CALCOCO2	3
BP	GO:0048483	autonomic nervous system development	3/487	13/5965	0.08363	0.980562	0.979349	EDNRA/HOXB1/HOXB2	3
BP	GO:0050854	regulation of antigen receptor-mediated signaling pathway	3/487	13/5965	0.08363	0.980562	0.979349	BCL10/BTNL2/THY1	3
BP	GO:0050856	regulation of T cell receptor signaling pathway	3/487	13/5965	0.08363	0.980562	0.979349	BCL10/BTNL2/THY1	3
BP	GO:0055090	acylglycerol homeostasis	3/487	13/5965	0.08363	0.980562	0.979349	IL18/NR1H3/ANGPTL4	3
BP	GO:0070328	triglyceride homeostasis	3/487	13/5965	0.08363	0.980562	0.979349	IL18/NR1H3/ANGPTL4	3
BP	GO:0098900	regulation of action potential	3/487	13/5965	0.08363	0.980562	0.979349	GBA/CHRNB2/RANGRF	3
BP	GO:2000059	negative regulation of ubiquitin-dependent protein catabolic process	3/487	13/5965	0.08363	0.980562	0.979349	PARK7/TAF9/WAC	3
BP	GO:0019953	sexual reproduction	25/487	230/5965	0.0838153	0.980562	0.979349	RLN2/SPAM1/DMRT1/CDC20/CCNB1/ZAN/ELSPBP1/CFTR/CTCFL/OAZ3/SOX17/PYGO1/CDK7/SPIN1/SPESP1/GPR3/CELF3/HOXA9/HOXA11/PAIP2/DPY19L2/HOXA10/EIF2S2/TDRKH/TSSK3	25
BP	GO:0009890	negative regulation of biosynthetic process	38/487	372/5965	0.0846222	0.980562	0.979349	AURKB/PRL/DMRT1/EPO/PPARD/NR1H3/ID2/PARK7/KLF10/SOX17/CNOT7/STAG2/CLK2/NFIB/SHC1/ZHX3/KLF3/CPEB2/CBX4/ENPP7/BARX2/JAZF1/ZNF366/USP2/GLI2/ZNF174/ZNF263/EED/PAIP2/UXT/TBL1XR1/HOXB13/RIOX1/MEN1/TBX20/ARID5A/NKX3-1/LOC106510170	38
BP	GO:0043409	negative regulation of MAPK cascade	7/487	47/5965	0.0847183	0.980562	0.979349	LIF/GBA/SLC9A3R1/DUSP10/NF2/MEN1/SPRY1	7
BP	GO:0007498	mesoderm development	6/487	38/5965	0.0851375	0.980562	0.979349	SOX17/LHX2/NF2/HOXA11/EPHA2/PALB2	6
BP	GO:0061351	neural precursor cell proliferation	6/487	38/5965	0.0851375	0.980562	0.979349	ID2/LHX2/VAX1/NF2/NUMB/HHIP	6
BP	GO:0000902	cell morphogenesis	27/487	252/5965	0.0854102	0.980562	0.979349	VEGFA/ROCK1/UPK3A/ID2/LPAR3/EFNA1/DPYSL2/SOX17/NFIB/LHX2/VAX1/SLC9A3R1/THY1/TACSTD2/WASF2/ETV1/CSNK1A1/CHRNB2/GLI2/SEMA6A/NUMB/EPHA2/BHLHB9/B3GNT2/PRKCZ/LINGO4/GAP43	27
BP	GO:0006643	membrane lipid metabolic process	9/487	66/5965	0.0862524	0.980562	0.979349	GBA/PIGK/CERS4/PSAP/CYR61/PIGC/LOC100512977/ENPP7/B3GALT2	9
BP	GO:0030111	regulation of Wnt signaling pathway	9/487	66/5965	0.0862524	0.980562	0.979349	TLR2/XIAP/SOX17/SLC9A3R1/PLPP3/OTULIN/DKK2/SALL1/TBL1XR1	9
BP	GO:0090183	regulation of kidney development	4/487	21/5965	0.0865342	0.980562	0.979349	LIF/TACSTD2/PROM1/HOXB7	4
BP	GO:1901888	regulation of cell junction assembly	4/487	21/5965	0.0865342	0.980562	0.979349	VEGFA/ROCK1/THY1/FZD5	4
BP	GO:0018212	peptidyl-tyrosine modification	11/487	86/5965	0.0893856	0.980562	0.979349	IL18/VEGFA/JAK2/EPO/LIF/EFNA1/CNOT7/PLPP3/NF2/PRKCZ/MLST8	11
BP	GO:0072080	nephron tubule development	5/487	30/5965	0.0929193	0.980562	0.979349	LIF/TACSTD2/PROM1/HOXA11/HOXB7	5
BP	GO:0097305	response to alcohol	5/487	30/5965	0.0929193	0.980562	0.979349	CFTR/PMVK/ADAM15/CHRNB2/AKAP8	5
BP	GO:2001023	regulation of response to drug	5/487	30/5965	0.0929193	0.980562	0.979349	PARK7/SNCG/PSAP/RAB3B/CHRNB2	5
BP	GO:0010558	negative regulation of macromolecule biosynthetic process	35/487	342/5965	0.0932338	0.980562	0.979349	AURKB/DMRT1/EPO/PPARD/NR1H3/ID2/KLF10/SOX17/CNOT7/STAG2/NFIB/SHC1/ZHX3/KLF3/CPEB2/CBX4/ENPP7/BARX2/JAZF1/ZNF366/USP2/GLI2/ZNF174/ZNF263/EED/PAIP2/UXT/TBL1XR1/HOXB13/RIOX1/MEN1/TBX20/ARID5A/NKX3-1/LOC106510170	35
BP	GO:0045934	negative regulation of nucleobase-containing compound metabolic process	35/487	342/5965	0.0932338	0.980562	0.979349	AURKB/DMRT1/EPO/PPARD/NR1H3/ID2/KLF10/SOX17/CNOT7/STAG2/NFIB/SHC1/ZHX3/KLF3/CBX4/ENPP7/BARX2/BCDIN3D/JAZF1/ZNF366/USP2/GLI2/ZNF174/ZNF263/EED/UXT/TBL1XR1/HOXB13/RIOX1/MEN1/TBX20/ARID5A/RNPS1/NKX3-1/LOC106510170	35
BP	GO:0007155	cell adhesion	32/487	309/5965	0.093338	0.980562	0.979349	PLET1/CD2/IL18/VEGFA/JAK2/PPARD/ROCK1/TNC/ZAN/CD274/BCL10/ISLR/RC3H2/ADAM15/CYR61/CRNN/SHC1/BTNL2/THY1/TACSTD2/TM9SF4/PLPP3/EPHB4/DUSP10/TNFSF14/PARVG/NF2/EPHA2/PRKCZ/ACHE/HAPLN2/BCAN	32
BP	GO:0030326	embryonic limb morphogenesis	6/487	39/5965	0.094055	0.980562	0.979349	HOXA9/SALL1/GLI2/HOXA11/TMEM107/HOXA10	6
BP	GO:0030902	hindbrain development	6/487	39/5965	0.094055	0.980562	0.979349	NFIB/AGTPBP1/GLI2/HOXB1/HOXB2/PTF1A	6
BP	GO:0035113	embryonic appendage morphogenesis	6/487	39/5965	0.094055	0.980562	0.979349	HOXA9/SALL1/GLI2/HOXA11/TMEM107/HOXA10	6
BP	GO:0007417	central nervous system development	22/487	201/5965	0.0946993	0.980562	0.979349	SLC23A1/LIF/ID2/DPYSL2/HMX3/NFIB/LHX2/VAX1/PLPP3/CHRNB2/DUSP10/AGTPBP1/SALL1/GLI2/NF2/HOXB1/HOXB2/NUMB/TBX20/PTF1A/HAPLN2/BCAN	22
BP	GO:0002696	positive regulation of leukocyte activation	11/487	87/5965	0.0952254	0.980562	0.979349	IL18/CD274/BCL10/BTNL2/THY1/AP1G1/CHRNB2/DUSP10/IL33/TNFSF14/PRKCZ	11
BP	GO:1903039	positive regulation of leukocyte cell-cell adhesion	8/487	58/5965	0.0971271	0.980562	0.979349	IL18/CD274/BCL10/BTNL2/THY1/DUSP10/TNFSF14/PRKCZ	8
BP	GO:0031327	negative regulation of cellular biosynthetic process	37/487	366/5965	0.0985696	0.980562	0.979349	AURKB/PRL/DMRT1/EPO/PPARD/NR1H3/ID2/KLF10/SOX17/CNOT7/STAG2/CLK2/NFIB/SHC1/ZHX3/KLF3/CPEB2/CBX4/ENPP7/BARX2/JAZF1/ZNF366/USP2/GLI2/ZNF174/ZNF263/EED/PAIP2/UXT/TBL1XR1/HOXB13/RIOX1/MEN1/TBX20/ARID5A/NKX3-1/LOC106510170	37
BP	GO:0002011	morphogenesis of an epithelial sheet	4/487	22/5965	0.0992712	0.980562	0.979349	PLET1/CYR61/HOXB2/TBX20	4
BP	GO:0042733	embryonic digit morphogenesis	4/487	22/5965	0.0992712	0.980562	0.979349	SALL1/GLI2/HOXA11/TMEM107	4
BP	GO:1903363	negative regulation of cellular protein catabolic process	4/487	22/5965	0.0992712	0.980562	0.979349	PARK7/TAF9/WAC/LOC100517855	4
BP	GO:0002724	regulation of T cell cytokine production	3/487	14/5965	0.100247	0.980562	0.979349	IL18/FZD5/PRKCZ	3
BP	GO:0007405	neuroblast proliferation	3/487	14/5965	0.100247	0.980562	0.979349	VAX1/NUMB/HHIP	3
BP	GO:0008299	isoprenoid biosynthetic process	3/487	14/5965	0.100247	0.980562	0.979349	PMVK/FDPS/HMGCS1	3
BP	GO:0010812	negative regulation of cell-substrate adhesion	3/487	14/5965	0.100247	0.980562	0.979349	PLET1/ADAM15/TACSTD2	3
BP	GO:0030865	cortical cytoskeleton organization	3/487	14/5965	0.100247	0.980562	0.979349	ROCK1/EPB41/EHD2	3
BP	GO:0043370	regulation of CD4-positive, alpha-beta T cell differentiation	3/487	14/5965	0.100247	0.980562	0.979349	IL18/RC3H2/PRKCZ	3
BP	GO:0060042	retina morphogenesis in camera-type eye	3/487	14/5965	0.100247	0.980562	0.979349	THY1/PROM1/PTF1A	3
BP	GO:2000008	regulation of protein localization to cell surface	3/487	14/5965	0.100247	0.980562	0.979349	TM9SF4/RAB11B/RANGRF	3
BP	GO:0050731	positive regulation of peptidyl-tyrosine phosphorylation	7/487	49/5965	0.10086	0.980562	0.979349	IL18/VEGFA/JAK2/EPO/LIF/PLPP3/MLST8	7
BP	GO:0050821	protein stabilization	7/487	49/5965	0.10086	0.980562	0.979349	PARK7/SOX17/CDK7/PLPP3/TAF9/USP2/ZNF207	7
BP	GO:0051100	negative regulation of binding	7/487	49/5965	0.10086	0.980562	0.979349	ADRB2/ROCK1/ID2/PARK7/ADAM15/LHX2/NKX3-1	7
BP	GO:0071453	cellular response to oxygen levels	6/487	40/5965	0.103454	0.980562	0.979349	PRL/VEGFA/OPRD1/PPARD/BNIP3L/NKX3-1	6
BP	GO:0014066	regulation of phosphatidylinositol 3-kinase signaling	5/487	31/5965	0.103756	0.980562	0.979349	IL18/PPARD/PIK3IP1/SLC9A3R1/NKX3-1	5
BP	GO:0016525	negative regulation of angiogenesis	5/487	31/5965	0.103756	0.980562	0.979349	ROCK1/SERPINF1/HOXA5/GTF2I/EPHA2	5
BP	GO:0035282	segmentation	5/487	31/5965	0.103756	0.980562	0.979349	POFUT1/FZD5/PALB2/DMRT2/NKX3-1	5
BP	GO:0061326	renal tubule development	5/487	31/5965	0.103756	0.980562	0.979349	LIF/TACSTD2/PROM1/HOXA11/HOXB7	5
BP	GO:0140053	mitochondrial gene expression	5/487	31/5965	0.103756	0.980562	0.979349	RCC1L/SLC25A33/MRPL10/EARS2/MRPS17	5
BP	GO:2000181	negative regulation of blood vessel morphogenesis	5/487	31/5965	0.103756	0.980562	0.979349	ROCK1/SERPINF1/HOXA5/GTF2I/EPHA2	5
BP	GO:0071695	anatomical structure maturation	8/487	59/5965	0.10481	0.980562	0.979349	RLN2/EPO/CDC20/CCNB1/CDK7/HOXA5/GPR3/HOXB13	8
BP	GO:0022610	biological adhesion	32/487	313/5965	0.106031	0.980562	0.979349	PLET1/CD2/IL18/VEGFA/JAK2/PPARD/ROCK1/TNC/ZAN/CD274/BCL10/ISLR/RC3H2/ADAM15/CYR61/CRNN/SHC1/BTNL2/THY1/TACSTD2/TM9SF4/PLPP3/EPHB4/DUSP10/TNFSF14/PARVG/NF2/EPHA2/PRKCZ/ACHE/HAPLN2/BCAN	32
BP	GO:0045785	positive regulation of cell adhesion	12/487	99/5965	0.106841	0.980562	0.979349	IL18/VEGFA/JAK2/ROCK1/CD274/BCL10/CYR61/BTNL2/THY1/DUSP10/TNFSF14/PRKCZ	12
BP	GO:0010948	negative regulation of cell cycle process	10/487	79/5965	0.107676	0.980562	0.979349	AURKB/DMRT1/CCNB1/LIF/ATM/STAG2/BUB3/GPR3/RAD1/ZNF207	10
BP	GO:0001503	ossification	13/487	110/5965	0.111412	0.980562	0.979349	ID2/SRGN/KLF10/CYR61/ZHX3/HOXA3/GLI2/SNX10/EPHA2/RIOX1/MEN1/ACHE/ANKH	13
BP	GO:0051098	regulation of binding	13/487	110/5965	0.111412	0.980562	0.979349	ADRB2/ROCK1/LIF/ID2/PARK7/ADAM15/LHX2/CCPG1/CDCA5/HOXA3/GREM2/MEN1/NKX3-1	13
BP	GO:0001756	somitogenesis	4/487	23/5965	0.112821	0.980562	0.979349	POFUT1/PALB2/DMRT2/NKX3-1	4
BP	GO:0006637	acyl-CoA metabolic process	4/487	23/5965	0.112821	0.980562	0.979349	PMVK/ACOT6/ACSS2/ELOVL1	4
BP	GO:0007041	lysosomal transport	4/487	23/5965	0.112821	0.980562	0.979349	AP1G1/SNX27/VPS51/GPRASP1	4
BP	GO:0035383	thioester metabolic process	4/487	23/5965	0.112821	0.980562	0.979349	PMVK/ACOT6/ACSS2/ELOVL1	4
BP	GO:0051225	spindle assembly	4/487	23/5965	0.112821	0.980562	0.979349	AURKB/CDC20/STAG2/ZNF207	4
BP	GO:0051304	chromosome separation	4/487	23/5965	0.112821	0.980562	0.979349	CCNB1/ATM/BUB3/ZNF207	4
BP	GO:0051492	regulation of stress fiber assembly	4/487	23/5965	0.112821	0.980562	0.979349	ROCK1/TACSTD2/WASF2/NF2	4
BP	GO:0061035	regulation of cartilage development	4/487	23/5965	0.112821	0.980562	0.979349	BMPR1B/CYR61/GLI2/HOXA11	4
BP	GO:0040007	growth	27/487	260/5965	0.113228	0.980562	0.979349	RLN2/IGFBP1/PPARD/LPAR3/DPYSL2/CTGF/RC3H2/ACVR1B/PSAP/ADAM15/CYR61/SOX17/LHX2/ZFPM2/HOXA5/TAF9/DUSP10/SLC25A33/GLI2/HOXA11/TBL1XR1/HOXB13/PALB2/TBX20/PRKCZ/SPRY1/GAP43	27
BP	GO:1902533	positive regulation of intracellular signal transduction	29/487	282/5965	0.113312	0.980562	0.979349	TLR2/IL18/VEGFA/JAK2/EPO/PPARD/ADRB2/ROCK1/ARAF/LIF/CTH/PARK7/LPAR3/BCL10/RC3H2/PSAP/SHC1/SLC9A3R1/IQGAP3/FZD5/TNFSF14/TRIM62/MAP4K2/BMPER/PRKCZ/TRIP6/PLAGL2/NKX3-1/MLST8	29
BP	GO:0050715	positive regulation of cytokine secretion	6/487	41/5965	0.113323	0.980562	0.979349	TLR2/CD274/BTNL2/IL33/FZD5/PRKCZ	6
BP	GO:0050867	positive regulation of cell activation	11/487	90/5965	0.114086	0.980562	0.979349	IL18/CD274/BCL10/BTNL2/THY1/AP1G1/CHRNB2/DUSP10/IL33/TNFSF14/PRKCZ	11
BP	GO:0051321	meiotic cell cycle	9/487	70/5965	0.114327	0.980562	0.979349	DMRT1/CDC20/CCNB1/LIF/CDK7/GPR3/RAD1/MND1/TDRKH	9
BP	GO:0098813	nuclear chromosome segregation	10/487	80/5965	0.114625	0.980562	0.979349	AURKB/CDC20/CCNB1/ATM/STAG2/BUB3/AKAP8/AKAP8L/CDCA5/ZNF207	10
BP	GO:0001508	action potential	5/487	32/5965	0.115187	0.980562	0.979349	GBA/CACNA1D/CHRNB2/USP53/RANGRF	5
BP	GO:0048593	camera-type eye morphogenesis	5/487	32/5965	0.115187	0.980562	0.979349	THY1/PROM1/FZD5/EPHA2/PTF1A	5
BP	GO:0060993	kidney morphogenesis	5/487	32/5965	0.115187	0.980562	0.979349	LIF/TACSTD2/SALL1/HOXA11/HOXB7	5
BP	GO:0003407	neural retina development	3/487	15/5965	0.118058	0.980562	0.979349	THY1/PROM1/PTF1A	3
BP	GO:0021532	neural tube patterning	3/487	15/5965	0.118058	0.980562	0.979349	SOX17/GLI2/TMEM107	3
BP	GO:0031128	developmental induction	3/487	15/5965	0.118058	0.980562	0.979349	FZD5/HOXA11/SPRY1	3
BP	GO:0032757	positive regulation of interleukin-8 production	3/487	15/5965	0.118058	0.980562	0.979349	TLR2/PARK7/BCL10	3
BP	GO:0035850	epithelial cell differentiation involved in kidney development	3/487	15/5965	0.118058	0.980562	0.979349	LIF/PROM1/SALL1	3
BP	GO:0048286	lung alveolus development	3/487	15/5965	0.118058	0.980562	0.979349	LIF/RC3H2/HOXA5	3
BP	GO:0048546	digestive tract morphogenesis	3/487	15/5965	0.118058	0.980562	0.979349	ID2/SOX17/GLI2	3
BP	GO:0048814	regulation of dendrite morphogenesis	3/487	15/5965	0.118058	0.980562	0.979349	EFNA1/CHRNB2/BHLHB9	3
BP	GO:0051893	regulation of focal adhesion assembly	3/487	15/5965	0.118058	0.980562	0.979349	VEGFA/ROCK1/THY1	3
BP	GO:0051952	regulation of amine transport	3/487	15/5965	0.118058	0.980562	0.979349	SNCG/RAB3B/CHRNB2	3
BP	GO:0060512	prostate gland morphogenesis	3/487	15/5965	0.118058	0.980562	0.979349	GLI2/HOXB13/NKX3-1	3
BP	GO:0060740	prostate gland epithelium morphogenesis	3/487	15/5965	0.118058	0.980562	0.979349	GLI2/HOXB13/NKX3-1	3
BP	GO:0061912	selective autophagy	3/487	15/5965	0.118058	0.980562	0.979349	ADRB2/ATG13/CALCOCO2	3
BP	GO:0090109	regulation of cell-substrate junction assembly	3/487	15/5965	0.118058	0.980562	0.979349	VEGFA/ROCK1/THY1	3
BP	GO:2000649	regulation of sodium ion transmembrane transporter activity	3/487	15/5965	0.118058	0.980562	0.979349	FXYD3/SLC9A3R1/RANGRF	3
BP	GO:0030099	myeloid cell differentiation	15/487	132/5965	0.118288	0.980562	0.979349	VEGFA/JAK2/EPO/LIF/ID2/ACVR1B/KLF10/HOXA5/WASF2/BATF2/HOXA9/PIP4K2A/SNX10/HOXB7/EPHA2	15
BP	GO:0022612	gland morphogenesis	7/487	51/5965	0.118558	0.980562	0.979349	CAPN1/NFIB/SLC9A3R1/GLI2/EPHA2/HOXB13/NKX3-1	7
BP	GO:0046661	male sex differentiation	7/487	51/5965	0.118558	0.980562	0.979349	DMRT1/ZFPM2/HOXA9/HOXA11/HOXA10/EIF2S2/NKX3-1	7
BP	GO:0140013	meiotic nuclear division	7/487	51/5965	0.118558	0.980562	0.979349	DMRT1/CDC20/LIF/GPR3/RAD1/MND1/TDRKH	7
BP	GO:0034762	regulation of transmembrane transport	16/487	143/5965	0.120841	0.980562	0.979349	RLN2/C3/EPO/FXYD3/SLC30A1/PARK7/AZIN2/AZIN1/SLC9A3R1/THY1/CACNA1D/SLC31A2/KCNJ14/MZB1/HCN3/RANGRF	16
BP	GO:0060070	canonical Wnt signaling pathway	9/487	71/5965	0.122051	0.980562	0.979349	XIAP/SOX17/PYGO1/SLC9A3R1/PLPP3/FZD5/OTULIN/DKK2/TBL1XR1	9
BP	GO:0001701	in utero embryonic development	13/487	112/5965	0.123488	0.980562	0.979349	RLN2/CCNB1/LIF/SLC30A1/ZFAND5/ACVR1B/CYR61/SOX17/ZFPM2/FZD5/GLI2/PALB2/EIF2S2	13
BP	GO:0015893	drug transport	6/487	42/5965	0.12365	0.980562	0.979349	PARK7/SNCG/SLC19A3/RAB3B/CHRNB2/ANKH	6
BP	GO:0055076	transition metal ion homeostasis	6/487	42/5965	0.12365	0.980562	0.979349	HMOX2/SLC30A1/HJV/FBXL5/SLC31A2/LOC100517855	6
BP	GO:0023056	positive regulation of signaling	44/487	453/5965	0.123659	0.980562	0.979349	TLR2/IL18/C3/VEGFA/JAK2/EPO/PPARD/ADRB2/ROCK1/ARAF/LIF/GBA/CTH/PARK7/XIAP/LPAR3/BCL10/RC3H2/ACVR1B/PSAP/PDCL/CYR61/SHC1/SLC9A3R1/CCBE1/RAB3B/IQGAP3/CHRNB2/FZD5/TNFSF14/DKK2/SALL1/TRIM62/PAIP2/TBL1XR1/MEN1/MAP4K2/BMPER/PRKCZ/TRIP6/PLAGL2/NSF/NKX3-1/MLST8	44
BP	GO:0010498	proteasomal protein catabolic process	15/487	133/5965	0.123907	0.980562	0.979349	HSP90B1/CDC20/ARAF/GBA/PARK7/BTBD1/PSMD14/RNF185/RMND5B/FBXL5/TAF9/WAC/LOC100517855/TBL1XR1/PSMD12	15
BP	GO:0007420	brain development	16/487	144/5965	0.126306	0.980562	0.979349	SLC23A1/ID2/DPYSL2/HMX3/NFIB/LHX2/VAX1/CHRNB2/AGTPBP1/SALL1/GLI2/NF2/HOXB1/HOXB2/NUMB/PTF1A	16
BP	GO:0043467	regulation of generation of precursor metabolites and energy	4/487	24/5965	0.127136	0.980562	0.979349	CCNB1/PARK7/SLC25A33/EPM2AIP1	4
BP	GO:0051983	regulation of chromosome segregation	5/487	33/5965	0.12719	0.980562	0.979349	CCNB1/ATM/BUB3/CDCA5/ZNF207	5
BP	GO:0072089	stem cell proliferation	5/487	33/5965	0.12719	0.980562	0.979349	SOX17/VAX1/NF2/NUMB/HHIP	5
BP	GO:0009628	response to abiotic stimulus	26/487	253/5965	0.129209	0.980562	0.979349	AURKB/PRL/KMO/VEGFA/OPRD1/EPO/PPARD/ID2/ATM/BCL10/PCK1/BNIP3L/CRNN/CLK2/TM9SF4/RAD1/ETV1/RAB11B/CHRNB2/TNFSF14/USP2/HOXA1/MEN1/USP53/NKX3-1/HIKESHI	26
BP	GO:0022412	cellular process involved in reproduction in multicellular organism	13/487	113/5965	0.129795	0.980562	0.979349	RLN2/SPAM1/CDC20/CCNB1/ELSPBP1/CFTR/CTCFL/PYGO1/CDK7/SPESP1/GPR3/DPY19L2/TDRKH	13
BP	GO:1905114	cell surface receptor signaling pathway involved in cell-cell signaling	13/487	113/5965	0.129795	0.980562	0.979349	TLR2/XIAP/SOX17/PYGO1/INSYN1/SLC9A3R1/PLPP3/FZD5/OTULIN/DKK2/SALL1/GLI2/TBL1XR1	13
BP	GO:0008406	gonad development	9/487	72/5965	0.13005	0.980562	0.979349	DMRT1/ZFPM2/HOXA9/SALL1/HOXA11/HOXA10/EIF2S2/FOXL2/NKX3-1	9
BP	GO:0045137	development of primary sexual characteristics	9/487	72/5965	0.13005	0.980562	0.979349	DMRT1/ZFPM2/HOXA9/SALL1/HOXA11/HOXA10/EIF2S2/FOXL2/NKX3-1	9
BP	GO:0009100	glycoprotein metabolic process	14/487	124/5965	0.133019	0.980562	0.979349	BMPR1B/POFUT1/B3GALNT1/ST6GALNAC5/ST8SIA4/PARK7/PMM1/CHST3/ERP44/B3GNT2/FUT2A/DPY19L2/HYAL4/B3GALT2	14
BP	GO:0048872	homeostasis of number of cells	11/487	93/5965	0.134926	0.980562	0.979349	JAK2/EPO/ID2/BCL10/RC3H2/ACVR1B/HOXA5/TNFRSF17/SH2B2/FH/HOXB6	11
BP	GO:0042176	regulation of protein catabolic process	13/487	114/5965	0.136281	0.980562	0.979349	TIMP1/ARAF/GBA/PARK7/SOX17/PSMD14/AZIN1/FBXL5/TAF9/RAB26/WAC/LOC100517855/NSF	13
BP	GO:0006790	sulfur compound metabolic process	10/487	83/5965	0.136935	0.980562	0.979349	SULT2A1/CTH/PARK7/CHST3/PMVK/ACOT6/ACSS2/ELOVL1/GGT7/HYAL4	10
BP	GO:0010771	negative regulation of cell morphogenesis involved in differentiation	3/487	16/5965	0.136936	0.980562	0.979349	EFNA1/THY1/TACSTD2	3
BP	GO:0046637	regulation of alpha-beta T cell differentiation	3/487	16/5965	0.136936	0.980562	0.979349	IL18/RC3H2/PRKCZ	3
BP	GO:0051187	cofactor catabolic process	3/487	16/5965	0.136936	0.980562	0.979349	HMOX2/BLVRA/GGT7	3
BP	GO:0060441	epithelial tube branching involved in lung morphogenesis	3/487	16/5965	0.136936	0.980562	0.979349	HOXA5/HHIP/SPRY1	3
BP	GO:0090184	positive regulation of kidney development	3/487	16/5965	0.136936	0.980562	0.979349	LIF/PROM1/HOXB7	3
BP	GO:1902305	regulation of sodium ion transmembrane transport	3/487	16/5965	0.136936	0.980562	0.979349	FXYD3/SLC9A3R1/RANGRF	3
BP	GO:1902883	negative regulation of response to oxidative stress	3/487	16/5965	0.136936	0.980562	0.979349	PARK7/PSAP/GGT7	3
BP	GO:1903391	regulation of adherens junction organization	3/487	16/5965	0.136936	0.980562	0.979349	VEGFA/ROCK1/THY1	3
BP	GO:0048736	appendage development	7/487	53/5965	0.137749	0.980562	0.979349	RC3H2/HOXA9/SALL1/GLI2/HOXA11/TMEM107/HOXA10	7
BP	GO:0060173	limb development	7/487	53/5965	0.137749	0.980562	0.979349	RC3H2/HOXA9/SALL1/GLI2/HOXA11/TMEM107/HOXA10	7
BP	GO:0001649	osteoblast differentiation	8/487	63/5965	0.13876	0.980562	0.979349	ID2/CYR61/ZHX3/GLI2/EPHA2/RIOX1/MEN1/ACHE	8
BP	GO:1901605	alpha-amino acid metabolic process	8/487	63/5965	0.13876	0.980562	0.979349	KMO/CTH/PARK7/ALDH6A1/AZIN1/PSPH/IDO1/CTPS1	8
BP	GO:0062013	positive regulation of small molecule metabolic process	5/487	34/5965	0.139738	0.980562	0.979349	CCNB1/PARK7/PPP4R3B/LPGAT1/EPM2AIP1	5
BP	GO:0120162	positive regulation of cold-induced thermogenesis	5/487	34/5965	0.139738	0.980562	0.979349	IL18/GPR3/ACHE/OMA1/FH	5
BP	GO:1990823	response to leukemia inhibitory factor	5/487	34/5965	0.139738	0.980562	0.979349	PMM1/SOX17/SNX10/EED/B3GNT2	5
BP	GO:1990830	cellular response to leukemia inhibitory factor	5/487	34/5965	0.139738	0.980562	0.979349	PMM1/SOX17/SNX10/EED/B3GNT2	5
BP	GO:0009063	cellular amino acid catabolic process	4/487	25/5965	0.142166	0.980562	0.979349	KMO/ABAT/ALDH6A1/IDO1	4
BP	GO:0032543	mitochondrial translation	4/487	25/5965	0.142166	0.980562	0.979349	RCC1L/MRPL10/EARS2/MRPS17	4
BP	GO:0034332	adherens junction organization	4/487	25/5965	0.142166	0.980562	0.979349	VEGFA/ROCK1/THY1/NUMB	4
BP	GO:0044272	sulfur compound biosynthetic process	4/487	25/5965	0.142166	0.980562	0.979349	CTH/CHST3/ACSS2/ELOVL1	4
BP	GO:0046513	ceramide biosynthetic process	4/487	25/5965	0.142166	0.980562	0.979349	GBA/CERS4/CYR61/B3GALT2	4
BP	GO:0098693	regulation of synaptic vesicle cycle	4/487	25/5965	0.142166	0.980562	0.979349	ROCK1/SYN1/RAB3B/CHRNB2	4
BP	GO:0060562	epithelial tube morphogenesis	13/487	115/5965	0.142942	0.980562	0.979349	BCL10/SOX17/LHX2/HOXA5/TACSTD2/GLI2/HOXA11/HOXB7/EPHA2/TBX20/HHIP/SPRY1/NKX3-1	13
BP	GO:0034101	erythrocyte homeostasis	6/487	44/5965	0.14562	0.980562	0.979349	JAK2/EPO/ID2/ACVR1B/HOXA5/HOXB6	6
BP	GO:0035107	appendage morphogenesis	6/487	44/5965	0.14562	0.980562	0.979349	HOXA9/SALL1/GLI2/HOXA11/TMEM107/HOXA10	6
BP	GO:0035108	limb morphogenesis	6/487	44/5965	0.14562	0.980562	0.979349	HOXA9/SALL1/GLI2/HOXA11/TMEM107/HOXA10	6
BP	GO:0051092	positive regulation of NF-kappaB transcription factor activity	6/487	44/5965	0.14562	0.980562	0.979349	TLR2/IL18/CTH/BCL10/RIPK4/TRIM62	6
BP	GO:0002684	positive regulation of immune system process	27/487	268/5965	0.146204	0.980562	0.979349	TLR2/IL18/C3/VEGFA/LIF/CXCL14/CD274/ID2/PARK7/BCL10/RC3H2/ACVR1B/KLF10/BTNL2/TMEM173/THY1/HOXA5/AP1G1/CHRNB2/DUSP10/IL33/FZD5/OTULIN/TNFSF14/SH2B2/MZB1/PRKCZ	27
BP	GO:0061136	regulation of proteasomal protein catabolic process	7/487	54/5965	0.14788	0.980562	0.979349	ARAF/GBA/PARK7/PSMD14/TAF9/WAC/LOC100517855	7
BP	GO:1902275	regulation of chromatin organization	7/487	54/5965	0.14788	0.980562	0.979349	CCNB1/LIF/CTCFL/AKAP8/AKAP8L/EED/RPS6KA4	7
BP	GO:0022409	positive regulation of cell-cell adhesion	8/487	64/5965	0.148021	0.980562	0.979349	IL18/CD274/BCL10/BTNL2/THY1/DUSP10/TNFSF14/PRKCZ	8
BP	GO:1903708	positive regulation of hemopoiesis	8/487	64/5965	0.148021	0.980562	0.979349	IL18/LIF/ID2/ACVR1B/KLF10/HOXA5/DUSP10/PRKCZ	8
BP	GO:0043161	proteasome-mediated ubiquitin-dependent protein catabolic process	13/487	116/5965	0.149777	0.980562	0.979349	HSP90B1/CDC20/ARAF/GBA/PARK7/BTBD1/RNF185/RMND5B/FBXL5/TAF9/WAC/TBL1XR1/PSMD12	13
BP	GO:0051249	regulation of lymphocyte activation	13/487	116/5965	0.149777	0.980562	0.979349	IL18/CD274/ID2/BCL10/RC3H2/BTNL2/THY1/AP1G1/CHRNB2/DUSP10/TNFSF14/MZB1/PRKCZ	13
BP	GO:0060322	head development	17/487	159/5965	0.150827	0.980562	0.979349	SLC23A1/ID2/ZFAND5/DPYSL2/HMX3/NFIB/LHX2/VAX1/CHRNB2/AGTPBP1/SALL1/GLI2/NF2/HOXB1/HOXB2/NUMB/PTF1A	17
BP	GO:0010647	positive regulation of cell communication	43/487	450/5965	0.151308	0.980562	0.979349	TLR2/IL18/C3/VEGFA/JAK2/EPO/PPARD/ADRB2/ROCK1/ARAF/LIF/GBA/CTH/PARK7/XIAP/LPAR3/BCL10/RC3H2/ACVR1B/PSAP/PDCL/CYR61/SHC1/SLC9A3R1/CCBE1/RAB3B/IQGAP3/CHRNB2/FZD5/TNFSF14/DKK2/SALL1/TRIM62/PAIP2/TBL1XR1/MEN1/MAP4K2/BMPER/PRKCZ/TRIP6/PLAGL2/NKX3-1/MLST8	43
BP	GO:0030155	regulation of cell adhesion	18/487	170/5965	0.151734	0.980562	0.979349	PLET1/IL18/VEGFA/JAK2/ROCK1/CD274/BCL10/RC3H2/ADAM15/CYR61/BTNL2/THY1/TACSTD2/DUSP10/TNFSF14/NF2/EPHA2/PRKCZ	18
BP	GO:0033865	nucleoside bisphosphate metabolic process	5/487	35/5965	0.152804	0.980562	0.979349	SULT2A1/PMVK/ACOT6/ACSS2/ELOVL1	5
BP	GO:0033875	ribonucleoside bisphosphate metabolic process	5/487	35/5965	0.152804	0.980562	0.979349	SULT2A1/PMVK/ACOT6/ACSS2/ELOVL1	5
BP	GO:0034032	purine nucleoside bisphosphate metabolic process	5/487	35/5965	0.152804	0.980562	0.979349	SULT2A1/PMVK/ACOT6/ACSS2/ELOVL1	5
BP	GO:1901343	negative regulation of vasculature development	5/487	35/5965	0.152804	0.980562	0.979349	ROCK1/SERPINF1/HOXA5/GTF2I/EPHA2	5
BP	GO:1901654	response to ketone	5/487	35/5965	0.152804	0.980562	0.979349	CFTR/PARK7/ADAM15/AKAP8/NKX3-1	5
BP	GO:0043408	regulation of MAPK cascade	21/487	203/5965	0.152861	0.980562	0.979349	VEGFA/ADRB2/ROCK1/ARAF/LIF/GBA/LPAR3/PSAP/CYR61/SHC1/SLC9A3R1/IQGAP3/DUSP10/FZD5/NF2/EPHA2/MEN1/MAP4K2/BMPER/PRKCZ/SPRY1	21
BP	GO:0045596	negative regulation of cell differentiation	21/487	203/5965	0.152861	0.980562	0.979349	IL18/PPARD/CCNB1/CXCL14/ID2/EFNA1/RC3H2/SOX17/PRTG/LHX2/VAX1/THY1/ZFPM2/HOXA5/TACSTD2/GPR3/HOXA9/TRIM62/GLI2/RIOX1/MEN1	21
BP	GO:1904062	regulation of cation transmembrane transport	9/487	75/5965	0.155643	0.980562	0.979349	EPO/FXYD3/SLC30A1/PARK7/SLC9A3R1/THY1/CACNA1D/SLC31A2/RANGRF	9
BP	GO:0007585	respiratory gaseous exchange	3/487	17/5965	0.156757	0.980562	0.979349	ZFAND5/HOXA5/CCBE1	3
BP	GO:0017004	cytochrome complex assembly	3/487	17/5965	0.156757	0.980562	0.979349	UQCR10/SLC25A33/LOC100517855	3
BP	GO:0030225	macrophage differentiation	3/487	17/5965	0.156757	0.980562	0.979349	VEGFA/LIF/ID2	3
BP	GO:0032653	regulation of interleukin-10 production	3/487	17/5965	0.156757	0.980562	0.979349	CD274/TNFRSF9/PRKCZ	3
BP	GO:0045662	negative regulation of myoblast differentiation	3/487	17/5965	0.156757	0.980562	0.979349	IL18/PPARD/CXCL14	3
BP	GO:0045668	negative regulation of osteoblast differentiation	3/487	17/5965	0.156757	0.980562	0.979349	ID2/RIOX1/MEN1	3
BP	GO:0046530	photoreceptor cell differentiation	3/487	17/5965	0.156757	0.980562	0.979349	THY1/PROM1/AGTPBP1	3
BP	GO:0051926	negative regulation of calcium ion transport	3/487	17/5965	0.156757	0.980562	0.979349	EPO/SLC30A1/HOXA3	3
BP	GO:0070228	regulation of lymphocyte apoptotic process	3/487	17/5965	0.156757	0.980562	0.979349	AURKB/CD274/BCL10	3
BP	GO:0070613	regulation of protein processing	3/487	17/5965	0.156757	0.980562	0.979349	XIAP/PLGRKT/CCBE1	3
BP	GO:1901031	regulation of response to reactive oxygen species	3/487	17/5965	0.156757	0.980562	0.979349	PARK7/PSAP/FBLN5	3
BP	GO:0007264	small GTPase mediated signal transduction	13/487	117/5965	0.156782	0.980562	0.979349	EPO/ROCK1/RHOF/CYTH2/TSC2/WASF2/ARHGEF37/IQGAP3/ARHGAP1/CCDC125/ARHGEF19/SPRY1/RANGRF	13
BP	GO:1902107	positive regulation of leukocyte differentiation	6/487	45/5965	0.157227	0.980562	0.979349	IL18/LIF/ID2/KLF10/DUSP10/PRKCZ	6
BP	GO:0016054	organic acid catabolic process	8/487	65/5965	0.157574	0.980562	0.979349	KMO/PPARD/ABAT/ALDH6A1/LPIN1/ECHDC1/IDO1/HAO1	8
BP	GO:0046395	carboxylic acid catabolic process	8/487	65/5965	0.157574	0.980562	0.979349	KMO/PPARD/ABAT/ALDH6A1/LPIN1/ECHDC1/IDO1/HAO1	8
BP	GO:0051216	cartilage development	8/487	65/5965	0.157574	0.980562	0.979349	BMPR1B/CYR61/NFIB/HOXA5/BARX2/HOXA3/GLI2/HOXA11	8
BP	GO:0009057	macromolecule catabolic process	36/487	372/5965	0.157777	0.980562	0.979349	PGLYRP2/TIMP1/CAPN1/HSP90B1/CDC20/ARAF/GBA/PARK7/ATM/BNIP3L/CSDC2/BTBD1/SOX17/CNOT7/PSMD14/RNF185/AZIN1/USP7/RMND5B/FBXL5/TAF9/RAB26/WAC/LOC100517855/USP2/CARHSP1/ABHD17C/TBL1XR1/GPRASP1/PSMD12/HYAL4/FOXL2/NSF/OMA1/PNPT1/RNPS1	36
BP	GO:0015696	ammonium transport	4/487	26/5965	0.157857	0.980562	0.979349	PARK7/SNCG/RAB3B/CHRNB2	4
BP	GO:0022037	metencephalon development	4/487	26/5965	0.157857	0.980562	0.979349	AGTPBP1/GLI2/HOXB1/PTF1A	4
BP	GO:0030038	contractile actin filament bundle assembly	4/487	26/5965	0.157857	0.980562	0.979349	ROCK1/TACSTD2/WASF2/NF2	4
BP	GO:0032231	regulation of actin filament bundle assembly	4/487	26/5965	0.157857	0.980562	0.979349	ROCK1/TACSTD2/WASF2/NF2	4
BP	GO:0034637	cellular carbohydrate biosynthetic process	4/487	26/5965	0.157857	0.980562	0.979349	PHKG1/PCK1/B3GNT2/EPM2AIP1	4
BP	GO:0043149	stress fiber assembly	4/487	26/5965	0.157857	0.980562	0.979349	ROCK1/TACSTD2/WASF2/NF2	4
BP	GO:0044264	cellular polysaccharide metabolic process	4/487	26/5965	0.157857	0.980562	0.979349	PHKG1/PPP1R3D/B3GNT2/EPM2AIP1	4
BP	GO:0016197	endosomal transport	7/487	55/5965	0.158352	0.980562	0.979349	VPS26A/RAB11B/ARHGAP1/SNX27/VPS51/GOSR2/EHD2	7
BP	GO:0030097	hemopoiesis	26/487	260/5965	0.160745	0.980562	0.979349	IL18/VEGFA/JAK2/EPO/LIF/ID2/ATM/RC3H2/ACVR1B/GPATCH4/KLF10/PYGO1/AGPAT5/HOXA5/WASF2/LOC100513868/POLM/BATF2/DUSP10/FZD5/HOXA9/PIP4K2A/SNX10/HOXB7/EPHA2/PRKCZ	26
BP	GO:0002694	regulation of leukocyte activation	15/487	139/5965	0.160785	0.980562	0.979349	IL18/NR1H3/CD274/ID2/BCL10/RC3H2/BTNL2/THY1/AP1G1/CHRNB2/DUSP10/IL33/TNFSF14/MZB1/PRKCZ	15
BP	GO:0002520	immune system development	29/487	294/5965	0.162478	0.980562	0.979349	IL18/VEGFA/JAK2/EPO/LIF/CD274/ID2/ATM/RC3H2/ACVR1B/GPATCH4/KLF10/PYGO1/AGPAT5/HOXA5/WASF2/LOC100513868/PMS2/POLM/BATF2/DUSP10/FZD5/HOXA9/HOXA3/PIP4K2A/SNX10/HOXB7/EPHA2/PRKCZ	29
BP	GO:0007283	spermatogenesis	13/487	118/5965	0.163956	0.980562	0.979349	ELSPBP1/CFTR/OAZ3/SOX17/PYGO1/CELF3/HOXA9/HOXA11/PAIP2/DPY19L2/HOXA10/TDRKH/TSSK3	13
BP	GO:0010557	positive regulation of macromolecule biosynthetic process	44/487	465/5965	0.164049	0.980562	0.979349	BMPR1B/HNF1B/IL18/VEGFA/DMRT1/EPO/PPARD/RPS4X/LIF/GBA/ID2/PARK7/BCL10/PCK1/CYR61/CNOT7/PTGES2/SHC1/PYGO1/CDK7/ZFPM2/HOXA5/RCC1L/ZNF821/TAF9/WAC/CHCHD2/AKAP8L/FZD5/HOXA9/SALL1/HOXA1/GLI2/HOXA11/HOXB1/HOXB2/MZB1/TBL1XR1/DMRT2/FOXL2/EPM2AIP1/RPS6KA4/NKX3-1/NOL11	44
BP	GO:0045444	fat cell differentiation	9/487	76/5965	0.164685	0.980562	0.979349	PPARD/ID2/ALDH6A1/ZFPM2/WIF1/DUSP10/SH2B2/TBL1XR1/TMEM120B	9
BP	GO:0051091	positive regulation of DNA-binding transcription factor activity	9/487	76/5965	0.164685	0.980562	0.979349	TLR2/IL18/VEGFA/CTH/PARK7/BCL10/PLPP3/RIPK4/TRIM62	9
BP	GO:0018205	peptidyl-lysine modification	11/487	97/5965	0.165666	0.980562	0.979349	LIF/CTH/PARK7/CTCFL/GLRX5/CBX4/TAF9/POLE3/EED/MEN1/RPS6KA4	11
BP	GO:0002429	immune response-activating cell surface receptor signaling pathway	5/487	36/5965	0.166357	0.980562	0.979349	BCL10/RC3H2/BTNL2/THY1/SH2B2	5
BP	GO:0007034	vacuolar transport	5/487	36/5965	0.166357	0.980562	0.979349	AP1G1/SNX27/VPS51/GOSR2/GPRASP1	5
BP	GO:0016579	protein deubiquitination	5/487	36/5965	0.166357	0.980562	0.979349	PARK7/USP7/OTULIN/USP2/USP53	5
BP	GO:0019882	antigen processing and presentation	5/487	36/5965	0.166357	0.980562	0.979349	SLA-DQB1/SLA-DRA/SLA-DRB1/SLA-DQA1/RAB3B	5
BP	GO:0038061	NIK/NF-kappaB signaling	5/487	36/5965	0.166357	0.980562	0.979349	TLR2/IL18/RC3H2/TNFSF14/TRIP6	5
BP	GO:0042471	ear morphogenesis	5/487	36/5965	0.166357	0.980562	0.979349	HMX3/SLC9A3R1/SALL1/HOXA1/GLI2	5
BP	GO:1901222	regulation of NIK/NF-kappaB signaling	5/487	36/5965	0.166357	0.980562	0.979349	TLR2/IL18/RC3H2/TNFSF14/TRIP6	5
BP	GO:0048771	tissue remodeling	7/487	56/5965	0.169151	0.980562	0.979349	SPP2/CAPN1/ROCK1/LIF/HOXA3/SNX10/EPHA2	7
BP	GO:0030855	epithelial cell differentiation	18/487	173/5965	0.169449	0.980562	0.979349	DMRT1/ROCK1/UPK3A/LIF/ID2/PSAP/SOX17/NFIB/SLC9A3R1/HOXA5/PROM1/SALL1/NF2/HOXB5/EPHA2/HOXB13/FOXL2/HAPLN2	18
BP	GO:0007548	sex differentiation	10/487	87/5965	0.16995	0.980562	0.979349	HNF1B/DMRT1/ZFPM2/HOXA9/SALL1/HOXA11/HOXA10/EIF2S2/FOXL2/NKX3-1	10
BP	GO:0045893	positive regulation of transcription, DNA-templated	37/487	387/5965	0.172397	0.980562	0.979349	BMPR1B/HNF1B/IL18/VEGFA/DMRT1/EPO/PPARD/LIF/ID2/PARK7/BCL10/PCK1/CYR61/CNOT7/PTGES2/SHC1/PYGO1/CDK7/ZFPM2/ZNF821/TAF9/WAC/CHCHD2/AKAP8L/FZD5/HOXA9/SALL1/HOXA1/HOXA11/HOXB1/HOXB2/TBL1XR1/DMRT2/FOXL2/RPS6KA4/NKX3-1/NOL11	37
BP	GO:1903827	regulation of cellular protein localization	14/487	130/5965	0.173032	0.980562	0.979349	ROCK1/LIF/PARK7/LZTFL1/BNIP3L/TM9SF4/RAB11B/AKAP8L/CDCA5/NF2/NUMB/ABHD17C/EPHA2/RANGRF	14
BP	GO:0033044	regulation of chromosome organization	11/487	98/5965	0.173852	0.980562	0.979349	CCNB1/LIF/ATM/CTCFL/BUB3/AKAP8/AKAP8L/CDCA5/EED/ZNF207/RPS6KA4	11
BP	GO:0005976	polysaccharide metabolic process	4/487	27/5965	0.174152	0.980562	0.979349	PHKG1/PPP1R3D/B3GNT2/EPM2AIP1	4
BP	GO:0046634	regulation of alpha-beta T cell activation	4/487	27/5965	0.174152	0.980562	0.979349	IL18/CD274/RC3H2/PRKCZ	4
BP	GO:0048645	animal organ formation	4/487	27/5965	0.174152	0.980562	0.979349	HOXA3/GLI2/HOXA11/SPRY1	4
BP	GO:0110020	regulation of actomyosin structure organization	4/487	27/5965	0.174152	0.980562	0.979349	ROCK1/TACSTD2/WASF2/NF2	4
BP	GO:1902680	positive regulation of RNA biosynthetic process	37/487	388/5965	0.176542	0.980562	0.979349	BMPR1B/HNF1B/IL18/VEGFA/DMRT1/EPO/PPARD/LIF/ID2/PARK7/BCL10/PCK1/CYR61/CNOT7/PTGES2/SHC1/PYGO1/CDK7/ZFPM2/ZNF821/TAF9/WAC/CHCHD2/AKAP8L/FZD5/HOXA9/SALL1/HOXA1/HOXA11/HOXB1/HOXB2/TBL1XR1/DMRT2/FOXL2/RPS6KA4/NKX3-1/NOL11	37
BP	GO:1903508	positive regulation of nucleic acid-templated transcription	37/487	388/5965	0.176542	0.980562	0.979349	BMPR1B/HNF1B/IL18/VEGFA/DMRT1/EPO/PPARD/LIF/ID2/PARK7/BCL10/PCK1/CYR61/CNOT7/PTGES2/SHC1/PYGO1/CDK7/ZFPM2/ZNF821/TAF9/WAC/CHCHD2/AKAP8L/FZD5/HOXA9/SALL1/HOXA1/HOXA11/HOXB1/HOXB2/TBL1XR1/DMRT2/FOXL2/RPS6KA4/NKX3-1/NOL11	37
BP	GO:0009967	positive regulation of signal transduction	39/487	411/5965	0.176975	0.980562	0.979349	TLR2/IL18/C3/VEGFA/JAK2/EPO/PPARD/ADRB2/ROCK1/ARAF/LIF/CTH/PARK7/XIAP/LPAR3/BCL10/RC3H2/ACVR1B/PSAP/PDCL/CYR61/SHC1/SLC9A3R1/CCBE1/IQGAP3/FZD5/TNFSF14/DKK2/SALL1/TRIM62/TBL1XR1/MEN1/MAP4K2/BMPER/PRKCZ/TRIP6/PLAGL2/NKX3-1/MLST8	39
BP	GO:0001824	blastocyst development	3/487	18/5965	0.177392	0.980562	0.979349	RLN2/SOX17/PALB2	3
BP	GO:0002369	T cell cytokine production	3/487	18/5965	0.177392	0.980562	0.979349	IL18/FZD5/PRKCZ	3
BP	GO:0002711	positive regulation of T cell mediated immunity	3/487	18/5965	0.177392	0.980562	0.979349	IL18/FZD5/PRKCZ	3
BP	GO:0002720	positive regulation of cytokine production involved in immune response	3/487	18/5965	0.177392	0.980562	0.979349	IL18/FZD5/PRKCZ	3
BP	GO:0006029	proteoglycan metabolic process	3/487	18/5965	0.177392	0.980562	0.979349	BMPR1B/CHST3/HYAL4	3
BP	GO:0007045	cell-substrate adherens junction assembly	3/487	18/5965	0.177392	0.980562	0.979349	VEGFA/ROCK1/THY1	3
BP	GO:0016575	histone deacetylation	3/487	18/5965	0.177392	0.980562	0.979349	AKAP8/AKAP8L/TBL1XR1	3
BP	GO:0048041	focal adhesion assembly	3/487	18/5965	0.177392	0.980562	0.979349	VEGFA/ROCK1/THY1	3
BP	GO:0051881	regulation of mitochondrial membrane potential	3/487	18/5965	0.177392	0.980562	0.979349	OPRD1/PARK7/SLC25A33	3
BP	GO:1900182	positive regulation of protein localization to nucleus	3/487	18/5965	0.177392	0.980562	0.979349	ROCK1/LIF/PARK7	3
BP	GO:0007265	Ras protein signal transduction	10/487	88/5965	0.178752	0.980562	0.979349	EPO/ROCK1/CYTH2/WASF2/ARHGEF37/IQGAP3/CCDC125/ARHGEF19/SPRY1/RANGRF	10
BP	GO:0034504	protein localization to nucleus	10/487	88/5965	0.178752	0.980562	0.979349	OPRD1/KPNA5/ROCK1/LIF/PARK7/PYGO1/IPO8/NF2/TNPO1/HIKESHI	10
BP	GO:0048232	male gamete generation	13/487	120/5965	0.178794	0.980562	0.979349	ELSPBP1/CFTR/OAZ3/SOX17/PYGO1/CELF3/HOXA9/HOXA11/PAIP2/DPY19L2/HOXA10/TDRKH/TSSK3	13
BP	GO:0021537	telencephalon development	7/487	57/5965	0.180264	0.980562	0.979349	ID2/NFIB/LHX2/AGTPBP1/SALL1/NF2/NUMB	7
BP	GO:0001657	ureteric bud development	5/487	37/5965	0.180365	0.980562	0.979349	TACSTD2/HOXA11/HOXB7/BMPER/SPRY1	5
BP	GO:0007051	spindle organization	5/487	37/5965	0.180365	0.980562	0.979349	AURKB/CDC20/CCNB1/STAG2/ZNF207	5
BP	GO:0009410	response to xenobiotic stimulus	5/487	37/5965	0.180365	0.980562	0.979349	PPP2R2A/ABAT/SLC18A2/HOMER2/CHRNB2	5
BP	GO:0016241	regulation of macroautophagy	5/487	37/5965	0.180365	0.980562	0.979349	ADRB2/BNIP3L/WAC/PIP4K2A/CALCOCO2	5
BP	GO:0072163	mesonephric epithelium development	5/487	37/5965	0.180365	0.980562	0.979349	TACSTD2/HOXA11/HOXB7/BMPER/SPRY1	5
BP	GO:0072164	mesonephric tubule development	5/487	37/5965	0.180365	0.980562	0.979349	TACSTD2/HOXA11/HOXB7/BMPER/SPRY1	5
BP	GO:0072329	monocarboxylic acid catabolic process	5/487	37/5965	0.180365	0.980562	0.979349	PPARD/ABAT/LPIN1/ECHDC1/HAO1	5
BP	GO:0097237	cellular response to toxic substance	5/487	37/5965	0.180365	0.980562	0.979349	ESD/OPRD1/PARK7/PSAP/FBLN5	5
BP	GO:0006665	sphingolipid metabolic process	6/487	47/5965	0.181592	0.980562	0.979349	GBA/CERS4/PSAP/CYR61/ENPP7/B3GALT2	6
BP	GO:0051094	positive regulation of developmental process	38/487	402/5965	0.187253	0.980562	0.979349	BMPR1B/IL18/VEGFA/PPARD/CDC20/LIF/CD274/ID2/SERPINF1/LPAR3/ACVR1B/KLF10/CYR61/SOX17/ZHX3/CDK7/ZFPM2/HOXA5/TACSTD2/CCBE1/PROM1/WIF1/IQGAP3/DUSP10/TNFSF14/GLI2/NF2/HOXA11/SEMA6A/NUMB/HOXB7/BHLHB9/DMRT2/TBX20/BMPER/PRKCZ/SPRY1/EHD2	38
BP	GO:0009636	response to toxic substance	8/487	68/5965	0.187897	0.980562	0.979349	SLC23A1/ESD/OPRD1/PARK7/PSAP/SLC18A2/FBLN5/CHRNB2	8
BP	GO:1903362	regulation of cellular protein catabolic process	8/487	68/5965	0.187897	0.980562	0.979349	ARAF/GBA/PARK7/PSMD14/FBXL5/TAF9/WAC/LOC100517855	8
BP	GO:0032787	monocarboxylic acid metabolic process	16/487	154/5965	0.188526	0.980562	0.979349	C3/TBXAS1/KMO/PPARD/ABAT/PARK7/PCK1/ACOT6/HKDC1/ACSS2/LPIN1/ELOVL1/NDUFAB1/ECHDC1/LPGAT1/HAO1	16
BP	GO:1901565	organonitrogen compound catabolic process	35/487	368/5965	0.188974	0.980562	0.979349	PGLYRP2/HMOX2/TIMP1/KMO/HSP90B1/CDC20/ABAT/ARAF/GBA/PARK7/BNIP3L/ALDH6A1/BTBD1/SOX17/PSMD14/RNF185/AZIN1/USP7/RMND5B/FBXL5/ENPP7/BLVRA/TAF9/RAB26/WAC/LOC100517855/GGT7/IDO1/USP2/ABHD17C/TBL1XR1/PSMD12/HYAL4/NSF/OMA1	35
BP	GO:0060341	regulation of cellular localization	22/487	221/5965	0.190976	0.980562	0.979349	EPO/ROCK1/LIF/PARK7/SNCG/LZTFL1/BNIP3L/SYN1/THY1/TM9SF4/RAB11B/RAB3B/ARHGAP1/CHRNB2/AKAP8L/CDCA5/NF2/NUMB/ABHD17C/EPHA2/EHD2/RANGRF	22
BP	GO:0001707	mesoderm formation	4/487	28/5965	0.190993	0.980562	0.979349	SOX17/NF2/HOXA11/EPHA2	4
BP	GO:0030279	negative regulation of ossification	4/487	28/5965	0.190993	0.980562	0.979349	ID2/SRGN/RIOX1/MEN1	4
BP	GO:0035601	protein deacylation	4/487	28/5965	0.190993	0.980562	0.979349	AKAP8/AKAP8L/ABHD17C/TBL1XR1	4
BP	GO:0042274	ribosomal small subunit biogenesis	4/487	28/5965	0.190993	0.980562	0.979349	RPS28/SNU13/RPS5/NOL11	4
BP	GO:0045661	regulation of myoblast differentiation	4/487	28/5965	0.190993	0.980562	0.979349	IL18/PPARD/CXCL14/TNFSF14	4
BP	GO:0098732	macromolecule deacylation	4/487	28/5965	0.190993	0.980562	0.979349	AKAP8/AKAP8L/ABHD17C/TBL1XR1	4
BP	GO:1901655	cellular response to ketone	4/487	28/5965	0.190993	0.980562	0.979349	CFTR/PARK7/ADAM15/AKAP8	4
BP	GO:1902882	regulation of response to oxidative stress	4/487	28/5965	0.190993	0.980562	0.979349	PARK7/PSAP/FBLN5/GGT7	4
BP	GO:0000959	mitochondrial RNA metabolic process	2/487	10/5965	0.193889	0.980562	0.979349	SLC25A33/EARS2	2
BP	GO:0001953	negative regulation of cell-matrix adhesion	2/487	10/5965	0.193889	0.980562	0.979349	PLET1/ADAM15	2
BP	GO:0002090	regulation of receptor internalization	2/487	10/5965	0.193889	0.980562	0.979349	VEGFA/NUMB	2
BP	GO:0006826	iron ion transport	2/487	10/5965	0.193889	0.980562	0.979349	RAB11B/ARHGAP1	2
BP	GO:0006903	vesicle targeting	2/487	10/5965	0.193889	0.980562	0.979349	TMED9/MAP4K2	2
BP	GO:0007064	mitotic sister chromatid cohesion	2/487	10/5965	0.193889	0.980562	0.979349	CDC20/CDCA5	2
BP	GO:0007080	mitotic metaphase plate congression	2/487	10/5965	0.193889	0.980562	0.979349	CCNB1/CDCA5	2
BP	GO:0007422	peripheral nervous system development	2/487	10/5965	0.193889	0.980562	0.979349	ETV1/HAPLN2	2
BP	GO:0031294	lymphocyte costimulation	2/487	10/5965	0.193889	0.980562	0.979349	CD274/TNFSF14	2
BP	GO:0031295	T cell costimulation	2/487	10/5965	0.193889	0.980562	0.979349	CD274/TNFSF14	2
BP	GO:0032094	response to food	2/487	10/5965	0.193889	0.980562	0.979349	CLPS/BCL10	2
BP	GO:0032459	regulation of protein oligomerization	2/487	10/5965	0.193889	0.980562	0.979349	OPRD1/GBA	2
BP	GO:0033238	regulation of cellular amine metabolic process	2/487	10/5965	0.193889	0.980562	0.979349	PARK7/CHRNB2	2
BP	GO:0035115	embryonic forelimb morphogenesis	2/487	10/5965	0.193889	0.980562	0.979349	HOXA9/HOXA11	2
BP	GO:0042168	heme metabolic process	2/487	10/5965	0.193889	0.980562	0.979349	HMOX2/BLVRA	2
BP	GO:0042417	dopamine metabolic process	2/487	10/5965	0.193889	0.980562	0.979349	PARK7/CHRNB2	2
BP	GO:0042743	hydrogen peroxide metabolic process	2/487	10/5965	0.193889	0.980562	0.979349	PRL/PARK7	2
BP	GO:0042987	amyloid precursor protein catabolic process	2/487	10/5965	0.193889	0.980562	0.979349	ROCK1/PSEN2	2
BP	GO:0046636	negative regulation of alpha-beta T cell activation	2/487	10/5965	0.193889	0.980562	0.979349	CD274/RC3H2	2
BP	GO:0046638	positive regulation of alpha-beta T cell differentiation	2/487	10/5965	0.193889	0.980562	0.979349	IL18/PRKCZ	2
BP	GO:0048710	regulation of astrocyte differentiation	2/487	10/5965	0.193889	0.980562	0.979349	LIF/ID2	2
BP	GO:0050432	catecholamine secretion	2/487	10/5965	0.193889	0.980562	0.979349	SNCG/CHRNB2	2
BP	GO:0050433	regulation of catecholamine secretion	2/487	10/5965	0.193889	0.980562	0.979349	SNCG/CHRNB2	2
BP	GO:0050435	amyloid-beta metabolic process	2/487	10/5965	0.193889	0.980562	0.979349	ROCK1/PSEN2	2
BP	GO:0051180	vitamin transport	2/487	10/5965	0.193889	0.980562	0.979349	SLC23A1/SLC19A3	2
BP	GO:0051181	cofactor transport	2/487	10/5965	0.193889	0.980562	0.979349	SLC23A1/SLC9A3R1	2
BP	GO:0060487	lung epithelial cell differentiation	2/487	10/5965	0.193889	0.980562	0.979349	NFIB/HOXA5	2
BP	GO:0060716	labyrinthine layer blood vessel development	2/487	10/5965	0.193889	0.980562	0.979349	CYR61/FZD5	2
BP	GO:0060795	cell fate commitment involved in formation of primary germ layer	2/487	10/5965	0.193889	0.980562	0.979349	SOX17/HOXA11	2
BP	GO:0070168	negative regulation of biomineral tissue development	2/487	10/5965	0.193889	0.980562	0.979349	ROCK1/SRGN	2
BP	GO:0072273	metanephric nephron morphogenesis	2/487	10/5965	0.193889	0.980562	0.979349	LIF/SALL1	2
BP	GO:0072595	maintenance of protein localization in organelle	2/487	10/5965	0.193889	0.980562	0.979349	PARK7/ANKRD13C	2
BP	GO:0090311	regulation of protein deacetylation	2/487	10/5965	0.193889	0.980562	0.979349	AKAP8/AKAP8L	2
BP	GO:0090322	regulation of superoxide metabolic process	2/487	10/5965	0.193889	0.980562	0.979349	PARK7/FBLN5	2
BP	GO:1900077	negative regulation of cellular response to insulin stimulus	2/487	10/5965	0.193889	0.980562	0.979349	MZB1/PRKCZ	2
BP	GO:1900195	positive regulation of oocyte maturation	2/487	10/5965	0.193889	0.980562	0.979349	CDC20/CDK7	2
BP	GO:1901032	negative regulation of response to reactive oxygen species	2/487	10/5965	0.193889	0.980562	0.979349	PARK7/PSAP	2
BP	GO:1901741	positive regulation of myoblast fusion	2/487	10/5965	0.193889	0.980562	0.979349	TNFSF14/EHD2	2
BP	GO:1902893	regulation of pri-miRNA transcription by RNA polymerase II	2/487	10/5965	0.193889	0.980562	0.979349	PPARD/NFIB	2
BP	GO:1903206	negative regulation of hydrogen peroxide-induced cell death	2/487	10/5965	0.193889	0.980562	0.979349	PARK7/PSAP	2
BP	GO:1903431	positive regulation of cell maturation	2/487	10/5965	0.193889	0.980562	0.979349	CDC20/CDK7	2
BP	GO:2000515	negative regulation of CD4-positive, alpha-beta T cell activation	2/487	10/5965	0.193889	0.980562	0.979349	CD274/RC3H2	2
BP	GO:2001039	negative regulation of cellular response to drug	2/487	10/5965	0.193889	0.980562	0.979349	PARK7/PSAP	2
BP	GO:0001667	ameboidal-type cell migration	13/487	122/5965	0.194261	0.980562	0.979349	VEGFA/PPARD/ZFAND5/ACVR1B/SOX17/TACSTD2/CCBE1/WASF2/EPHB4/DUSP10/TMEM201/EPHA2/BMPER	13
BP	GO:0034764	positive regulation of transmembrane transport	6/487	48/5965	0.194306	0.980562	0.979349	RLN2/C3/PARK7/AZIN2/AZIN1/THY1	6
BP	GO:0046467	membrane lipid biosynthetic process	6/487	48/5965	0.194306	0.980562	0.979349	GBA/PIGK/CERS4/CYR61/PIGC/B3GALT2	6
BP	GO:0099504	synaptic vesicle cycle	6/487	48/5965	0.194306	0.980562	0.979349	ROCK1/SLC18A2/SV2A/SYN1/RAB3B/CHRNB2	6
BP	GO:0001823	mesonephros development	5/487	38/5965	0.194793	0.980562	0.979349	TACSTD2/HOXA11/HOXB7/BMPER/SPRY1	5
BP	GO:0006639	acylglycerol metabolic process	5/487	38/5965	0.194793	0.980562	0.979349	C3/PCK1/LPIN1/AGPAT5/TBL1XR1	5
BP	GO:0006664	glycolipid metabolic process	5/487	38/5965	0.194793	0.980562	0.979349	GBA/PIGK/PIGC/LOC100512977/B3GALT2	5
BP	GO:1903509	liposaccharide metabolic process	5/487	38/5965	0.194793	0.980562	0.979349	GBA/PIGK/PIGC/LOC100512977/B3GALT2	5
BP	GO:0002763	positive regulation of myeloid leukocyte differentiation	3/487	19/5965	0.198717	0.980562	0.979349	LIF/ID2/KLF10	3
BP	GO:0005977	glycogen metabolic process	3/487	19/5965	0.198717	0.980562	0.979349	PHKG1/PPP1R3D/EPM2AIP1	3
BP	GO:0006073	cellular glucan metabolic process	3/487	19/5965	0.198717	0.980562	0.979349	PHKG1/PPP1R3D/EPM2AIP1	3
BP	GO:0033692	cellular polysaccharide biosynthetic process	3/487	19/5965	0.198717	0.980562	0.979349	PHKG1/B3GNT2/EPM2AIP1	3
BP	GO:0035272	exocrine system development	3/487	19/5965	0.198717	0.980562	0.979349	NFIB/RAB26/NKX3-1	3
BP	GO:0043502	regulation of muscle adaptation	3/487	19/5965	0.198717	0.980562	0.979349	ROCK1/GTF2I/LOC100620992	3
BP	GO:0043506	regulation of JUN kinase activity	3/487	19/5965	0.198717	0.980562	0.979349	DUSP10/FZD5/MAP4K2	3
BP	GO:0044042	glucan metabolic process	3/487	19/5965	0.198717	0.980562	0.979349	PHKG1/PPP1R3D/EPM2AIP1	3
BP	GO:0061005	cell differentiation involved in kidney development	3/487	19/5965	0.198717	0.980562	0.979349	LIF/PROM1/SALL1	3
BP	GO:0097306	cellular response to alcohol	3/487	19/5965	0.198717	0.980562	0.979349	CFTR/ADAM15/AKAP8	3
BP	GO:1903317	regulation of protein maturation	3/487	19/5965	0.198717	0.980562	0.979349	XIAP/PLGRKT/CCBE1	3
BP	GO:0007059	chromosome segregation	11/487	101/5965	0.199531	0.980562	0.979349	AURKB/CDC20/CCNB1/ATM/STAG2/BUB3/NEK6/AKAP8/AKAP8L/CDCA5/ZNF207	11
BP	GO:0070371	ERK1 and ERK2 cascade	11/487	101/5965	0.199531	0.980562	0.979349	ARAF/LIF/CYR61/SHC1/SLC9A3R1/IQGAP3/DUSP10/EPHA2/BMPER/PRKCZ/SPRY1	11
BP	GO:0048534	hematopoietic or lymphoid organ development	27/487	279/5965	0.199742	0.980562	0.979349	IL18/VEGFA/JAK2/EPO/LIF/ID2/ATM/RC3H2/ACVR1B/GPATCH4/KLF10/PYGO1/AGPAT5/HOXA5/WASF2/LOC100513868/POLM/BATF2/DUSP10/FZD5/HOXA9/HOXA3/PIP4K2A/SNX10/HOXB7/EPHA2/PRKCZ	27
BP	GO:0009891	positive regulation of biosynthetic process	46/487	498/5965	0.202104	0.980562	0.979349	BMPR1B/HNF1B/IL18/VEGFA/DMRT1/EPO/PPARD/RPS4X/LIF/GBA/ID2/PARK7/BCL10/PCK1/CYR61/CNOT7/PTGES2/SHC1/PYGO1/CDK7/ZFPM2/HOXA5/PPP4R3B/RCC1L/ZNF821/TAF9/WAC/CHCHD2/AKAP8L/FZD5/HOXA9/SALL1/HOXA1/GLI2/HOXA11/HOXB1/HOXB2/MZB1/TBL1XR1/DMRT2/LPGAT1/FOXL2/EPM2AIP1/RPS6KA4/NKX3-1/NOL11	46
BP	GO:0043269	regulation of ion transport	16/487	156/5965	0.202524	0.980562	0.979349	EPO/FXYD3/SLC30A1/PARK7/SNCG/SLC9A3R1/THY1/CACNA1D/RAB11B/SLC31A2/RAB3B/CHRNB2/HOXA3/KCNJ14/HCN3/RANGRF	16
BP	GO:0050673	epithelial cell proliferation	14/487	134/5965	0.202708	0.980562	0.979349	RLN2/PRL/VEGFA/PPARD/ID2/SERPINF1/NFIB/HOXA5/TACSTD2/IQGAP3/DUSP10/EPHA2/BMPER/NKX3-1	14
BP	GO:0031589	cell-substrate adhesion	9/487	80/5965	0.203205	0.980562	0.979349	PLET1/VEGFA/JAK2/PPARD/ROCK1/ADAM15/CYR61/THY1/TACSTD2	9
BP	GO:0043405	regulation of MAP kinase activity	9/487	80/5965	0.203205	0.980562	0.979349	VEGFA/GBA/LPAR3/SHC1/IQGAP3/DUSP10/FZD5/MAP4K2/SPRY1	9
BP	GO:1903037	regulation of leukocyte cell-cell adhesion	9/487	80/5965	0.203205	0.980562	0.979349	IL18/CD274/BCL10/RC3H2/BTNL2/THY1/DUSP10/TNFSF14/PRKCZ	9
BP	GO:1903050	regulation of proteolysis involved in cellular protein catabolic process	7/487	59/5965	0.203368	0.980562	0.979349	ARAF/GBA/PARK7/PSMD14/TAF9/WAC/LOC100517855	7
BP	GO:0070372	regulation of ERK1 and ERK2 cascade	10/487	91/5965	0.206374	0.980562	0.979349	ARAF/LIF/CYR61/SHC1/SLC9A3R1/DUSP10/EPHA2/BMPER/PRKCZ/SPRY1	10
BP	GO:0060828	regulation of canonical Wnt signaling pathway	6/487	49/5965	0.207345	0.980562	0.979349	XIAP/SOX17/SLC9A3R1/OTULIN/DKK2/TBL1XR1	6
BP	GO:0106106	cold-induced thermogenesis	6/487	49/5965	0.207345	0.980562	0.979349	IL18/NR1H3/GPR3/ACHE/OMA1/FH	6
BP	GO:0120161	regulation of cold-induced thermogenesis	6/487	49/5965	0.207345	0.980562	0.979349	IL18/NR1H3/GPR3/ACHE/OMA1/FH	6
BP	GO:0001776	leukocyte homeostasis	4/487	29/5965	0.208321	0.980562	0.979349	BCL10/RC3H2/TNFRSF17/SH2B2	4
BP	GO:0035710	CD4-positive, alpha-beta T cell activation	4/487	29/5965	0.208321	0.980562	0.979349	IL18/CD274/RC3H2/PRKCZ	4
BP	GO:0042472	inner ear morphogenesis	4/487	29/5965	0.208321	0.980562	0.979349	HMX3/SLC9A3R1/HOXA1/GLI2	4
BP	GO:0048332	mesoderm morphogenesis	4/487	29/5965	0.208321	0.980562	0.979349	SOX17/NF2/HOXA11/EPHA2	4
BP	GO:0016055	Wnt signaling pathway	11/487	102/5965	0.208444	0.980562	0.979349	TLR2/XIAP/SOX17/PYGO1/SLC9A3R1/PLPP3/FZD5/OTULIN/DKK2/SALL1/TBL1XR1	11
BP	GO:0051254	positive regulation of RNA metabolic process	38/487	407/5965	0.209162	0.980562	0.979349	BMPR1B/HNF1B/IL18/VEGFA/DMRT1/EPO/PPARD/LIF/ID2/PARK7/BCL10/PCK1/CYR61/CNOT7/PTGES2/SHC1/PYGO1/CDK7/ZFPM2/ZNF821/CELF3/TAF9/WAC/CHCHD2/AKAP8L/FZD5/HOXA9/SALL1/HOXA1/HOXA11/HOXB1/HOXB2/TBL1XR1/DMRT2/FOXL2/RPS6KA4/NKX3-1/NOL11	38
BP	GO:0002768	immune response-regulating cell surface receptor signaling pathway	5/487	39/5965	0.209608	0.980562	0.979349	BCL10/RC3H2/BTNL2/THY1/SH2B2	5
BP	GO:0006638	neutral lipid metabolic process	5/487	39/5965	0.209608	0.980562	0.979349	C3/PCK1/LPIN1/AGPAT5/TBL1XR1	5
BP	GO:0045639	positive regulation of myeloid cell differentiation	5/487	39/5965	0.209608	0.980562	0.979349	LIF/ID2/ACVR1B/KLF10/HOXA5	5
BP	GO:0055088	lipid homeostasis	5/487	39/5965	0.209608	0.980562	0.979349	IL18/NR1H3/ANGPTL4/PNPLA3/RALY	5
BP	GO:0045944	positive regulation of transcription by RNA polymerase II	26/487	270/5965	0.212563	0.980562	0.979349	IL18/VEGFA/DMRT1/LIF/PARK7/PCK1/CYR61/CNOT7/PYGO1/CDK7/ZFPM2/ZNF821/TAF9/CHCHD2/AKAP8L/FZD5/HOXA9/SALL1/HOXA1/HOXB1/HOXB2/TBL1XR1/DMRT2/FOXL2/RPS6KA4/NKX3-1	26
BP	GO:0090287	regulation of cellular response to growth factor stimulus	9/487	81/5965	0.213378	0.980562	0.979349	VEGFA/PMEPA1/CYR61/CCBE1/GREM2/MEN1/HHIP/BMPER/SPRY1	9
BP	GO:0042127	regulation of cell proliferation	43/487	466/5965	0.213897	0.980562	0.979349	BMPR1B/TIMP1/RLN2/PRL/IL18/VEGFA/JAK2/EPO/PPARD/RPS4X/CCNB1/LIF/CD274/ID2/SERPINF1/CYR61/SOX17/CNOT7/NFIB/LHX2/SHC1/VAX1/BTNL2/SLC9A3R1/ZFPM2/HOXA5/TACSTD2/GPR3/ENPP7/IQGAP3/CHRNB2/DUSP10/SLC25A33/FZD5/TNFRSF9/HOXA3/GLI2/NF2/MZB1/MEN1/TBX20/SPRY1/NKX3-1	43
BP	GO:0060284	regulation of cell development	24/487	248/5965	0.216783	0.980562	0.979349	CDC20/ROCK1/CCNB1/LIF/ID2/SERPINF1/LPAR3/EFNA1/DPYSL2/PRTG/LHX2/VAX1/THY1/CDK7/TACSTD2/GPR3/CHRNB2/DUSP10/GLI2/NF2/HOXA11/SEMA6A/NUMB/BHLHB9	24
BP	GO:0030162	regulation of proteolysis	16/487	158/5965	0.216992	0.980562	0.979349	TIMP1/NR1H3/ARAF/GBA/PARK7/XIAP/BCL10/CYR61/BTBD1/PLGRKT/PSMD14/CCBE1/TAF9/WAC/LOC100517855/FOXL2	16
BP	GO:0198738	cell-cell signaling by wnt	11/487	103/5965	0.217525	0.980562	0.979349	TLR2/XIAP/SOX17/PYGO1/SLC9A3R1/PLPP3/FZD5/OTULIN/DKK2/SALL1/TBL1XR1	11
BP	GO:0000271	polysaccharide biosynthetic process	3/487	20/5965	0.220611	0.980562	0.979349	PHKG1/B3GNT2/EPM2AIP1	3
BP	GO:0007044	cell-substrate junction assembly	3/487	20/5965	0.220611	0.980562	0.979349	VEGFA/ROCK1/THY1	3
BP	GO:0021954	central nervous system neuron development	3/487	20/5965	0.220611	0.980562	0.979349	NFIB/CHRNB2/GLI2	3
BP	GO:0032092	positive regulation of protein binding	3/487	20/5965	0.220611	0.980562	0.979349	PARK7/HOXA3/MEN1	3
BP	GO:0043407	negative regulation of MAP kinase activity	3/487	20/5965	0.220611	0.980562	0.979349	GBA/DUSP10/SPRY1	3
BP	GO:0050806	positive regulation of synaptic transmission	3/487	20/5965	0.220611	0.980562	0.979349	RAB3B/CHRNB2/PAIP2	3
BP	GO:0060443	mammary gland morphogenesis	3/487	20/5965	0.220611	0.980562	0.979349	CAPN1/GLI2/EPHA2	3
BP	GO:0043436	oxoacid metabolic process	28/487	295/5965	0.224451	0.980562	0.979349	ACO2/C3/TBXAS1/KMO/PPARD/ABAT/SULT2A1/CTH/PARK7/PCK1/CHST3/ACOT6/ALDH6A1/HKDC1/ACSS2/AZIN1/LPIN1/ELOVL1/NDUFAB1/PSPH/ECHDC1/IDO1/EARS2/HYAL4/CTPS1/LPGAT1/FH/HAO1	28
BP	GO:0006479	protein methylation	5/487	40/5965	0.224772	0.980562	0.979349	CTCFL/RAB3B/TRMT112/EED/MEN1	5
BP	GO:0008213	protein alkylation	5/487	40/5965	0.224772	0.980562	0.979349	CTCFL/RAB3B/TRMT112/EED/MEN1	5
BP	GO:0009791	post-embryonic development	5/487	40/5965	0.224772	0.980562	0.979349	RC3H2/SLC18A2/PYGO1/FZD5/PLAGL2	5
BP	GO:0030218	erythrocyte differentiation	5/487	40/5965	0.224772	0.980562	0.979349	JAK2/EPO/ID2/ACVR1B/HOXA5	5
BP	GO:0048477	oogenesis	5/487	40/5965	0.224772	0.980562	0.979349	RLN2/CDC20/CCNB1/CDK7/GPR3	5
BP	GO:0001504	neurotransmitter uptake	2/487	11/5965	0.224877	0.980562	0.979349	PARK7/RAB3B	2
BP	GO:0001974	blood vessel remodeling	2/487	11/5965	0.224877	0.980562	0.979349	LIF/HOXA3	2
BP	GO:0003171	atrioventricular valve development	2/487	11/5965	0.224877	0.980562	0.979349	CYR61/TBX20	2
BP	GO:0006027	glycosaminoglycan catabolic process	2/487	11/5965	0.224877	0.980562	0.979349	PGLYRP2/HYAL4	2
BP	GO:0006084	acetyl-CoA metabolic process	2/487	11/5965	0.224877	0.980562	0.979349	PMVK/ACSS2	2
BP	GO:0006305	DNA alkylation	2/487	11/5965	0.224877	0.980562	0.979349	CTCFL/TDRKH	2
BP	GO:0006306	DNA methylation	2/487	11/5965	0.224877	0.980562	0.979349	CTCFL/TDRKH	2
BP	GO:0006414	translational elongation	2/487	11/5965	0.224877	0.980562	0.979349	RPLP1/SEPSECS	2
BP	GO:0008038	neuron recognition	2/487	11/5965	0.224877	0.980562	0.979349	YWHAZ/GAP43	2
BP	GO:0009072	aromatic amino acid family metabolic process	2/487	11/5965	0.224877	0.980562	0.979349	KMO/IDO1	2
BP	GO:0009649	entrainment of circadian clock	2/487	11/5965	0.224877	0.980562	0.979349	ID2/USP2	2
BP	GO:0010324	membrane invagination	2/487	11/5965	0.224877	0.980562	0.979349	AURKB/ALKBH4	2
BP	GO:0010591	regulation of lamellipodium assembly	2/487	11/5965	0.224877	0.980562	0.979349	WASF2/EPHA2	2
BP	GO:0021696	cerebellar cortex morphogenesis	2/487	11/5965	0.224877	0.980562	0.979349	AGTPBP1/GLI2	2
BP	GO:0030149	sphingolipid catabolic process	2/487	11/5965	0.224877	0.980562	0.979349	GBA/ENPP7	2
BP	GO:0035066	positive regulation of histone acetylation	2/487	11/5965	0.224877	0.980562	0.979349	LIF/RPS6KA4	2
BP	GO:0035136	forelimb morphogenesis	2/487	11/5965	0.224877	0.980562	0.979349	HOXA9/HOXA11	2
BP	GO:0040036	regulation of fibroblast growth factor receptor signaling pathway	2/487	11/5965	0.224877	0.980562	0.979349	HHIP/SPRY1	2
BP	GO:0044319	wound healing, spreading of cells	2/487	11/5965	0.224877	0.980562	0.979349	PLET1/CYR61	2
BP	GO:0044550	secondary metabolite biosynthetic process	2/487	11/5965	0.224877	0.980562	0.979349	KMO/CTH	2
BP	GO:0046329	negative regulation of JNK cascade	2/487	11/5965	0.224877	0.980562	0.979349	DUSP10/MEN1	2
BP	GO:0046466	membrane lipid catabolic process	2/487	11/5965	0.224877	0.980562	0.979349	GBA/ENPP7	2
BP	GO:0048240	sperm capacitation	2/487	11/5965	0.224877	0.980562	0.979349	ELSPBP1/CFTR	2
BP	GO:0051446	positive regulation of meiotic cell cycle	2/487	11/5965	0.224877	0.980562	0.979349	CDC20/CDK7	2
BP	GO:0055081	anion homeostasis	2/487	11/5965	0.224877	0.980562	0.979349	SLC9A3R1/HOXA3	2
BP	GO:0060282	positive regulation of oocyte development	2/487	11/5965	0.224877	0.980562	0.979349	CDC20/CDK7	2
BP	GO:0060413	atrial septum morphogenesis	2/487	11/5965	0.224877	0.980562	0.979349	CYR61/TBX20	2
BP	GO:0060479	lung cell differentiation	2/487	11/5965	0.224877	0.980562	0.979349	NFIB/HOXA5	2
BP	GO:0060706	cell differentiation involved in embryonic placenta development	2/487	11/5965	0.224877	0.980562	0.979349	LIF/FZD5	2
BP	GO:0060997	dendritic spine morphogenesis	2/487	11/5965	0.224877	0.980562	0.979349	EFNA1/BHLHB9	2
BP	GO:0070306	lens fiber cell differentiation	2/487	11/5965	0.224877	0.980562	0.979349	NF2/EPHA2	2
BP	GO:0072210	metanephric nephron development	2/487	11/5965	0.224877	0.980562	0.979349	LIF/SALL1	2
BP	GO:0090505	epiboly involved in wound healing	2/487	11/5965	0.224877	0.980562	0.979349	PLET1/CYR61	2
BP	GO:1901623	regulation of lymphocyte chemotaxis	2/487	11/5965	0.224877	0.980562	0.979349	CXCL14/TNFSF14	2
BP	GO:1905476	negative regulation of protein localization to membrane	2/487	11/5965	0.224877	0.980562	0.979349	LZTFL1/NUMB	2
BP	GO:1905881	positive regulation of oogenesis	2/487	11/5965	0.224877	0.980562	0.979349	CDC20/CDK7	2
BP	GO:0050865	regulation of cell activation	15/487	148/5965	0.225513	0.980562	0.979349	IL18/NR1H3/CD274/ID2/BCL10/RC3H2/BTNL2/THY1/AP1G1/CHRNB2/DUSP10/IL33/TNFSF14/MZB1/PRKCZ	15
BP	GO:0006520	cellular amino acid metabolic process	10/487	93/5965	0.225723	0.980562	0.979349	KMO/ABAT/CTH/PARK7/ALDH6A1/AZIN1/PSPH/IDO1/EARS2/CTPS1	10
BP	GO:0007006	mitochondrial membrane organization	4/487	30/5965	0.226075	0.980562	0.979349	SLC25A6/BNIP3L/RCC1L/OMA1	4
BP	GO:0009062	fatty acid catabolic process	4/487	30/5965	0.226075	0.980562	0.979349	PPARD/LPIN1/ECHDC1/HAO1	4
BP	GO:0050830	defense response to Gram-positive bacterium	4/487	30/5965	0.226075	0.980562	0.979349	PGLYRP2/TLR2/SPACA4/EPHA2	4
BP	GO:0060411	cardiac septum morphogenesis	4/487	30/5965	0.226075	0.980562	0.979349	ID2/CYR61/ZFPM2/TBX20	4
BP	GO:0045861	negative regulation of proteolysis	7/487	61/5965	0.227535	0.980562	0.979349	TIMP1/NR1H3/PARK7/XIAP/TAF9/WAC/LOC100517855	7
BP	GO:0051056	regulation of small GTPase mediated signal transduction	7/487	61/5965	0.227535	0.980562	0.979349	EPO/CYTH2/TSC2/ARHGEF37/CCDC125/ARHGEF19/SPRY1	7
BP	GO:0019318	hexose metabolic process	8/487	72/5965	0.231778	0.980562	0.979349	POFUT1/PCK1/PMM1/CLK2/PPP4R3B/PGM2/EPM2AIP1/OMA1	8
BP	GO:0008284	positive regulation of cell proliferation	25/487	262/5965	0.232107	0.980562	0.979349	BMPR1B/TIMP1/RLN2/PRL/IL18/VEGFA/EPO/PPARD/RPS4X/CCNB1/LIF/ID2/CYR61/CNOT7/LHX2/BTNL2/ZFPM2/IQGAP3/CHRNB2/SLC25A33/HOXA3/GLI2/MZB1/TBX20/NKX3-1	25
BP	GO:0000165	MAPK cascade	22/487	228/5965	0.233469	0.980562	0.979349	IL18/VEGFA/ADRB2/ROCK1/ARAF/LIF/GBA/LPAR3/PSAP/CYR61/SHC1/SLC9A3R1/IQGAP3/DUSP10/FZD5/NF2/EPHA2/MEN1/MAP4K2/BMPER/PRKCZ/SPRY1	22
BP	GO:0008285	negative regulation of cell proliferation	19/487	194/5965	0.233638	0.980562	0.979349	BMPR1B/PPARD/LIF/CD274/ID2/SERPINF1/CNOT7/NFIB/VAX1/SLC9A3R1/GPR3/ENPP7/DUSP10/FZD5/TNFRSF9/NF2/MEN1/SPRY1/NKX3-1	19
BP	GO:2001252	positive regulation of chromosome organization	6/487	51/5965	0.234302	0.980562	0.979349	CCNB1/LIF/AKAP8/AKAP8L/EED/RPS6KA4	6
BP	GO:0007159	leukocyte cell-cell adhesion	10/487	94/5965	0.235654	0.980562	0.979349	IL18/ROCK1/CD274/BCL10/RC3H2/BTNL2/THY1/DUSP10/TNFSF14/PRKCZ	10
BP	GO:0044255	cellular lipid metabolic process	29/487	309/5965	0.238255	0.980562	0.979349	C3/TBXAS1/PPARD/NR1H3/GBA/PIGK/CERS4/PCK1/PMVK/ACOT6/PSAP/CYR61/FDPS/PIK3IP1/PIP4P2/LPIN1/AGPAT5/ELOVL1/NDUFAB1/PIGC/PLPP3/ECHDC1/LOC100512977/ENPP7/TBL1XR1/HMGCS1/B3GALT2/LPGAT1/HAO1	29
BP	GO:0010769	regulation of cell morphogenesis involved in differentiation	7/487	62/5965	0.239974	0.980562	0.979349	LPAR3/EFNA1/DPYSL2/THY1/TACSTD2/CHRNB2/BHLHB9	7
BP	GO:0002040	sprouting angiogenesis	5/487	41/5965	0.240252	0.980562	0.979349	VEGFA/EPHB4/OTULIN/EPHA2/BMPER	5
BP	GO:0014065	phosphatidylinositol 3-kinase signaling	5/487	41/5965	0.240252	0.980562	0.979349	IL18/PPARD/PIK3IP1/SLC9A3R1/NKX3-1	5
BP	GO:0032434	regulation of proteasomal ubiquitin-dependent protein catabolic process	5/487	41/5965	0.240252	0.980562	0.979349	ARAF/GBA/PARK7/TAF9/WAC	5
BP	GO:0045667	regulation of osteoblast differentiation	5/487	41/5965	0.240252	0.980562	0.979349	ID2/CYR61/ZHX3/RIOX1/MEN1	5
BP	GO:0051101	regulation of DNA binding	5/487	41/5965	0.240252	0.980562	0.979349	LIF/ID2/PARK7/LHX2/CDCA5	5
BP	GO:0001658	branching involved in ureteric bud morphogenesis	3/487	21/5965	0.242957	0.980562	0.979349	TACSTD2/HOXA11/HOXB7	3
BP	GO:0002028	regulation of sodium ion transport	3/487	21/5965	0.242957	0.980562	0.979349	FXYD3/SLC9A3R1/RANGRF	3
BP	GO:0006094	gluconeogenesis	3/487	21/5965	0.242957	0.980562	0.979349	PCK1/CLK2/PPP4R3B	3
BP	GO:0006892	post-Golgi vesicle-mediated transport	3/487	21/5965	0.242957	0.980562	0.979349	AP1G1/RAB26/GOSR2	3
BP	GO:0007062	sister chromatid cohesion	3/487	21/5965	0.242957	0.980562	0.979349	CDC20/STAG2/CDCA5	3
BP	GO:0008589	regulation of smoothened signaling pathway	3/487	21/5965	0.242957	0.980562	0.979349	PDCL/GLI2/HHIP	3
BP	GO:0030490	maturation of SSU-rRNA	3/487	21/5965	0.242957	0.980562	0.979349	RPS28/SNU13/NOL11	3
BP	GO:0042093	T-helper cell differentiation	3/487	21/5965	0.242957	0.980562	0.979349	IL18/RC3H2/PRKCZ	3
BP	GO:0045582	positive regulation of T cell differentiation	3/487	21/5965	0.242957	0.980562	0.979349	IL18/DUSP10/PRKCZ	3
BP	GO:0045646	regulation of erythrocyte differentiation	3/487	21/5965	0.242957	0.980562	0.979349	ID2/ACVR1B/HOXA5	3
BP	GO:0072091	regulation of stem cell proliferation	3/487	21/5965	0.242957	0.980562	0.979349	SOX17/VAX1/NF2	3
BP	GO:1901606	alpha-amino acid catabolic process	3/487	21/5965	0.242957	0.980562	0.979349	KMO/ALDH6A1/IDO1	3
BP	GO:1903578	regulation of ATP metabolic process	3/487	21/5965	0.242957	0.980562	0.979349	CCNB1/PARK7/SLC25A33	3
BP	GO:0009968	negative regulation of signal transduction	31/487	333/5965	0.243211	0.980562	0.979349	EPO/ADRB2/ARAF/LIF/GBA/PARK7/PMEPA1/SOX17/CNOT7/PIK3IP1/HOMER2/CASTOR1/BTNL2/SLC9A3R1/THY1/TSC2/CCDC125/DUSP10/ZNF366/DKK2/NF2/GREM2/EPHA2/GPRASP1/MEN1/TBX20/HHIP/BMPER/PRKCZ/SPRY1/NKX3-1	31
BP	GO:0033673	negative regulation of kinase activity	8/487	73/5965	0.243281	0.980562	0.979349	GBA/PARK7/PIK3IP1/THY1/DUSP10/NF2/MEN1/SPRY1	8
BP	GO:0030148	sphingolipid biosynthetic process	4/487	31/5965	0.244196	0.980562	0.979349	GBA/CERS4/CYR61/B3GALT2	4
BP	GO:1904375	regulation of protein localization to cell periphery	4/487	31/5965	0.244196	0.980562	0.979349	LZTFL1/NUMB/EPHA2/RANGRF	4
BP	GO:0050863	regulation of T cell activation	9/487	84/5965	0.245043	0.980562	0.979349	IL18/CD274/BCL10/RC3H2/BTNL2/THY1/DUSP10/TNFSF14/PRKCZ	9
BP	GO:0009101	glycoprotein biosynthetic process	11/487	106/5965	0.245696	0.980562	0.979349	BMPR1B/POFUT1/B3GALNT1/ST6GALNAC5/ST8SIA4/PMM1/CHST3/B3GNT2/FUT2A/DPY19L2/B3GALT2	11
BP	GO:0001505	regulation of neurotransmitter levels	10/487	95/5965	0.245745	0.980562	0.979349	PRL/ABAT/PARK7/SNCG/SV2A/SYN1/RAB3B/CHRNB2/AGTPBP1/ACHE	10
BP	GO:0045595	regulation of cell differentiation	44/487	485/5965	0.246266	0.980562	0.979349	IL18/PPARD/CDC20/ROCK1/CCNB1/LIF/CXCL14/ID2/SERPINF1/LPAR3/EFNA1/DPYSL2/RC3H2/ACVR1B/KLF10/CYR61/SOX17/PRTG/LHX2/ZHX3/VAX1/THY1/CDK7/ZFPM2/HOXA5/TACSTD2/PROM1/GPR3/WIF1/CHRNB2/DUSP10/HOXA9/TNFSF14/TRIM62/GLI2/NF2/HOXA11/SEMA6A/NUMB/RIOX1/BHLHB9/MEN1/PRKCZ/EHD2	44
BP	GO:0045786	negative regulation of cell cycle	16/487	162/5965	0.247239	0.980562	0.979349	AURKB/DMRT1/CCNB1/LIF/ID2/ATM/STAG2/BUB3/SLC9A3R1/GPR3/RAD1/WAC/SLC25A33/ZNF207/MEN1/NKX3-1	16
BP	GO:0021915	neural tube development	6/487	52/5965	0.248171	0.980562	0.979349	BCL10/SOX17/LHX2/GLI2/EPHA2/TMEM107	6
BP	GO:1990845	adaptive thermogenesis	6/487	52/5965	0.248171	0.980562	0.979349	IL18/NR1H3/GPR3/ACHE/OMA1/FH	6
BP	GO:0001932	regulation of protein phosphorylation	38/487	416/5965	0.251682	0.980562	0.979349	IL18/C3/VEGFA/JAK2/OPRD1/EPO/ADRB2/ROCK1/ARAF/CCNB1/LIF/GBA/PARK7/LPAR3/EFNA1/PSAP/CYR61/CNOT7/SHC1/RPLP1/SLC9A3R1/THY1/PLPP3/IQGAP3/DUSP10/AKAP8/AKAP8L/FZD5/CCNYL1/NF2/EPHA2/MEN1/MAP4K2/BMPER/PRKCZ/SPRY1/RPS6KA4/MLST8	38
BP	GO:0016051	carbohydrate biosynthetic process	7/487	63/5965	0.252625	0.980562	0.979349	PHKG1/PCK1/CLK2/PPP4R3B/B3GNT2/B3GALT2/EPM2AIP1	7
BP	GO:0050707	regulation of cytokine secretion	7/487	63/5965	0.252625	0.980562	0.979349	TLR2/CD274/BTNL2/IL33/FZD5/TNFRSF9/PRKCZ	7
BP	GO:0022603	regulation of anatomical structure morphogenesis	26/487	277/5965	0.253103	0.980562	0.979349	VEGFA/ROCK1/LIF/SERPINF1/LPAR3/EFNA1/DPYSL2/SOX17/NFIB/SLC9A3R1/THY1/HOXA5/TACSTD2/CCBE1/GTF2I/CHRNB2/TNFSF14/HOXA11/HOXB7/EPHA2/BHLHB9/DMRT2/BMPER/SPRY1/EHD2/OMA1	26
BP	GO:0051090	regulation of DNA-binding transcription factor activity	12/487	118/5965	0.254286	0.980562	0.979349	TLR2/IL18/VEGFA/ID2/CTH/PARK7/BCL10/PLPP3/RIPK4/OTULIN/TRIM62/MEN1	12
BP	GO:0032989	cellular component morphogenesis	27/487	289/5965	0.255855	0.980562	0.979349	VEGFA/ROCK1/UPK3A/ID2/LPAR3/EFNA1/DPYSL2/SOX17/NFIB/LHX2/VAX1/SLC9A3R1/THY1/TACSTD2/WASF2/ETV1/CSNK1A1/CHRNB2/GLI2/SEMA6A/NUMB/EPHA2/BHLHB9/B3GNT2/PRKCZ/LINGO4/GAP43	27
BP	GO:0048565	digestive tract development	5/487	42/5965	0.256009	0.980562	0.979349	ID2/SOX17/HOXA5/SALL1/GLI2	5
BP	GO:0070646	protein modification by small protein removal	5/487	42/5965	0.256009	0.980562	0.979349	PARK7/USP7/OTULIN/USP2/USP53	5
BP	GO:0001759	organ induction	2/487	12/5965	0.256188	0.980562	0.979349	HOXA11/SPRY1	2
BP	GO:0002043	blood vessel endothelial cell proliferation involved in sprouting angiogenesis	2/487	12/5965	0.256188	0.980562	0.979349	EPHA2/BMPER	2
BP	GO:0002828	regulation of type 2 immune response	2/487	12/5965	0.256188	0.980562	0.979349	IL18/PRKCZ	2
BP	GO:0003148	outflow tract septum morphogenesis	2/487	12/5965	0.256188	0.980562	0.979349	ZFPM2/TBX20	2
BP	GO:0003283	atrial septum development	2/487	12/5965	0.256188	0.980562	0.979349	CYR61/TBX20	2
BP	GO:0005978	glycogen biosynthetic process	2/487	12/5965	0.256188	0.980562	0.979349	PHKG1/EPM2AIP1	2
BP	GO:0006099	tricarboxylic acid cycle	2/487	12/5965	0.256188	0.980562	0.979349	ACO2/FH	2
BP	GO:0006111	regulation of gluconeogenesis	2/487	12/5965	0.256188	0.980562	0.979349	CLK2/PPP4R3B	2
BP	GO:0006778	porphyrin-containing compound metabolic process	2/487	12/5965	0.256188	0.980562	0.979349	HMOX2/BLVRA	2
BP	GO:0007530	sex determination	2/487	12/5965	0.256188	0.980562	0.979349	DMRT1/FOXL2	2
BP	GO:0009250	glucan biosynthetic process	2/487	12/5965	0.256188	0.980562	0.979349	PHKG1/EPM2AIP1	2
BP	GO:0017001	antibiotic catabolic process	2/487	12/5965	0.256188	0.980562	0.979349	ESD/SULT2A1	2
BP	GO:0017145	stem cell division	2/487	12/5965	0.256188	0.980562	0.979349	SOX17/NUMB	2
BP	GO:0018198	peptidyl-cysteine modification	2/487	12/5965	0.256188	0.980562	0.979349	PARK7/RAB3B	2
BP	GO:0030514	negative regulation of BMP signaling pathway	2/487	12/5965	0.256188	0.980562	0.979349	GREM2/BMPER	2
BP	GO:0030878	thyroid gland development	2/487	12/5965	0.256188	0.980562	0.979349	HOXA5/HOXA3	2
BP	GO:0032507	maintenance of protein location in cell	2/487	12/5965	0.256188	0.980562	0.979349	PARK7/ANKRD13C	2
BP	GO:0032527	protein exit from endoplasmic reticulum	2/487	12/5965	0.256188	0.980562	0.979349	TM9SF4/RANGRF	2
BP	GO:0032733	positive regulation of interleukin-10 production	2/487	12/5965	0.256188	0.980562	0.979349	CD274/PRKCZ	2
BP	GO:0032873	negative regulation of stress-activated MAPK cascade	2/487	12/5965	0.256188	0.980562	0.979349	DUSP10/MEN1	2
BP	GO:0038202	TORC1 signaling	2/487	12/5965	0.256188	0.980562	0.979349	CASTOR1/MLST8	2
BP	GO:0044380	protein localization to cytoskeleton	2/487	12/5965	0.256188	0.980562	0.979349	SNX10/ABHD17C	2
BP	GO:0045687	positive regulation of glial cell differentiation	2/487	12/5965	0.256188	0.980562	0.979349	LIF/ID2	2
BP	GO:0046580	negative regulation of Ras protein signal transduction	2/487	12/5965	0.256188	0.980562	0.979349	CCDC125/SPRY1	2
BP	GO:0046640	regulation of alpha-beta T cell proliferation	2/487	12/5965	0.256188	0.980562	0.979349	IL18/CD274	2
BP	GO:0060143	positive regulation of syncytium formation by plasma membrane fusion	2/487	12/5965	0.256188	0.980562	0.979349	TNFSF14/EHD2	2
BP	GO:0070229	negative regulation of lymphocyte apoptotic process	2/487	12/5965	0.256188	0.980562	0.979349	AURKB/BCL10	2
BP	GO:0070303	negative regulation of stress-activated protein kinase signaling cascade	2/487	12/5965	0.256188	0.980562	0.979349	DUSP10/MEN1	2
BP	GO:0072698	protein localization to microtubule cytoskeleton	2/487	12/5965	0.256188	0.980562	0.979349	SNX10/ABHD17C	2
BP	GO:0090189	regulation of branching involved in ureteric bud morphogenesis	2/487	12/5965	0.256188	0.980562	0.979349	TACSTD2/HOXB7	2
BP	GO:0090504	epiboly	2/487	12/5965	0.256188	0.980562	0.979349	PLET1/CYR61	2
BP	GO:1901739	regulation of myoblast fusion	2/487	12/5965	0.256188	0.980562	0.979349	TNFSF14/EHD2	2
BP	GO:1903078	positive regulation of protein localization to plasma membrane	2/487	12/5965	0.256188	0.980562	0.979349	EPHA2/RANGRF	2
BP	GO:0006082	organic acid metabolic process	28/487	301/5965	0.258425	0.980562	0.979349	ACO2/C3/TBXAS1/KMO/PPARD/ABAT/SULT2A1/CTH/PARK7/PCK1/CHST3/ACOT6/ALDH6A1/HKDC1/ACSS2/AZIN1/LPIN1/ELOVL1/NDUFAB1/PSPH/ECHDC1/IDO1/EARS2/HYAL4/CTPS1/LPGAT1/FH/HAO1	28
BP	GO:0045597	positive regulation of cell differentiation	26/487	278/5965	0.259149	0.980562	0.979349	IL18/CDC20/LIF/ID2/SERPINF1/LPAR3/ACVR1B/KLF10/CYR61/SOX17/ZHX3/CDK7/HOXA5/TACSTD2/PROM1/WIF1/DUSP10/TNFSF14/GLI2/NF2/HOXA11/SEMA6A/NUMB/BHLHB9/PRKCZ/EHD2	26
BP	GO:0048589	developmental growth	17/487	175/5965	0.260235	0.980562	0.979349	RLN2/PPARD/LPAR3/DPYSL2/RC3H2/PSAP/LHX2/ZFPM2/HOXA5/DUSP10/GLI2/HOXA11/TBL1XR1/PALB2/TBX20/PRKCZ/SPRY1	17
BP	GO:0006006	glucose metabolic process	6/487	53/5965	0.262267	0.980562	0.979349	PCK1/CLK2/PPP4R3B/PGM2/EPM2AIP1/OMA1	6
BP	GO:0000187	activation of MAPK activity	4/487	32/5965	0.262626	0.980562	0.979349	LPAR3/SHC1/IQGAP3/MAP4K2	4
BP	GO:0060759	regulation of response to cytokine stimulus	4/487	32/5965	0.262626	0.980562	0.979349	TLR2/CNOT7/TAF9/OTULIN	4
BP	GO:0061053	somite development	4/487	32/5965	0.262626	0.980562	0.979349	POFUT1/PALB2/DMRT2/NKX3-1	4
BP	GO:0090101	negative regulation of transmembrane receptor protein serine/threonine kinase signaling pathway	4/487	32/5965	0.262626	0.980562	0.979349	PMEPA1/GREM2/TBX20/BMPER	4
BP	GO:0051241	negative regulation of multicellular organismal process	33/487	360/5965	0.263605	0.980562	0.979349	ADRB2/ROCK1/NR1H3/CCNB1/GBA/CD274/ID2/SERPINF1/SRGN/EFNA1/RC3H2/SOX17/PRTG/NFIB/LHX2/HOMER2/VAX1/THY1/ZFPM2/HOXA5/TACSTD2/GPR3/GTF2I/DUSP10/AKAP8/HOXA9/TNFRSF9/TRIM62/GLI2/EPHA2/RIOX1/MEN1/NKX3-1	33
BP	GO:0031328	positive regulation of cellular biosynthetic process	44/487	489/5965	0.26471	0.980562	0.979349	BMPR1B/HNF1B/IL18/VEGFA/DMRT1/EPO/PPARD/RPS4X/LIF/GBA/ID2/PARK7/BCL10/PCK1/CYR61/CNOT7/PTGES2/SHC1/PYGO1/CDK7/ZFPM2/PPP4R3B/RCC1L/ZNF821/TAF9/WAC/CHCHD2/AKAP8L/FZD5/HOXA9/SALL1/HOXA1/GLI2/HOXA11/HOXB1/HOXB2/TBL1XR1/DMRT2/LPGAT1/FOXL2/EPM2AIP1/RPS6KA4/NKX3-1/NOL11	44
BP	GO:0050678	regulation of epithelial cell proliferation	11/487	108/5965	0.265178	0.980562	0.979349	RLN2/PRL/VEGFA/PPARD/SERPINF1/NFIB/HOXA5/TACSTD2/IQGAP3/DUSP10/NKX3-1	11
BP	GO:0006836	neurotransmitter transport	7/487	64/5965	0.265471	0.980562	0.979349	PARK7/SNCG/SLC18A2/SV2A/SYN1/RAB3B/CHRNB2	7
BP	GO:0030278	regulation of ossification	7/487	64/5965	0.265471	0.980562	0.979349	ID2/SRGN/CYR61/ZHX3/RIOX1/MEN1/ANKH	7
BP	GO:2000027	regulation of animal organ morphogenesis	7/487	64/5965	0.265471	0.980562	0.979349	LIF/SOX17/NFIB/TACSTD2/HOXA11/HOXB7/SPRY1	7
BP	GO:0002287	alpha-beta T cell activation involved in immune response	3/487	22/5965	0.265644	0.980562	0.979349	IL18/RC3H2/PRKCZ	3
BP	GO:0002293	alpha-beta T cell differentiation involved in immune response	3/487	22/5965	0.265644	0.980562	0.979349	IL18/RC3H2/PRKCZ	3
BP	GO:0002294	CD4-positive, alpha-beta T cell differentiation involved in immune response	3/487	22/5965	0.265644	0.980562	0.979349	IL18/RC3H2/PRKCZ	3
BP	GO:0014855	striated muscle cell proliferation	3/487	22/5965	0.265644	0.980562	0.979349	PPARD/ZFPM2/TBX20	3
BP	GO:0016126	sterol biosynthetic process	3/487	22/5965	0.265644	0.980562	0.979349	PMVK/TM7SF2/HMGCS1	3
BP	GO:0034308	primary alcohol metabolic process	3/487	22/5965	0.265644	0.980562	0.979349	SULT2A1/PARK7/HAO1	3
BP	GO:0034333	adherens junction assembly	3/487	22/5965	0.265644	0.980562	0.979349	VEGFA/ROCK1/THY1	3
BP	GO:0035725	sodium ion transmembrane transport	3/487	22/5965	0.265644	0.980562	0.979349	FXYD3/SLC9A3R1/RANGRF	3
BP	GO:0050873	brown fat cell differentiation	3/487	22/5965	0.265644	0.980562	0.979349	ALDH6A1/DUSP10/SH2B2	3
BP	GO:0050905	neuromuscular process	3/487	22/5965	0.265644	0.980562	0.979349	HMX3/AGTPBP1/HOXA1	3
BP	GO:0060675	ureteric bud morphogenesis	3/487	22/5965	0.265644	0.980562	0.979349	TACSTD2/HOXA11/HOXB7	3
BP	GO:0072171	mesonephric tubule morphogenesis	3/487	22/5965	0.265644	0.980562	0.979349	TACSTD2/HOXA11/HOXB7	3
BP	GO:0090263	positive regulation of canonical Wnt signaling pathway	3/487	22/5965	0.265644	0.980562	0.979349	XIAP/DKK2/TBL1XR1	3
BP	GO:1900407	regulation of cellular response to oxidative stress	3/487	22/5965	0.265644	0.980562	0.979349	PARK7/PSAP/FBLN5	3
BP	GO:1904063	negative regulation of cation transmembrane transport	3/487	22/5965	0.265644	0.980562	0.979349	EPO/SLC30A1/SLC9A3R1	3
BP	GO:2000677	regulation of transcription regulatory region DNA binding	3/487	22/5965	0.265644	0.980562	0.979349	LIF/PARK7/LHX2	3
BP	GO:0009894	regulation of catabolic process	22/487	233/5965	0.266161	0.980562	0.979349	TIMP1/ADRB2/ROCK1/ARAF/GBA/PARK7/BNIP3L/CSDC2/SOX17/CNOT7/PSMD14/AZIN1/DRAM1/FBXL5/TAF9/RAB26/WAC/LOC100517855/PIP4K2A/CARHSP1/CALCOCO2/NSF	22
BP	GO:0072659	protein localization to plasma membrane	8/487	75/5965	0.266829	0.980562	0.979349	ROCK1/SLC9A3R1/RAB26/NUMB/EPHA2/PRKCZ/EHD2/RANGRF	8
BP	GO:0042325	regulation of phosphorylation	40/487	443/5965	0.26943	0.980562	0.979349	IL18/C3/VEGFA/JAK2/OPRD1/EPO/ADRB2/ROCK1/ARAF/CCNB1/LIF/GBA/PARK7/LPAR3/EFNA1/PSAP/CYR61/CNOT7/PIK3IP1/SHC1/RPLP1/SLC9A3R1/THY1/PLPP3/IQGAP3/DUSP10/SLC25A33/AKAP8/AKAP8L/FZD5/CCNYL1/NF2/EPHA2/MEN1/MAP4K2/BMPER/PRKCZ/SPRY1/RPS6KA4/MLST8	40
BP	GO:0033365	protein localization to organelle	21/487	222/5965	0.269549	0.980562	0.979349	AURKB/OPRD1/KPNA5/ROCK1/LIF/PARK7/SRGN/PMM1/LZTFL1/BNIP3L/PYGO1/IPO8/ANKRD13C/CDCA5/GOSR2/NF2/SNX10/ABHD17C/TMEM107/TNPO1/HIKESHI	21
BP	GO:0007093	mitotic cell cycle checkpoint	5/487	43/5965	0.272007	0.980562	0.979349	AURKB/CCNB1/ATM/BUB3/ZNF207	5
BP	GO:0030282	bone mineralization	5/487	43/5965	0.272007	0.980562	0.979349	SRGN/KLF10/HOXA3/SNX10/ANKH	5
BP	GO:0023014	signal transduction by protein phosphorylation	22/487	234/5965	0.272907	0.980562	0.979349	IL18/VEGFA/ADRB2/ROCK1/ARAF/LIF/GBA/LPAR3/PSAP/CYR61/SHC1/SLC9A3R1/IQGAP3/DUSP10/FZD5/NF2/EPHA2/MEN1/MAP4K2/BMPER/PRKCZ/SPRY1	22
BP	GO:0007610	behavior	15/487	154/5965	0.27395	0.980562	0.979349	OPRD1/HTR2A/ABAT/ID2/PARK7/SNCG/SLC18A2/HOMER2/ETV1/CHRNB2/AGTPBP1/USP2/HOXA1/PAIP2/BHLHB9	15
BP	GO:0034765	regulation of ion transmembrane transport	11/487	109/5965	0.275107	0.980562	0.979349	EPO/FXYD3/SLC30A1/PARK7/SLC9A3R1/THY1/CACNA1D/SLC31A2/KCNJ14/HCN3/RANGRF	11
BP	GO:0031214	biomineral tissue development	6/487	54/5965	0.276566	0.980562	0.979349	ROCK1/SRGN/KLF10/HOXA3/SNX10/ANKH	6
BP	GO:0097164	ammonium ion metabolic process	6/487	54/5965	0.276566	0.980562	0.979349	GBA/PARK7/AZIN1/ENPP7/CHRNB2/ACHE	6
BP	GO:0006486	protein glycosylation	9/487	87/5965	0.278196	0.980562	0.979349	POFUT1/B3GALNT1/ST6GALNAC5/ST8SIA4/PMM1/B3GNT2/FUT2A/DPY19L2/B3GALT2	9
BP	GO:0043413	macromolecule glycosylation	9/487	87/5965	0.278196	0.980562	0.979349	POFUT1/B3GALNT1/ST6GALNAC5/ST8SIA4/PMM1/B3GNT2/FUT2A/DPY19L2/B3GALT2	9
BP	GO:0002440	production of molecular mediator of immune response	7/487	65/5965	0.278494	0.980562	0.979349	TLR2/IL18/PMS2/POLM/FZD5/MZB1/PRKCZ	7
BP	GO:0032868	response to insulin	7/487	65/5965	0.278494	0.980562	0.979349	PCK1/IRS1/SLC25A33/SH2B2/MZB1/PRKCZ/EPM2AIP1	7
BP	GO:0031647	regulation of protein stability	8/487	76/5965	0.278846	0.980562	0.979349	PARK7/SOX17/CDK7/PLPP3/TAF9/USP2/NF2/ZNF207	8
BP	GO:0051129	negative regulation of cellular component organization	18/487	189/5965	0.280006	0.980562	0.979349	DMRT1/OPRD1/ROCK1/CCNB1/LIF/GBA/ATM/EFNA1/PMEPA1/BUB3/THY1/TACSTD2/WASF2/RAD1/ZNF207/TBX20/PRKCZ/OMA1	18
BP	GO:0002702	positive regulation of production of molecular mediator of immune response	4/487	33/5965	0.281307	0.980562	0.979349	IL18/FZD5/MZB1/PRKCZ	4
BP	GO:0006641	triglyceride metabolic process	4/487	33/5965	0.281307	0.980562	0.979349	C3/PCK1/LPIN1/TBL1XR1	4
BP	GO:0110110	positive regulation of animal organ morphogenesis	4/487	33/5965	0.281307	0.980562	0.979349	LIF/HOXA11/HOXB7/SPRY1	4
BP	GO:1900180	regulation of protein localization to nucleus	4/487	33/5965	0.281307	0.980562	0.979349	ROCK1/LIF/PARK7/NF2	4
BP	GO:0006631	fatty acid metabolic process	10/487	99/5965	0.287515	0.980562	0.979349	C3/TBXAS1/PPARD/ACOT6/LPIN1/ELOVL1/NDUFAB1/ECHDC1/LPGAT1/HAO1	10
BP	GO:0044282	small molecule catabolic process	10/487	99/5965	0.287515	0.980562	0.979349	ESD/KMO/PPARD/ABAT/SULT2A1/ALDH6A1/LPIN1/ECHDC1/IDO1/HAO1	10
BP	GO:0000726	non-recombinational repair	2/487	13/5965	0.287562	0.980562	0.979349	PSMD14/RBBP8	2
BP	GO:0003338	metanephros morphogenesis	2/487	13/5965	0.287562	0.980562	0.979349	LIF/SALL1	2
BP	GO:0006026	aminoglycan catabolic process	2/487	13/5965	0.287562	0.980562	0.979349	PGLYRP2/HYAL4	2
BP	GO:0006506	GPI anchor biosynthetic process	2/487	13/5965	0.287562	0.980562	0.979349	PIGK/PIGC	2
BP	GO:0009268	response to pH	2/487	13/5965	0.287562	0.980562	0.979349	PCK1/RAB11B	2
BP	GO:0021587	cerebellum morphogenesis	2/487	13/5965	0.287562	0.980562	0.979349	AGTPBP1/GLI2	2
BP	GO:0030166	proteoglycan biosynthetic process	2/487	13/5965	0.287562	0.980562	0.979349	BMPR1B/CHST3	2
BP	GO:0032814	regulation of natural killer cell activation	2/487	13/5965	0.287562	0.980562	0.979349	IL18/AP1G1	2
BP	GO:0033059	cellular pigmentation	2/487	13/5965	0.287562	0.980562	0.979349	RAB11B/AP1G1	2
BP	GO:0035924	cellular response to vascular endothelial growth factor stimulus	2/487	13/5965	0.287562	0.980562	0.979349	VEGFA/CCBE1	2
BP	GO:0045620	negative regulation of lymphocyte differentiation	2/487	13/5965	0.287562	0.980562	0.979349	ID2/RC3H2	2
BP	GO:0051058	negative regulation of small GTPase mediated signal transduction	2/487	13/5965	0.287562	0.980562	0.979349	CCDC125/SPRY1	2
BP	GO:0055023	positive regulation of cardiac muscle tissue growth	2/487	13/5965	0.287562	0.980562	0.979349	ZFPM2/TBX20	2
BP	GO:0060045	positive regulation of cardiac muscle cell proliferation	2/487	13/5965	0.287562	0.980562	0.979349	ZFPM2/TBX20	2
BP	GO:0060603	mammary gland duct morphogenesis	2/487	13/5965	0.287562	0.980562	0.979349	GLI2/EPHA2	2
BP	GO:0060674	placenta blood vessel development	2/487	13/5965	0.287562	0.980562	0.979349	CYR61/FZD5	2
BP	GO:0060713	labyrinthine layer morphogenesis	2/487	13/5965	0.287562	0.980562	0.979349	CYR61/FZD5	2
BP	GO:0070206	protein trimerization	2/487	13/5965	0.287562	0.980562	0.979349	TNFRSF9/TRIM4	2
BP	GO:0070830	bicellular tight junction assembly	2/487	13/5965	0.287562	0.980562	0.979349	ROCK1/FZD5	2
BP	GO:0097178	ruffle assembly	2/487	13/5965	0.287562	0.980562	0.979349	TACSTD2/SNX10	2
BP	GO:0098751	bone cell development	2/487	13/5965	0.287562	0.980562	0.979349	WASF2/PIP4K2A	2
BP	GO:0120192	tight junction assembly	2/487	13/5965	0.287562	0.980562	0.979349	ROCK1/FZD5	2
BP	GO:1902743	regulation of lamellipodium organization	2/487	13/5965	0.287562	0.980562	0.979349	WASF2/EPHA2	2
BP	GO:1903205	regulation of hydrogen peroxide-induced cell death	2/487	13/5965	0.287562	0.980562	0.979349	PARK7/PSAP	2
BP	GO:1904377	positive regulation of protein localization to cell periphery	2/487	13/5965	0.287562	0.980562	0.979349	EPHA2/RANGRF	2
BP	GO:2000179	positive regulation of neural precursor cell proliferation	2/487	13/5965	0.287562	0.980562	0.979349	LHX2/GLI2	2
BP	GO:2000378	negative regulation of reactive oxygen species metabolic process	2/487	13/5965	0.287562	0.980562	0.979349	PRL/PARK7	2
BP	GO:2000758	positive regulation of peptidyl-lysine acetylation	2/487	13/5965	0.287562	0.980562	0.979349	LIF/RPS6KA4	2
BP	GO:0007565	female pregnancy	5/487	44/5965	0.28821	0.980562	0.979349	EPO/PPARD/LIF/HMX3/ACVR1B	5
BP	GO:0055123	digestive system development	5/487	44/5965	0.28821	0.980562	0.979349	ID2/SOX17/HOXA5/SALL1/GLI2	5
BP	GO:2001242	regulation of intrinsic apoptotic signaling pathway	5/487	44/5965	0.28821	0.980562	0.979349	EPO/PARK7/SLC9A3R1/PLAGL2/NKX3-1	5
BP	GO:0002292	T cell differentiation involved in immune response	3/487	23/5965	0.288568	0.980562	0.979349	IL18/RC3H2/PRKCZ	3
BP	GO:0006112	energy reserve metabolic process	3/487	23/5965	0.288568	0.980562	0.979349	PHKG1/PPP1R3D/EPM2AIP1	3
BP	GO:0014068	positive regulation of phosphatidylinositol 3-kinase signaling	3/487	23/5965	0.288568	0.980562	0.979349	IL18/PPARD/NKX3-1	3
BP	GO:0019319	hexose biosynthetic process	3/487	23/5965	0.288568	0.980562	0.979349	PCK1/CLK2/PPP4R3B	3
BP	GO:0043966	histone H3 acetylation	3/487	23/5965	0.288568	0.980562	0.979349	LIF/TAF9/POLE3	3
BP	GO:0046173	polyol biosynthetic process	3/487	23/5965	0.288568	0.980562	0.979349	GBA/PCK1/PTS	3
BP	GO:0048008	platelet-derived growth factor receptor signaling pathway	3/487	23/5965	0.288568	0.980562	0.979349	VEGFA/ZFAND5/SLC9A3R1	3
BP	GO:0050773	regulation of dendrite development	3/487	23/5965	0.288568	0.980562	0.979349	EFNA1/CHRNB2/BHLHB9	3
BP	GO:0072078	nephron tubule morphogenesis	3/487	23/5965	0.288568	0.980562	0.979349	TACSTD2/HOXA11/HOXB7	3
BP	GO:1901607	alpha-amino acid biosynthetic process	3/487	23/5965	0.288568	0.980562	0.979349	CTH/PARK7/PSPH	3
BP	GO:0045935	positive regulation of nucleobase-containing compound metabolic process	40/487	447/5965	0.289523	0.980562	0.979349	BMPR1B/HNF1B/IL18/VEGFA/DMRT1/EPO/PPARD/CCNB1/LIF/ID2/PARK7/BCL10/PCK1/CYR61/CNOT7/PTGES2/SHC1/PYGO1/CDK7/ZFPM2/ZNF821/CELF3/TAF9/WAC/CHCHD2/AKAP8L/FZD5/HOXA9/SALL1/HOXA1/GLI2/HOXA11/HOXB1/HOXB2/TBL1XR1/DMRT2/FOXL2/RPS6KA4/NKX3-1/NOL11	40
BP	GO:0010721	negative regulation of cell development	9/487	88/5965	0.289525	0.980562	0.979349	CCNB1/ID2/EFNA1/PRTG/LHX2/VAX1/THY1/TACSTD2/GPR3	9
BP	GO:0043434	response to peptide hormone	9/487	88/5965	0.289525	0.980562	0.979349	JAK2/ROCK1/PCK1/IRS1/SLC25A33/SH2B2/MZB1/PRKCZ/EPM2AIP1	9
BP	GO:0070085	glycosylation	9/487	88/5965	0.289525	0.980562	0.979349	POFUT1/B3GALNT1/ST6GALNAC5/ST8SIA4/PMM1/B3GNT2/FUT2A/DPY19L2/B3GALT2	9
BP	GO:1990778	protein localization to cell periphery	9/487	88/5965	0.289525	0.980562	0.979349	ROCK1/LZTFL1/SLC9A3R1/RAB26/NUMB/EPHA2/PRKCZ/EHD2/RANGRF	9
BP	GO:0010506	regulation of autophagy	8/487	77/5965	0.291006	0.980562	0.979349	ADRB2/ROCK1/GBA/BNIP3L/DRAM1/WAC/PIP4K2A/CALCOCO2	8
BP	GO:0002262	myeloid cell homeostasis	6/487	55/5965	0.291041	0.980562	0.979349	JAK2/EPO/ID2/ACVR1B/HOXA5/HOXB6	6
BP	GO:0022008	neurogenesis	37/487	412/5965	0.291221	0.980562	0.979349	VEGFA/ROCK1/LIF/ID2/SERPINF1/YWHAZ/LPAR3/EFNA1/DPYSL2/BTBD1/PRTG/NFIB/LHX2/VAX1/SLC9A3R1/THY1/PROM1/PLPP3/ETV1/CHRNB2/DUSP10/AGTPBP1/MAP4/SALL1/GLI2/NF2/SEMA6A/NUMB/EPHA2/BHLHB9/B3GNT2/TBX20/HHIP/PRKCZ/LINGO4/PTF1A/GAP43	37
BP	GO:0008610	lipid biosynthetic process	19/487	202/5965	0.291351	0.980562	0.979349	PRL/C3/TBXAS1/GBA/PIGK/CERS4/PCK1/PMVK/CYR61/ACSS2/FDPS/LPIN1/ELOVL1/NDUFAB1/PIGC/TM7SF2/HMGCS1/B3GALT2/LPGAT1	19
BP	GO:0046777	protein autophosphorylation	7/487	66/5965	0.291673	0.980562	0.979349	VEGFA/JAK2/ATM/ACVR1B/CLK2/NEK6/EPHB4	7
BP	GO:0071900	regulation of protein serine/threonine kinase activity	12/487	122/5965	0.292176	0.980562	0.979349	VEGFA/GBA/LPAR3/SHC1/THY1/IQGAP3/DUSP10/FZD5/CCNYL1/MEN1/MAP4K2/SPRY1	12
BP	GO:0007267	cell-cell signaling	34/487	377/5965	0.292657	0.980562	0.979349	TLR2/HNF1B/ADRB2/CDC20/HTR4/LIF/CXCL14/PARK7/XIAP/SNCG/CYR61/SOX17/PYGO1/INSYN1/SV2A/SYN1/SLC9A3R1/THY1/HOXA5/PLPP3/RAB11B/RAB3B/CHRNB2/RAB26/FZD5/OTULIN/DKK2/SALL1/GLI2/PAIP2/TBL1XR1/DLGAP2/RANGRF/NKX3-1	34
BP	GO:0002708	positive regulation of lymphocyte mediated immunity	4/487	34/5965	0.300183	0.980562	0.979349	IL18/AP1G1/FZD5/PRKCZ	4
BP	GO:0006470	protein dephosphorylation	4/487	34/5965	0.300183	0.980562	0.979349	ROCK1/GBA/PPP4R3B/DUSP10	4
BP	GO:0006672	ceramide metabolic process	4/487	34/5965	0.300183	0.980562	0.979349	GBA/CERS4/CYR61/B3GALT2	4
BP	GO:0045580	regulation of T cell differentiation	4/487	34/5965	0.300183	0.980562	0.979349	IL18/RC3H2/DUSP10/PRKCZ	4
BP	GO:0006325	chromatin organization	18/487	192/5965	0.303192	0.980562	0.979349	AURKB/JAK2/CCNB1/LIF/ATM/CTCFL/TAF9/POLE3/WAC/AKAP8/AKAP8L/LOC100519930/EED/GRWD1/TBL1XR1/MEN1/RPS6KA4/LOC106510170	18
BP	GO:0031329	regulation of cellular catabolic process	18/487	192/5965	0.303192	0.980562	0.979349	TIMP1/ADRB2/ROCK1/ARAF/GBA/PARK7/BNIP3L/CSDC2/CNOT7/PSMD14/DRAM1/FBXL5/TAF9/WAC/LOC100517855/PIP4K2A/CARHSP1/CALCOCO2	18
BP	GO:0045598	regulation of fat cell differentiation	5/487	45/5965	0.304583	0.980562	0.979349	PPARD/ID2/ZFPM2/WIF1/DUSP10	5
BP	GO:0050680	negative regulation of epithelial cell proliferation	5/487	45/5965	0.304583	0.980562	0.979349	PPARD/SERPINF1/NFIB/DUSP10/NKX3-1	5
BP	GO:1901991	negative regulation of mitotic cell cycle phase transition	5/487	45/5965	0.304583	0.980562	0.979349	AURKB/CCNB1/ATM/BUB3/ZNF207	5
BP	GO:2000058	regulation of ubiquitin-dependent protein catabolic process	5/487	45/5965	0.304583	0.980562	0.979349	ARAF/GBA/PARK7/TAF9/WAC	5
BP	GO:0046578	regulation of Ras protein signal transduction	6/487	56/5965	0.305667	0.980562	0.979349	EPO/CYTH2/ARHGEF37/CCDC125/ARHGEF19/SPRY1	6
BP	GO:0098771	inorganic ion homeostasis	17/487	181/5965	0.307605	0.980562	0.979349	HMOX2/EPO/UPK3A/CFTR/SLC30A1/PDZD8/HJV/SV2A/SLC9A3R1/THY1/FBXL5/TM9SF4/GPR3/SLC31A2/LOC100517855/HOXA3/SNX10	17
BP	GO:0006275	regulation of DNA replication	3/487	24/5965	0.311629	0.980562	0.979349	STAG2/ENPP7/GLI2	3
BP	GO:0006476	protein deacetylation	3/487	24/5965	0.311629	0.980562	0.979349	AKAP8/AKAP8L/TBL1XR1	3
BP	GO:0021549	cerebellum development	3/487	24/5965	0.311629	0.980562	0.979349	AGTPBP1/GLI2/PTF1A	3
BP	GO:0030048	actin filament-based movement	3/487	24/5965	0.311629	0.980562	0.979349	ROCK1/CACNA1D/WASF2	3
BP	GO:0032677	regulation of interleukin-8 production	3/487	24/5965	0.311629	0.980562	0.979349	TLR2/PARK7/BCL10	3
BP	GO:0034968	histone lysine methylation	3/487	24/5965	0.311629	0.980562	0.979349	CTCFL/EED/MEN1	3
BP	GO:0042147	retrograde transport, endosome to Golgi	3/487	24/5965	0.311629	0.980562	0.979349	VPS26A/VPS51/GOSR2	3
BP	GO:0043255	regulation of carbohydrate biosynthetic process	3/487	24/5965	0.311629	0.980562	0.979349	CLK2/PPP4R3B/EPM2AIP1	3
BP	GO:0043367	CD4-positive, alpha-beta T cell differentiation	3/487	24/5965	0.311629	0.980562	0.979349	IL18/RC3H2/PRKCZ	3
BP	GO:0061515	myeloid cell development	3/487	24/5965	0.311629	0.980562	0.979349	EPO/WASF2/PIP4K2A	3
BP	GO:0070227	lymphocyte apoptotic process	3/487	24/5965	0.311629	0.980562	0.979349	AURKB/CD274/BCL10	3
BP	GO:1900542	regulation of purine nucleotide metabolic process	3/487	24/5965	0.311629	0.980562	0.979349	CCNB1/PARK7/SLC25A33	3
BP	GO:1903426	regulation of reactive oxygen species biosynthetic process	3/487	24/5965	0.311629	0.980562	0.979349	PRL/PARK7/SLC25A33	3
BP	GO:0010638	positive regulation of organelle organization	16/487	170/5965	0.312135	0.980562	0.979349	ACTR3/DMRT1/ADRB2/CCNB1/LIF/GBA/TMED9/AKAP8/AKAP8L/CDCA5/PIP4K2A/NF2/EED/CALCOCO2/RPS6KA4/MLST8	16
BP	GO:0005996	monosaccharide metabolic process	8/487	79/5965	0.315694	0.980562	0.979349	POFUT1/PCK1/PMM1/CLK2/PPP4R3B/PGM2/EPM2AIP1/OMA1	8
BP	GO:0034660	ncRNA metabolic process	15/487	159/5965	0.316788	0.980562	0.979349	RPS28/RC3H2/ADAT2/SNU13/CELF3/BCDIN3D/TRMT112/DTD2/EARS2/SEPSECS/RRP15/TDRKH/DDX52/POP7/NOL11	15
BP	GO:0000075	cell cycle checkpoint	7/487	68/5965	0.318427	0.980562	0.979349	AURKB/CCNB1/ATM/BUB3/RAD1/WAC/ZNF207	7
BP	GO:0006469	negative regulation of protein kinase activity	7/487	68/5965	0.318427	0.980562	0.979349	GBA/PARK7/THY1/DUSP10/NF2/MEN1/SPRY1	7
BP	GO:0032147	activation of protein kinase activity	7/487	68/5965	0.318427	0.980562	0.979349	IL18/VEGFA/JAK2/LPAR3/SHC1/IQGAP3/MAP4K2	7
BP	GO:0043583	ear development	7/487	68/5965	0.318427	0.980562	0.979349	CXCL14/HMX3/SLC9A3R1/SALL1/HOXA1/GLI2/BMPER	7
BP	GO:0002228	natural killer cell mediated immunity	2/487	14/5965	0.318781	0.980562	0.979349	IL18/AP1G1	2
BP	GO:0006101	citrate metabolic process	2/487	14/5965	0.318781	0.980562	0.979349	ACO2/FH	2
BP	GO:0006505	GPI anchor metabolic process	2/487	14/5965	0.318781	0.980562	0.979349	PIGK/PIGC	2
BP	GO:0008333	endosome to lysosome transport	2/487	14/5965	0.318781	0.980562	0.979349	SNX27/GPRASP1	2
BP	GO:0010883	regulation of lipid storage	2/487	14/5965	0.318781	0.980562	0.979349	C3/NR1H3	2
BP	GO:0021522	spinal cord motor neuron differentiation	2/487	14/5965	0.318781	0.980562	0.979349	GLI2/TBX20	2
BP	GO:0021575	hindbrain morphogenesis	2/487	14/5965	0.318781	0.980562	0.979349	AGTPBP1/GLI2	2
BP	GO:0033013	tetrapyrrole metabolic process	2/487	14/5965	0.318781	0.980562	0.979349	HMOX2/BLVRA	2
BP	GO:0042267	natural killer cell mediated cytotoxicity	2/487	14/5965	0.318781	0.980562	0.979349	IL18/AP1G1	2
BP	GO:0043627	response to estrogen	2/487	14/5965	0.318781	0.980562	0.979349	ZNF366/ARID5A	2
BP	GO:0045123	cellular extravasation	2/487	14/5965	0.318781	0.980562	0.979349	ROCK1/THY1	2
BP	GO:0045824	negative regulation of innate immune response	2/487	14/5965	0.318781	0.980562	0.979349	CNOT7/DUSP10	2
BP	GO:0045840	positive regulation of mitotic nuclear division	2/487	14/5965	0.318781	0.980562	0.979349	DMRT1/CDCA5	2
BP	GO:0046633	alpha-beta T cell proliferation	2/487	14/5965	0.318781	0.980562	0.979349	IL18/CD274	2
BP	GO:0046635	positive regulation of alpha-beta T cell activation	2/487	14/5965	0.318781	0.980562	0.979349	IL18/PRKCZ	2
BP	GO:0046902	regulation of mitochondrial membrane permeability	2/487	14/5965	0.318781	0.980562	0.979349	SLC25A6/BNIP3L	2
BP	GO:0050732	negative regulation of peptidyl-tyrosine phosphorylation	2/487	14/5965	0.318781	0.980562	0.979349	NF2/PRKCZ	2
BP	GO:0051898	negative regulation of protein kinase B signaling	2/487	14/5965	0.318781	0.980562	0.979349	SLC9A3R1/EPHA2	2
BP	GO:0060142	regulation of syncytium formation by plasma membrane fusion	2/487	14/5965	0.318781	0.980562	0.979349	TNFSF14/EHD2	2
BP	GO:0060669	embryonic placenta morphogenesis	2/487	14/5965	0.318781	0.980562	0.979349	CYR61/FZD5	2
BP	GO:0061217	regulation of mesonephros development	2/487	14/5965	0.318781	0.980562	0.979349	TACSTD2/HOXB7	2
BP	GO:0061614	pri-miRNA transcription by RNA polymerase II	2/487	14/5965	0.318781	0.980562	0.979349	PPARD/NFIB	2
BP	GO:0071260	cellular response to mechanical stimulus	2/487	14/5965	0.318781	0.980562	0.979349	BCL10/TNFSF14	2
BP	GO:0090102	cochlea development	2/487	14/5965	0.318781	0.980562	0.979349	HOXA1/GLI2	2
BP	GO:0097061	dendritic spine organization	2/487	14/5965	0.318781	0.980562	0.979349	EFNA1/BHLHB9	2
BP	GO:0097352	autophagosome maturation	2/487	14/5965	0.318781	0.980562	0.979349	ADRB2/CALCOCO2	2
BP	GO:0098781	ncRNA transcription	2/487	14/5965	0.318781	0.980562	0.979349	CELF3/NOL11	2
BP	GO:0110111	negative regulation of animal organ morphogenesis	2/487	14/5965	0.318781	0.980562	0.979349	NFIB/TACSTD2	2
BP	GO:0120193	tight junction organization	2/487	14/5965	0.318781	0.980562	0.979349	ROCK1/FZD5	2
BP	GO:2001038	regulation of cellular response to drug	2/487	14/5965	0.318781	0.980562	0.979349	PARK7/PSAP	2
BP	GO:0032006	regulation of TOR signaling	4/487	35/5965	0.319199	0.980562	0.979349	ARAF/CASTOR1/TSC2/MLST8	4
BP	GO:0071901	negative regulation of protein serine/threonine kinase activity	4/487	35/5965	0.319199	0.980562	0.979349	GBA/DUSP10/MEN1/SPRY1	4
BP	GO:0006402	mRNA catabolic process	6/487	57/5965	0.320421	0.980562	0.979349	ATM/CSDC2/CNOT7/CARHSP1/PNPT1/RNPS1	6
BP	GO:0022898	regulation of transmembrane transporter activity	6/487	57/5965	0.320421	0.980562	0.979349	EPO/FXYD3/PARK7/SLC9A3R1/CACNA1D/RANGRF	6
BP	GO:0046425	regulation of JAK-STAT cascade	6/487	57/5965	0.320421	0.980562	0.979349	IL18/JAK2/EPO/LIF/CNOT7/NF2	6
BP	GO:0048839	inner ear development	6/487	57/5965	0.320421	0.980562	0.979349	CXCL14/HMX3/SLC9A3R1/HOXA1/GLI2/BMPER	6
BP	GO:1904892	regulation of STAT cascade	6/487	57/5965	0.320421	0.980562	0.979349	IL18/JAK2/EPO/LIF/CNOT7/NF2	6
BP	GO:0035270	endocrine system development	5/487	46/5965	0.32109	0.980562	0.979349	HNF1B/HOXA5/HOXA3/SALL1/GLI2	5
BP	GO:0045619	regulation of lymphocyte differentiation	5/487	46/5965	0.32109	0.980562	0.979349	IL18/ID2/RC3H2/DUSP10/PRKCZ	5
BP	GO:1902532	negative regulation of intracellular signal transduction	15/487	160/5965	0.325569	0.980562	0.979349	EPO/LIF/GBA/PARK7/PIK3IP1/HOMER2/CASTOR1/SLC9A3R1/TSC2/CCDC125/DUSP10/NF2/EPHA2/MEN1/SPRY1	15
BP	GO:0006914	autophagy	13/487	137/5965	0.326497	0.980562	0.979349	TMBIM6/ADRB2/ROCK1/GBA/LOC733579/BNIP3L/ATG2A/DRAM1/ATG13/WAC/VPS51/PIP4K2A/CALCOCO2	13
BP	GO:0061919	process utilizing autophagic mechanism	13/487	137/5965	0.326497	0.980562	0.979349	TMBIM6/ADRB2/ROCK1/GBA/LOC733579/BNIP3L/ATG2A/DRAM1/ATG13/WAC/VPS51/PIP4K2A/CALCOCO2	13
BP	GO:0045859	regulation of protein kinase activity	19/487	207/5965	0.329625	0.980562	0.979349	IL18/VEGFA/JAK2/GBA/PARK7/LPAR3/CYR61/SHC1/RPLP1/SLC9A3R1/THY1/IQGAP3/DUSP10/FZD5/CCNYL1/NF2/MEN1/MAP4K2/SPRY1	19
BP	GO:0006629	lipid metabolic process	38/487	431/5965	0.329968	0.980562	0.979349	PRL/C3/TBXAS1/PPARD/CLPS/NR1H3/GBA/PIGK/SULT2A1/ID2/PNPLA3/CERS4/PCK1/PMVK/ACOT6/PSAP/CYR61/ACSS2/FDPS/PIK3IP1/PIP4P2/LPIN1/AGPAT5/ELOVL1/NDUFAB1/PIGC/PLPP3/ECHDC1/LOC100512977/TM7SF2/ENPP7/TBL1XR1/HMGCS1/B3GALT2/LPGAT1/PLAGL2/OMA1/HAO1	38
BP	GO:0048878	chemical homeostasis	27/487	301/5965	0.330629	0.980562	0.979349	HMOX2/IL18/EPO/NR1H3/UPK3A/ANGPTL4/CFTR/SLC30A1/PARK7/PNPLA3/HKDC1/PDZD8/HJV/HOMER2/SV2A/RALY/SLC9A3R1/THY1/FBXL5/TM9SF4/GPR3/RAB11B/SLC31A2/LOC100517855/HOXA3/SNX10/RANGRF	27
BP	GO:0050663	cytokine secretion	7/487	69/5965	0.331965	0.980562	0.979349	TLR2/CD274/BTNL2/IL33/FZD5/TNFRSF9/PRKCZ	7
BP	GO:0002709	regulation of T cell mediated immunity	3/487	25/5965	0.334738	0.980562	0.979349	IL18/FZD5/PRKCZ	3
BP	GO:0007030	Golgi organization	3/487	25/5965	0.334738	0.980562	0.979349	YWHAZ/TMED9/VPS51	3
BP	GO:0007193	adenylate cyclase-inhibiting G protein-coupled receptor signaling pathway	3/487	25/5965	0.334738	0.980562	0.979349	OPRD1/PSAP/LOC100154782	3
BP	GO:0008652	cellular amino acid biosynthetic process	3/487	25/5965	0.334738	0.980562	0.979349	CTH/PARK7/PSPH	3
BP	GO:0033209	tumor necrosis factor-mediated signaling pathway	3/487	25/5965	0.334738	0.980562	0.979349	JAK2/CDIP1/OTULIN	3
BP	GO:0034766	negative regulation of ion transmembrane transport	3/487	25/5965	0.334738	0.980562	0.979349	EPO/SLC30A1/SLC9A3R1	3
BP	GO:0042632	cholesterol homeostasis	3/487	25/5965	0.334738	0.980562	0.979349	IL18/NR1H3/RALY	3
BP	GO:0046364	monosaccharide biosynthetic process	3/487	25/5965	0.334738	0.980562	0.979349	PCK1/CLK2/PPP4R3B	3
BP	GO:0055092	sterol homeostasis	3/487	25/5965	0.334738	0.980562	0.979349	IL18/NR1H3/RALY	3
BP	GO:0061333	renal tubule morphogenesis	3/487	25/5965	0.334738	0.980562	0.979349	TACSTD2/HOXA11/HOXB7	3
BP	GO:0099173	postsynapse organization	3/487	25/5965	0.334738	0.980562	0.979349	EFNA1/WASF2/BHLHB9	3
BP	GO:1901983	regulation of protein acetylation	3/487	25/5965	0.334738	0.980562	0.979349	LIF/PARK7/RPS6KA4	3
BP	GO:0002819	regulation of adaptive immune response	6/487	58/5965	0.335276	0.980562	0.979349	IL18/CD274/RC3H2/DUSP10/FZD5/PRKCZ	6
BP	GO:0006323	DNA packaging	6/487	58/5965	0.335276	0.980562	0.979349	CCNB1/AKAP8/AKAP8L/CDCA5/LOC100519930/GRWD1	6
BP	GO:0006473	protein acetylation	6/487	58/5965	0.335276	0.980562	0.979349	LIF/PARK7/PCK1/TAF9/POLE3/RPS6KA4	6
BP	GO:0030900	forebrain development	9/487	92/5965	0.335916	0.980562	0.979349	ID2/NFIB/LHX2/CHRNB2/AGTPBP1/SALL1/GLI2/NF2/NUMB	9
BP	GO:0051656	establishment of organelle localization	11/487	115/5965	0.336792	0.980562	0.979349	CCNB1/YWHAZ/SV2A/SLC9A3R1/TMED9/RAB11B/CHRNB2/TMEM201/CDCA5/MAP4K2/SPRY1	11
BP	GO:0007623	circadian rhythm	5/487	47/5965	0.337697	0.980562	0.979349	ID2/KLF10/CHRNB2/USP2/DBP	5
BP	GO:0031333	negative regulation of protein complex assembly	5/487	47/5965	0.337697	0.980562	0.979349	OPRD1/GBA/PMEPA1/TBX20/PRKCZ	5
BP	GO:0044706	multi-multicellular organism process	5/487	47/5965	0.337697	0.980562	0.979349	EPO/PPARD/LIF/HMX3/ACVR1B	5
BP	GO:0048015	phosphatidylinositol-mediated signaling	5/487	47/5965	0.337697	0.980562	0.979349	IL18/PPARD/PIK3IP1/SLC9A3R1/NKX3-1	5
BP	GO:0002062	chondrocyte differentiation	4/487	36/5965	0.338304	0.980562	0.979349	BMPR1B/NFIB/GLI2/HOXA11	4
BP	GO:0002824	positive regulation of adaptive immune response based on somatic recombination of immune receptors built from immunoglobulin superfamily domains	4/487	36/5965	0.338304	0.980562	0.979349	IL18/CD274/FZD5/PRKCZ	4
BP	GO:0007224	smoothened signaling pathway	4/487	36/5965	0.338304	0.980562	0.979349	PDCL/PTPDC1/GLI2/HHIP	4
BP	GO:0034763	negative regulation of transmembrane transport	4/487	36/5965	0.338304	0.980562	0.979349	EPO/SLC30A1/SLC9A3R1/MZB1	4
BP	GO:0045446	endothelial cell differentiation	4/487	36/5965	0.338304	0.980562	0.979349	ROCK1/SOX17/HOXB5/HAPLN2	4
BP	GO:0051017	actin filament bundle assembly	4/487	36/5965	0.338304	0.980562	0.979349	ROCK1/TACSTD2/WASF2/NF2	4
BP	GO:0043549	regulation of kinase activity	20/487	220/5965	0.339658	0.980562	0.979349	IL18/VEGFA/JAK2/GBA/PARK7/LPAR3/CYR61/PIK3IP1/SHC1/RPLP1/SLC9A3R1/THY1/IQGAP3/DUSP10/FZD5/CCNYL1/NF2/MEN1/MAP4K2/SPRY1	20
BP	GO:0048666	neuron development	23/487	256/5965	0.345097	0.980562	0.979349	ROCK1/LIF/ID2/YWHAZ/LPAR3/EFNA1/DPYSL2/NFIB/LHX2/VAX1/SLC9A3R1/THY1/ETV1/CHRNB2/MAP4/GLI2/SEMA6A/NUMB/BHLHB9/B3GNT2/PRKCZ/LINGO4/GAP43	23
BP	GO:0097193	intrinsic apoptotic signaling pathway	7/487	70/5965	0.345585	0.980562	0.979349	EPO/PARK7/SLC9A3R1/CDIP1/EPHA2/PLAGL2/NKX3-1	7
BP	GO:0007281	germ cell development	9/487	93/5965	0.347722	0.980562	0.979349	RLN2/CDC20/CCNB1/ELSPBP1/CFTR/PYGO1/CDK7/GPR3/DPY19L2	9
BP	GO:0031667	response to nutrient levels	9/487	93/5965	0.347722	0.980562	0.979349	CLPS/HTR4/GBA/BCL10/PCK1/KLF10/CASTOR1/TBL1XR1/OMA1	9
BP	GO:0030163	protein catabolic process	25/487	280/5965	0.347927	0.980562	0.979349	TIMP1/HSP90B1/CDC20/ARAF/GBA/PARK7/BNIP3L/BTBD1/SOX17/PSMD14/RNF185/AZIN1/USP7/RMND5B/FBXL5/TAF9/RAB26/WAC/LOC100517855/USP2/ABHD17C/TBL1XR1/PSMD12/NSF/OMA1	25
BP	GO:0045321	leukocyte activation	21/487	233/5965	0.349136	0.980562	0.979349	IL18/NR1H3/CD274/ID2/ATM/BCL10/RC3H2/BTNL2/THY1/LOC100513868/AP1G1/POLM/BATF2/CHRNB2/DUSP10/IL33/FZD5/TNFSF14/MZB1/CTPS1/PRKCZ	21
BP	GO:0006584	catecholamine metabolic process	2/487	15/5965	0.349662	0.980562	0.979349	PARK7/CHRNB2	2
BP	GO:0007340	acrosome reaction	2/487	15/5965	0.349662	0.980562	0.979349	RLN2/SPESP1	2
BP	GO:0007431	salivary gland development	2/487	15/5965	0.349662	0.980562	0.979349	NFIB/NKX3-1	2
BP	GO:0007435	salivary gland morphogenesis	2/487	15/5965	0.349662	0.980562	0.979349	NFIB/NKX3-1	2
BP	GO:0009712	catechol-containing compound metabolic process	2/487	15/5965	0.349662	0.980562	0.979349	PARK7/CHRNB2	2
BP	GO:0010092	specification of animal organ identity	2/487	15/5965	0.349662	0.980562	0.979349	HOXA11/SPRY1	2
BP	GO:0010676	positive regulation of cellular carbohydrate metabolic process	2/487	15/5965	0.349662	0.980562	0.979349	PPP4R3B/EPM2AIP1	2
BP	GO:0010761	fibroblast migration	2/487	15/5965	0.349662	0.980562	0.979349	ZFAND5/TMEM201	2
BP	GO:0016925	protein sumoylation	2/487	15/5965	0.349662	0.980562	0.979349	PARK7/CBX4	2
BP	GO:0021983	pituitary gland development	2/487	15/5965	0.349662	0.980562	0.979349	SALL1/GLI2	2
BP	GO:0030858	positive regulation of epithelial cell differentiation	2/487	15/5965	0.349662	0.980562	0.979349	LIF/PROM1	2
BP	GO:0032330	regulation of chondrocyte differentiation	2/487	15/5965	0.349662	0.980562	0.979349	GLI2/HOXA11	2
BP	GO:0036474	cell death in response to hydrogen peroxide	2/487	15/5965	0.349662	0.980562	0.979349	PARK7/PSAP	2
BP	GO:0042092	type 2 immune response	2/487	15/5965	0.349662	0.980562	0.979349	IL18/PRKCZ	2
BP	GO:0042982	amyloid precursor protein metabolic process	2/487	15/5965	0.349662	0.980562	0.979349	ROCK1/PSEN2	2
BP	GO:0043030	regulation of macrophage activation	2/487	15/5965	0.349662	0.980562	0.979349	NR1H3/IL33	2
BP	GO:0043507	positive regulation of JUN kinase activity	2/487	15/5965	0.349662	0.980562	0.979349	FZD5/MAP4K2	2
BP	GO:0045197	establishment or maintenance of epithelial cell apical/basal polarity	2/487	15/5965	0.349662	0.980562	0.979349	LHX2/SLC9A3R1	2
BP	GO:0051310	metaphase plate congression	2/487	15/5965	0.349662	0.980562	0.979349	CCNB1/CDCA5	2
BP	GO:0055021	regulation of cardiac muscle tissue growth	2/487	15/5965	0.349662	0.980562	0.979349	ZFPM2/TBX20	2
BP	GO:0055025	positive regulation of cardiac muscle tissue development	2/487	15/5965	0.349662	0.980562	0.979349	ZFPM2/TBX20	2
BP	GO:0060043	regulation of cardiac muscle cell proliferation	2/487	15/5965	0.349662	0.980562	0.979349	ZFPM2/TBX20	2
BP	GO:0060350	endochondral bone morphogenesis	2/487	15/5965	0.349662	0.980562	0.979349	BMPR1B/HOXA11	2
BP	GO:0060421	positive regulation of heart growth	2/487	15/5965	0.349662	0.980562	0.979349	ZFPM2/TBX20	2
BP	GO:0070231	T cell apoptotic process	2/487	15/5965	0.349662	0.980562	0.979349	CD274/BCL10	2
BP	GO:0072350	tricarboxylic acid metabolic process	2/487	15/5965	0.349662	0.980562	0.979349	ACO2/FH	2
BP	GO:0090630	activation of GTPase activity	2/487	15/5965	0.349662	0.980562	0.979349	CCDC125/EPHA2	2
BP	GO:0106027	neuron projection organization	2/487	15/5965	0.349662	0.980562	0.979349	EFNA1/BHLHB9	2
BP	GO:1900408	negative regulation of cellular response to oxidative stress	2/487	15/5965	0.349662	0.980562	0.979349	PARK7/PSAP	2
BP	GO:1901985	positive regulation of protein acetylation	2/487	15/5965	0.349662	0.980562	0.979349	LIF/RPS6KA4	2
BP	GO:1903202	negative regulation of oxidative stress-induced cell death	2/487	15/5965	0.349662	0.980562	0.979349	PARK7/PSAP	2
BP	GO:2001024	negative regulation of response to drug	2/487	15/5965	0.349662	0.980562	0.979349	PARK7/PSAP	2
BP	GO:0042180	cellular ketone metabolic process	6/487	59/5965	0.350209	0.980562	0.979349	PRL/KMO/PARK7/COQ6/IDO1/LPGAT1	6
BP	GO:0043406	positive regulation of MAP kinase activity	6/487	59/5965	0.350209	0.980562	0.979349	VEGFA/LPAR3/SHC1/IQGAP3/FZD5/MAP4K2	6
BP	GO:0016049	cell growth	12/487	128/5965	0.351682	0.980562	0.979349	IGFBP1/LPAR3/DPYSL2/CTGF/ACVR1B/ADAM15/CYR61/SOX17/LHX2/TAF9/SLC25A33/PRKCZ	12
BP	GO:0051348	negative regulation of transferase activity	8/487	82/5965	0.353426	0.980562	0.979349	GBA/PARK7/PIK3IP1/THY1/DUSP10/NF2/MEN1/SPRY1	8
BP	GO:0031401	positive regulation of protein modification process	31/487	352/5965	0.353844	0.980562	0.979349	IL18/C3/VEGFA/JAK2/OPRD1/EPO/ADRB2/CDC20/ROCK1/ARAF/CCNB1/LIF/GBA/PARK7/LPAR3/BCL10/PSAP/CYR61/SHC1/RPLP1/PLPP3/IQGAP3/AKAP8/AKAP8L/FZD5/EED/MAP4K2/BMPER/PRKCZ/RPS6KA4/MLST8	31
BP	GO:0006475	internal protein amino acid acetylation	5/487	48/5965	0.354371	0.980562	0.979349	LIF/PCK1/TAF9/POLE3/RPS6KA4	5
BP	GO:0045017	glycerolipid biosynthetic process	5/487	48/5965	0.354371	0.980562	0.979349	C3/PIGK/PCK1/LPIN1/PIGC	5
BP	GO:2001235	positive regulation of apoptotic signaling pathway	5/487	48/5965	0.354371	0.980562	0.979349	PARK7/BCL10/SLC9A3R1/PLAGL2/NKX3-1	5
BP	GO:0031175	neuron projection development	20/487	222/5965	0.355019	0.980562	0.979349	ROCK1/LPAR3/EFNA1/DPYSL2/NFIB/LHX2/VAX1/SLC9A3R1/THY1/ETV1/CHRNB2/MAP4/GLI2/SEMA6A/NUMB/BHLHB9/B3GNT2/PRKCZ/LINGO4/GAP43	20
BP	GO:0043410	positive regulation of MAPK cascade	13/487	140/5965	0.355361	0.980562	0.979349	VEGFA/ADRB2/ROCK1/ARAF/LIF/LPAR3/PSAP/SHC1/IQGAP3/FZD5/MAP4K2/BMPER/PRKCZ	13
BP	GO:0002821	positive regulation of adaptive immune response	4/487	37/5965	0.357449	0.980562	0.979349	IL18/CD274/FZD5/PRKCZ	4
BP	GO:0006022	aminoglycan metabolic process	4/487	37/5965	0.357449	0.980562	0.979349	PGLYRP2/CHST3/B3GNT2/HYAL4	4
BP	GO:0009612	response to mechanical stimulus	4/487	37/5965	0.357449	0.980562	0.979349	BCL10/ETV1/TNFSF14/USP53	4
BP	GO:0043271	negative regulation of ion transport	4/487	37/5965	0.357449	0.980562	0.979349	EPO/SLC30A1/SLC9A3R1/HOXA3	4
BP	GO:0061572	actin filament bundle organization	4/487	37/5965	0.357449	0.980562	0.979349	ROCK1/TACSTD2/WASF2/NF2	4
BP	GO:0090288	negative regulation of cellular response to growth factor stimulus	4/487	37/5965	0.357449	0.980562	0.979349	PMEPA1/GREM2/BMPER/SPRY1	4
BP	GO:1903828	negative regulation of cellular protein localization	4/487	37/5965	0.357449	0.980562	0.979349	PARK7/LZTFL1/NUMB/ABHD17C	4
BP	GO:0001570	vasculogenesis	3/487	26/5965	0.357809	0.980562	0.979349	SOX17/ZFPM2/EPHA2	3
BP	GO:0006140	regulation of nucleotide metabolic process	3/487	26/5965	0.357809	0.980562	0.979349	CCNB1/PARK7/SLC25A33	3
BP	GO:0021536	diencephalon development	3/487	26/5965	0.357809	0.980562	0.979349	CHRNB2/SALL1/GLI2	3
BP	GO:0030510	regulation of BMP signaling pathway	3/487	26/5965	0.357809	0.980562	0.979349	CYR61/GREM2/BMPER	3
BP	GO:0042752	regulation of circadian rhythm	3/487	26/5965	0.357809	0.980562	0.979349	ID2/CHRNB2/USP2	3
BP	GO:2000106	regulation of leukocyte apoptotic process	3/487	26/5965	0.357809	0.980562	0.979349	AURKB/CD274/BCL10	3
BP	GO:0051640	organelle localization	14/487	152/5965	0.358514	0.980562	0.979349	CCNB1/YWHAZ/PDZD8/SV2A/SYN1/SLC9A3R1/TMED9/RAB11B/CHRNB2/TMEM201/CDCA5/SEMA6A/MAP4K2/SPRY1	14
BP	GO:0071375	cellular response to peptide hormone stimulus	7/487	71/5965	0.359269	0.980562	0.979349	JAK2/ROCK1/IRS1/SLC25A33/SH2B2/MZB1/PRKCZ	7
BP	GO:0033043	regulation of organelle organization	31/487	353/5965	0.360027	0.980562	0.979349	ACTR3/DMRT1/ADRB2/CDC20/ROCK1/CCNB1/LIF/GBA/ATM/CTCFL/BNIP3L/STAG2/BUB3/TACSTD2/TMED9/GPR3/WASF2/RAD1/STXBP6/AKAP8/AKAP8L/CDCA5/PIP4K2A/NF2/EED/ZNF207/CALCOCO2/RPS6KA4/OMA1/RANGRF/MLST8	31
BP	GO:0019752	carboxylic acid metabolic process	25/487	282/5965	0.361687	0.980562	0.979349	ACO2/C3/TBXAS1/KMO/PPARD/ABAT/CTH/PARK7/PCK1/ACOT6/ALDH6A1/HKDC1/ACSS2/AZIN1/LPIN1/ELOVL1/NDUFAB1/PSPH/ECHDC1/IDO1/EARS2/CTPS1/LPGAT1/FH/HAO1	25
BP	GO:0044270	cellular nitrogen compound catabolic process	13/487	141/5965	0.365083	0.980562	0.979349	HMOX2/KMO/ATM/ALDH6A1/CSDC2/HKDC1/CNOT7/BLVRA/IDO1/CARHSP1/FOXL2/PNPT1/RNPS1	13
BP	GO:0046700	heterocycle catabolic process	13/487	141/5965	0.365083	0.980562	0.979349	HMOX2/KMO/ATM/ALDH6A1/CSDC2/HKDC1/CNOT7/BLVRA/IDO1/CARHSP1/FOXL2/PNPT1/RNPS1	13
BP	GO:0006839	mitochondrial transport	6/487	60/5965	0.365196	0.980562	0.979349	SLC25A6/KIF1BP/BNIP3L/SLC25A25/SLC25A33/SLC25A35	6
BP	GO:0032409	regulation of transporter activity	6/487	60/5965	0.365196	0.980562	0.979349	EPO/FXYD3/PARK7/SLC9A3R1/CACNA1D/RANGRF	6
BP	GO:1903311	regulation of mRNA metabolic process	6/487	60/5965	0.365196	0.980562	0.979349	CSDC2/CNOT7/SRPK1/CELF3/CARHSP1/RNPS1	6
BP	GO:0015980	energy derivation by oxidation of organic compounds	8/487	83/5965	0.366132	0.980562	0.979349	ACO2/PHKG1/CCNB1/PARK7/UQCR10/PPP1R3D/EPM2AIP1/FH	8
BP	GO:0001775	cell activation	24/487	271/5965	0.367684	0.980562	0.979349	TLR2/IL18/NR1H3/CD274/ID2/ATM/BCL10/RC3H2/BTNL2/THY1/LOC100513868/AP1G1/POLM/BATF2/CHRNB2/DUSP10/IL33/FZD5/HOXA9/TNFSF14/MZB1/BMPER/CTPS1/PRKCZ	24
BP	GO:0007167	enzyme linked receptor protein signaling pathway	24/487	271/5965	0.367684	0.980562	0.979349	EGFR/VEGFA/JAK2/LIF/ZFAND5/EFNA1/PMEPA1/ACVR1B/CYR61/EFNA4/HJV/SHC1/SLC9A3R1/CCBE1/IRS1/SH2B2/GREM2/MEN1/TBX20/HHIP/BMPER/PRKCZ/SPRY1/NKX3-1	24
BP	GO:0051186	cofactor metabolic process	14/487	153/5965	0.367869	0.980562	0.979349	HMOX2/PRL/KMO/PARK7/NAXE/PMVK/ACOT6/HKDC1/ACSS2/COQ6/ELOVL1/BLVRA/GGT7/PTS	14
BP	GO:0046165	alcohol biosynthetic process	5/487	49/5965	0.371078	0.980562	0.979349	GBA/PARK7/PCK1/PMVK/PTS	5
BP	GO:0048017	inositol lipid-mediated signaling	5/487	49/5965	0.371078	0.980562	0.979349	IL18/PPARD/PIK3IP1/SLC9A3R1/NKX3-1	5
BP	GO:0051050	positive regulation of transport	21/487	236/5965	0.371782	0.980562	0.979349	TLR2/RLN2/C3/VEGFA/NR1H3/CD274/PARK7/AZIN2/BTNL2/AZIN1/THY1/CACNA1D/TM9SF4/RAB3B/AP1G1/CHRNB2/IL33/FZD5/PRKCZ/EHD2/NKX3-1	21
BP	GO:0043603	cellular amide metabolic process	31/487	355/5965	0.372467	0.980562	0.979349	ROCK1/RPS4X/RPS28/GBA/AEBP1/PARK7/PSEN2/ATM/CERS4/RPL5/PMVK/PUM3/ACOT6/CYR61/ACSS2/CNOT7/RPLP1/ELOVL1/CPEB2/MRPS23/RCC1L/ENPP7/RPS5/MRPL10/GGT7/PAIP2/EARS2/B3GALT2/SEPSECS/MRPL9/MRPS17	31
BP	GO:1903829	positive regulation of cellular protein localization	7/487	72/5965	0.372998	0.980562	0.979349	ROCK1/LIF/PARK7/TM9SF4/ABHD17C/EPHA2/RANGRF	7
BP	GO:0050801	ion homeostasis	18/487	201/5965	0.375724	0.980562	0.979349	HMOX2/EPO/UPK3A/CFTR/SLC30A1/PDZD8/HJV/SV2A/SLC9A3R1/THY1/FBXL5/TM9SF4/GPR3/SLC31A2/LOC100517855/HOXA3/SNX10/RANGRF	18
BP	GO:0002367	cytokine production involved in immune response	4/487	38/5965	0.376584	0.980562	0.979349	TLR2/IL18/FZD5/PRKCZ	4
BP	GO:0006497	protein lipidation	4/487	38/5965	0.376584	0.980562	0.979349	GBA/PIGK/PIGC/ABHD17C	4
BP	GO:0007586	digestion	4/487	38/5965	0.376584	0.980562	0.979349	CLPS/NR1H3/FABP2/SNX10	4
BP	GO:0018193	peptidyl-amino acid modification	28/487	320/5965	0.377431	0.980562	0.979349	AURKB/IL18/VEGFA/JAK2/OPRD1/EPO/CCNB1/LIF/CTH/PARK7/CTCFL/EFNA1/ACVR1B/CNOT7/GLRX5/CBX4/PLPP3/RAB3B/TAF9/POLE3/AGTPBP1/NF2/EED/MEN1/DPY19L2/PRKCZ/RPS6KA4/MLST8	28
BP	GO:0050778	positive regulation of immune response	15/487	166/5965	0.379329	0.980562	0.979349	TLR2/IL18/C3/CD274/PARK7/BCL10/RC3H2/BTNL2/TMEM173/THY1/AP1G1/FZD5/OTULIN/SH2B2/PRKCZ	15
BP	GO:0003156	regulation of animal organ formation	2/487	16/5965	0.380051	0.980562	0.979349	HOXA11/SPRY1	2
BP	GO:0007520	myoblast fusion	2/487	16/5965	0.380051	0.980562	0.979349	TNFSF14/EHD2	2
BP	GO:0010828	positive regulation of glucose transmembrane transport	2/487	16/5965	0.380051	0.980562	0.979349	RLN2/C3	2
BP	GO:0014015	positive regulation of gliogenesis	2/487	16/5965	0.380051	0.980562	0.979349	LIF/ID2	2
BP	GO:0030219	megakaryocyte differentiation	2/487	16/5965	0.380051	0.980562	0.979349	WASF2/PIP4K2A	2
BP	GO:0032007	negative regulation of TOR signaling	2/487	16/5965	0.380051	0.980562	0.979349	CASTOR1/TSC2	2
BP	GO:0032922	circadian regulation of gene expression	2/487	16/5965	0.380051	0.980562	0.979349	ID2/USP2	2
BP	GO:0033143	regulation of intracellular steroid hormone receptor signaling pathway	2/487	16/5965	0.380051	0.980562	0.979349	PARK7/ZNF366	2
BP	GO:0033866	nucleoside bisphosphate biosynthetic process	2/487	16/5965	0.380051	0.980562	0.979349	ACSS2/ELOVL1	2
BP	GO:0034030	ribonucleoside bisphosphate biosynthetic process	2/487	16/5965	0.380051	0.980562	0.979349	ACSS2/ELOVL1	2
BP	GO:0034033	purine nucleoside bisphosphate biosynthetic process	2/487	16/5965	0.380051	0.980562	0.979349	ACSS2/ELOVL1	2
BP	GO:0044728	DNA methylation or demethylation	2/487	16/5965	0.380051	0.980562	0.979349	CTCFL/TDRKH	2
BP	GO:0045648	positive regulation of erythrocyte differentiation	2/487	16/5965	0.380051	0.980562	0.979349	ID2/ACVR1B	2
BP	GO:0045913	positive regulation of carbohydrate metabolic process	2/487	16/5965	0.380051	0.980562	0.979349	PPP4R3B/EPM2AIP1	2
BP	GO:0046006	regulation of activated T cell proliferation	2/487	16/5965	0.380051	0.980562	0.979349	IL18/CD274	2
BP	GO:0048661	positive regulation of smooth muscle cell proliferation	2/487	16/5965	0.380051	0.980562	0.979349	IL18/ID2	2
BP	GO:0051785	positive regulation of nuclear division	2/487	16/5965	0.380051	0.980562	0.979349	DMRT1/CDCA5	2
BP	GO:0060038	cardiac muscle cell proliferation	2/487	16/5965	0.380051	0.980562	0.979349	ZFPM2/TBX20	2
BP	GO:0060412	ventricular septum morphogenesis	2/487	16/5965	0.380051	0.980562	0.979349	ID2/ZFPM2	2
BP	GO:0060428	lung epithelium development	2/487	16/5965	0.380051	0.980562	0.979349	NFIB/HOXA5	2
BP	GO:0060760	positive regulation of response to cytokine stimulus	2/487	16/5965	0.380051	0.980562	0.979349	TLR2/TAF9	2
BP	GO:0086001	cardiac muscle cell action potential	2/487	16/5965	0.380051	0.980562	0.979349	CACNA1D/RANGRF	2
BP	GO:0099175	regulation of postsynapse organization	2/487	16/5965	0.380051	0.980562	0.979349	EFNA1/BHLHB9	2
BP	GO:1901264	carbohydrate derivative transport	2/487	16/5965	0.380051	0.980562	0.979349	PSAP/ANKH	2
BP	GO:0001659	temperature homeostasis	6/487	61/5965	0.380214	0.980562	0.979349	IL18/NR1H3/GPR3/ACHE/OMA1/FH	6
BP	GO:0010001	glial cell differentiation	6/487	61/5965	0.380214	0.980562	0.979349	LIF/ID2/NFIB/PLPP3/DUSP10/GAP43	6
BP	GO:0032259	methylation	6/487	61/5965	0.380214	0.980562	0.979349	CTCFL/RAB3B/TRMT112/EED/MEN1/TDRKH	6
BP	GO:0043414	macromolecule methylation	6/487	61/5965	0.380214	0.980562	0.979349	CTCFL/RAB3B/TRMT112/EED/MEN1/TDRKH	6
BP	GO:0040011	locomotion	41/487	476/5965	0.380372	0.980562	0.979349	PLET1/RLN2/VEGFA/JAK2/PPARD/ROCK1/CXCL14/ID2/ZFAND5/EFNA1/DPYSL2/ACVR1B/ADAM15/CYR61/SOX17/NFIB/LHX2/VAX1/SLC9A3R1/THY1/HOXA5/TACSTD2/CCBE1/WASF2/ETV1/CELF3/EPHB4/CCDC125/DUSP10/TMEM201/TNFSF14/TRIM62/GLI2/SEMA6A/NUMB/EPHA2/B3GNT2/TBX20/BMPER/TRIP6/GAP43	41
BP	GO:0006915	apoptotic process	43/487	500/5965	0.380374	0.980562	0.979349	BMPR1B/TMBIM6/AURKB/IL18/VEGFA/JAK2/EPO/PPARD/ROCK1/ARAF/ANGPTL4/SLC25A6/CD274/CTH/PARK7/PSEN2/XIAP/SRGN/BCL10/ACVR1B/BNIP3L/CYR61/SHC1/TMEM173/SLC9A3R1/HOXA5/CDIP1/NEK6/ANKRD13C/TAF9/FZD5/TNFRSF9/GLI2/NF2/EPHA2/BHLHB9/PALB2/MAP4K2/FOXL2/PLAGL2/USP53/RNPS1/NKX3-1	43
BP	GO:0003281	ventricular septum development	3/487	27/5965	0.380767	0.980562	0.979349	ID2/CYR61/ZFPM2	3
BP	GO:0006720	isoprenoid metabolic process	3/487	27/5965	0.380767	0.980562	0.979349	PMVK/FDPS/HMGCS1	3
BP	GO:0009060	aerobic respiration	3/487	27/5965	0.380767	0.980562	0.979349	ACO2/UQCR10/FH	3
BP	GO:0009247	glycolipid biosynthetic process	3/487	27/5965	0.380767	0.980562	0.979349	PIGK/PIGC/B3GALT2	3
BP	GO:0018022	peptidyl-lysine methylation	3/487	27/5965	0.380767	0.980562	0.979349	CTCFL/EED/MEN1	3
BP	GO:0043500	muscle adaptation	3/487	27/5965	0.380767	0.980562	0.979349	ROCK1/GTF2I/LOC100620992	3
BP	GO:0045621	positive regulation of lymphocyte differentiation	3/487	27/5965	0.380767	0.980562	0.979349	IL18/DUSP10/PRKCZ	3
BP	GO:0045844	positive regulation of striated muscle tissue development	3/487	27/5965	0.380767	0.980562	0.979349	SOX17/ZFPM2/TBX20	3
BP	GO:0048636	positive regulation of muscle organ development	3/487	27/5965	0.380767	0.980562	0.979349	SOX17/ZFPM2/TBX20	3
BP	GO:0048663	neuron fate commitment	3/487	27/5965	0.380767	0.980562	0.979349	ID2/GLI2/PTF1A	3
BP	GO:0048708	astrocyte differentiation	3/487	27/5965	0.380767	0.980562	0.979349	LIF/ID2/PLPP3	3
BP	GO:0051781	positive regulation of cell division	3/487	27/5965	0.380767	0.980562	0.979349	AURKB/VEGFA/NKX3-1	3
BP	GO:0061013	regulation of mRNA catabolic process	3/487	27/5965	0.380767	0.980562	0.979349	CSDC2/CNOT7/CARHSP1	3
BP	GO:0090090	negative regulation of canonical Wnt signaling pathway	3/487	27/5965	0.380767	0.980562	0.979349	SOX17/SLC9A3R1/DKK2	3
BP	GO:0055080	cation homeostasis	16/487	178/5965	0.381108	0.980562	0.979349	HMOX2/EPO/UPK3A/CFTR/SLC30A1/PDZD8/HJV/SV2A/THY1/FBXL5/TM9SF4/GPR3/SLC31A2/LOC100517855/HOXA3/SNX10	16
BP	GO:0046649	lymphocyte activation	18/487	202/5965	0.383978	0.980562	0.979349	IL18/CD274/ID2/ATM/BCL10/RC3H2/BTNL2/THY1/LOC100513868/AP1G1/POLM/CHRNB2/DUSP10/FZD5/TNFSF14/MZB1/CTPS1/PRKCZ	18
BP	GO:0090068	positive regulation of cell cycle process	7/487	73/5965	0.386756	0.980562	0.979349	AURKB/DMRT1/CDC20/CCNB1/ID2/CDK7/CDCA5	7
BP	GO:0090092	regulation of transmembrane receptor protein serine/threonine kinase signaling pathway	7/487	73/5965	0.386756	0.980562	0.979349	PMEPA1/ACVR1B/CYR61/GREM2/MEN1/TBX20/BMPER	7
BP	GO:0022407	regulation of cell-cell adhesion	10/487	108/5965	0.387091	0.980562	0.979349	IL18/CD274/BCL10/RC3H2/BTNL2/THY1/DUSP10/TNFSF14/NF2/PRKCZ	10
BP	GO:0032869	cellular response to insulin stimulus	5/487	50/5965	0.387789	0.980562	0.979349	IRS1/SLC25A33/SH2B2/MZB1/PRKCZ	5
BP	GO:0050807	regulation of synapse organization	5/487	50/5965	0.387789	0.980562	0.979349	CDC20/YWHAZ/EFNA1/CHRNB2/BHLHB9	5
BP	GO:0042330	taxis	15/487	167/5965	0.38842	0.980562	0.979349	VEGFA/CXCL14/ID2/EFNA1/DPYSL2/NFIB/LHX2/VAX1/ETV1/TNFSF14/GLI2/SEMA6A/EPHA2/B3GNT2/GAP43	15
BP	GO:0009896	positive regulation of catabolic process	11/487	120/5965	0.390038	0.980562	0.979349	ADRB2/ROCK1/GBA/BNIP3L/SOX17/CNOT7/FBXL5/WAC/PIP4K2A/CALCOCO2/NSF	11
BP	GO:0010631	epithelial cell migration	8/487	85/5965	0.391651	0.980562	0.979349	VEGFA/PPARD/TACSTD2/CCBE1/EPHB4/DUSP10/EPHA2/BMPER	8
BP	GO:0090132	epithelium migration	8/487	85/5965	0.391651	0.980562	0.979349	VEGFA/PPARD/TACSTD2/CCBE1/EPHB4/DUSP10/EPHA2/BMPER	8
BP	GO:0043087	regulation of GTPase activity	6/487	62/5965	0.395239	0.980562	0.979349	IQGAP3/ARHGAP1/CCDC125/EPHA2/SPRY1/MLST8	6
BP	GO:0051338	regulation of transferase activity	22/487	251/5965	0.39527	0.980562	0.979349	IL18/VEGFA/JAK2/CDC20/GBA/PARK7/LPAR3/CYR61/PIK3IP1/SHC1/RPLP1/SLC9A3R1/THY1/IQGAP3/DUSP10/FZD5/CCNYL1/NF2/MEN1/MAP4K2/SPRY1/EPM2AIP1	22
BP	GO:0001764	neuron migration	4/487	39/5965	0.395668	0.980562	0.979349	VEGFA/VAX1/SEMA6A/TBX20	4
BP	GO:0003279	cardiac septum development	4/487	39/5965	0.395668	0.980562	0.979349	ID2/CYR61/ZFPM2/TBX20	4
BP	GO:0016482	cytosolic transport	4/487	39/5965	0.395668	0.980562	0.979349	VPS26A/AP1G1/VPS51/GOSR2	4
BP	GO:1905475	regulation of protein localization to membrane	4/487	39/5965	0.395668	0.980562	0.979349	LZTFL1/NUMB/EPHA2/RANGRF	4
BP	GO:0055065	metal ion homeostasis	14/487	156/5965	0.396132	0.980562	0.979349	HMOX2/EPO/UPK3A/SLC30A1/PDZD8/HJV/SV2A/THY1/FBXL5/GPR3/SLC31A2/LOC100517855/HOXA3/SNX10	14
BP	GO:0001558	regulation of cell growth	10/487	109/5965	0.398403	0.980562	0.979349	IGFBP1/LPAR3/DPYSL2/CTGF/ACVR1B/ADAM15/CYR61/SOX17/TAF9/SLC25A33	10
BP	GO:0043543	protein acylation	7/487	74/5965	0.400525	0.980562	0.979349	LIF/PARK7/PCK1/TAF9/POLE3/ABHD17C/RPS6KA4	7
BP	GO:0010827	regulation of glucose transmembrane transport	3/487	28/5965	0.403539	0.980562	0.979349	RLN2/C3/MZB1	3
BP	GO:0010906	regulation of glucose metabolic process	3/487	28/5965	0.403539	0.980562	0.979349	CLK2/PPP4R3B/EPM2AIP1	3
BP	GO:0032637	interleukin-8 production	3/487	28/5965	0.403539	0.980562	0.979349	TLR2/PARK7/BCL10	3
BP	GO:1901863	positive regulation of muscle tissue development	3/487	28/5965	0.403539	0.980562	0.979349	SOX17/ZFPM2/TBX20	3
BP	GO:1903076	regulation of protein localization to plasma membrane	3/487	28/5965	0.403539	0.980562	0.979349	NUMB/EPHA2/RANGRF	3
BP	GO:0048699	generation of neurons	33/487	384/5965	0.403775	0.980562	0.979349	VEGFA/ROCK1/LIF/ID2/SERPINF1/YWHAZ/LPAR3/EFNA1/DPYSL2/PRTG/NFIB/LHX2/VAX1/SLC9A3R1/THY1/PROM1/ETV1/CHRNB2/AGTPBP1/MAP4/GLI2/NF2/SEMA6A/NUMB/EPHA2/BHLHB9/B3GNT2/TBX20/HHIP/PRKCZ/LINGO4/PTF1A/GAP43	33
BP	GO:0010648	negative regulation of cell communication	31/487	360/5965	0.403922	0.980562	0.979349	EPO/ADRB2/ARAF/LIF/GBA/PARK7/PMEPA1/SOX17/CNOT7/PIK3IP1/HOMER2/CASTOR1/BTNL2/SLC9A3R1/THY1/TSC2/CCDC125/DUSP10/ZNF366/DKK2/NF2/GREM2/EPHA2/GPRASP1/MEN1/TBX20/HHIP/BMPER/PRKCZ/SPRY1/NKX3-1	31
BP	GO:0062012	regulation of small molecule metabolic process	8/487	86/5965	0.404436	0.980562	0.979349	PRL/CCNB1/PARK7/CLK2/PPP4R3B/SLC25A33/LPGAT1/EPM2AIP1	8
BP	GO:0007292	female gamete generation	5/487	51/5965	0.404472	0.980562	0.979349	RLN2/CDC20/CCNB1/CDK7/GPR3	5
BP	GO:0035148	tube formation	5/487	51/5965	0.404472	0.980562	0.979349	VEGFA/BCL10/NFIB/LHX2/HOXA1	5
BP	GO:0045931	positive regulation of mitotic cell cycle	5/487	51/5965	0.404472	0.980562	0.979349	DMRT1/CCNB1/CDCA5/USP2/NKX3-1	5
BP	GO:0046677	response to antibiotic	5/487	51/5965	0.404472	0.980562	0.979349	JAK2/CFTR/PARK7/PSAP/CHRNB2	5
BP	GO:0050803	regulation of synapse structure or activity	5/487	51/5965	0.404472	0.980562	0.979349	CDC20/YWHAZ/EFNA1/CHRNB2/BHLHB9	5
BP	GO:0061025	membrane fusion	5/487	51/5965	0.404472	0.980562	0.979349	SPAM1/SPESP1/RCC1L/STXBP6/GOSR2	5
BP	GO:0061024	membrane organization	14/487	157/5965	0.4056	0.980562	0.979349	AURKB/SPAM1/SLC25A6/BNIP3L/SPESP1/TMED9/PACSIN3/RCC1L/STXBP6/AKAP8L/GOSR2/ALKBH4/EHD2/OMA1	14
BP	GO:0018105	peptidyl-serine phosphorylation	9/487	98/5965	0.407414	0.980562	0.979349	AURKB/VEGFA/OPRD1/EPO/CCNB1/LIF/PARK7/PRKCZ/RPS6KA4	9
BP	GO:0031331	positive regulation of cellular catabolic process	9/487	98/5965	0.407414	0.980562	0.979349	ADRB2/ROCK1/GBA/BNIP3L/CNOT7/FBXL5/WAC/PIP4K2A/CALCOCO2	9
BP	GO:0005975	carbohydrate metabolic process	18/487	205/5965	0.408875	0.980562	0.979349	SPAM1/PHKG1/POFUT1/PCK1/PMM1/CHST3/HKDC1/CLK2/B4GALT7/PPP4R3B/PPP1R3D/PGM2/B3GNT2/FUT2A/HYAL4/B3GALT2/EPM2AIP1/OMA1	18
BP	GO:0006749	glutathione metabolic process	2/487	17/5965	0.409824	0.980562	0.979349	PARK7/GGT7	2
BP	GO:0006801	superoxide metabolic process	2/487	17/5965	0.409824	0.980562	0.979349	PARK7/FBLN5	2
BP	GO:0006953	acute-phase response	2/487	17/5965	0.409824	0.980562	0.979349	HP/F2	2
BP	GO:0007613	memory	2/487	17/5965	0.409824	0.980562	0.979349	CHRNB2/PAIP2	2
BP	GO:0016445	somatic diversification of immunoglobulins	2/487	17/5965	0.409824	0.980562	0.979349	PMS2/POLM	2
BP	GO:0021695	cerebellar cortex development	2/487	17/5965	0.409824	0.980562	0.979349	AGTPBP1/GLI2	2
BP	GO:0030032	lamellipodium assembly	2/487	17/5965	0.409824	0.980562	0.979349	WASF2/EPHA2	2
BP	GO:0031529	ruffle organization	2/487	17/5965	0.409824	0.980562	0.979349	TACSTD2/SNX10	2
BP	GO:0035088	establishment or maintenance of apical/basal cell polarity	2/487	17/5965	0.409824	0.980562	0.979349	LHX2/SLC9A3R1	2
BP	GO:0038083	peptidyl-tyrosine autophosphorylation	2/487	17/5965	0.409824	0.980562	0.979349	VEGFA/JAK2	2
BP	GO:0042181	ketone biosynthetic process	2/487	17/5965	0.409824	0.980562	0.979349	PRL/COQ6	2
BP	GO:0043297	apical junction assembly	2/487	17/5965	0.409824	0.980562	0.979349	ROCK1/FZD5	2
BP	GO:0043392	negative regulation of DNA binding	2/487	17/5965	0.409824	0.980562	0.979349	ID2/LHX2	2
BP	GO:0045744	negative regulation of G protein-coupled receptor signaling pathway	2/487	17/5965	0.409824	0.980562	0.979349	ADRB2/GPRASP1	2
BP	GO:0046164	alcohol catabolic process	2/487	17/5965	0.409824	0.980562	0.979349	SULT2A1/HAO1	2
BP	GO:0050931	pigment cell differentiation	2/487	17/5965	0.409824	0.980562	0.979349	CITED1/AP1G1	2
BP	GO:0051438	regulation of ubiquitin-protein transferase activity	2/487	17/5965	0.409824	0.980562	0.979349	CDC20/PARK7	2
BP	GO:0061245	establishment or maintenance of bipolar cell polarity	2/487	17/5965	0.409824	0.980562	0.979349	LHX2/SLC9A3R1	2
BP	GO:0090559	regulation of membrane permeability	2/487	17/5965	0.409824	0.980562	0.979349	SLC25A6/BNIP3L	2
BP	GO:1903313	positive regulation of mRNA metabolic process	2/487	17/5965	0.409824	0.980562	0.979349	CNOT7/CELF3	2
BP	GO:1903672	positive regulation of sprouting angiogenesis	2/487	17/5965	0.409824	0.980562	0.979349	VEGFA/BMPER	2
BP	GO:2000107	negative regulation of leukocyte apoptotic process	2/487	17/5965	0.409824	0.980562	0.979349	AURKB/BCL10	2
BP	GO:0007162	negative regulation of cell adhesion	6/487	63/5965	0.410252	0.980562	0.979349	PLET1/CD274/RC3H2/ADAM15/TACSTD2/NF2	6
BP	GO:0016485	protein processing	6/487	63/5965	0.410252	0.980562	0.979349	AEBP1/PSEN2/XIAP/PLGRKT/CCBE1/OMA1	6
BP	GO:0071103	DNA conformation change	6/487	63/5965	0.410252	0.980562	0.979349	CCNB1/AKAP8/AKAP8L/CDCA5/LOC100519930/GRWD1	6
BP	GO:0023057	negative regulation of signaling	31/487	361/5965	0.41026	0.980562	0.979349	EPO/ADRB2/ARAF/LIF/GBA/PARK7/PMEPA1/SOX17/CNOT7/PIK3IP1/HOMER2/CASTOR1/BTNL2/SLC9A3R1/THY1/TSC2/CCDC125/DUSP10/ZNF366/DKK2/NF2/GREM2/EPHA2/GPRASP1/MEN1/TBX20/HHIP/BMPER/PRKCZ/SPRY1/NKX3-1	31
BP	GO:0044262	cellular carbohydrate metabolic process	7/487	75/5965	0.414288	0.980562	0.979349	PHKG1/PCK1/CLK2/PPP4R3B/PPP1R3D/B3GNT2/EPM2AIP1	7
BP	GO:0045930	negative regulation of mitotic cell cycle	7/487	75/5965	0.414288	0.980562	0.979349	AURKB/CCNB1/ATM/BUB3/SLC9A3R1/ZNF207/NKX3-1	7
BP	GO:1901990	regulation of mitotic cell cycle phase transition	7/487	75/5965	0.414288	0.980562	0.979349	AURKB/CCNB1/ID2/ATM/BUB3/CDCA5/ZNF207	7
BP	GO:0001704	formation of primary germ layer	4/487	40/5965	0.414656	0.980562	0.979349	SOX17/NF2/HOXA11/EPHA2	4
BP	GO:0002705	positive regulation of leukocyte mediated immunity	4/487	40/5965	0.414656	0.980562	0.979349	IL18/AP1G1/FZD5/PRKCZ	4
BP	GO:0003158	endothelium development	4/487	40/5965	0.414656	0.980562	0.979349	ROCK1/SOX17/HOXB5/HAPLN2	4
BP	GO:0034249	negative regulation of cellular amide metabolic process	4/487	40/5965	0.414656	0.980562	0.979349	ROCK1/CNOT7/CPEB2/PAIP2	4
BP	GO:0042158	lipoprotein biosynthetic process	4/487	40/5965	0.414656	0.980562	0.979349	GBA/PIGK/PIGC/ABHD17C	4
BP	GO:0044839	cell cycle G2/M phase transition	4/487	40/5965	0.414656	0.980562	0.979349	AURKB/CCNB1/AKAP8/AKAP8L	4
BP	GO:0045445	myoblast differentiation	4/487	40/5965	0.414656	0.980562	0.979349	IL18/PPARD/CXCL14/TNFSF14	4
BP	GO:1903707	negative regulation of hemopoiesis	4/487	40/5965	0.414656	0.980562	0.979349	ID2/RC3H2/HOXA5/HOXA9	4
BP	GO:0098657	import into cell	15/487	170/5965	0.415819	0.980562	0.979349	VEGFA/ADRB2/ROCK1/SLC30A1/PARK7/TM9SF4/WASF2/PACSIN3/RAB3B/PICALM/TRIP10/SNX10/NUMB/ACHE/EHD2	15
BP	GO:0040008	regulation of growth	16/487	182/5965	0.416403	0.980562	0.979349	IGFBP1/PPARD/LPAR3/DPYSL2/CTGF/ACVR1B/ADAM15/CYR61/SOX17/ZFPM2/TAF9/DUSP10/SLC25A33/HOXB13/TBX20/GAP43	16
BP	GO:0045765	regulation of angiogenesis	8/487	87/5965	0.41722	0.980562	0.979349	VEGFA/ROCK1/SERPINF1/HOXA5/CCBE1/GTF2I/EPHA2/BMPER	8
BP	GO:0001934	positive regulation of protein phosphorylation	25/487	290/5965	0.417694	0.980562	0.979349	IL18/C3/VEGFA/JAK2/OPRD1/EPO/ADRB2/ROCK1/ARAF/CCNB1/LIF/PARK7/LPAR3/PSAP/CYR61/SHC1/RPLP1/PLPP3/IQGAP3/FZD5/MAP4K2/BMPER/PRKCZ/RPS6KA4/MLST8	25
BP	GO:0006259	DNA metabolic process	23/487	266/5965	0.417813	0.980562	0.979349	PARK7/ATM/CTCFL/STAG2/NFIB/PSMD14/MLH1/EXO5/DDB2/RAD1/PMS2/ENPP7/POLD2/POLM/MND1/CDCA5/GLI2/GRWD1/MEN1/PALB2/RBBP8/TDRKH/FOXL2	23
BP	GO:0009991	response to extracellular stimulus	9/487	99/5965	0.419404	0.980562	0.979349	CLPS/HTR4/GBA/BCL10/PCK1/KLF10/CASTOR1/TBL1XR1/OMA1	9
BP	GO:0007160	cell-matrix adhesion	5/487	52/5965	0.4211	0.980562	0.979349	PLET1/VEGFA/ROCK1/ADAM15/THY1	5
BP	GO:0032412	regulation of ion transmembrane transporter activity	5/487	52/5965	0.4211	0.980562	0.979349	EPO/FXYD3/SLC9A3R1/CACNA1D/RANGRF	5
BP	GO:0033002	muscle cell proliferation	5/487	52/5965	0.4211	0.980562	0.979349	IL18/PPARD/ID2/ZFPM2/TBX20	5
BP	GO:0044087	regulation of cellular component biogenesis	24/487	279/5965	0.42499	0.980562	0.979349	ACTR3/VEGFA/OPRD1/ROCK1/GBA/PMEPA1/CYR61/STAG2/THY1/TACSTD2/WASF2/STXBP6/ANKRA2/CHRNB2/FZD5/PIP4K2A/NF2/EPHA2/BHLHB9/TBX20/PRKCZ/GAP43/RANGRF/MLST8	24
BP	GO:0002718	regulation of cytokine production involved in immune response	3/487	29/5965	0.426065	0.980562	0.979349	IL18/FZD5/PRKCZ	3
BP	GO:0032602	chemokine production	3/487	29/5965	0.426065	0.980562	0.979349	TLR2/IL33/EPHA2	3
BP	GO:0032642	regulation of chemokine production	3/487	29/5965	0.426065	0.980562	0.979349	TLR2/IL33/EPHA2	3
BP	GO:0048644	muscle organ morphogenesis	3/487	29/5965	0.426065	0.980562	0.979349	LIF/ZFPM2/TBX20	3
BP	GO:0055072	iron ion homeostasis	3/487	29/5965	0.426065	0.980562	0.979349	HMOX2/HJV/FBXL5	3
BP	GO:0070555	response to interleukin-1	3/487	29/5965	0.426065	0.980562	0.979349	TAF9/RPS6KA4/NKX3-1	3
BP	GO:1905954	positive regulation of lipid localization	3/487	29/5965	0.426065	0.980562	0.979349	C3/NR1H3/NKX3-1	3
BP	GO:0048585	negative regulation of response to stimulus	37/487	436/5965	0.426545	0.980562	0.979349	EPO/ADRB2/NR1H3/ARAF/LIF/GBA/PARK7/PMEPA1/RC3H2/PSAP/SOX17/CNOT7/PIK3IP1/HOMER2/CASTOR1/BTNL2/SLC9A3R1/THY1/TSC2/CCDC125/DUSP10/OTULIN/GGT7/ZNF366/DKK2/NF2/GREM2/MZB1/EPHA2/GPRASP1/MEN1/TBX20/HHIP/BMPER/PRKCZ/SPRY1/NKX3-1	37
BP	GO:0002573	myeloid leukocyte differentiation	7/487	76/5965	0.428028	0.980562	0.979349	VEGFA/LIF/ID2/KLF10/BATF2/SNX10/EPHA2	7
BP	GO:0042063	gliogenesis	7/487	76/5965	0.428028	0.980562	0.979349	LIF/ID2/NFIB/PLPP3/DUSP10/NF2/GAP43	7
BP	GO:0071214	cellular response to abiotic stimulus	7/487	76/5965	0.428028	0.980562	0.979349	AURKB/EPO/BCL10/PCK1/RAD1/RAB11B/TNFSF14	7
BP	GO:0104004	cellular response to environmental stimulus	7/487	76/5965	0.428028	0.980562	0.979349	AURKB/EPO/BCL10/PCK1/RAD1/RAB11B/TNFSF14	7
BP	GO:0090130	tissue migration	8/487	88/5965	0.429989	0.980562	0.979349	VEGFA/PPARD/TACSTD2/CCBE1/EPHB4/DUSP10/EPHA2/BMPER	8
BP	GO:0010959	regulation of metal ion transport	9/487	100/5965	0.431385	0.980562	0.979349	EPO/FXYD3/SLC30A1/SLC9A3R1/THY1/CACNA1D/SLC31A2/HOXA3/RANGRF	9
BP	GO:0001933	negative regulation of protein phosphorylation	11/487	124/5965	0.433087	0.980562	0.979349	LIF/GBA/PARK7/SLC9A3R1/THY1/PLPP3/DUSP10/NF2/MEN1/PRKCZ/SPRY1	11
BP	GO:0003231	cardiac ventricle development	4/487	41/5965	0.43351	0.980562	0.979349	ID2/CYR61/ZFPM2/TBX20	4
BP	GO:0007269	neurotransmitter secretion	4/487	41/5965	0.43351	0.980562	0.979349	SNCG/SV2A/SYN1/CHRNB2	4
BP	GO:0035264	multicellular organism growth	4/487	41/5965	0.43351	0.980562	0.979349	RC3H2/HOXA5/TBL1XR1/PALB2	4
BP	GO:0099643	signal release from synapse	4/487	41/5965	0.43351	0.980562	0.979349	SNCG/SV2A/SYN1/CHRNB2	4
BP	GO:2001251	negative regulation of chromosome organization	4/487	41/5965	0.43351	0.980562	0.979349	CCNB1/ATM/BUB3/ZNF207	4
BP	GO:0050767	regulation of neurogenesis	17/487	196/5965	0.434039	0.980562	0.979349	ROCK1/LIF/ID2/SERPINF1/LPAR3/EFNA1/DPYSL2/PRTG/LHX2/VAX1/THY1/CHRNB2/GLI2/NF2/SEMA6A/NUMB/BHLHB9	17
BP	GO:0002822	regulation of adaptive immune response based on somatic recombination of immune receptors built from immunoglobulin superfamily domains	5/487	53/5965	0.437645	0.980562	0.979349	IL18/CD274/RC3H2/FZD5/PRKCZ	5
BP	GO:0006606	protein import into nucleus	5/487	53/5965	0.437645	0.980562	0.979349	OPRD1/KPNA5/IPO8/TNPO1/HIKESHI	5
BP	GO:0043902	positive regulation of multi-organism process	5/487	53/5965	0.437645	0.980562	0.979349	RLN2/CDC20/ACVR1B/CNOT7/CDK7	5
BP	GO:0050890	cognition	5/487	53/5965	0.437645	0.980562	0.979349	GPR155/CHRNB2/HOXA1/PAIP2/BHLHB9	5
BP	GO:0001947	heart looping	2/487	18/5965	0.438878	0.980562	0.979349	SOX17/TBX20	2
BP	GO:0002066	columnar/cuboidal epithelial cell development	2/487	18/5965	0.438878	0.980562	0.979349	SLC9A3R1/HOXA5	2
BP	GO:0002088	lens development in camera-type eye	2/487	18/5965	0.438878	0.980562	0.979349	NF2/EPHA2	2
BP	GO:0006023	aminoglycan biosynthetic process	2/487	18/5965	0.438878	0.980562	0.979349	CHST3/B3GNT2	2
BP	GO:0006304	DNA modification	2/487	18/5965	0.438878	0.980562	0.979349	CTCFL/TDRKH	2
BP	GO:0006509	membrane protein ectodomain proteolysis	2/487	18/5965	0.438878	0.980562	0.979349	TIMP1/PSEN2	2
BP	GO:0006636	unsaturated fatty acid biosynthetic process	2/487	18/5965	0.438878	0.980562	0.979349	TBXAS1/ELOVL1	2
BP	GO:0014888	striated muscle adaptation	2/487	18/5965	0.438878	0.980562	0.979349	GTF2I/LOC100620992	2
BP	GO:0030888	regulation of B cell proliferation	2/487	18/5965	0.438878	0.980562	0.979349	CHRNB2/MZB1	2
BP	GO:0031060	regulation of histone methylation	2/487	18/5965	0.438878	0.980562	0.979349	CTCFL/EED	2
BP	GO:0032413	negative regulation of ion transmembrane transporter activity	2/487	18/5965	0.438878	0.980562	0.979349	EPO/SLC9A3R1	2
BP	GO:0050798	activated T cell proliferation	2/487	18/5965	0.438878	0.980562	0.979349	IL18/CD274	2
BP	GO:0051651	maintenance of location in cell	2/487	18/5965	0.438878	0.980562	0.979349	PARK7/ANKRD13C	2
BP	GO:0055017	cardiac muscle tissue growth	2/487	18/5965	0.438878	0.980562	0.979349	ZFPM2/TBX20	2
BP	GO:0060420	regulation of heart growth	2/487	18/5965	0.438878	0.980562	0.979349	ZFPM2/TBX20	2
BP	GO:0060996	dendritic spine development	2/487	18/5965	0.438878	0.980562	0.979349	EFNA1/BHLHB9	2
BP	GO:1905332	positive regulation of morphogenesis of an epithelium	2/487	18/5965	0.438878	0.980562	0.979349	LIF/HOXB7	2
BP	GO:2000403	positive regulation of lymphocyte migration	2/487	18/5965	0.438878	0.980562	0.979349	CXCL14/TNFSF14	2
BP	GO:0009416	response to light stimulus	6/487	65/5965	0.440151	0.980562	0.979349	AURKB/ID2/CHRNB2/USP2/HOXA1/MEN1	6
BP	GO:0044242	cellular lipid catabolic process	6/487	65/5965	0.440151	0.980562	0.979349	PPARD/GBA/LPIN1/ECHDC1/ENPP7/HAO1	6
BP	GO:0051648	vesicle localization	6/487	65/5965	0.440151	0.980562	0.979349	SV2A/SYN1/TMED9/RAB11B/CHRNB2/MAP4K2	6
BP	GO:0007188	adenylate cyclase-modulating G protein-coupled receptor signaling pathway	7/487	77/5965	0.441731	0.980562	0.979349	OPRD1/ADRB2/PSAP/LOC100154782/SLC9A3R1/CACNA1D/GPR3	7
BP	GO:0002521	leukocyte differentiation	15/487	173/5965	0.443299	0.980562	0.979349	IL18/VEGFA/LIF/ID2/ATM/RC3H2/KLF10/LOC100513868/POLM/BATF2/DUSP10/FZD5/SNX10/EPHA2/PRKCZ	15
BP	GO:0007169	transmembrane receptor protein tyrosine kinase signaling pathway	15/487	173/5965	0.443299	0.980562	0.979349	EGFR/VEGFA/JAK2/ZFAND5/EFNA1/EFNA4/SHC1/SLC9A3R1/CCBE1/IRS1/SH2B2/HHIP/PRKCZ/SPRY1/NKX3-1	15
BP	GO:0042493	response to drug	15/487	173/5965	0.443299	0.980562	0.979349	PPP2R2A/ABAT/CFTR/PARK7/SNCG/PSAP/ADAM15/SLC18A2/HOMER2/CASTOR1/SLC19A3/RAB3B/CHRNB2/ANKH/NKX3-1	15
BP	GO:1903706	regulation of hemopoiesis	10/487	113/5965	0.443693	0.980562	0.979349	IL18/LIF/ID2/RC3H2/ACVR1B/KLF10/HOXA5/DUSP10/HOXA9/PRKCZ	10
BP	GO:0044265	cellular macromolecule catabolic process	26/487	306/5965	0.445363	0.980562	0.979349	HSP90B1/CDC20/ARAF/GBA/PARK7/ATM/BNIP3L/CSDC2/BTBD1/CNOT7/PSMD14/RNF185/USP7/RMND5B/FBXL5/TAF9/WAC/LOC100517855/USP2/CARHSP1/TBL1XR1/PSMD12/FOXL2/OMA1/PNPT1/RNPS1	26
BP	GO:0042327	positive regulation of phosphorylation	25/487	294/5965	0.44602	0.980562	0.979349	IL18/C3/VEGFA/JAK2/OPRD1/EPO/ADRB2/ROCK1/ARAF/CCNB1/LIF/PARK7/LPAR3/PSAP/CYR61/SHC1/RPLP1/PLPP3/IQGAP3/FZD5/MAP4K2/BMPER/PRKCZ/RPS6KA4/MLST8	25
BP	GO:0001708	cell fate specification	3/487	30/5965	0.448286	0.980562	0.979349	SOX17/GLI2/HOXA11	3
BP	GO:0008286	insulin receptor signaling pathway	3/487	30/5965	0.448286	0.980562	0.979349	IRS1/SH2B2/PRKCZ	3
BP	GO:0033108	mitochondrial respiratory chain complex assembly	3/487	30/5965	0.448286	0.980562	0.979349	UQCR10/SLC25A33/LOC100517855	3
BP	GO:0043280	positive regulation of cysteine-type endopeptidase activity involved in apoptotic process	3/487	30/5965	0.448286	0.980562	0.979349	BCL10/CYR61/FOXL2	3
BP	GO:1903409	reactive oxygen species biosynthetic process	3/487	30/5965	0.448286	0.980562	0.979349	PRL/PARK7/SLC25A33	3
BP	GO:0008643	carbohydrate transport	4/487	42/5965	0.452195	0.980562	0.979349	SLC23A1/RLN2/C3/MZB1	4
BP	GO:0046328	regulation of JNK cascade	4/487	42/5965	0.452195	0.980562	0.979349	DUSP10/FZD5/MEN1/MAP4K2	4
BP	GO:0006281	DNA repair	13/487	150/5965	0.453597	0.980562	0.979349	PARK7/ATM/PSMD14/MLH1/EXO5/DDB2/RAD1/PMS2/POLM/MND1/CDCA5/PALB2/RBBP8	13
BP	GO:0043281	regulation of cysteine-type endopeptidase activity involved in apoptotic process	5/487	54/5965	0.454081	0.980562	0.979349	PARK7/XIAP/BCL10/CYR61/FOXL2	5
BP	GO:0051170	import into nucleus	5/487	54/5965	0.454081	0.980562	0.979349	OPRD1/KPNA5/IPO8/TNPO1/HIKESHI	5
BP	GO:0071356	cellular response to tumor necrosis factor	5/487	54/5965	0.454081	0.980562	0.979349	JAK2/GBA/CDIP1/OTULIN/NKX3-1	5
BP	GO:0010639	negative regulation of organelle organization	10/487	114/5965	0.454981	0.980562	0.979349	DMRT1/CCNB1/LIF/ATM/BUB3/TACSTD2/WASF2/RAD1/ZNF207/OMA1	10
BP	GO:0007259	JAK-STAT cascade	6/487	66/5965	0.454999	0.980562	0.979349	IL18/JAK2/EPO/LIF/CNOT7/NF2	6
BP	GO:0034330	cell junction organization	6/487	66/5965	0.454999	0.980562	0.979349	VEGFA/ROCK1/THY1/FZD5/NF2/NUMB	6
BP	GO:0097696	STAT cascade	6/487	66/5965	0.454999	0.980562	0.979349	IL18/JAK2/EPO/LIF/CNOT7/NF2	6
BP	GO:0018209	peptidyl-serine modification	9/487	102/5965	0.455279	0.980562	0.979349	AURKB/VEGFA/OPRD1/EPO/CCNB1/LIF/PARK7/PRKCZ/RPS6KA4	9
BP	GO:0016236	macroautophagy	7/487	78/5965	0.455379	0.980562	0.979349	ADRB2/GBA/BNIP3L/ATG13/WAC/PIP4K2A/CALCOCO2	7
BP	GO:1901617	organic hydroxy compound biosynthetic process	7/487	78/5965	0.455379	0.980562	0.979349	GBA/PARK7/PCK1/PMVK/TM7SF2/HMGCS1/PTS	7
BP	GO:0032880	regulation of protein localization	22/487	259/5965	0.455544	0.980562	0.979349	TLR2/ROCK1/NR1H3/LIF/CD274/PARK7/LZTFL1/BNIP3L/BTNL2/TM9SF4/RAB11B/IL33/AKAP8L/FZD5/CDCA5/TNFRSF9/NF2/NUMB/ABHD17C/EPHA2/PRKCZ/RANGRF	22
BP	GO:0051960	regulation of nervous system development	19/487	223/5965	0.458071	0.980562	0.979349	CDC20/ROCK1/LIF/ID2/SERPINF1/YWHAZ/LPAR3/EFNA1/DPYSL2/PRTG/LHX2/VAX1/THY1/CHRNB2/GLI2/NF2/SEMA6A/NUMB/BHLHB9	19
BP	GO:0010243	response to organonitrogen compound	18/487	211/5965	0.458936	0.980562	0.979349	PPP2R2A/HSP90B1/JAK2/ROCK1/ABAT/CFTR/PCK1/SLC18A2/HOMER2/CASTOR1/RNF185/IRS1/CHRNB2/SLC25A33/SH2B2/MZB1/PRKCZ/EPM2AIP1	18
BP	GO:0044770	cell cycle phase transition	11/487	127/5965	0.465299	0.980562	0.979349	AURKB/CCNB1/ID2/ATM/ACVR1B/BUB3/IQGAP3/AKAP8/AKAP8L/CDCA5/ZNF207	11
BP	GO:0000060	protein import into nucleus, translocation	2/487	19/5965	0.467132	0.980562	0.979349	OPRD1/TNPO1	2
BP	GO:0002200	somatic diversification of immune receptors	2/487	19/5965	0.467132	0.980562	0.979349	PMS2/POLM	2
BP	GO:0003143	embryonic heart tube morphogenesis	2/487	19/5965	0.467132	0.980562	0.979349	SOX17/TBX20	2
BP	GO:0003179	heart valve morphogenesis	2/487	19/5965	0.467132	0.980562	0.979349	CYR61/TBX20	2
BP	GO:0003209	cardiac atrium morphogenesis	2/487	19/5965	0.467132	0.980562	0.979349	CYR61/TBX20	2
BP	GO:0003229	ventricular cardiac muscle tissue development	2/487	19/5965	0.467132	0.980562	0.979349	ID2/ZFPM2	2
BP	GO:0006661	phosphatidylinositol biosynthetic process	2/487	19/5965	0.467132	0.980562	0.979349	PIGK/PIGC	2
BP	GO:0006687	glycosphingolipid metabolic process	2/487	19/5965	0.467132	0.980562	0.979349	GBA/B3GALT2	2
BP	GO:0010389	regulation of G2/M transition of mitotic cell cycle	2/487	19/5965	0.467132	0.980562	0.979349	AURKB/CCNB1	2
BP	GO:0010831	positive regulation of myotube differentiation	2/487	19/5965	0.467132	0.980562	0.979349	TNFSF14/EHD2	2
BP	GO:0021517	ventral spinal cord development	2/487	19/5965	0.467132	0.980562	0.979349	GLI2/TBX20	2
BP	GO:0042246	tissue regeneration	2/487	19/5965	0.467132	0.980562	0.979349	PPARD/DUSP10	2
BP	GO:0045185	maintenance of protein location	2/487	19/5965	0.467132	0.980562	0.979349	PARK7/ANKRD13C	2
BP	GO:0048259	regulation of receptor-mediated endocytosis	2/487	19/5965	0.467132	0.980562	0.979349	VEGFA/NUMB	2
BP	GO:0061371	determination of heart left/right asymmetry	2/487	19/5965	0.467132	0.980562	0.979349	SOX17/TBX20	2
BP	GO:0070252	actin-mediated cell contraction	2/487	19/5965	0.467132	0.980562	0.979349	ROCK1/CACNA1D	2
BP	GO:0090207	regulation of triglyceride metabolic process	2/487	19/5965	0.467132	0.980562	0.979349	C3/TBL1XR1	2
BP	GO:1901616	organic hydroxy compound catabolic process	2/487	19/5965	0.467132	0.980562	0.979349	SULT2A1/HAO1	2
BP	GO:1905477	positive regulation of protein localization to membrane	2/487	19/5965	0.467132	0.980562	0.979349	EPHA2/RANGRF	2
BP	GO:0016042	lipid catabolic process	9/487	103/5965	0.46717	0.980562	0.979349	PPARD/CLPS/GBA/PNPLA3/LPIN1/ECHDC1/ENPP7/TBL1XR1/HAO1	9
BP	GO:0010256	endomembrane system organization	8/487	91/5965	0.468085	0.980562	0.979349	YWHAZ/SRGN/TMED9/PACSIN3/VPS51/AKAP8L/SNX10/EHD2	8
BP	GO:0050808	synapse organization	7/487	79/5965	0.46896	0.980562	0.979349	CDC20/YWHAZ/SNCG/EFNA1/WASF2/CHRNB2/BHLHB9	7
BP	GO:0009108	coenzyme biosynthetic process	6/487	67/5965	0.469754	0.980562	0.979349	KMO/HKDC1/ACSS2/COQ6/ELOVL1/PTS	6
BP	GO:0000422	autophagy of mitochondrion	3/487	31/5965	0.470153	0.980562	0.979349	GBA/BNIP3L/ATG13	3
BP	GO:0002377	immunoglobulin production	3/487	31/5965	0.470153	0.980562	0.979349	PMS2/POLM/MZB1	3
BP	GO:0003151	outflow tract morphogenesis	3/487	31/5965	0.470153	0.980562	0.979349	SOX17/ZFPM2/TBX20	3
BP	GO:0014013	regulation of gliogenesis	3/487	31/5965	0.470153	0.980562	0.979349	LIF/ID2/NF2	3
BP	GO:0016571	histone methylation	3/487	31/5965	0.470153	0.980562	0.979349	CTCFL/EED/MEN1	3
BP	GO:0019395	fatty acid oxidation	3/487	31/5965	0.470153	0.980562	0.979349	PPARD/ECHDC1/HAO1	3
BP	GO:0030203	glycosaminoglycan metabolic process	3/487	31/5965	0.470153	0.980562	0.979349	PGLYRP2/CHST3/HYAL4	3
BP	GO:0046916	cellular transition metal ion homeostasis	3/487	31/5965	0.470153	0.980562	0.979349	SLC30A1/SLC31A2/LOC100517855	3
BP	GO:0048813	dendrite morphogenesis	3/487	31/5965	0.470153	0.980562	0.979349	EFNA1/CHRNB2/BHLHB9	3
BP	GO:0061726	mitochondrion disassembly	3/487	31/5965	0.470153	0.980562	0.979349	GBA/BNIP3L/ATG13	3
BP	GO:0007369	gastrulation	5/487	55/5965	0.470385	0.980562	0.979349	SOX17/PLPP3/NF2/HOXA11/EPHA2	5
BP	GO:1901988	negative regulation of cell cycle phase transition	5/487	55/5965	0.470385	0.980562	0.979349	AURKB/CCNB1/ATM/BUB3/ZNF207	5
BP	GO:0006119	oxidative phosphorylation	4/487	43/5965	0.470676	0.980562	0.979349	CCNB1/PARK7/UQCR10/SLC25A33	4
BP	GO:0006511	ubiquitin-dependent protein catabolic process	15/487	176/5965	0.470729	0.980562	0.979349	HSP90B1/CDC20/ARAF/GBA/PARK7/BTBD1/RNF185/USP7/RMND5B/FBXL5/TAF9/WAC/USP2/TBL1XR1/PSMD12	15
BP	GO:1901361	organic cyclic compound catabolic process	13/487	152/5965	0.473244	0.980562	0.979349	HMOX2/KMO/ATM/ALDH6A1/CSDC2/HKDC1/CNOT7/BLVRA/IDO1/CARHSP1/FOXL2/PNPT1/RNPS1	13
BP	GO:0042326	negative regulation of phosphorylation	12/487	140/5965	0.474581	0.980562	0.979349	LIF/GBA/PARK7/PIK3IP1/SLC9A3R1/THY1/PLPP3/DUSP10/NF2/MEN1/PRKCZ/SPRY1	12
BP	GO:0035690	cellular response to drug	7/487	80/5965	0.482458	0.980562	0.979349	CFTR/PARK7/PSAP/ADAM15/CASTOR1/CHRNB2/NKX3-1	7
BP	GO:1901653	cellular response to peptide	7/487	80/5965	0.482458	0.980562	0.979349	JAK2/ROCK1/IRS1/SLC25A33/SH2B2/MZB1/PRKCZ	7
BP	GO:0006364	rRNA processing	6/487	68/5965	0.484398	0.980562	0.979349	RPS28/SNU13/TRMT112/RRP15/DDX52/NOL11	6
BP	GO:0006401	RNA catabolic process	6/487	68/5965	0.484398	0.980562	0.979349	ATM/CSDC2/CNOT7/CARHSP1/PNPT1/RNPS1	6
BP	GO:0002683	negative regulation of immune system process	11/487	129/5965	0.486623	0.980562	0.979349	NR1H3/CD274/ID2/BCL10/RC3H2/CNOT7/BTNL2/THY1/HOXA5/DUSP10/HOXA9	11
BP	GO:0055085	transmembrane transport	26/487	312/5965	0.487048	0.980562	0.979349	RLN2/C3/EPO/FXYD3/CFTR/SLC30A1/PARK7/AZIN2/AQP2/SLC46A2/AZIN1/FLVCR2/SLC9A3R1/THY1/CACNA1D/GPR155/SLC19A3/SLC31A2/ARHGAP1/CHRNB2/SLC25A33/KCNJ14/MZB1/HCN3/SLC12A9/RANGRF	26
BP	GO:0007254	JNK cascade	4/487	44/5965	0.488922	0.980562	0.979349	DUSP10/FZD5/MEN1/MAP4K2	4
BP	GO:0016573	histone acetylation	4/487	44/5965	0.488922	0.980562	0.979349	LIF/TAF9/POLE3/RPS6KA4	4
BP	GO:0031929	TOR signaling	4/487	44/5965	0.488922	0.980562	0.979349	ARAF/CASTOR1/TSC2/MLST8	4
BP	GO:0042133	neurotransmitter metabolic process	4/487	44/5965	0.488922	0.980562	0.979349	PRL/ABAT/AGTPBP1/ACHE	4
BP	GO:0046631	alpha-beta T cell activation	4/487	44/5965	0.488922	0.980562	0.979349	IL18/CD274/RC3H2/PRKCZ	4
BP	GO:0006935	chemotaxis	14/487	166/5965	0.490792	0.980562	0.979349	VEGFA/CXCL14/EFNA1/DPYSL2/NFIB/LHX2/VAX1/ETV1/TNFSF14/GLI2/SEMA6A/EPHA2/B3GNT2/GAP43	14
BP	GO:0097190	apoptotic signaling pathway	14/487	166/5965	0.490792	0.980562	0.979349	IL18/EPO/PPARD/PARK7/SRGN/BCL10/ACVR1B/BNIP3L/SLC9A3R1/CDIP1/TNFRSF9/EPHA2/PLAGL2/NKX3-1	14
BP	GO:0006732	coenzyme metabolic process	9/487	105/5965	0.490794	0.980562	0.979349	KMO/NAXE/PMVK/ACOT6/HKDC1/ACSS2/COQ6/ELOVL1/PTS	9
BP	GO:0043604	amide biosynthetic process	23/487	276/5965	0.491571	0.980562	0.979349	RPS4X/RPS28/GBA/ATM/CERS4/RPL5/PUM3/CYR61/ACSS2/CNOT7/RPLP1/ELOVL1/CPEB2/MRPS23/RCC1L/RPS5/MRPL10/PAIP2/EARS2/B3GALT2/SEPSECS/MRPL9/MRPS17	23
BP	GO:0060548	negative regulation of cell death	23/487	276/5965	0.491571	0.980562	0.979349	BMPR1B/TMBIM6/AURKB/VEGFA/EPO/ROCK1/ARAF/ANGPTL4/GBA/CTH/PARK7/PSEN2/XIAP/BCL10/BNIP3L/PSAP/CYR61/SHC1/ZFPM2/TAF9/GLI2/BHLHB9/PALB2	23
BP	GO:0010951	negative regulation of endopeptidase activity	3/487	32/5965	0.491621	0.980562	0.979349	TIMP1/PARK7/XIAP	3
BP	GO:0030010	establishment of cell polarity	3/487	32/5965	0.491621	0.980562	0.979349	ROCK1/SLC9A3R1/SPRY1	3
BP	GO:0031623	receptor internalization	3/487	32/5965	0.491621	0.980562	0.979349	VEGFA/NUMB/ACHE	3
BP	GO:0042775	mitochondrial ATP synthesis coupled electron transport	3/487	32/5965	0.491621	0.980562	0.979349	CCNB1/PARK7/UQCR10	3
BP	GO:0046632	alpha-beta T cell differentiation	3/487	32/5965	0.491621	0.980562	0.979349	IL18/RC3H2/PRKCZ	3
BP	GO:0051053	negative regulation of DNA metabolic process	3/487	32/5965	0.491621	0.980562	0.979349	STAG2/ENPP7/MEN1	3
BP	GO:0051588	regulation of neurotransmitter transport	3/487	32/5965	0.491621	0.980562	0.979349	SNCG/RAB3B/CHRNB2	3
BP	GO:0055067	monovalent inorganic cation homeostasis	3/487	32/5965	0.491621	0.980562	0.979349	UPK3A/CFTR/TM9SF4	3
BP	GO:0071236	cellular response to antibiotic	3/487	32/5965	0.491621	0.980562	0.979349	CFTR/PARK7/PSAP	3
BP	GO:0010562	positive regulation of phosphorus metabolic process	26/487	313/5965	0.493971	0.980562	0.979349	IL18/C3/VEGFA/JAK2/OPRD1/EPO/ADRB2/ROCK1/ARAF/CCNB1/LIF/GBA/PARK7/LPAR3/PSAP/CYR61/SHC1/RPLP1/PLPP3/IQGAP3/FZD5/MAP4K2/BMPER/PRKCZ/RPS6KA4/MLST8	26
BP	GO:0045937	positive regulation of phosphate metabolic process	26/487	313/5965	0.493971	0.980562	0.979349	IL18/C3/VEGFA/JAK2/OPRD1/EPO/ADRB2/ROCK1/ARAF/CCNB1/LIF/GBA/PARK7/LPAR3/PSAP/CYR61/SHC1/RPLP1/PLPP3/IQGAP3/FZD5/MAP4K2/BMPER/PRKCZ/RPS6KA4/MLST8	26
BP	GO:0000245	spliceosomal complex assembly	2/487	20/5965	0.494524	0.980562	0.979349	SRSF1/SRPK1	2
BP	GO:0000381	regulation of alternative mRNA splicing, via spliceosome	2/487	20/5965	0.494524	0.980562	0.979349	CELF3/RNPS1	2
BP	GO:0000768	syncytium formation by plasma membrane fusion	2/487	20/5965	0.494524	0.980562	0.979349	TNFSF14/EHD2	2
BP	GO:0003230	cardiac atrium development	2/487	20/5965	0.494524	0.980562	0.979349	CYR61/TBX20	2
BP	GO:0006949	syncytium formation	2/487	20/5965	0.494524	0.980562	0.979349	TNFSF14/EHD2	2
BP	GO:0007009	plasma membrane organization	2/487	20/5965	0.494524	0.980562	0.979349	PACSIN3/EHD2	2
BP	GO:0019748	secondary metabolic process	2/487	20/5965	0.494524	0.980562	0.979349	KMO/CTH	2
BP	GO:0033619	membrane protein proteolysis	2/487	20/5965	0.494524	0.980562	0.979349	TIMP1/PSEN2	2
BP	GO:0035065	regulation of histone acetylation	2/487	20/5965	0.494524	0.980562	0.979349	LIF/RPS6KA4	2
BP	GO:0035304	regulation of protein dephosphorylation	2/487	20/5965	0.494524	0.980562	0.979349	ROCK1/GBA	2
BP	GO:0045669	positive regulation of osteoblast differentiation	2/487	20/5965	0.494524	0.980562	0.979349	CYR61/ZHX3	2
BP	GO:0055024	regulation of cardiac muscle tissue development	2/487	20/5965	0.494524	0.980562	0.979349	ZFPM2/TBX20	2
BP	GO:0070972	protein localization to endoplasmic reticulum	2/487	20/5965	0.494524	0.980562	0.979349	PMM1/ANKRD13C	2
BP	GO:0071156	regulation of cell cycle arrest	2/487	20/5965	0.494524	0.980562	0.979349	ID2/SLC25A33	2
BP	GO:0097581	lamellipodium organization	2/487	20/5965	0.494524	0.980562	0.979349	WASF2/EPHA2	2
BP	GO:0140253	cell-cell fusion	2/487	20/5965	0.494524	0.980562	0.979349	TNFSF14/EHD2	2
BP	GO:1900076	regulation of cellular response to insulin stimulus	2/487	20/5965	0.494524	0.980562	0.979349	MZB1/PRKCZ	2
BP	GO:1901992	positive regulation of mitotic cell cycle phase transition	2/487	20/5965	0.494524	0.980562	0.979349	CCNB1/CDCA5	2
BP	GO:1903201	regulation of oxidative stress-induced cell death	2/487	20/5965	0.494524	0.980562	0.979349	PARK7/PSAP	2
BP	GO:1903510	mucopolysaccharide metabolic process	2/487	20/5965	0.494524	0.980562	0.979349	CHST3/HYAL4	2
BP	GO:0006897	endocytosis	12/487	142/5965	0.494913	0.980562	0.979349	VEGFA/ADRB2/ROCK1/TM9SF4/WASF2/PACSIN3/PICALM/TRIP10/SNX10/NUMB/ACHE/EHD2	12
BP	GO:0019439	aromatic compound catabolic process	12/487	142/5965	0.494913	0.980562	0.979349	HMOX2/KMO/ATM/CSDC2/HKDC1/CNOT7/BLVRA/IDO1/CARHSP1/FOXL2/PNPT1/RNPS1	12
BP	GO:0002757	immune response-activating signal transduction	7/487	81/5965	0.495861	0.980562	0.979349	TLR2/BCL10/RC3H2/BTNL2/THY1/OTULIN/SH2B2	7
BP	GO:0051188	cofactor biosynthetic process	7/487	81/5965	0.495861	0.980562	0.979349	PRL/KMO/HKDC1/ACSS2/COQ6/ELOVL1/PTS	7
BP	GO:0051604	protein maturation	7/487	81/5965	0.495861	0.980562	0.979349	AEBP1/PSEN2/XIAP/GLRX5/PLGRKT/CCBE1/OMA1	7
BP	GO:0010608	posttranscriptional regulation of gene expression	11/487	130/5965	0.497218	0.980562	0.979349	RPS4X/RC3H2/PUM3/CSDC2/CNOT7/CPEB2/RCC1L/BCDIN3D/CARHSP1/PAIP2/SEPSECS	11
BP	GO:0019220	regulation of phosphate metabolic process	40/487	485/5965	0.498592	0.980562	0.979349	IL18/C3/VEGFA/JAK2/OPRD1/EPO/ADRB2/ROCK1/ARAF/CCNB1/LIF/GBA/PARK7/LPAR3/EFNA1/PSAP/CYR61/CNOT7/PIK3IP1/SHC1/RPLP1/SLC9A3R1/THY1/PLPP3/IQGAP3/DUSP10/SLC25A33/AKAP8/AKAP8L/FZD5/CCNYL1/NF2/EPHA2/MEN1/MAP4K2/BMPER/PRKCZ/SPRY1/RPS6KA4/MLST8	40
BP	GO:0051174	regulation of phosphorus metabolic process	40/487	485/5965	0.498592	0.980562	0.979349	IL18/C3/VEGFA/JAK2/OPRD1/EPO/ADRB2/ROCK1/ARAF/CCNB1/LIF/GBA/PARK7/LPAR3/EFNA1/PSAP/CYR61/CNOT7/PIK3IP1/SHC1/RPLP1/SLC9A3R1/THY1/PLPP3/IQGAP3/DUSP10/SLC25A33/AKAP8/AKAP8L/FZD5/CCNYL1/NF2/EPHA2/MEN1/MAP4K2/BMPER/PRKCZ/SPRY1/RPS6KA4/MLST8	40
BP	GO:0006399	tRNA metabolic process	6/487	69/5965	0.498916	0.980562	0.979349	ADAT2/TRMT112/DTD2/EARS2/SEPSECS/POP7	6
BP	GO:0010632	regulation of epithelial cell migration	6/487	69/5965	0.498916	0.980562	0.979349	VEGFA/TACSTD2/CCBE1/DUSP10/EPHA2/BMPER	6
BP	GO:0021953	central nervous system neuron differentiation	5/487	57/5965	0.502507	0.980562	0.979349	NFIB/CHRNB2/AGTPBP1/GLI2/TBX20	5
BP	GO:0051402	neuron apoptotic process	5/487	57/5965	0.502507	0.980562	0.979349	ROCK1/PARK7/XIAP/BHLHB9/USP53	5
BP	GO:0098609	cell-cell adhesion	16/487	192/5965	0.504687	0.980562	0.979349	IL18/ROCK1/CD274/BCL10/RC3H2/CYR61/CRNN/SHC1/BTNL2/THY1/TACSTD2/PLPP3/DUSP10/TNFSF14/NF2/PRKCZ	16
BP	GO:0002237	response to molecule of bacterial origin	8/487	94/5965	0.505613	0.980562	0.979349	TLR2/IL18/NR1H3/BCL10/DUSP10/AKAP8/FZD5/TNFRSF9	8
BP	GO:0044257	cellular protein catabolic process	19/487	229/5965	0.506537	0.980562	0.979349	HSP90B1/CDC20/ARAF/GBA/PARK7/BNIP3L/BTBD1/PSMD14/RNF185/USP7/RMND5B/FBXL5/TAF9/WAC/LOC100517855/USP2/TBL1XR1/PSMD12/OMA1	19
BP	GO:0002700	regulation of production of molecular mediator of immune response	4/487	45/5965	0.506906	0.980562	0.979349	IL18/FZD5/MZB1/PRKCZ	4
BP	GO:0010212	response to ionizing radiation	4/487	45/5965	0.506906	0.980562	0.979349	ATM/CLK2/RAD1/MEN1	4
BP	GO:0033138	positive regulation of peptidyl-serine phosphorylation	4/487	45/5965	0.506906	0.980562	0.979349	VEGFA/OPRD1/LIF/PARK7	4
BP	GO:0043484	regulation of RNA splicing	4/487	45/5965	0.506906	0.980562	0.979349	CLK2/RBFOX2/CELF3/RNPS1	4
BP	GO:0048284	organelle fusion	4/487	45/5965	0.506906	0.980562	0.979349	RCC1L/STXBP6/GOSR2/OMA1	4
BP	GO:0019941	modification-dependent protein catabolic process	15/487	180/5965	0.507006	0.980562	0.979349	HSP90B1/CDC20/ARAF/GBA/PARK7/BTBD1/RNF185/USP7/RMND5B/FBXL5/TAF9/WAC/USP2/TBL1XR1/PSMD12	15
BP	GO:0051603	proteolysis involved in cellular protein catabolic process	18/487	217/5965	0.508694	0.980562	0.979349	HSP90B1/CDC20/ARAF/GBA/PARK7/BTBD1/PSMD14/RNF185/USP7/RMND5B/FBXL5/TAF9/WAC/LOC100517855/USP2/TBL1XR1/PSMD12/OMA1	18
BP	GO:0002460	adaptive immune response based on somatic recombination of immune receptors built from immunoglobulin superfamily domains	7/487	82/5965	0.509154	0.980562	0.979349	IL18/C3/CD274/BCL10/RC3H2/FZD5/PRKCZ	7
BP	GO:0034613	cellular protein localization	39/487	475/5965	0.511344	0.980562	0.979349	AURKB/OPRD1/KPNA5/ROCK1/LIF/PIGK/PARK7/YWHAZ/SRGN/PMM1/LZTFL1/BNIP3L/VPS26A/FBLN5/PYGO1/SLC9A3R1/TM9SF4/IPO8/RAB11B/AP1G1/SNX15/ANKRD13C/SNX27/RAB26/AKAP8L/CDCA5/GOSR2/NF2/SNX10/NUMB/ABHD17C/EPHA2/PRKCZ/TMEM107/NSF/EHD2/TNPO1/RANGRF/HIKESHI	39
BP	GO:0002456	T cell mediated immunity	3/487	33/5965	0.512652	0.980562	0.979349	IL18/FZD5/PRKCZ	3
BP	GO:0006997	nucleus organization	3/487	33/5965	0.512652	0.980562	0.979349	PYGO1/CELF3/AKAP8L	3
BP	GO:0010821	regulation of mitochondrion organization	3/487	33/5965	0.512652	0.980562	0.979349	GBA/BNIP3L/OMA1	3
BP	GO:0022600	digestive system process	3/487	33/5965	0.512652	0.980562	0.979349	NR1H3/FABP2/SNX10	3
BP	GO:0034440	lipid oxidation	3/487	33/5965	0.512652	0.980562	0.979349	PPARD/ECHDC1/HAO1	3
BP	GO:0042737	drug catabolic process	3/487	33/5965	0.512652	0.980562	0.979349	SULT2A1/ACHE/HAO1	3
BP	GO:0046849	bone remodeling	3/487	33/5965	0.512652	0.980562	0.979349	SPP2/SNX10/EPHA2	3
BP	GO:0071887	leukocyte apoptotic process	3/487	33/5965	0.512652	0.980562	0.979349	AURKB/CD274/BCL10	3
BP	GO:2001056	positive regulation of cysteine-type endopeptidase activity	3/487	33/5965	0.512652	0.980562	0.979349	BCL10/CYR61/FOXL2	3
BP	GO:0030217	T cell differentiation	6/487	70/5965	0.51329	0.980562	0.979349	IL18/RC3H2/LOC100513868/DUSP10/FZD5/PRKCZ	6
BP	GO:0050714	positive regulation of protein secretion	6/487	70/5965	0.51329	0.980562	0.979349	TLR2/CD274/BTNL2/IL33/FZD5/PRKCZ	6
BP	GO:0050768	negative regulation of neurogenesis	6/487	70/5965	0.51329	0.980562	0.979349	ID2/EFNA1/PRTG/LHX2/VAX1/THY1	6
BP	GO:0045787	positive regulation of cell cycle	9/487	107/5965	0.514143	0.980562	0.979349	AURKB/DMRT1/CDC20/CCNB1/ID2/CDK7/CDCA5/USP2/NKX3-1	9
BP	GO:0001819	positive regulation of cytokine production	12/487	144/5965	0.515065	0.980562	0.979349	TLR2/PRL/IL18/CD274/PARK7/BCL10/BTNL2/TMEM173/CCBE1/IL33/FZD5/PRKCZ	12
BP	GO:0007268	chemical synaptic transmission	12/487	144/5965	0.515065	0.980562	0.979349	CDC20/HTR4/PARK7/SNCG/INSYN1/SV2A/SYN1/RAB3B/CHRNB2/RAB26/PAIP2/DLGAP2	12
BP	GO:0098916	anterograde trans-synaptic signaling	12/487	144/5965	0.515065	0.980562	0.979349	CDC20/HTR4/PARK7/SNCG/INSYN1/SV2A/SYN1/RAB3B/CHRNB2/RAB26/PAIP2/DLGAP2	12
BP	GO:0099537	trans-synaptic signaling	12/487	144/5965	0.515065	0.980562	0.979349	CDC20/HTR4/PARK7/SNCG/INSYN1/SV2A/SYN1/RAB3B/CHRNB2/RAB26/PAIP2/DLGAP2	12
BP	GO:0009617	response to bacterium	15/487	181/5965	0.515993	0.980562	0.979349	PGLYRP2/TLR2/IL18/HP/RGS1/NR1H3/BCL10/SHC1/RNASE6/SPACA4/DUSP10/AKAP8/FZD5/TNFRSF9/EPHA2	15
BP	GO:0010564	regulation of cell cycle process	15/487	181/5965	0.515993	0.980562	0.979349	AURKB/DMRT1/CDC20/CCNB1/LIF/ID2/ATM/STAG2/BUB3/CDK7/GPR3/RAD1/SLC25A33/CDCA5/ZNF207	15
BP	GO:0034097	response to cytokine	21/487	255/5965	0.517795	0.980562	0.979349	TLR2/TIMP1/IL18/JAK2/EPO/GBA/CD274/PMM1/SOX17/CNOT7/CDIP1/TAF9/OTULIN/SH2B2/SNX10/EED/GREM2/CALCOCO2/B3GNT2/RPS6KA4/NKX3-1	21
BP	GO:0031032	actomyosin structure organization	5/487	58/5965	0.518283	0.980562	0.979349	ROCK1/TACSTD2/WASF2/ALKBH4/NF2	5
BP	GO:0043270	positive regulation of ion transport	5/487	58/5965	0.518283	0.980562	0.979349	PARK7/THY1/CACNA1D/RAB3B/CHRNB2	5
BP	GO:0045333	cellular respiration	5/487	58/5965	0.518283	0.980562	0.979349	ACO2/CCNB1/PARK7/UQCR10/FH	5
BP	GO:0000079	regulation of cyclin-dependent protein serine/threonine kinase activity	2/487	21/5965	0.521004	0.980562	0.979349	CCNYL1/MEN1	2
BP	GO:0001885	endothelial cell development	2/487	21/5965	0.521004	0.980562	0.979349	ROCK1/HAPLN2	2
BP	GO:0002042	cell migration involved in sprouting angiogenesis	2/487	21/5965	0.521004	0.980562	0.979349	VEGFA/EPHB4	2
BP	GO:0006970	response to osmotic stress	2/487	21/5965	0.521004	0.980562	0.979349	KMO/EPO	2
BP	GO:0015748	organophosphate ester transport	2/487	21/5965	0.521004	0.980562	0.979349	SLC25A33/ANKH	2
BP	GO:0021515	cell differentiation in spinal cord	2/487	21/5965	0.521004	0.980562	0.979349	GLI2/TBX20	2
BP	GO:0042116	macrophage activation	2/487	21/5965	0.521004	0.980562	0.979349	NR1H3/IL33	2
BP	GO:0043388	positive regulation of DNA binding	2/487	21/5965	0.521004	0.980562	0.979349	PARK7/CDCA5	2
BP	GO:0043488	regulation of mRNA stability	2/487	21/5965	0.521004	0.980562	0.979349	CSDC2/CARHSP1	2
BP	GO:0046622	positive regulation of organ growth	2/487	21/5965	0.521004	0.980562	0.979349	ZFPM2/TBX20	2
BP	GO:0048247	lymphocyte chemotaxis	2/487	21/5965	0.521004	0.980562	0.979349	CXCL14/TNFSF14	2
BP	GO:0050000	chromosome localization	2/487	21/5965	0.521004	0.980562	0.979349	CCNB1/CDCA5	2
BP	GO:0050795	regulation of behavior	2/487	21/5965	0.521004	0.980562	0.979349	CHRNB2/HOXA1	2
BP	GO:0051303	establishment of chromosome localization	2/487	21/5965	0.521004	0.980562	0.979349	CCNB1/CDCA5	2
BP	GO:0060135	maternal process involved in female pregnancy	2/487	21/5965	0.521004	0.980562	0.979349	LIF/HMX3	2
BP	GO:0061337	cardiac conduction	2/487	21/5965	0.521004	0.980562	0.979349	CACNA1D/RANGRF	2
BP	GO:0061640	cytoskeleton-dependent cytokinesis	2/487	21/5965	0.521004	0.980562	0.979349	AURKB/ALKBH4	2
BP	GO:0030001	metal ion transport	16/487	194/5965	0.52208	0.980562	0.979349	EPO/FXYD3/SLC30A1/PSEN2/SLC9A3R1/THY1/CACNA1D/RAB11B/SLC31A2/ARHGAP1/CHRNB2/LOC100517855/HOXA3/ORAI2/KCNJ14/RANGRF	16
BP	GO:1902105	regulation of leukocyte differentiation	7/487	83/5965	0.522328	0.980562	0.979349	IL18/LIF/ID2/RC3H2/KLF10/DUSP10/PRKCZ	7
BP	GO:0002695	negative regulation of leukocyte activation	4/487	46/5965	0.524603	0.980562	0.979349	NR1H3/CD274/ID2/RC3H2	4
BP	GO:0003206	cardiac chamber morphogenesis	4/487	46/5965	0.524603	0.980562	0.979349	ID2/CYR61/ZFPM2/TBX20	4
BP	GO:0099536	synaptic signaling	12/487	145/5965	0.525059	0.980562	0.979349	CDC20/HTR4/PARK7/SNCG/INSYN1/SV2A/SYN1/RAB3B/CHRNB2/RAB26/PAIP2/DLGAP2	12
BP	GO:0009314	response to radiation	9/487	108/5965	0.525694	0.980562	0.979349	AURKB/ID2/ATM/CLK2/RAD1/CHRNB2/USP2/HOXA1/MEN1	9
BP	GO:0006260	DNA replication	6/487	71/5965	0.527508	0.980562	0.979349	STAG2/NFIB/ENPP7/POLD2/GLI2/GRWD1	6
BP	GO:1901342	regulation of vasculature development	8/487	96/5965	0.530172	0.980562	0.979349	VEGFA/ROCK1/SERPINF1/HOXA5/CCBE1/GTF2I/EPHA2/BMPER	8
BP	GO:0032270	positive regulation of cellular protein metabolic process	37/487	454/5965	0.531838	0.980562	0.979349	IL18/C3/VEGFA/JAK2/OPRD1/EPO/ADRB2/CDC20/ROCK1/ARAF/RPS4X/CCNB1/LIF/GBA/PARK7/LPAR3/BCL10/PSAP/CYR61/PLGRKT/SHC1/RPLP1/CCBE1/FBXL5/PLPP3/RCC1L/IQGAP3/AKAP8/AKAP8L/FZD5/EED/MAP4K2/BMPER/PRKCZ/FOXL2/RPS6KA4/MLST8	37
BP	GO:0000724	double-strand break repair via homologous recombination	3/487	34/5965	0.533214	0.980562	0.979349	PSMD14/PALB2/RBBP8	3
BP	GO:0000725	recombinational repair	3/487	34/5965	0.533214	0.980562	0.979349	PSMD14/PALB2/RBBP8	3
BP	GO:0010466	negative regulation of peptidase activity	3/487	34/5965	0.533214	0.980562	0.979349	TIMP1/PARK7/XIAP	3
BP	GO:0030316	osteoclast differentiation	3/487	34/5965	0.533214	0.980562	0.979349	KLF10/SNX10/EPHA2	3
BP	GO:0031345	negative regulation of cell projection organization	3/487	34/5965	0.533214	0.980562	0.979349	EFNA1/THY1/TACSTD2	3
BP	GO:0032649	regulation of interferon-gamma production	3/487	34/5965	0.533214	0.980562	0.979349	IL18/CD274/FZD5	3
BP	GO:0042476	odontogenesis	3/487	34/5965	0.533214	0.980562	0.979349	GLI2/NF2/SNX10	3
BP	GO:0070167	regulation of biomineral tissue development	3/487	34/5965	0.533214	0.980562	0.979349	ROCK1/SRGN/ANKH	3
BP	GO:0034612	response to tumor necrosis factor	5/487	59/5965	0.533846	0.980562	0.979349	JAK2/GBA/CDIP1/OTULIN/NKX3-1	5
BP	GO:0040029	regulation of gene expression, epigenetic	5/487	59/5965	0.533846	0.980562	0.979349	CTCFL/LHX2/BCDIN3D/EED/LOC106510170	5
BP	GO:0002253	activation of immune response	9/487	109/5965	0.53715	0.980562	0.979349	TLR2/C3/BCL10/RC3H2/BTNL2/TMEM173/THY1/OTULIN/SH2B2	9
BP	GO:0022604	regulation of cell morphogenesis	9/487	109/5965	0.53715	0.980562	0.979349	VEGFA/LPAR3/EFNA1/DPYSL2/SLC9A3R1/THY1/TACSTD2/CHRNB2/BHLHB9	9
BP	GO:1901652	response to peptide	9/487	109/5965	0.53715	0.980562	0.979349	JAK2/ROCK1/PCK1/IRS1/SLC25A33/SH2B2/MZB1/PRKCZ/EPM2AIP1	9
BP	GO:0051276	chromosome organization	24/487	295/5965	0.539929	0.980562	0.979349	AURKB/JAK2/CDC20/CCNB1/LIF/ATM/CTCFL/STAG2/BUB3/TAF9/POLE3/WAC/AKAP8/AKAP8L/CDCA5/LOC100519930/EED/GRWD1/ZNF207/TBL1XR1/MEN1/RPS6KA4/CENPH/LOC106510170	24
BP	GO:0007346	regulation of mitotic cell cycle	13/487	159/5965	0.540857	0.980562	0.979349	AURKB/DMRT1/CCNB1/ID2/ATM/STAG2/BUB3/SLC9A3R1/CDCA5/USP2/ZNF207/MAP4K2/NKX3-1	13
BP	GO:0002687	positive regulation of leukocyte migration	4/487	47/5965	0.54199	0.980562	0.979349	VEGFA/CXCL14/THY1/TNFSF14	4
BP	GO:0018393	internal peptidyl-lysine acetylation	4/487	47/5965	0.54199	0.980562	0.979349	LIF/TAF9/POLE3/RPS6KA4	4
BP	GO:0034329	cell junction assembly	4/487	47/5965	0.54199	0.980562	0.979349	VEGFA/ROCK1/THY1/FZD5	4
BP	GO:0060491	regulation of cell projection assembly	4/487	47/5965	0.54199	0.980562	0.979349	TACSTD2/WASF2/EPHA2/GAP43	4
BP	GO:0120032	regulation of plasma membrane bounded cell projection assembly	4/487	47/5965	0.54199	0.980562	0.979349	TACSTD2/WASF2/EPHA2/GAP43	4
BP	GO:0019216	regulation of lipid metabolic process	8/487	97/5965	0.542284	0.980562	0.979349	PRL/C3/ID2/PSAP/CYR61/PIK3IP1/TBL1XR1/LPGAT1	8
BP	GO:0042254	ribosome biogenesis	8/487	97/5965	0.542284	0.980562	0.979349	RPS28/SNU13/RPS5/MRPL10/TRMT112/RRP15/DDX52/NOL11	8
BP	GO:0043632	modification-dependent macromolecule catabolic process	15/487	184/5965	0.542688	0.980562	0.979349	HSP90B1/CDC20/ARAF/GBA/PARK7/BTBD1/RNF185/USP7/RMND5B/FBXL5/TAF9/WAC/USP2/TBL1XR1/PSMD12	15
BP	GO:0003170	heart valve development	2/487	22/5965	0.54654	0.980562	0.979349	CYR61/TBX20	2
BP	GO:0008625	extrinsic apoptotic signaling pathway via death domain receptors	2/487	22/5965	0.54654	0.980562	0.979349	IL18/PARK7	2
BP	GO:0030641	regulation of cellular pH	2/487	22/5965	0.54654	0.980562	0.979349	CFTR/TM9SF4	2
BP	GO:0032663	regulation of interleukin-2 production	2/487	22/5965	0.54654	0.980562	0.979349	HOMER2/BTNL2	2
BP	GO:0032722	positive regulation of chemokine production	2/487	22/5965	0.54654	0.980562	0.979349	TLR2/IL33	2
BP	GO:0036473	cell death in response to oxidative stress	2/487	22/5965	0.54654	0.980562	0.979349	PARK7/PSAP	2
BP	GO:0043154	negative regulation of cysteine-type endopeptidase activity involved in apoptotic process	2/487	22/5965	0.54654	0.980562	0.979349	PARK7/XIAP	2
BP	GO:0043487	regulation of RNA stability	2/487	22/5965	0.54654	0.980562	0.979349	CSDC2/CARHSP1	2
BP	GO:0045600	positive regulation of fat cell differentiation	2/487	22/5965	0.54654	0.980562	0.979349	ID2/WIF1	2
BP	GO:0045685	regulation of glial cell differentiation	2/487	22/5965	0.54654	0.980562	0.979349	LIF/ID2	2
BP	GO:0046717	acid secretion	2/487	22/5965	0.54654	0.980562	0.979349	SLC9A3R1/SNX10	2
BP	GO:0051453	regulation of intracellular pH	2/487	22/5965	0.54654	0.980562	0.979349	CFTR/TM9SF4	2
BP	GO:0055008	cardiac muscle tissue morphogenesis	2/487	22/5965	0.54654	0.980562	0.979349	ZFPM2/TBX20	2
BP	GO:0060419	heart growth	2/487	22/5965	0.54654	0.980562	0.979349	ZFPM2/TBX20	2
BP	GO:0060711	labyrinthine layer development	2/487	22/5965	0.54654	0.980562	0.979349	CYR61/FZD5	2
BP	GO:2000756	regulation of peptidyl-lysine acetylation	2/487	22/5965	0.54654	0.980562	0.979349	LIF/RPS6KA4	2
BP	GO:0007187	G protein-coupled receptor signaling pathway, coupled to cyclic nucleotide second messenger	7/487	85/5965	0.548266	0.980562	0.979349	OPRD1/ADRB2/PSAP/LOC100154782/SLC9A3R1/CACNA1D/GPR3	7
BP	GO:0044772	mitotic cell cycle phase transition	9/487	110/5965	0.548504	0.980562	0.979349	AURKB/CCNB1/ID2/ATM/ACVR1B/BUB3/IQGAP3/CDCA5/ZNF207	9
BP	GO:0006302	double-strand break repair	5/487	60/5965	0.549177	0.980562	0.979349	PSMD14/MND1/CDCA5/PALB2/RBBP8	5
BP	GO:0042098	T cell proliferation	5/487	60/5965	0.549177	0.980562	0.979349	IL18/CD274/RC3H2/BTNL2/CTPS1	5
BP	GO:0043542	endothelial cell migration	5/487	60/5965	0.549177	0.980562	0.979349	VEGFA/CCBE1/EPHB4/EPHA2/BMPER	5
BP	GO:0071219	cellular response to molecule of bacterial origin	5/487	60/5965	0.549177	0.980562	0.979349	TLR2/IL18/NR1H3/AKAP8/FZD5	5
BP	GO:0022613	ribonucleoprotein complex biogenesis	13/487	160/5965	0.550301	0.980562	0.979349	RPS28/SRSF1/CNOT7/SNU13/SRPK1/TAF9/RPS5/MRPL10/TRMT112/RAMAC/RRP15/DDX52/NOL11	13
BP	GO:0030182	neuron differentiation	28/487	346/5965	0.550441	0.980562	0.979349	ROCK1/LIF/ID2/YWHAZ/LPAR3/EFNA1/DPYSL2/NFIB/LHX2/VAX1/SLC9A3R1/THY1/PROM1/ETV1/CHRNB2/AGTPBP1/MAP4/GLI2/SEMA6A/NUMB/EPHA2/BHLHB9/B3GNT2/TBX20/PRKCZ/LINGO4/PTF1A/GAP43	28
BP	GO:0070727	cellular macromolecule localization	39/487	482/5965	0.550843	0.980562	0.979349	AURKB/OPRD1/KPNA5/ROCK1/LIF/PIGK/PARK7/YWHAZ/SRGN/PMM1/LZTFL1/BNIP3L/VPS26A/FBLN5/PYGO1/SLC9A3R1/TM9SF4/IPO8/RAB11B/AP1G1/SNX15/ANKRD13C/SNX27/RAB26/AKAP8L/CDCA5/GOSR2/NF2/SNX10/NUMB/ABHD17C/EPHA2/PRKCZ/TMEM107/NSF/EHD2/TNPO1/RANGRF/HIKESHI	39
BP	GO:0043066	negative regulation of apoptotic process	20/487	247/5965	0.550929	0.980562	0.979349	BMPR1B/TMBIM6/AURKB/VEGFA/EPO/ROCK1/ARAF/ANGPTL4/CTH/PARK7/PSEN2/XIAP/BCL10/BNIP3L/CYR61/SHC1/TAF9/GLI2/BHLHB9/PALB2	20
BP	GO:0050776	regulation of immune response	17/487	210/5965	0.552754	0.980562	0.979349	TLR2/IL18/C3/CD274/PARK7/BCL10/RC3H2/CNOT7/BTNL2/TMEM173/THY1/AP1G1/DUSP10/FZD5/OTULIN/SH2B2/PRKCZ	17
BP	GO:0002244	hematopoietic progenitor cell differentiation	3/487	35/5965	0.553278	0.980562	0.979349	GPATCH4/PYGO1/AGPAT5	3
BP	GO:0002526	acute inflammatory response	3/487	35/5965	0.553278	0.980562	0.979349	HP/PARK7/F2	3
BP	GO:0017148	negative regulation of translation	3/487	35/5965	0.553278	0.980562	0.979349	CNOT7/CPEB2/PAIP2	3
BP	GO:0031099	regeneration	3/487	35/5965	0.553278	0.980562	0.979349	PPARD/THY1/DUSP10	3
BP	GO:0035637	multicellular organismal signaling	3/487	35/5965	0.553278	0.980562	0.979349	GBA/CACNA1D/RANGRF	3
BP	GO:0045637	regulation of myeloid cell differentiation	6/487	73/5965	0.555417	0.980562	0.979349	LIF/ID2/ACVR1B/KLF10/HOXA5/HOXA9	6
BP	GO:0052548	regulation of endopeptidase activity	6/487	73/5965	0.555417	0.980562	0.979349	TIMP1/PARK7/XIAP/BCL10/CYR61/FOXL2	6
BP	GO:0044092	negative regulation of molecular function	20/487	248/5965	0.558546	0.980562	0.979349	TIMP1/EPO/ADRB2/ROCK1/ANGPTL4/GBA/ID2/PARK7/XIAP/ADAM15/PIK3IP1/LHX2/SLC9A3R1/THY1/DUSP10/OTULIN/NF2/MEN1/SPRY1/NKX3-1	20
BP	GO:0002706	regulation of lymphocyte mediated immunity	4/487	48/5965	0.559046	0.980562	0.979349	IL18/AP1G1/FZD5/PRKCZ	4
BP	GO:0006633	fatty acid biosynthetic process	4/487	48/5965	0.559046	0.980562	0.979349	TBXAS1/ELOVL1/NDUFAB1/LPGAT1	4
BP	GO:0007286	spermatid development	4/487	48/5965	0.559046	0.980562	0.979349	ELSPBP1/CFTR/PYGO1/DPY19L2	4
BP	GO:0010594	regulation of endothelial cell migration	4/487	48/5965	0.559046	0.980562	0.979349	VEGFA/CCBE1/EPHA2/BMPER	4
BP	GO:0048515	spermatid differentiation	4/487	48/5965	0.559046	0.980562	0.979349	ELSPBP1/CFTR/PYGO1/DPY19L2	4
BP	GO:1903532	positive regulation of secretion by cell	9/487	111/5965	0.559749	0.980562	0.979349	TLR2/CD274/BTNL2/AP1G1/CHRNB2/IL33/FZD5/PRKCZ/NKX3-1	9
BP	GO:0032269	negative regulation of cellular protein metabolic process	21/487	261/5965	0.562837	0.980562	0.979349	TIMP1/ROCK1/NR1H3/LIF/GBA/PARK7/XIAP/CNOT7/SLC9A3R1/THY1/CPEB2/PLPP3/TAF9/DUSP10/WAC/LOC100517855/NF2/PAIP2/MEN1/PRKCZ/SPRY1	21
BP	GO:0007010	cytoskeleton organization	28/487	348/5965	0.563417	0.980562	0.979349	ACTR3/AURKB/CDC20/ROCK1/CCNB1/RHOF/DPYSL2/STAG2/SHC1/SLC9A3R1/THY1/TACSTD2/WASF2/EPB41/NCKAP5L/MAP4/SH2B2/ALKBH4/TRIP10/PARVG/NF2/ZNF207/UXT/PRKCZ/SPRY1/EHD2/RANGRF/MLST8	28
BP	GO:0042110	T cell activation	12/487	149/5965	0.56436	0.980562	0.979349	IL18/CD274/BCL10/RC3H2/BTNL2/THY1/LOC100513868/DUSP10/FZD5/TNFSF14/CTPS1/PRKCZ	12
BP	GO:0002064	epithelial cell development	6/487	74/5965	0.569084	0.980562	0.979349	ROCK1/SLC9A3R1/HOXA5/EPHA2/HOXB13/HAPLN2	6
BP	GO:0016072	rRNA metabolic process	6/487	74/5965	0.569084	0.980562	0.979349	RPS28/SNU13/TRMT112/RRP15/DDX52/NOL11	6
BP	GO:0051346	negative regulation of hydrolase activity	6/487	74/5965	0.569084	0.980562	0.979349	TIMP1/ROCK1/ANGPTL4/PARK7/XIAP/SPRY1	6
BP	GO:0051961	negative regulation of nervous system development	6/487	74/5965	0.569084	0.980562	0.979349	ID2/EFNA1/PRTG/LHX2/VAX1/THY1	6
BP	GO:0000226	microtubule cytoskeleton organization	11/487	137/5965	0.56954	0.980562	0.979349	AURKB/CDC20/CCNB1/STAG2/NCKAP5L/MAP4/ZNF207/UXT/PRKCZ/SPRY1/RANGRF	11
BP	GO:0010720	positive regulation of cell development	11/487	137/5965	0.56954	0.980562	0.979349	CDC20/LIF/ID2/SERPINF1/LPAR3/CDK7/GLI2/HOXA11/SEMA6A/NUMB/BHLHB9	11
BP	GO:0010633	negative regulation of epithelial cell migration	2/487	23/5965	0.571109	0.980562	0.979349	TACSTD2/DUSP10	2
BP	GO:0030216	keratinocyte differentiation	2/487	23/5965	0.571109	0.980562	0.979349	ROCK1/EPHA2	2
BP	GO:0032370	positive regulation of lipid transport	2/487	23/5965	0.571109	0.980562	0.979349	NR1H3/NKX3-1	2
BP	GO:0032410	negative regulation of transporter activity	2/487	23/5965	0.571109	0.980562	0.979349	EPO/SLC9A3R1	2
BP	GO:0035050	embryonic heart tube development	2/487	23/5965	0.571109	0.980562	0.979349	SOX17/TBX20	2
BP	GO:0042255	ribosome assembly	2/487	23/5965	0.571109	0.980562	0.979349	RPS28/RPS5	2
BP	GO:0042475	odontogenesis of dentin-containing tooth	2/487	23/5965	0.571109	0.980562	0.979349	GLI2/NF2	2
BP	GO:0043648	dicarboxylic acid metabolic process	2/487	23/5965	0.571109	0.980562	0.979349	KMO/FH	2
BP	GO:0046324	regulation of glucose import	2/487	23/5965	0.571109	0.980562	0.979349	RLN2/MZB1	2
BP	GO:0048066	developmental pigmentation	2/487	23/5965	0.571109	0.980562	0.979349	CITED1/AP1G1	2
BP	GO:0048709	oligodendrocyte differentiation	2/487	23/5965	0.571109	0.980562	0.979349	ID2/DUSP10	2
BP	GO:1901570	fatty acid derivative biosynthetic process	2/487	23/5965	0.571109	0.980562	0.979349	TBXAS1/ELOVL1	2
BP	GO:1904029	regulation of cyclin-dependent protein kinase activity	2/487	23/5965	0.571109	0.980562	0.979349	CCNYL1/MEN1	2
BP	GO:2000401	regulation of lymphocyte migration	2/487	23/5965	0.571109	0.980562	0.979349	CXCL14/TNFSF14	2
BP	GO:0002181	cytoplasmic translation	3/487	36/5965	0.572821	0.980562	0.979349	RPS28/RPLP1/CPEB2	3
BP	GO:0002690	positive regulation of leukocyte chemotaxis	3/487	36/5965	0.572821	0.980562	0.979349	VEGFA/CXCL14/TNFSF14	3
BP	GO:0007229	integrin-mediated signaling pathway	3/487	36/5965	0.572821	0.980562	0.979349	TIMP1/ADAM15/THY1	3
BP	GO:0008037	cell recognition	3/487	36/5965	0.572821	0.980562	0.979349	ZAN/YWHAZ/GAP43	3
BP	GO:0035023	regulation of Rho protein signal transduction	3/487	36/5965	0.572821	0.980562	0.979349	ARHGEF37/CCDC125/ARHGEF19	3
BP	GO:0042773	ATP synthesis coupled electron transport	3/487	36/5965	0.572821	0.980562	0.979349	CCNB1/PARK7/UQCR10	3
BP	GO:0050770	regulation of axonogenesis	3/487	36/5965	0.572821	0.980562	0.979349	LPAR3/DPYSL2/THY1	3
BP	GO:0002764	immune response-regulating signaling pathway	7/487	87/5965	0.573592	0.980562	0.979349	TLR2/BCL10/RC3H2/BTNL2/THY1/OTULIN/SH2B2	7
BP	GO:0000096	sulfur amino acid metabolic process	1/487	10/5965	0.573593	0.980562	0.979349	CTH	1
BP	GO:0001960	negative regulation of cytokine-mediated signaling pathway	1/487	10/5965	0.573593	0.980562	0.979349	CNOT7	1
BP	GO:0002097	tRNA wobble base modification	1/487	10/5965	0.573593	0.980562	0.979349	ADAT2	1
BP	GO:0002115	store-operated calcium entry	1/487	10/5965	0.573593	0.980562	0.979349	ORAI2	1
BP	GO:0006213	pyrimidine nucleoside metabolic process	1/487	10/5965	0.573593	0.980562	0.979349	CTPS1	1
BP	GO:0006303	double-strand break repair via nonhomologous end joining	1/487	10/5965	0.573593	0.980562	0.979349	PSMD14	1
BP	GO:0006688	glycosphingolipid biosynthetic process	1/487	10/5965	0.573593	0.980562	0.979349	B3GALT2	1
BP	GO:0007140	male meiotic nuclear division	1/487	10/5965	0.573593	0.980562	0.979349	TDRKH	1
BP	GO:0007595	lactation	1/487	10/5965	0.573593	0.980562	0.979349	PRL	1
BP	GO:0009147	pyrimidine nucleoside triphosphate metabolic process	1/487	10/5965	0.573593	0.980562	0.979349	CTPS1	1
BP	GO:0009148	pyrimidine nucleoside triphosphate biosynthetic process	1/487	10/5965	0.573593	0.980562	0.979349	CTPS1	1
BP	GO:0010107	potassium ion import	1/487	10/5965	0.573593	0.980562	0.979349	KCNJ14	1
BP	GO:0010955	negative regulation of protein processing	1/487	10/5965	0.573593	0.980562	0.979349	XIAP	1
BP	GO:0014014	negative regulation of gliogenesis	1/487	10/5965	0.573593	0.980562	0.979349	ID2	1
BP	GO:0016601	Rac protein signal transduction	1/487	10/5965	0.573593	0.980562	0.979349	WASF2	1
BP	GO:0021591	ventricular system development	1/487	10/5965	0.573593	0.980562	0.979349	NUMB	1
BP	GO:0030520	intracellular estrogen receptor signaling pathway	1/487	10/5965	0.573593	0.980562	0.979349	ZNF366	1
BP	GO:0031639	plasminogen activation	1/487	10/5965	0.573593	0.980562	0.979349	PLGRKT	1
BP	GO:0032331	negative regulation of chondrocyte differentiation	1/487	10/5965	0.573593	0.980562	0.979349	GLI2	1
BP	GO:0032373	positive regulation of sterol transport	1/487	10/5965	0.573593	0.980562	0.979349	NR1H3	1
BP	GO:0032376	positive regulation of cholesterol transport	1/487	10/5965	0.573593	0.980562	0.979349	NR1H3	1
BP	GO:0033628	regulation of cell adhesion mediated by integrin	1/487	10/5965	0.573593	0.980562	0.979349	EPHA2	1
BP	GO:0033688	regulation of osteoblast proliferation	1/487	10/5965	0.573593	0.980562	0.979349	CYR61	1
BP	GO:0034471	ncRNA 5'-end processing	1/487	10/5965	0.573593	0.980562	0.979349	POP7	1
BP	GO:0042311	vasodilation	1/487	10/5965	0.573593	0.980562	0.979349	ADRB2	1
BP	GO:0042398	cellular modified amino acid biosynthetic process	1/487	10/5965	0.573593	0.980562	0.979349	PARK7	1
BP	GO:0043001	Golgi to plasma membrane protein transport	1/487	10/5965	0.573593	0.980562	0.979349	RAB26	1
BP	GO:0043029	T cell homeostasis	1/487	10/5965	0.573593	0.980562	0.979349	RC3H2	1
BP	GO:0043666	regulation of phosphoprotein phosphatase activity	1/487	10/5965	0.573593	0.980562	0.979349	ROCK1	1
BP	GO:0043687	post-translational protein modification	1/487	10/5965	0.573593	0.980562	0.979349	AGTPBP1	1
BP	GO:0044786	cell cycle DNA replication	1/487	10/5965	0.573593	0.980562	0.979349	STAG2	1
BP	GO:0045581	negative regulation of T cell differentiation	1/487	10/5965	0.573593	0.980562	0.979349	RC3H2	1
BP	GO:0046823	negative regulation of nucleocytoplasmic transport	1/487	10/5965	0.573593	0.980562	0.979349	PARK7	1
BP	GO:0046856	phosphatidylinositol dephosphorylation	1/487	10/5965	0.573593	0.980562	0.979349	PIP4P2	1
BP	GO:0048194	Golgi vesicle budding	1/487	10/5965	0.573593	0.980562	0.979349	TMED9	1
BP	GO:0048260	positive regulation of receptor-mediated endocytosis	1/487	10/5965	0.573593	0.980562	0.979349	VEGFA	1
BP	GO:0048536	spleen development	1/487	10/5965	0.573593	0.980562	0.979349	RC3H2	1
BP	GO:0051291	protein heterooligomerization	1/487	10/5965	0.573593	0.980562	0.979349	TMEM120B	1
BP	GO:0051293	establishment of spindle localization	1/487	10/5965	0.573593	0.980562	0.979349	SPRY1	1
BP	GO:0060039	pericardium development	1/487	10/5965	0.573593	0.980562	0.979349	TBX20	1
BP	GO:0060078	regulation of postsynaptic membrane potential	1/487	10/5965	0.573593	0.980562	0.979349	INSYN1	1
BP	GO:0060306	regulation of membrane repolarization	1/487	10/5965	0.573593	0.980562	0.979349	CACNA1D	1
BP	GO:0060337	type I interferon signaling pathway	1/487	10/5965	0.573593	0.980562	0.979349	CNOT7	1
BP	GO:0060572	morphogenesis of an epithelial bud	1/487	10/5965	0.573593	0.980562	0.979349	GLI2	1
BP	GO:0061014	positive regulation of mRNA catabolic process	1/487	10/5965	0.573593	0.980562	0.979349	CNOT7	1
BP	GO:0070498	interleukin-1-mediated signaling pathway	1/487	10/5965	0.573593	0.980562	0.979349	RPS6KA4	1
BP	GO:0070884	regulation of calcineurin-NFAT signaling cascade	1/487	10/5965	0.573593	0.980562	0.979349	HOMER2	1
BP	GO:0072538	T-helper 17 type immune response	1/487	10/5965	0.573593	0.980562	0.979349	RC3H2	1
BP	GO:0072539	T-helper 17 cell differentiation	1/487	10/5965	0.573593	0.980562	0.979349	RC3H2	1
BP	GO:0090224	regulation of spindle organization	1/487	10/5965	0.573593	0.980562	0.979349	STAG2	1
BP	GO:0090502	RNA phosphodiester bond hydrolysis, endonucleolytic	1/487	10/5965	0.573593	0.980562	0.979349	POP7	1
BP	GO:0095500	acetylcholine receptor signaling pathway	1/487	10/5965	0.573593	0.980562	0.979349	CHRNB2	1
BP	GO:0097028	dendritic cell differentiation	1/487	10/5965	0.573593	0.980562	0.979349	BATF2	1
BP	GO:0097345	mitochondrial outer membrane permeabilization	1/487	10/5965	0.573593	0.980562	0.979349	BNIP3L	1
BP	GO:0098743	cell aggregation	1/487	10/5965	0.573593	0.980562	0.979349	BARX2	1
BP	GO:0099116	tRNA 5'-end processing	1/487	10/5965	0.573593	0.980562	0.979349	POP7	1
BP	GO:0099565	chemical synaptic transmission, postsynaptic	1/487	10/5965	0.573593	0.980562	0.979349	INSYN1	1
BP	GO:0099622	cardiac muscle cell membrane repolarization	1/487	10/5965	0.573593	0.980562	0.979349	CACNA1D	1
BP	GO:0106056	regulation of calcineurin-mediated signaling	1/487	10/5965	0.573593	0.980562	0.979349	HOMER2	1
BP	GO:1901661	quinone metabolic process	1/487	10/5965	0.573593	0.980562	0.979349	COQ6	1
BP	GO:1902110	positive regulation of mitochondrial membrane permeability involved in apoptotic process	1/487	10/5965	0.573593	0.980562	0.979349	BNIP3L	1
BP	GO:1903318	negative regulation of protein maturation	1/487	10/5965	0.573593	0.980562	0.979349	XIAP	1
BP	GO:1903831	signal transduction involved in cellular response to ammonium ion	1/487	10/5965	0.573593	0.980562	0.979349	CHRNB2	1
BP	GO:1905144	response to acetylcholine	1/487	10/5965	0.573593	0.980562	0.979349	CHRNB2	1
BP	GO:1905145	cellular response to acetylcholine	1/487	10/5965	0.573593	0.980562	0.979349	CHRNB2	1
BP	GO:2000678	negative regulation of transcription regulatory region DNA binding	1/487	10/5965	0.573593	0.980562	0.979349	LHX2	1
BP	GO:2001222	regulation of neuron migration	1/487	10/5965	0.573593	0.980562	0.979349	SEMA6A	1
BP	GO:2001258	negative regulation of cation channel activity	1/487	10/5965	0.573593	0.980562	0.979349	EPO	1
BP	GO:0055114	oxidation-reduction process	12/487	150/5965	0.573991	0.980562	0.979349	HMOX2/ACO2/PPARD/PHKG1/CCNB1/PARK7/UQCR10/ECHDC1/PPP1R3D/EPM2AIP1/FH/HAO1	12
BP	GO:0006508	proteolysis	31/487	387/5965	0.574495	0.980562	0.979349	TIMP1/CAPN1/HSP90B1/CDC20/NR1H3/ARAF/GBA/AEBP1/PARK7/PSEN2/XIAP/BCL10/CYR61/BTBD1/PLGRKT/PSMD14/RNF185/USP7/RMND5B/CCBE1/FBXL5/TAF9/WAC/LOC100517855/OTULIN/USP2/TBL1XR1/PSMD12/FOXL2/USP53/OMA1	31
BP	GO:0006091	generation of precursor metabolites and energy	10/487	125/5965	0.575331	0.980562	0.979349	ACO2/PHKG1/CCNB1/PARK7/HKDC1/UQCR10/SLC25A33/PPP1R3D/EPM2AIP1/FH	10
BP	GO:0006733	oxidoreduction coenzyme metabolic process	4/487	49/5965	0.575754	0.980562	0.979349	KMO/NAXE/HKDC1/COQ6	4
BP	GO:0007266	Rho protein signal transduction	4/487	49/5965	0.575754	0.980562	0.979349	ROCK1/ARHGEF37/CCDC125/ARHGEF19	4
BP	GO:0018394	peptidyl-lysine acetylation	4/487	49/5965	0.575754	0.980562	0.979349	LIF/TAF9/POLE3/RPS6KA4	4
BP	GO:0050866	negative regulation of cell activation	4/487	49/5965	0.575754	0.980562	0.979349	NR1H3/CD274/ID2/RC3H2	4
BP	GO:2000116	regulation of cysteine-type endopeptidase activity	5/487	62/5965	0.57909	0.980562	0.979349	PARK7/XIAP/BCL10/CYR61/FOXL2	5
BP	GO:0051248	negative regulation of protein metabolic process	22/487	276/5965	0.581311	0.980562	0.979349	TIMP1/ROCK1/NR1H3/LIF/GBA/PARK7/XIAP/CNOT7/AZIN1/SLC9A3R1/THY1/CPEB2/PLPP3/TAF9/DUSP10/WAC/LOC100517855/NF2/PAIP2/MEN1/PRKCZ/SPRY1	22
BP	GO:0002449	lymphocyte mediated immunity	6/487	75/5965	0.582544	0.980562	0.979349	IL18/C3/BCL10/AP1G1/FZD5/PRKCZ	6
BP	GO:0009895	negative regulation of catabolic process	6/487	75/5965	0.582544	0.980562	0.979349	TIMP1/PARK7/AZIN1/TAF9/WAC/LOC100517855	6
BP	GO:0045927	positive regulation of growth	6/487	75/5965	0.582544	0.980562	0.979349	PPARD/LPAR3/ZFPM2/TAF9/SLC25A33/TBX20	6
BP	GO:0002682	regulation of immune system process	30/487	376/5965	0.583293	0.980562	0.979349	TLR2/IL18/C3/VEGFA/NR1H3/LIF/CXCL14/CD274/ID2/PARK7/BCL10/RC3H2/ACVR1B/KLF10/CNOT7/BTNL2/TMEM173/THY1/HOXA5/AP1G1/CHRNB2/DUSP10/IL33/FZD5/OTULIN/HOXA9/TNFSF14/SH2B2/MZB1/PRKCZ	30
BP	GO:0007005	mitochondrion organization	12/487	151/5965	0.583536	0.980562	0.979349	SLC25A6/GBA/PARK7/BNIP3L/UQCR10/RCC1L/ATG13/SLC25A33/LOC100517855/CHCHD2/AGTPBP1/OMA1	12
BP	GO:0046903	secretion	26/487	327/5965	0.588677	0.980562	0.979349	TLR2/PRL/HNF1B/NR1H3/LIF/CD274/PARK7/SNCG/PTGES2/FBLN5/SV2A/BTNL2/SYN1/SLC9A3R1/RAB11B/RAB3B/AP1G1/CHRNB2/RAB26/IL33/FZD5/SCRN2/TNFRSF9/SNX10/PRKCZ/NKX3-1	26
BP	GO:0001892	embryonic placenta development	3/487	37/5965	0.591824	0.980562	0.979349	LIF/CYR61/FZD5	3
BP	GO:0006814	sodium ion transport	3/487	37/5965	0.591824	0.980562	0.979349	FXYD3/SLC9A3R1/RANGRF	3
BP	GO:0008645	hexose transmembrane transport	3/487	37/5965	0.591824	0.980562	0.979349	RLN2/C3/MZB1	3
BP	GO:0009855	determination of bilateral symmetry	3/487	37/5965	0.591824	0.980562	0.979349	SOX17/GREM2/TBX20	3
BP	GO:0010565	regulation of cellular ketone metabolic process	3/487	37/5965	0.591824	0.980562	0.979349	PRL/PARK7/LPGAT1	3
BP	GO:0010675	regulation of cellular carbohydrate metabolic process	3/487	37/5965	0.591824	0.980562	0.979349	CLK2/PPP4R3B/EPM2AIP1	3
BP	GO:0010950	positive regulation of endopeptidase activity	3/487	37/5965	0.591824	0.980562	0.979349	BCL10/CYR61/FOXL2	3
BP	GO:0015749	monosaccharide transmembrane transport	3/487	37/5965	0.591824	0.980562	0.979349	RLN2/C3/MZB1	3
BP	GO:0030178	negative regulation of Wnt signaling pathway	3/487	37/5965	0.591824	0.980562	0.979349	SOX17/SLC9A3R1/DKK2	3
BP	GO:0032609	interferon-gamma production	3/487	37/5965	0.591824	0.980562	0.979349	IL18/CD274/FZD5	3
BP	GO:0034219	carbohydrate transmembrane transport	3/487	37/5965	0.591824	0.980562	0.979349	RLN2/C3/MZB1	3
BP	GO:0043473	pigmentation	3/487	37/5965	0.591824	0.980562	0.979349	CITED1/RAB11B/AP1G1	3
BP	GO:0043534	blood vessel endothelial cell migration	3/487	37/5965	0.591824	0.980562	0.979349	VEGFA/EPHB4/EPHA2	3
BP	GO:0050684	regulation of mRNA processing	3/487	37/5965	0.591824	0.980562	0.979349	SRPK1/CELF3/RNPS1	3
BP	GO:0090100	positive regulation of transmembrane receptor protein serine/threonine kinase signaling pathway	3/487	37/5965	0.591824	0.980562	0.979349	ACVR1B/CYR61/MEN1	3
BP	GO:1904659	glucose transmembrane transport	3/487	37/5965	0.591824	0.980562	0.979349	RLN2/C3/MZB1	3
BP	GO:0001935	endothelial cell proliferation	4/487	50/5965	0.592099	0.980562	0.979349	PRL/VEGFA/EPHA2/BMPER	4
BP	GO:0007163	establishment or maintenance of cell polarity	4/487	50/5965	0.592099	0.980562	0.979349	ROCK1/LHX2/SLC9A3R1/SPRY1	4
BP	GO:0099003	vesicle-mediated transport in synapse	4/487	50/5965	0.592099	0.980562	0.979349	ROCK1/SV2A/CHRNB2/NUMB	4
BP	GO:1901215	negative regulation of neuron death	4/487	50/5965	0.592099	0.980562	0.979349	ROCK1/GBA/PARK7/BHLHB9	4
BP	GO:1901700	response to oxygen-containing compound	29/487	365/5965	0.592324	0.980562	0.979349	TLR2/IL18/ESD/JAK2/ROCK1/ABAT/NR1H3/CFTR/PARK7/PCK1/PMVK/PSAP/ADAM15/CLK2/FBLN5/HOMER2/CASTOR1/IRS1/RAB11B/CHRNB2/DUSP10/SLC25A33/AKAP8/TNFRSF9/SH2B2/MZB1/PRKCZ/EPM2AIP1/NKX3-1	29
BP	GO:0030098	lymphocyte differentiation	9/487	114/5965	0.592762	0.980562	0.979349	IL18/ID2/ATM/RC3H2/LOC100513868/POLM/DUSP10/FZD5/PRKCZ	9
BP	GO:0051047	positive regulation of secretion	9/487	114/5965	0.592762	0.980562	0.979349	TLR2/CD274/BTNL2/AP1G1/CHRNB2/IL33/FZD5/PRKCZ/NKX3-1	9
BP	GO:0002699	positive regulation of immune effector process	5/487	63/5965	0.593645	0.980562	0.979349	IL18/AP1G1/FZD5/MZB1/PRKCZ	5
BP	GO:0031330	negative regulation of cellular catabolic process	5/487	63/5965	0.593645	0.980562	0.979349	TIMP1/PARK7/TAF9/WAC/LOC100517855	5
BP	GO:0000380	alternative mRNA splicing, via spliceosome	2/487	24/5965	0.594698	0.980562	0.979349	CELF3/RNPS1	2
BP	GO:0006081	cellular aldehyde metabolic process	2/487	24/5965	0.594698	0.980562	0.979349	ESD/PARK7	2
BP	GO:0006635	fatty acid beta-oxidation	2/487	24/5965	0.594698	0.980562	0.979349	PPARD/ECHDC1	2
BP	GO:0007043	cell-cell junction assembly	2/487	24/5965	0.594698	0.980562	0.979349	ROCK1/FZD5	2
BP	GO:0008543	fibroblast growth factor receptor signaling pathway	2/487	24/5965	0.594698	0.980562	0.979349	HHIP/SPRY1	2
BP	GO:0019915	lipid storage	2/487	24/5965	0.594698	0.980562	0.979349	C3/NR1H3	2
BP	GO:0030317	flagellated sperm motility	2/487	24/5965	0.594698	0.980562	0.979349	RLN2/CELF3	2
BP	GO:0032387	negative regulation of intracellular transport	2/487	24/5965	0.594698	0.980562	0.979349	PARK7/ARHGAP1	2
BP	GO:0042440	pigment metabolic process	2/487	24/5965	0.594698	0.980562	0.979349	HMOX2/BLVRA	2
BP	GO:0046889	positive regulation of lipid biosynthetic process	2/487	24/5965	0.594698	0.980562	0.979349	CYR61/LPGAT1	2
BP	GO:0046928	regulation of neurotransmitter secretion	2/487	24/5965	0.594698	0.980562	0.979349	SNCG/CHRNB2	2
BP	GO:0070301	cellular response to hydrogen peroxide	2/487	24/5965	0.594698	0.980562	0.979349	PARK7/PSAP	2
BP	GO:0070509	calcium ion import	2/487	24/5965	0.594698	0.980562	0.979349	SLC30A1/CACNA1D	2
BP	GO:0097722	sperm motility	2/487	24/5965	0.594698	0.980562	0.979349	RLN2/CELF3	2
BP	GO:1901989	positive regulation of cell cycle phase transition	2/487	24/5965	0.594698	0.980562	0.979349	CCNB1/CDCA5	2
BP	GO:1903556	negative regulation of tumor necrosis factor superfamily cytokine production	2/487	24/5965	0.594698	0.980562	0.979349	CD274/AKAP8	2
BP	GO:0006518	peptide metabolic process	22/487	278/5965	0.595484	0.980562	0.979349	ROCK1/RPS4X/RPS28/AEBP1/PARK7/PSEN2/ATM/RPL5/PUM3/CNOT7/RPLP1/CPEB2/MRPS23/RCC1L/RPS5/MRPL10/GGT7/PAIP2/EARS2/SEPSECS/MRPL9/MRPS17	22
BP	GO:0048193	Golgi vesicle transport	6/487	76/5965	0.595788	0.980562	0.979349	TMED9/AP1G1/RAB26/VPS51/GOSR2/RANGRF	6
BP	GO:0010563	negative regulation of phosphorus metabolic process	13/487	165/5965	0.596419	0.980562	0.979349	ROCK1/LIF/GBA/PARK7/PIK3IP1/SLC9A3R1/THY1/PLPP3/DUSP10/NF2/MEN1/PRKCZ/SPRY1	13
BP	GO:0045936	negative regulation of phosphate metabolic process	13/487	165/5965	0.596419	0.980562	0.979349	ROCK1/LIF/GBA/PARK7/PIK3IP1/SLC9A3R1/THY1/PLPP3/DUSP10/NF2/MEN1/PRKCZ/SPRY1	13
BP	GO:0044283	small molecule biosynthetic process	18/487	228/5965	0.596743	0.980562	0.979349	PRL/TBXAS1/KMO/GBA/CTH/PARK7/PCK1/PMVK/HKDC1/CLK2/COQ6/ELOVL1/NDUFAB1/PSPH/PPP4R3B/CTPS1/LPGAT1/PTS	18
BP	GO:0006913	nucleocytoplasmic transport	7/487	89/5965	0.598233	0.980562	0.979349	OPRD1/KPNA5/PARK7/IPO8/AKAP8L/TNPO1/HIKESHI	7
BP	GO:0022618	ribonucleoprotein complex assembly	7/487	89/5965	0.598233	0.980562	0.979349	RPS28/SRSF1/CNOT7/SRPK1/TAF9/RPS5/RAMAC	7
BP	GO:0042742	defense response to bacterium	7/487	89/5965	0.598233	0.980562	0.979349	PGLYRP2/TLR2/HP/SHC1/RNASE6/SPACA4/EPHA2	7
BP	GO:0051169	nuclear transport	7/487	89/5965	0.598233	0.980562	0.979349	OPRD1/KPNA5/PARK7/IPO8/AKAP8L/TNPO1/HIKESHI	7
BP	GO:1901135	carbohydrate derivative metabolic process	31/487	391/5965	0.598711	0.980562	0.979349	PGLYRP2/BMPR1B/POFUT1/B3GALNT1/CCNB1/ST6GALNAC5/GBA/PIGK/ST8SIA4/SULT2A1/PARK7/PMM1/CHST3/PMVK/ACOT6/HKDC1/ACSS2/UQCR10/ERP44/ELOVL1/PIGC/LOC100512977/PRPS1L1/SLC25A33/EPHA2/B3GNT2/FUT2A/DPY19L2/HYAL4/CTPS1/B3GALT2	31
BP	GO:0043069	negative regulation of programmed cell death	20/487	254/5965	0.603287	0.980562	0.979349	BMPR1B/TMBIM6/AURKB/VEGFA/EPO/ROCK1/ARAF/ANGPTL4/CTH/PARK7/PSEN2/XIAP/BCL10/BNIP3L/CYR61/SHC1/TAF9/GLI2/BHLHB9/PALB2	20
BP	GO:0034248	regulation of cellular amide metabolic process	9/487	115/5965	0.603505	0.980562	0.979349	ROCK1/RPS4X/PUM3/CYR61/CNOT7/CPEB2/RCC1L/PAIP2/SEPSECS	9
BP	GO:0051259	protein complex oligomerization	9/487	115/5965	0.603505	0.980562	0.979349	OPRD1/GBA/BCL10/PRTG/TNFRSF9/TRIM4/TMEM120B/KCTD5/ACHE	9
BP	GO:0051650	establishment of vesicle localization	5/487	64/5965	0.607918	0.980562	0.979349	SV2A/TMED9/RAB11B/CHRNB2/MAP4K2	5
BP	GO:0090257	regulation of muscle system process	5/487	64/5965	0.607918	0.980562	0.979349	ADRB2/ROCK1/GTF2I/LOC100620992/RANGRF	5
BP	GO:0002274	myeloid leukocyte activation	4/487	51/5965	0.608067	0.980562	0.979349	IL18/NR1H3/BATF2/IL33	4
BP	GO:0006898	receptor-mediated endocytosis	4/487	51/5965	0.608067	0.980562	0.979349	VEGFA/ADRB2/NUMB/ACHE	4
BP	GO:0042157	lipoprotein metabolic process	4/487	51/5965	0.608067	0.980562	0.979349	GBA/PIGK/PIGC/ABHD17C	4
BP	GO:0048588	developmental cell growth	4/487	51/5965	0.608067	0.980562	0.979349	LPAR3/DPYSL2/LHX2/PRKCZ	4
BP	GO:0051099	positive regulation of binding	4/487	51/5965	0.608067	0.980562	0.979349	PARK7/CDCA5/HOXA3/MEN1	4
BP	GO:2000377	regulation of reactive oxygen species metabolic process	4/487	51/5965	0.608067	0.980562	0.979349	PRL/PARK7/FBLN5/SLC25A33	4
BP	GO:0000966	RNA 5'-end processing	1/487	11/5965	0.608465	0.980562	0.979349	POP7	1
BP	GO:0001912	positive regulation of leukocyte mediated cytotoxicity	1/487	11/5965	0.608465	0.980562	0.979349	AP1G1	1
BP	GO:0002823	negative regulation of adaptive immune response based on somatic recombination of immune receptors built from immunoglobulin superfamily domains	1/487	11/5965	0.608465	0.980562	0.979349	RC3H2	1
BP	GO:0006120	mitochondrial electron transport, NADH to ubiquinone	1/487	11/5965	0.608465	0.980562	0.979349	PARK7	1
BP	GO:0006376	mRNA splice site selection	1/487	11/5965	0.608465	0.980562	0.979349	SRSF1	1
BP	GO:0006471	protein ADP-ribosylation	1/487	11/5965	0.608465	0.980562	0.979349	PUM3	1
BP	GO:0006998	nuclear envelope organization	1/487	11/5965	0.608465	0.980562	0.979349	AKAP8L	1
BP	GO:0007212	dopamine receptor signaling pathway	1/487	11/5965	0.608465	0.980562	0.979349	SLC9A3R1	1
BP	GO:0008535	respiratory chain complex IV assembly	1/487	11/5965	0.608465	0.980562	0.979349	LOC100517855	1
BP	GO:0009067	aspartate family amino acid biosynthetic process	1/487	11/5965	0.608465	0.980562	0.979349	CTH	1
BP	GO:0009225	nucleotide-sugar metabolic process	1/487	11/5965	0.608465	0.980562	0.979349	PMM1	1
BP	GO:0010453	regulation of cell fate commitment	1/487	11/5965	0.608465	0.980562	0.979349	SOX17	1
BP	GO:0010611	regulation of cardiac muscle hypertrophy	1/487	11/5965	0.608465	0.980562	0.979349	ROCK1	1
BP	GO:0010677	negative regulation of cellular carbohydrate metabolic process	1/487	11/5965	0.608465	0.980562	0.979349	CLK2	1
BP	GO:0010823	negative regulation of mitochondrion organization	1/487	11/5965	0.608465	0.980562	0.979349	OMA1	1
BP	GO:0010972	negative regulation of G2/M transition of mitotic cell cycle	1/487	11/5965	0.608465	0.980562	0.979349	AURKB	1
BP	GO:0021904	dorsal/ventral neural tube patterning	1/487	11/5965	0.608465	0.980562	0.979349	GLI2	1
BP	GO:0033173	calcineurin-NFAT signaling cascade	1/487	11/5965	0.608465	0.980562	0.979349	HOMER2	1
BP	GO:0034377	plasma lipoprotein particle assembly	1/487	11/5965	0.608465	0.980562	0.979349	PLAGL2	1
BP	GO:0035767	endothelial cell chemotaxis	1/487	11/5965	0.608465	0.980562	0.979349	VEGFA	1
BP	GO:0035794	positive regulation of mitochondrial membrane permeability	1/487	11/5965	0.608465	0.980562	0.979349	BNIP3L	1
BP	GO:0036230	granulocyte activation	1/487	11/5965	0.608465	0.980562	0.979349	IL18	1
BP	GO:0042461	photoreceptor cell development	1/487	11/5965	0.608465	0.980562	0.979349	THY1	1
BP	GO:0043032	positive regulation of macrophage activation	1/487	11/5965	0.608465	0.980562	0.979349	IL33	1
BP	GO:0043171	peptide catabolic process	1/487	11/5965	0.608465	0.980562	0.979349	GGT7	1
BP	GO:0043567	regulation of insulin-like growth factor receptor signaling pathway	1/487	11/5965	0.608465	0.980562	0.979349	NKX3-1	1
BP	GO:0043616	keratinocyte proliferation	1/487	11/5965	0.608465	0.980562	0.979349	PPARD	1
BP	GO:0045601	regulation of endothelial cell differentiation	1/487	11/5965	0.608465	0.980562	0.979349	ROCK1	1
BP	GO:0048010	vascular endothelial growth factor receptor signaling pathway	1/487	11/5965	0.608465	0.980562	0.979349	VEGFA	1
BP	GO:0048668	collateral sprouting	1/487	11/5965	0.608465	0.980562	0.979349	LPAR3	1
BP	GO:0048821	erythrocyte development	1/487	11/5965	0.608465	0.980562	0.979349	EPO	1
BP	GO:0050686	negative regulation of mRNA processing	1/487	11/5965	0.608465	0.980562	0.979349	RNPS1	1
BP	GO:0050701	interleukin-1 secretion	1/487	11/5965	0.608465	0.980562	0.979349	FZD5	1
BP	GO:0050771	negative regulation of axonogenesis	1/487	11/5965	0.608465	0.980562	0.979349	THY1	1
BP	GO:0050918	positive chemotaxis	1/487	11/5965	0.608465	0.980562	0.979349	VEGFA	1
BP	GO:0051972	regulation of telomerase activity	1/487	11/5965	0.608465	0.980562	0.979349	MEN1	1
BP	GO:0060119	inner ear receptor cell development	1/487	11/5965	0.608465	0.980562	0.979349	SLC9A3R1	1
BP	GO:0060761	negative regulation of response to cytokine stimulus	1/487	11/5965	0.608465	0.980562	0.979349	CNOT7	1
BP	GO:0061213	positive regulation of mesonephros development	1/487	11/5965	0.608465	0.980562	0.979349	HOXB7	1
BP	GO:0065005	protein-lipid complex assembly	1/487	11/5965	0.608465	0.980562	0.979349	PLAGL2	1
BP	GO:0071320	cellular response to cAMP	1/487	11/5965	0.608465	0.980562	0.979349	CFTR	1
BP	GO:0071875	adrenergic receptor signaling pathway	1/487	11/5965	0.608465	0.980562	0.979349	ADRB2	1
BP	GO:0072665	protein localization to vacuole	1/487	11/5965	0.608465	0.980562	0.979349	GOSR2	1
BP	GO:0080154	regulation of fertilization	1/487	11/5965	0.608465	0.980562	0.979349	RLN2	1
BP	GO:0086004	regulation of cardiac muscle cell contraction	1/487	11/5965	0.608465	0.980562	0.979349	RANGRF	1
BP	GO:0086065	cell communication involved in cardiac conduction	1/487	11/5965	0.608465	0.980562	0.979349	RANGRF	1
BP	GO:0090329	regulation of DNA-dependent DNA replication	1/487	11/5965	0.608465	0.980562	0.979349	STAG2	1
BP	GO:0097720	calcineurin-mediated signaling	1/487	11/5965	0.608465	0.980562	0.979349	HOMER2	1
BP	GO:1900006	positive regulation of dendrite development	1/487	11/5965	0.608465	0.980562	0.979349	BHLHB9	1
BP	GO:1900744	regulation of p38MAPK cascade	1/487	11/5965	0.608465	0.980562	0.979349	DUSP10	1
BP	GO:1901016	regulation of potassium ion transmembrane transporter activity	1/487	11/5965	0.608465	0.980562	0.979349	CACNA1D	1
BP	GO:1902042	negative regulation of extrinsic apoptotic signaling pathway via death domain receptors	1/487	11/5965	0.608465	0.980562	0.979349	PARK7	1
BP	GO:1902108	regulation of mitochondrial membrane permeability involved in apoptotic process	1/487	11/5965	0.608465	0.980562	0.979349	BNIP3L	1
BP	GO:1902686	mitochondrial outer membrane permeabilization involved in programmed cell death	1/487	11/5965	0.608465	0.980562	0.979349	BNIP3L	1
BP	GO:1902745	positive regulation of lamellipodium organization	1/487	11/5965	0.608465	0.980562	0.979349	WASF2	1
BP	GO:1903115	regulation of actin filament-based movement	1/487	11/5965	0.608465	0.980562	0.979349	RANGRF	1
BP	GO:1903573	negative regulation of response to endoplasmic reticulum stress	1/487	11/5965	0.608465	0.980562	0.979349	PARK7	1
BP	GO:1905314	semi-lunar valve development	1/487	11/5965	0.608465	0.980562	0.979349	TBX20	1
BP	GO:1905515	non-motile cilium assembly	1/487	11/5965	0.608465	0.980562	0.979349	TMEM107	1
BP	GO:2000679	positive regulation of transcription regulatory region DNA binding	1/487	11/5965	0.608465	0.980562	0.979349	PARK7	1
BP	GO:0002793	positive regulation of peptide secretion	6/487	77/5965	0.608807	0.980562	0.979349	TLR2/CD274/BTNL2/IL33/FZD5/PRKCZ	6
BP	GO:0000077	DNA damage checkpoint	3/487	38/5965	0.610273	0.980562	0.979349	ATM/RAD1/WAC	3
BP	GO:0000956	nuclear-transcribed mRNA catabolic process	3/487	38/5965	0.610273	0.980562	0.979349	ATM/CNOT7/RNPS1	3
BP	GO:0009799	specification of symmetry	3/487	38/5965	0.610273	0.980562	0.979349	SOX17/GREM2/TBX20	3
BP	GO:0019751	polyol metabolic process	3/487	38/5965	0.610273	0.980562	0.979349	GBA/PCK1/PTS	3
BP	GO:0030307	positive regulation of cell growth	3/487	38/5965	0.610273	0.980562	0.979349	LPAR3/TAF9/SLC25A33	3
BP	GO:0034614	cellular response to reactive oxygen species	3/487	38/5965	0.610273	0.980562	0.979349	PARK7/PSAP/FBLN5	3
BP	GO:0035966	response to topologically incorrect protein	3/487	38/5965	0.610273	0.980562	0.979349	TMBIM6/RNF185/ERP44	3
BP	GO:0051250	negative regulation of lymphocyte activation	3/487	38/5965	0.610273	0.980562	0.979349	CD274/ID2/RC3H2	3
BP	GO:1901987	regulation of cell cycle phase transition	7/487	90/5965	0.610276	0.980562	0.979349	AURKB/CCNB1/ID2/ATM/BUB3/CDCA5/ZNF207	7
BP	GO:0051130	positive regulation of cellular component organization	25/487	318/5965	0.611668	0.980562	0.979349	ACTR3/VEGFA/DMRT1/ADRB2/CDC20/ROCK1/CCNB1/LIF/GBA/LPAR3/THY1/TMED9/WASF2/AKAP8/AKAP8L/CDCA5/TNFSF14/PIP4K2A/NF2/EED/CALCOCO2/BHLHB9/EHD2/RPS6KA4/MLST8	25
BP	GO:0006816	calcium ion transport	8/487	103/5965	0.612087	0.980562	0.979349	EPO/SLC30A1/PSEN2/THY1/CACNA1D/CHRNB2/HOXA3/ORAI2	8
BP	GO:0034470	ncRNA processing	9/487	116/5965	0.614108	0.980562	0.979349	RPS28/ADAT2/SNU13/BCDIN3D/TRMT112/RRP15/DDX52/POP7/NOL11	9
BP	GO:0045860	positive regulation of protein kinase activity	10/487	129/5965	0.616258	0.980562	0.979349	IL18/VEGFA/JAK2/LPAR3/CYR61/SHC1/RPLP1/IQGAP3/FZD5/MAP4K2	10
BP	GO:0051247	positive regulation of protein metabolic process	39/487	494/5965	0.616389	0.980562	0.979349	IL18/C3/VEGFA/JAK2/OPRD1/EPO/ADRB2/CDC20/ROCK1/ARAF/RPS4X/CCNB1/LIF/GBA/PARK7/LPAR3/BCL10/PSAP/CYR61/SOX17/PLGRKT/SHC1/RPLP1/CCBE1/FBXL5/PLPP3/RCC1L/IQGAP3/AKAP8/AKAP8L/FZD5/EED/MAP4K2/BMPER/PRKCZ/FOXL2/NSF/RPS6KA4/MLST8	39
BP	GO:0007589	body fluid secretion	2/487	25/5965	0.617303	0.980562	0.979349	PRL/NR1H3	2
BP	GO:0010830	regulation of myotube differentiation	2/487	25/5965	0.617303	0.980562	0.979349	TNFSF14/EHD2	2
BP	GO:0030004	cellular monovalent inorganic cation homeostasis	2/487	25/5965	0.617303	0.980562	0.979349	CFTR/TM9SF4	2
BP	GO:0031016	pancreas development	2/487	25/5965	0.617303	0.980562	0.979349	HNF1B/PTF1A	2
BP	GO:0032623	interleukin-2 production	2/487	25/5965	0.617303	0.980562	0.979349	HOMER2/BTNL2	2
BP	GO:0033559	unsaturated fatty acid metabolic process	2/487	25/5965	0.617303	0.980562	0.979349	TBXAS1/ELOVL1	2
BP	GO:0045814	negative regulation of gene expression, epigenetic	2/487	25/5965	0.617303	0.980562	0.979349	LHX2/LOC106510170	2
BP	GO:0046620	regulation of organ growth	2/487	25/5965	0.617303	0.980562	0.979349	ZFPM2/TBX20	2
BP	GO:0060415	muscle tissue morphogenesis	2/487	25/5965	0.617303	0.980562	0.979349	ZFPM2/TBX20	2
BP	GO:1902106	negative regulation of leukocyte differentiation	2/487	25/5965	0.617303	0.980562	0.979349	ID2/RC3H2	2
BP	GO:0060627	regulation of vesicle-mediated transport	11/487	142/5965	0.618487	0.980562	0.979349	VEGFA/ROCK1/PACSIN3/RAB11B/RAB3B/AP1G1/STXBP6/ARHGAP1/CHRNB2/NUMB/EHD2	11
BP	GO:0060560	developmental growth involved in morphogenesis	5/487	65/5965	0.621898	0.980562	0.979349	LPAR3/DPYSL2/LHX2/PRKCZ/SPRY1	5
BP	GO:0033157	regulation of intracellular protein transport	4/487	52/5965	0.623648	0.980562	0.979349	PARK7/BNIP3L/TM9SF4/AKAP8L	4
BP	GO:0060348	bone development	4/487	52/5965	0.623648	0.980562	0.979349	BMPR1B/WASF2/PIP4K2A/HOXA11	4
BP	GO:0030031	cell projection assembly	10/487	130/5965	0.626178	0.980562	0.979349	ROCK1/LPAR3/SLC9A3R1/TACSTD2/WASF2/PTPDC1/SNX10/EPHA2/TMEM107/GAP43	10
BP	GO:0120031	plasma membrane bounded cell projection assembly	10/487	130/5965	0.626178	0.980562	0.979349	ROCK1/LPAR3/SLC9A3R1/TACSTD2/WASF2/PTPDC1/SNX10/EPHA2/TMEM107/GAP43	10
BP	GO:0016071	mRNA metabolic process	15/487	194/5965	0.627691	0.980562	0.979349	SRSF1/ATM/CSDC2/SOX17/CNOT7/SNU13/SRPK1/RBFOX2/CELF3/AKAP8L/CARHSP1/RAMAC/PRPF4/PNPT1/RNPS1	15
BP	GO:0030335	positive regulation of cell migration	11/487	143/5965	0.627943	0.980562	0.979349	PLET1/VEGFA/CXCL14/ACVR1B/CYR61/THY1/CCBE1/TNFSF14/SEMA6A/NUMB/TRIP6	11
BP	GO:0043065	positive regulation of apoptotic process	11/487	143/5965	0.627943	0.980562	0.979349	CD274/PARK7/BCL10/BNIP3L/CYR61/SLC9A3R1/HOXA5/FOXL2/PLAGL2/RNPS1/NKX3-1	11
BP	GO:0030856	regulation of epithelial cell differentiation	3/487	39/5965	0.628157	0.980562	0.979349	ROCK1/LIF/PROM1	3
BP	GO:0043524	negative regulation of neuron apoptotic process	3/487	39/5965	0.628157	0.980562	0.979349	ROCK1/PARK7/BHLHB9	3
BP	GO:0050864	regulation of B cell activation	3/487	39/5965	0.628157	0.980562	0.979349	ID2/CHRNB2/MZB1	3
BP	GO:0051347	positive regulation of transferase activity	12/487	156/5965	0.629814	0.980562	0.979349	IL18/VEGFA/JAK2/CDC20/LPAR3/CYR61/SHC1/RPLP1/IQGAP3/FZD5/MAP4K2/EPM2AIP1	12
BP	GO:0010941	regulation of cell death	36/487	459/5965	0.629908	0.980562	0.979349	BMPR1B/TMBIM6/AURKB/VEGFA/JAK2/EPO/ROCK1/ARAF/ANGPTL4/GBA/CD274/CTH/PARK7/PSEN2/YWHAZ/XIAP/BCL10/BNIP3L/PSAP/CYR61/SHC1/SLC9A3R1/ZFPM2/HOXA5/ANKRD13C/TAF9/TNFRSF9/GLI2/NF2/BHLHB9/PALB2/MAP4K2/FOXL2/PLAGL2/RNPS1/NKX3-1	36
BP	GO:0006869	lipid transport	7/487	92/5965	0.633774	0.980562	0.979349	PPARD/NR1H3/FABP2/PSAP/PDZD8/ABCA3/NKX3-1	7
BP	GO:0007178	transmembrane receptor protein serine/threonine kinase signaling pathway	8/487	105/5965	0.634095	0.980562	0.979349	PMEPA1/ACVR1B/CYR61/HJV/GREM2/MEN1/TBX20/BMPER	8
BP	GO:0010876	lipid localization	8/487	105/5965	0.634095	0.980562	0.979349	C3/PPARD/NR1H3/FABP2/PSAP/PDZD8/ABCA3/NKX3-1	8
BP	GO:0032386	regulation of intracellular transport	8/487	105/5965	0.634095	0.980562	0.979349	PARK7/BNIP3L/TM9SF4/RAB11B/ARHGAP1/CHRNB2/AKAP8L/EHD2	8
BP	GO:0052547	regulation of peptidase activity	6/487	79/5965	0.634138	0.980562	0.979349	TIMP1/PARK7/XIAP/BCL10/CYR61/FOXL2	6
BP	GO:0070997	neuron death	6/487	79/5965	0.634138	0.980562	0.979349	ROCK1/GBA/PARK7/XIAP/BHLHB9/USP53	6
BP	GO:0071496	cellular response to external stimulus	6/487	79/5965	0.634138	0.980562	0.979349	GBA/BCL10/PCK1/KLF10/CASTOR1/TNFSF14	6
BP	GO:0071902	positive regulation of protein serine/threonine kinase activity	6/487	79/5965	0.634138	0.980562	0.979349	VEGFA/LPAR3/SHC1/IQGAP3/FZD5/MAP4K2	6
BP	GO:0016053	organic acid biosynthetic process	9/487	118/5965	0.634872	0.980562	0.979349	TBXAS1/KMO/CTH/PARK7/HKDC1/ELOVL1/NDUFAB1/PSPH/LPGAT1	9
BP	GO:0046394	carboxylic acid biosynthetic process	9/487	118/5965	0.634872	0.980562	0.979349	TBXAS1/KMO/CTH/PARK7/HKDC1/ELOVL1/NDUFAB1/PSPH/LPGAT1	9
BP	GO:0006457	protein folding	5/487	66/5965	0.635578	0.980562	0.979349	HSP90B1/FKBP1A/ERP44/TMX4/CCT6A	5
BP	GO:0032944	regulation of mononuclear cell proliferation	5/487	66/5965	0.635578	0.980562	0.979349	IL18/CD274/BTNL2/CHRNB2/MZB1	5
BP	GO:0050670	regulation of lymphocyte proliferation	5/487	66/5965	0.635578	0.980562	0.979349	IL18/CD274/BTNL2/CHRNB2/MZB1	5
BP	GO:0030036	actin cytoskeleton organization	15/487	195/5965	0.635772	0.980562	0.979349	ACTR3/ROCK1/RHOF/SHC1/SLC9A3R1/TACSTD2/WASF2/EPB41/SH2B2/ALKBH4/TRIP10/PARVG/NF2/EHD2/MLST8	15
BP	GO:0043068	positive regulation of programmed cell death	11/487	144/5965	0.637279	0.980562	0.979349	CD274/PARK7/BCL10/BNIP3L/CYR61/SLC9A3R1/HOXA5/FOXL2/PLAGL2/RNPS1/NKX3-1	11
BP	GO:0043086	negative regulation of catalytic activity	12/487	157/5965	0.638754	0.980562	0.979349	TIMP1/ROCK1/ANGPTL4/GBA/PARK7/XIAP/PIK3IP1/THY1/DUSP10/NF2/MEN1/SPRY1	12
BP	GO:0008361	regulation of cell size	4/487	53/5965	0.638832	0.980562	0.979349	LPAR3/DPYSL2/SLC9A3R1/IQGAP3	4
BP	GO:0008654	phospholipid biosynthetic process	4/487	53/5965	0.638832	0.980562	0.979349	PIGK/PMVK/FDPS/PIGC	4
BP	GO:0030509	BMP signaling pathway	4/487	53/5965	0.638832	0.980562	0.979349	CYR61/HJV/GREM2/BMPER	4
BP	GO:0051302	regulation of cell division	4/487	53/5965	0.638832	0.980562	0.979349	AURKB/VEGFA/SOX17/NKX3-1	4
BP	GO:0001909	leukocyte mediated cytotoxicity	2/487	26/5965	0.638928	0.980562	0.979349	IL18/AP1G1	2
BP	GO:0001942	hair follicle development	2/487	26/5965	0.638928	0.980562	0.979349	ACVR1B/LHX2	2
BP	GO:0006885	regulation of pH	2/487	26/5965	0.638928	0.980562	0.979349	CFTR/TM9SF4	2
BP	GO:0009408	response to heat	2/487	26/5965	0.638928	0.980562	0.979349	CRNN/HIKESHI	2
BP	GO:0022404	molting cycle process	2/487	26/5965	0.638928	0.980562	0.979349	ACVR1B/LHX2	2
BP	GO:0022405	hair cycle process	2/487	26/5965	0.638928	0.980562	0.979349	ACVR1B/LHX2	2
BP	GO:0032729	positive regulation of interferon-gamma production	2/487	26/5965	0.638928	0.980562	0.979349	IL18/FZD5	2
BP	GO:0034502	protein localization to chromosome	2/487	26/5965	0.638928	0.980562	0.979349	AURKB/CDCA5	2
BP	GO:0046822	regulation of nucleocytoplasmic transport	2/487	26/5965	0.638928	0.980562	0.979349	PARK7/AKAP8L	2
BP	GO:0060191	regulation of lipase activity	2/487	26/5965	0.638928	0.980562	0.979349	ANGPTL4/CYR61	2
BP	GO:0061387	regulation of extent of cell growth	2/487	26/5965	0.638928	0.980562	0.979349	LPAR3/DPYSL2	2
BP	GO:0071347	cellular response to interleukin-1	2/487	26/5965	0.638928	0.980562	0.979349	RPS6KA4/NKX3-1	2
BP	GO:0072527	pyrimidine-containing compound metabolic process	2/487	26/5965	0.638928	0.980562	0.979349	ALDH6A1/CTPS1	2
BP	GO:2000117	negative regulation of cysteine-type endopeptidase activity	2/487	26/5965	0.638928	0.980562	0.979349	PARK7/XIAP	2
BP	GO:0001817	regulation of cytokine production	17/487	221/5965	0.639872	0.980562	0.979349	TLR2/PRL/IL18/GBA/CD274/PARK7/BCL10/HOMER2/BTNL2/TMEM173/CCBE1/IL33/AKAP8/FZD5/TNFRSF9/EPHA2/PRKCZ	17
BP	GO:0001516	prostaglandin biosynthetic process	1/487	12/5965	0.64049	0.980562	0.979349	TBXAS1	1
BP	GO:0001569	branching involved in blood vessel morphogenesis	1/487	12/5965	0.64049	0.980562	0.979349	TBX20	1
BP	GO:0001895	retina homeostasis	1/487	12/5965	0.64049	0.980562	0.979349	PROM1	1
BP	GO:0002753	cytoplasmic pattern recognition receptor signaling pathway	1/487	12/5965	0.64049	0.980562	0.979349	OTULIN	1
BP	GO:0003254	regulation of membrane depolarization	1/487	12/5965	0.64049	0.980562	0.979349	RANGRF	1
BP	GO:0003382	epithelial cell morphogenesis	1/487	12/5965	0.64049	0.980562	0.979349	ROCK1	1
BP	GO:0006739	NADP metabolic process	1/487	12/5965	0.64049	0.980562	0.979349	NAXE	1
BP	GO:0006767	water-soluble vitamin metabolic process	1/487	12/5965	0.64049	0.980562	0.979349	KMO	1
BP	GO:0007031	peroxisome organization	1/487	12/5965	0.64049	0.980562	0.979349	PEX3	1
BP	GO:0007131	reciprocal meiotic recombination	1/487	12/5965	0.64049	0.980562	0.979349	MND1	1
BP	GO:0007628	adult walking behavior	1/487	12/5965	0.64049	0.980562	0.979349	AGTPBP1	1
BP	GO:0008306	associative learning	1/487	12/5965	0.64049	0.980562	0.979349	CHRNB2	1
BP	GO:0009395	phospholipid catabolic process	1/487	12/5965	0.64049	0.980562	0.979349	ENPP7	1
BP	GO:0010518	positive regulation of phospholipase activity	1/487	12/5965	0.64049	0.980562	0.979349	CYR61	1
BP	GO:0014743	regulation of muscle hypertrophy	1/487	12/5965	0.64049	0.980562	0.979349	ROCK1	1
BP	GO:0016574	histone ubiquitination	1/487	12/5965	0.64049	0.980562	0.979349	WAC	1
BP	GO:0030318	melanocyte differentiation	1/487	12/5965	0.64049	0.980562	0.979349	CITED1	1
BP	GO:0031050	dsRNA processing	1/487	12/5965	0.64049	0.980562	0.979349	BCDIN3D	1
BP	GO:0031338	regulation of vesicle fusion	1/487	12/5965	0.64049	0.980562	0.979349	STXBP6	1
BP	GO:0031648	protein destabilization	1/487	12/5965	0.64049	0.980562	0.979349	SOX17	1
BP	GO:0032660	regulation of interleukin-17 production	1/487	12/5965	0.64049	0.980562	0.979349	IL18	1
BP	GO:0032732	positive regulation of interleukin-1 production	1/487	12/5965	0.64049	0.980562	0.979349	FZD5	1
BP	GO:0032835	glomerulus development	1/487	12/5965	0.64049	0.980562	0.979349	PROM1	1
BP	GO:0032897	negative regulation of viral transcription	1/487	12/5965	0.64049	0.980562	0.979349	TRIM62	1
BP	GO:0034508	centromere complex assembly	1/487	12/5965	0.64049	0.980562	0.979349	CENPH	1
BP	GO:0034605	cellular response to heat	1/487	12/5965	0.64049	0.980562	0.979349	HIKESHI	1
BP	GO:0035176	social behavior	1/487	12/5965	0.64049	0.980562	0.979349	CHRNB2	1
BP	GO:0035196	production of miRNAs involved in gene silencing by miRNA	1/487	12/5965	0.64049	0.980562	0.979349	BCDIN3D	1
BP	GO:0035308	negative regulation of protein dephosphorylation	1/487	12/5965	0.64049	0.980562	0.979349	ROCK1	1
BP	GO:0035773	insulin secretion involved in cellular response to glucose stimulus	1/487	12/5965	0.64049	0.980562	0.979349	RAB11B	1
BP	GO:0035825	homologous recombination	1/487	12/5965	0.64049	0.980562	0.979349	MND1	1
BP	GO:0042088	T-helper 1 type immune response	1/487	12/5965	0.64049	0.980562	0.979349	IL18	1
BP	GO:0042104	positive regulation of activated T cell proliferation	1/487	12/5965	0.64049	0.980562	0.979349	IL18	1
BP	GO:0042491	inner ear auditory receptor cell differentiation	1/487	12/5965	0.64049	0.980562	0.979349	SLC9A3R1	1
BP	GO:0045577	regulation of B cell differentiation	1/487	12/5965	0.64049	0.980562	0.979349	ID2	1
BP	GO:0045776	negative regulation of blood pressure	1/487	12/5965	0.64049	0.980562	0.979349	ADRB2	1
BP	GO:0045912	negative regulation of carbohydrate metabolic process	1/487	12/5965	0.64049	0.980562	0.979349	CLK2	1
BP	GO:0045932	negative regulation of muscle contraction	1/487	12/5965	0.64049	0.980562	0.979349	ADRB2	1
BP	GO:0045992	negative regulation of embryonic development	1/487	12/5965	0.64049	0.980562	0.979349	SOX17	1
BP	GO:0046457	prostanoid biosynthetic process	1/487	12/5965	0.64049	0.980562	0.979349	TBXAS1	1
BP	GO:0048643	positive regulation of skeletal muscle tissue development	1/487	12/5965	0.64049	0.980562	0.979349	SOX17	1
BP	GO:0050885	neuromuscular process controlling balance	1/487	12/5965	0.64049	0.980562	0.979349	HMX3	1
BP	GO:0050892	intestinal absorption	1/487	12/5965	0.64049	0.980562	0.979349	FABP2	1
BP	GO:0051489	regulation of filopodium assembly	1/487	12/5965	0.64049	0.980562	0.979349	GAP43	1
BP	GO:0051653	spindle localization	1/487	12/5965	0.64049	0.980562	0.979349	SPRY1	1
BP	GO:0051703	intraspecies interaction between organisms	1/487	12/5965	0.64049	0.980562	0.979349	CHRNB2	1
BP	GO:0060602	branch elongation of an epithelium	1/487	12/5965	0.64049	0.980562	0.979349	SPRY1	1
BP	GO:0070059	intrinsic apoptotic signaling pathway in response to endoplasmic reticulum stress	1/487	12/5965	0.64049	0.980562	0.979349	PARK7	1
BP	GO:0070542	response to fatty acid	1/487	12/5965	0.64049	0.980562	0.979349	AKAP8	1
BP	GO:0070918	production of small RNA involved in gene silencing by RNA	1/487	12/5965	0.64049	0.980562	0.979349	BCDIN3D	1
BP	GO:0071158	positive regulation of cell cycle arrest	1/487	12/5965	0.64049	0.980562	0.979349	ID2	1
BP	GO:0071398	cellular response to fatty acid	1/487	12/5965	0.64049	0.980562	0.979349	AKAP8	1
BP	GO:0072606	interleukin-8 secretion	1/487	12/5965	0.64049	0.980562	0.979349	TLR2	1
BP	GO:0086002	cardiac muscle cell action potential involved in contraction	1/487	12/5965	0.64049	0.980562	0.979349	CACNA1D	1
BP	GO:0090659	walking behavior	1/487	12/5965	0.64049	0.980562	0.979349	AGTPBP1	1
BP	GO:0099072	regulation of postsynaptic membrane neurotransmitter receptor levels	1/487	12/5965	0.64049	0.980562	0.979349	NUMB	1
BP	GO:1903902	positive regulation of viral life cycle	1/487	12/5965	0.64049	0.980562	0.979349	CNOT7	1
BP	GO:1905710	positive regulation of membrane permeability	1/487	12/5965	0.64049	0.980562	0.979349	BNIP3L	1
BP	GO:2000279	negative regulation of DNA biosynthetic process	1/487	12/5965	0.64049	0.980562	0.979349	MEN1	1
BP	GO:0022402	cell cycle process	25/487	323/5965	0.643717	0.980562	0.979349	AURKB/DMRT1/CDC20/CCNB1/LIF/ID2/ATM/ACVR1B/STAG2/BUB3/CDK7/GPR3/RAD1/IQGAP3/MND1/SLC25A33/AKAP8/AKAP8L/CDCA5/ALKBH4/ZNF207/UXT/TDRKH/SPRY1/NKX3-1	25
BP	GO:0006974	cellular response to DNA damage stimulus	19/487	247/5965	0.643991	0.980562	0.979349	PARK7/ATM/PSMD14/MLH1/EXO5/CDIP1/DDB2/RAD1/PMS2/POLD2/POLM/MND1/WAC/CDCA5/EPHA2/MEN1/PALB2/RBBP8/NKX3-1	19
BP	GO:0006109	regulation of carbohydrate metabolic process	3/487	40/5965	0.645468	0.980562	0.979349	CLK2/PPP4R3B/EPM2AIP1	3
BP	GO:0014902	myotube differentiation	3/487	40/5965	0.645468	0.980562	0.979349	BARX2/TNFSF14/EHD2	3
BP	GO:0031570	DNA integrity checkpoint	3/487	40/5965	0.645468	0.980562	0.979349	ATM/RAD1/WAC	3
BP	GO:0032946	positive regulation of mononuclear cell proliferation	3/487	40/5965	0.645468	0.980562	0.979349	IL18/BTNL2/CHRNB2	3
BP	GO:0045216	cell-cell junction organization	3/487	40/5965	0.645468	0.980562	0.979349	ROCK1/FZD5/NF2	3
BP	GO:0050671	positive regulation of lymphocyte proliferation	3/487	40/5965	0.645468	0.980562	0.979349	IL18/BTNL2/CHRNB2	3
BP	GO:1903008	organelle disassembly	3/487	40/5965	0.645468	0.980562	0.979349	GBA/BNIP3L/ATG13	3
BP	GO:1990138	neuron projection extension	3/487	40/5965	0.645468	0.980562	0.979349	DPYSL2/LHX2/PRKCZ	3
BP	GO:0003007	heart morphogenesis	6/487	80/5965	0.646436	0.980562	0.979349	ID2/ADAM15/CYR61/SOX17/ZFPM2/TBX20	6
BP	GO:0048511	rhythmic process	5/487	67/5965	0.648951	0.980562	0.979349	ID2/KLF10/CHRNB2/USP2/DBP	5
BP	GO:0003205	cardiac chamber development	4/487	54/5965	0.653612	0.980562	0.979349	ID2/CYR61/ZFPM2/TBX20	4
BP	GO:0032872	regulation of stress-activated MAPK cascade	4/487	54/5965	0.653612	0.980562	0.979349	DUSP10/FZD5/MEN1/MAP4K2	4
BP	GO:0070302	regulation of stress-activated protein kinase signaling cascade	4/487	54/5965	0.653612	0.980562	0.979349	DUSP10/FZD5/MEN1/MAP4K2	4
BP	GO:0002250	adaptive immune response	9/487	120/5965	0.65502	0.980562	0.979349	IL18/C3/JAK2/CD274/BCL10/RC3H2/DUSP10/FZD5/PRKCZ	9
BP	GO:0009306	protein secretion	12/487	159/5965	0.656294	0.980562	0.979349	TLR2/HNF1B/NR1H3/CD274/PARK7/SNCG/BTNL2/RAB11B/IL33/FZD5/TNFRSF9/PRKCZ	12
BP	GO:0000278	mitotic cell cycle	19/487	249/5965	0.658099	0.980562	0.979349	AURKB/DMRT1/CDC20/CCNB1/ID2/ATM/ACVR1B/STAG2/BUB3/SLC9A3R1/IQGAP3/AKAP8/AKAP8L/CDCA5/USP2/ZNF207/MAP4K2/SPRY1/NKX3-1	19
BP	GO:0001818	negative regulation of cytokine production	6/487	81/5965	0.658482	0.980562	0.979349	GBA/CD274/HOMER2/AKAP8/TNFRSF9/EPHA2	6
BP	GO:2000146	negative regulation of cell motility	6/487	81/5965	0.658482	0.980562	0.979349	ADAM15/SLC9A3R1/THY1/TACSTD2/CCDC125/DUSP10	6
BP	GO:1903047	mitotic cell cycle process	15/487	198/5965	0.659483	0.980562	0.979349	AURKB/DMRT1/CDC20/CCNB1/ID2/ATM/ACVR1B/STAG2/BUB3/IQGAP3/AKAP8/AKAP8L/CDCA5/ZNF207/SPRY1	15
BP	GO:0003208	cardiac ventricle morphogenesis	2/487	27/5965	0.659581	0.980562	0.979349	ZFPM2/TBX20	2
BP	GO:0010469	regulation of signaling receptor activity	2/487	27/5965	0.659581	0.980562	0.979349	PARK7/GREM2	2
BP	GO:0010977	negative regulation of neuron projection development	2/487	27/5965	0.659581	0.980562	0.979349	EFNA1/THY1	2
BP	GO:0031532	actin cytoskeleton reorganization	2/487	27/5965	0.659581	0.980562	0.979349	SHC1/PARVG	2
BP	GO:0045638	negative regulation of myeloid cell differentiation	2/487	27/5965	0.659581	0.980562	0.979349	HOXA5/HOXA9	2
BP	GO:0045778	positive regulation of ossification	2/487	27/5965	0.659581	0.980562	0.979349	CYR61/ZHX3	2
BP	GO:0048024	regulation of mRNA splicing, via spliceosome	2/487	27/5965	0.659581	0.980562	0.979349	CELF3/RNPS1	2
BP	GO:0050868	negative regulation of T cell activation	2/487	27/5965	0.659581	0.980562	0.979349	CD274/RC3H2	2
BP	GO:0051155	positive regulation of striated muscle cell differentiation	2/487	27/5965	0.659581	0.980562	0.979349	TNFSF14/EHD2	2
BP	GO:0060349	bone morphogenesis	2/487	27/5965	0.659581	0.980562	0.979349	BMPR1B/HOXA11	2
BP	GO:1902749	regulation of cell cycle G2/M phase transition	2/487	27/5965	0.659581	0.980562	0.979349	AURKB/CCNB1	2
BP	GO:1903670	regulation of sprouting angiogenesis	2/487	27/5965	0.659581	0.980562	0.979349	VEGFA/BMPER	2
BP	GO:1904064	positive regulation of cation transmembrane transport	2/487	27/5965	0.659581	0.980562	0.979349	PARK7/THY1	2
BP	GO:2001243	negative regulation of intrinsic apoptotic signaling pathway	2/487	27/5965	0.659581	0.980562	0.979349	EPO/PARK7	2
BP	GO:0007249	I-kappaB kinase/NF-kappaB signaling	5/487	68/5965	0.662011	0.980562	0.979349	TLR2/ROCK1/CTH/BCL10/TRIM62	5
BP	GO:0070663	regulation of leukocyte proliferation	5/487	68/5965	0.662011	0.980562	0.979349	IL18/CD274/BTNL2/CHRNB2/MZB1	5
BP	GO:0009913	epidermal cell differentiation	3/487	41/5965	0.662201	0.980562	0.979349	ROCK1/SLC9A3R1/EPHA2	3
BP	GO:0010952	positive regulation of peptidase activity	3/487	41/5965	0.662201	0.980562	0.979349	BCL10/CYR61/FOXL2	3
BP	GO:0019362	pyridine nucleotide metabolic process	3/487	41/5965	0.662201	0.980562	0.979349	KMO/NAXE/HKDC1	3
BP	GO:0022904	respiratory electron transport chain	3/487	41/5965	0.662201	0.980562	0.979349	CCNB1/PARK7/UQCR10	3
BP	GO:0030101	natural killer cell activation	3/487	41/5965	0.662201	0.980562	0.979349	IL18/ID2/AP1G1	3
BP	GO:0046496	nicotinamide nucleotide metabolic process	3/487	41/5965	0.662201	0.980562	0.979349	KMO/NAXE/HKDC1	3
BP	GO:0090174	organelle membrane fusion	3/487	41/5965	0.662201	0.980562	0.979349	RCC1L/STXBP6/GOSR2	3
BP	GO:0046486	glycerolipid metabolic process	8/487	108/5965	0.665774	0.980562	0.979349	C3/PIGK/PCK1/PIP4P2/LPIN1/AGPAT5/PIGC/TBL1XR1	8
BP	GO:0050769	positive regulation of neurogenesis	8/487	108/5965	0.665774	0.980562	0.979349	LIF/ID2/SERPINF1/LPAR3/GLI2/SEMA6A/NUMB/BHLHB9	8
BP	GO:0051222	positive regulation of protein transport	7/487	95/5965	0.667468	0.980562	0.979349	TLR2/CD274/BTNL2/TM9SF4/IL33/FZD5/PRKCZ	7
BP	GO:0071826	ribonucleoprotein complex subunit organization	7/487	95/5965	0.667468	0.980562	0.979349	RPS28/SRSF1/CNOT7/SRPK1/TAF9/RPS5/RAMAC	7
BP	GO:0006694	steroid biosynthetic process	4/487	55/5965	0.667983	0.980562	0.979349	PRL/PMVK/TM7SF2/HMGCS1	4
BP	GO:0033135	regulation of peptidyl-serine phosphorylation	4/487	55/5965	0.667983	0.980562	0.979349	VEGFA/OPRD1/LIF/PARK7	4
BP	GO:0046890	regulation of lipid biosynthetic process	4/487	55/5965	0.667983	0.980562	0.979349	PRL/C3/CYR61/LPGAT1	4
BP	GO:0048639	positive regulation of developmental growth	4/487	55/5965	0.667983	0.980562	0.979349	PPARD/LPAR3/ZFPM2/TBX20	4
BP	GO:0002820	negative regulation of adaptive immune response	1/487	13/5965	0.6699	0.980562	0.979349	RC3H2	1
BP	GO:0002861	regulation of inflammatory response to antigenic stimulus	1/487	13/5965	0.6699	0.980562	0.979349	PARK7	1
BP	GO:0006855	drug transmembrane transport	1/487	13/5965	0.6699	0.980562	0.979349	SLC19A3	1
BP	GO:0008207	C21-steroid hormone metabolic process	1/487	13/5965	0.6699	0.980562	0.979349	PRL	1
BP	GO:0010171	body morphogenesis	1/487	13/5965	0.6699	0.980562	0.979349	GREM2	1
BP	GO:0010332	response to gamma radiation	1/487	13/5965	0.6699	0.980562	0.979349	MEN1	1
BP	GO:0010464	regulation of mesenchymal cell proliferation	1/487	13/5965	0.6699	0.980562	0.979349	NFIB	1
BP	GO:0010719	negative regulation of epithelial to mesenchymal transition	1/487	13/5965	0.6699	0.980562	0.979349	TRIM62	1
BP	GO:0010818	T cell chemotaxis	1/487	13/5965	0.6699	0.980562	0.979349	TNFSF14	1
BP	GO:0018345	protein palmitoylation	1/487	13/5965	0.6699	0.980562	0.979349	ABHD17C	1
BP	GO:0030521	androgen receptor signaling pathway	1/487	13/5965	0.6699	0.980562	0.979349	PARK7	1
BP	GO:0030890	positive regulation of B cell proliferation	1/487	13/5965	0.6699	0.980562	0.979349	CHRNB2	1
BP	GO:0031062	positive regulation of histone methylation	1/487	13/5965	0.6699	0.980562	0.979349	EED	1
BP	GO:0031343	positive regulation of cell killing	1/487	13/5965	0.6699	0.980562	0.979349	AP1G1	1
BP	GO:0032620	interleukin-17 production	1/487	13/5965	0.6699	0.980562	0.979349	IL18	1
BP	GO:0032753	positive regulation of interleukin-4 production	1/487	13/5965	0.6699	0.980562	0.979349	PRKCZ	1
BP	GO:0032924	activin receptor signaling pathway	1/487	13/5965	0.6699	0.980562	0.979349	ACVR1B	1
BP	GO:0033032	regulation of myeloid cell apoptotic process	1/487	13/5965	0.6699	0.980562	0.979349	EPO	1
BP	GO:0033687	osteoblast proliferation	1/487	13/5965	0.6699	0.980562	0.979349	CYR61	1
BP	GO:0034113	heterotypic cell-cell adhesion	1/487	13/5965	0.6699	0.980562	0.979349	THY1	1
BP	GO:0035306	positive regulation of dephosphorylation	1/487	13/5965	0.6699	0.980562	0.979349	GBA	1
BP	GO:0035567	non-canonical Wnt signaling pathway	1/487	13/5965	0.6699	0.980562	0.979349	FZD5	1
BP	GO:0035987	endodermal cell differentiation	1/487	13/5965	0.6699	0.980562	0.979349	SOX17	1
BP	GO:0043300	regulation of leukocyte degranulation	1/487	13/5965	0.6699	0.980562	0.979349	AP1G1	1
BP	GO:0044058	regulation of digestive system process	1/487	13/5965	0.6699	0.980562	0.979349	NR1H3	1
BP	GO:0044060	regulation of endocrine process	1/487	13/5965	0.6699	0.980562	0.979349	NKX3-1	1
BP	GO:0045047	protein targeting to ER	1/487	13/5965	0.6699	0.980562	0.979349	PMM1	1
BP	GO:0045923	positive regulation of fatty acid metabolic process	1/487	13/5965	0.6699	0.980562	0.979349	LPGAT1	1
BP	GO:0048009	insulin-like growth factor receptor signaling pathway	1/487	13/5965	0.6699	0.980562	0.979349	NKX3-1	1
BP	GO:0048016	inositol phosphate-mediated signaling	1/487	13/5965	0.6699	0.980562	0.979349	HOMER2	1
BP	GO:0048146	positive regulation of fibroblast proliferation	1/487	13/5965	0.6699	0.980562	0.979349	CCNB1	1
BP	GO:0048713	regulation of oligodendrocyte differentiation	1/487	13/5965	0.6699	0.980562	0.979349	ID2	1
BP	GO:0060037	pharyngeal system development	1/487	13/5965	0.6699	0.980562	0.979349	NKX3-1	1
BP	GO:0060147	regulation of posttranscriptional gene silencing	1/487	13/5965	0.6699	0.980562	0.979349	BCDIN3D	1
BP	GO:0060317	cardiac epithelial to mesenchymal transition	1/487	13/5965	0.6699	0.980562	0.979349	ADAM15	1
BP	GO:0060964	regulation of gene silencing by miRNA	1/487	13/5965	0.6699	0.980562	0.979349	BCDIN3D	1
BP	GO:0060966	regulation of gene silencing by RNA	1/487	13/5965	0.6699	0.980562	0.979349	BCDIN3D	1
BP	GO:0061037	negative regulation of cartilage development	1/487	13/5965	0.6699	0.980562	0.979349	GLI2	1
BP	GO:0061951	establishment of protein localization to plasma membrane	1/487	13/5965	0.6699	0.980562	0.979349	RAB26	1
BP	GO:0071357	cellular response to type I interferon	1/487	13/5965	0.6699	0.980562	0.979349	CNOT7	1
BP	GO:0086091	regulation of heart rate by cardiac conduction	1/487	13/5965	0.6699	0.980562	0.979349	CACNA1D	1
BP	GO:0097009	energy homeostasis	1/487	13/5965	0.6699	0.980562	0.979349	OMA1	1
BP	GO:1903053	regulation of extracellular matrix organization	1/487	13/5965	0.6699	0.980562	0.979349	AEBP1	1
BP	GO:1905207	regulation of cardiocyte differentiation	1/487	13/5965	0.6699	0.980562	0.979349	SOX17	1
BP	GO:1905953	negative regulation of lipid localization	1/487	13/5965	0.6699	0.980562	0.979349	NR1H3	1
BP	GO:0050804	modulation of chemical synaptic transmission	6/487	82/5965	0.670271	0.980562	0.979349	CDC20/SNCG/RAB3B/CHRNB2/RAB26/PAIP2	6
BP	GO:0072330	monocarboxylic acid biosynthetic process	6/487	82/5965	0.670271	0.980562	0.979349	TBXAS1/PARK7/HKDC1/ELOVL1/NDUFAB1/LPGAT1	6
BP	GO:0099177	regulation of trans-synaptic signaling	6/487	82/5965	0.670271	0.980562	0.979349	CDC20/SNCG/RAB3B/CHRNB2/RAB26/PAIP2	6
BP	GO:0045055	regulated exocytosis	5/487	69/5965	0.674753	0.980562	0.979349	SV2A/RAB11B/AP1G1/CHRNB2/RAB26	5
BP	GO:0055074	calcium ion homeostasis	8/487	109/5965	0.675962	0.980562	0.979349	EPO/SLC30A1/PDZD8/SV2A/THY1/GPR3/HOXA3/SNX10	8
BP	GO:0007517	muscle organ development	7/487	96/5965	0.678266	0.980562	0.979349	LIF/SOX17/VAX1/ZFPM2/ETV1/TBX20/FOXL2	7
BP	GO:0002761	regulation of myeloid leukocyte differentiation	3/487	42/5965	0.678356	0.980562	0.979349	LIF/ID2/KLF10	3
BP	GO:0043244	regulation of protein complex disassembly	3/487	42/5965	0.678356	0.980562	0.979349	ADRB2/GBA/CALCOCO2	3
BP	GO:0050728	negative regulation of inflammatory response	3/487	42/5965	0.678356	0.980562	0.979349	NR1H3/DUSP10/OTULIN	3
BP	GO:0070665	positive regulation of leukocyte proliferation	3/487	42/5965	0.678356	0.980562	0.979349	IL18/BTNL2/CHRNB2	3
BP	GO:0072524	pyridine-containing compound metabolic process	3/487	42/5965	0.678356	0.980562	0.979349	KMO/NAXE/HKDC1	3
BP	GO:1905330	regulation of morphogenesis of an epithelium	3/487	42/5965	0.678356	0.980562	0.979349	LIF/TACSTD2/HOXB7	3
BP	GO:0016192	vesicle-mediated transport	31/487	405/5965	0.678851	0.980562	0.979349	VEGFA/ADRB2/ROCK1/VPS26A/SV2A/TMED9/TM9SF4/WASF2/PACSIN3/RAB11B/CCZ1/RAB3B/AP1G1/STXBP6/ARHGAP1/SNX27/CHRNB2/RAB26/VPS51/GOSR2/SCRN2/PICALM/TRIP10/SNX10/NUMB/GPRASP1/MAP4K2/VAMP2/ACHE/EHD2/RANGRF	31
BP	GO:0003014	renal system process	2/487	28/5965	0.679276	0.980562	0.979349	SLC9A3R1/CHRNB2	2
BP	GO:0030518	intracellular steroid hormone receptor signaling pathway	2/487	28/5965	0.679276	0.980562	0.979349	PARK7/ZNF366	2
BP	GO:0042303	molting cycle	2/487	28/5965	0.679276	0.980562	0.979349	ACVR1B/LHX2	2
BP	GO:0042633	hair cycle	2/487	28/5965	0.679276	0.980562	0.979349	ACVR1B/LHX2	2
BP	GO:0046323	glucose import	2/487	28/5965	0.679276	0.980562	0.979349	RLN2/MZB1	2
BP	GO:0060840	artery development	2/487	28/5965	0.679276	0.980562	0.979349	HOXA1/NKX3-1	2
BP	GO:0098773	skin epidermis development	2/487	28/5965	0.679276	0.980562	0.979349	ACVR1B/LHX2	2
BP	GO:0042981	regulation of apoptotic process	32/487	418/5965	0.680572	0.980562	0.979349	BMPR1B/TMBIM6/AURKB/VEGFA/JAK2/EPO/ROCK1/ARAF/ANGPTL4/CD274/CTH/PARK7/PSEN2/XIAP/BCL10/BNIP3L/CYR61/SHC1/SLC9A3R1/HOXA5/ANKRD13C/TAF9/TNFRSF9/GLI2/NF2/BHLHB9/PALB2/MAP4K2/FOXL2/PLAGL2/RNPS1/NKX3-1	32
BP	GO:0045088	regulation of innate immune response	6/487	83/5965	0.6818	0.980562	0.979349	TLR2/CNOT7/TMEM173/AP1G1/DUSP10/OTULIN	6
BP	GO:0001890	placenta development	4/487	56/5965	0.68194	0.980562	0.979349	PPARD/LIF/CYR61/FZD5	4
BP	GO:0071772	response to BMP	4/487	56/5965	0.68194	0.980562	0.979349	CYR61/HJV/GREM2/BMPER	4
BP	GO:0071773	cellular response to BMP stimulus	4/487	56/5965	0.68194	0.980562	0.979349	CYR61/HJV/GREM2/BMPER	4
BP	GO:0043254	regulation of protein complex assembly	11/487	149/5965	0.682043	0.980562	0.979349	ACTR3/VEGFA/OPRD1/GBA/PMEPA1/STXBP6/ANKRA2/TBX20/PRKCZ/RANGRF/MLST8	11
BP	GO:0033674	positive regulation of kinase activity	10/487	136/5965	0.682772	0.980562	0.979349	IL18/VEGFA/JAK2/LPAR3/CYR61/SHC1/RPLP1/IQGAP3/FZD5/MAP4K2	10
BP	GO:0015850	organic hydroxy compound transport	5/487	70/5965	0.687173	0.980562	0.979349	NR1H3/PARK7/SNCG/RAB3B/CHRNB2	5
BP	GO:0016311	dephosphorylation	5/487	70/5965	0.687173	0.980562	0.979349	ROCK1/GBA/PIP4P2/PPP4R3B/DUSP10	5
BP	GO:0009259	ribonucleotide metabolic process	12/487	163/5965	0.689937	0.980562	0.979349	CCNB1/SULT2A1/PARK7/PMVK/ACOT6/HKDC1/ACSS2/UQCR10/ELOVL1/SLC25A33/EPHA2/CTPS1	12
BP	GO:0072657	protein localization to membrane	10/487	137/5965	0.691688	0.980562	0.979349	ROCK1/LZTFL1/SLC9A3R1/RAB11B/RAB26/NUMB/EPHA2/PRKCZ/EHD2/RANGRF	10
BP	GO:0071417	cellular response to organonitrogen compound	9/487	124/5965	0.69335	0.980562	0.979349	JAK2/ROCK1/CFTR/CASTOR1/IRS1/SLC25A33/SH2B2/MZB1/PRKCZ	9
BP	GO:0120036	plasma membrane bounded cell projection organization	26/487	344/5965	0.693522	0.980562	0.979349	ROCK1/LPAR3/EFNA1/DPYSL2/NFIB/LHX2/VAX1/SLC9A3R1/THY1/TACSTD2/WASF2/PTPDC1/ETV1/CHRNB2/MAP4/GLI2/SNX10/SEMA6A/NUMB/EPHA2/BHLHB9/B3GNT2/PRKCZ/TMEM107/LINGO4/GAP43	26
BP	GO:0032635	interleukin-6 production	3/487	43/5965	0.693932	0.980562	0.979349	TLR2/IL18/GBA	3
BP	GO:0097479	synaptic vesicle localization	3/487	43/5965	0.693932	0.980562	0.979349	SV2A/SYN1/CHRNB2	3
BP	GO:1905037	autophagosome organization	3/487	43/5965	0.693932	0.980562	0.979349	GBA/ATG13/PIP4K2A	3
BP	GO:0030198	extracellular matrix organization	4/487	57/5965	0.695483	0.980562	0.979349	AEBP1/CYR61/FBLN5/HAPLN2	4
BP	GO:0030522	intracellular receptor signaling pathway	4/487	57/5965	0.695483	0.980562	0.979349	PARK7/OTULIN/ZNF366/PTF1A	4
BP	GO:0031348	negative regulation of defense response	4/487	57/5965	0.695483	0.980562	0.979349	NR1H3/CNOT7/DUSP10/OTULIN	4
BP	GO:0043588	skin development	4/487	57/5965	0.695483	0.980562	0.979349	ROCK1/ACVR1B/LHX2/EPHA2	4
BP	GO:0002455	humoral immune response mediated by circulating immunoglobulin	1/487	14/5965	0.69691	0.980562	0.979349	C3	1
BP	GO:0002639	positive regulation of immunoglobulin production	1/487	14/5965	0.69691	0.980562	0.979349	MZB1	1
BP	GO:0002755	MyD88-dependent toll-like receptor signaling pathway	1/487	14/5965	0.69691	0.980562	0.979349	TLR2	1
BP	GO:0006024	glycosaminoglycan biosynthetic process	1/487	14/5965	0.69691	0.980562	0.979349	CHST3	1
BP	GO:0006893	Golgi to plasma membrane transport	1/487	14/5965	0.69691	0.980562	0.979349	RAB26	1
BP	GO:0006900	vesicle budding from membrane	1/487	14/5965	0.69691	0.980562	0.979349	TMED9	1
BP	GO:0009948	anterior/posterior axis specification	1/487	14/5965	0.69691	0.980562	0.979349	FZD5	1
BP	GO:0019226	transmission of nerve impulse	1/487	14/5965	0.69691	0.980562	0.979349	GBA	1
BP	GO:0030513	positive regulation of BMP signaling pathway	1/487	14/5965	0.69691	0.980562	0.979349	CYR61	1
BP	GO:0031644	regulation of neurological system process	1/487	14/5965	0.69691	0.980562	0.979349	GBA	1
BP	GO:0032008	positive regulation of TOR signaling	1/487	14/5965	0.69691	0.980562	0.979349	MLST8	1
BP	GO:0032350	regulation of hormone metabolic process	1/487	14/5965	0.69691	0.980562	0.979349	PRL	1
BP	GO:0032743	positive regulation of interleukin-2 production	1/487	14/5965	0.69691	0.980562	0.979349	BTNL2	1
BP	GO:0033028	myeloid cell apoptotic process	1/487	14/5965	0.69691	0.980562	0.979349	EPO	1
BP	GO:0035315	hair cell differentiation	1/487	14/5965	0.69691	0.980562	0.979349	SLC9A3R1	1
BP	GO:0038066	p38MAPK cascade	1/487	14/5965	0.69691	0.980562	0.979349	DUSP10	1
BP	GO:0040019	positive regulation of embryonic development	1/487	14/5965	0.69691	0.980562	0.979349	DMRT2	1
BP	GO:0043403	skeletal muscle tissue regeneration	1/487	14/5965	0.69691	0.980562	0.979349	PPARD	1
BP	GO:0046189	phenol-containing compound biosynthetic process	1/487	14/5965	0.69691	0.980562	0.979349	PARK7	1
BP	GO:0046326	positive regulation of glucose import	1/487	14/5965	0.69691	0.980562	0.979349	RLN2	1
BP	GO:0046847	filopodium assembly	1/487	14/5965	0.69691	0.980562	0.979349	GAP43	1
BP	GO:0048665	neuron fate specification	1/487	14/5965	0.69691	0.980562	0.979349	GLI2	1
BP	GO:0051568	histone H3-K4 methylation	1/487	14/5965	0.69691	0.980562	0.979349	CTCFL	1
BP	GO:0060291	long-term synaptic potentiation	1/487	14/5965	0.69691	0.980562	0.979349	PAIP2	1
BP	GO:0060571	morphogenesis of an epithelial fold	1/487	14/5965	0.69691	0.980562	0.979349	GLI2	1
BP	GO:0060986	endocrine hormone secretion	1/487	14/5965	0.69691	0.980562	0.979349	NKX3-1	1
BP	GO:0071242	cellular response to ammonium ion	1/487	14/5965	0.69691	0.980562	0.979349	CHRNB2	1
BP	GO:0071470	cellular response to osmotic stress	1/487	14/5965	0.69691	0.980562	0.979349	EPO	1
BP	GO:0071825	protein-lipid complex subunit organization	1/487	14/5965	0.69691	0.980562	0.979349	PLAGL2	1
BP	GO:0071827	plasma lipoprotein particle organization	1/487	14/5965	0.69691	0.980562	0.979349	PLAGL2	1
BP	GO:0072599	establishment of protein localization to endoplasmic reticulum	1/487	14/5965	0.69691	0.980562	0.979349	PMM1	1
BP	GO:0086009	membrane repolarization	1/487	14/5965	0.69691	0.980562	0.979349	CACNA1D	1
BP	GO:0090303	positive regulation of wound healing	1/487	14/5965	0.69691	0.980562	0.979349	PPARD	1
BP	GO:1901976	regulation of cell cycle checkpoint	1/487	14/5965	0.69691	0.980562	0.979349	CCNB1	1
BP	GO:1903307	positive regulation of regulated secretory pathway	1/487	14/5965	0.69691	0.980562	0.979349	AP1G1	1
BP	GO:1903428	positive regulation of reactive oxygen species biosynthetic process	1/487	14/5965	0.69691	0.980562	0.979349	PARK7	1
BP	GO:2000352	negative regulation of endothelial cell apoptotic process	1/487	14/5965	0.69691	0.980562	0.979349	ANGPTL4	1
BP	GO:0030029	actin filament-based process	16/487	216/5965	0.697264	0.980562	0.979349	ACTR3/ROCK1/RHOF/SHC1/SLC9A3R1/TACSTD2/CACNA1D/WASF2/EPB41/SH2B2/ALKBH4/TRIP10/PARVG/NF2/EHD2/MLST8	16
BP	GO:0070848	response to growth factor	13/487	177/5965	0.697443	0.980562	0.979349	VEGFA/ROCK1/PMEPA1/CYR61/HJV/SHC1/CCBE1/GREM2/EPHA2/MEN1/HHIP/BMPER/SPRY1	13
BP	GO:0001938	positive regulation of endothelial cell proliferation	2/487	29/5965	0.698033	0.980562	0.979349	PRL/VEGFA	2
BP	GO:0001959	regulation of cytokine-mediated signaling pathway	2/487	29/5965	0.698033	0.980562	0.979349	CNOT7/OTULIN	2
BP	GO:0010595	positive regulation of endothelial cell migration	2/487	29/5965	0.698033	0.980562	0.979349	VEGFA/CCBE1	2
BP	GO:0019359	nicotinamide nucleotide biosynthetic process	2/487	29/5965	0.698033	0.980562	0.979349	KMO/HKDC1	2
BP	GO:0019363	pyridine nucleotide biosynthetic process	2/487	29/5965	0.698033	0.980562	0.979349	KMO/HKDC1	2
BP	GO:0022406	membrane docking	2/487	29/5965	0.698033	0.980562	0.979349	ROCK1/PDZD8	2
BP	GO:0030500	regulation of bone mineralization	2/487	29/5965	0.698033	0.980562	0.979349	SRGN/ANKH	2
BP	GO:0031398	positive regulation of protein ubiquitination	2/487	29/5965	0.698033	0.980562	0.979349	CDC20/BCL10	2
BP	GO:0034767	positive regulation of ion transmembrane transport	2/487	29/5965	0.698033	0.980562	0.979349	PARK7/THY1	2
BP	GO:0042542	response to hydrogen peroxide	2/487	29/5965	0.698033	0.980562	0.979349	PARK7/PSAP	2
BP	GO:0007507	heart development	11/487	151/5965	0.699005	0.980562	0.979349	POFUT1/ID2/ADAM15/CYR61/SOX17/SHC1/ZFPM2/SALL1/GLI2/TBX20/NKX3-1	11
BP	GO:2000147	positive regulation of cell motility	11/487	151/5965	0.699005	0.980562	0.979349	PLET1/VEGFA/CXCL14/ACVR1B/CYR61/THY1/CCBE1/TNFSF14/SEMA6A/NUMB/TRIP6	11
BP	GO:0008544	epidermis development	5/487	71/5965	0.699269	0.980562	0.979349	ROCK1/ACVR1B/LHX2/SLC9A3R1/EPHA2	5
BP	GO:0051924	regulation of calcium ion transport	5/487	71/5965	0.699269	0.980562	0.979349	EPO/SLC30A1/THY1/CACNA1D/HOXA3	5
BP	GO:0071216	cellular response to biotic stimulus	5/487	71/5965	0.699269	0.980562	0.979349	TLR2/IL18/NR1H3/AKAP8/FZD5	5
BP	GO:0120035	regulation of plasma membrane bounded cell projection organization	10/487	138/5965	0.70045	0.980562	0.979349	LPAR3/EFNA1/DPYSL2/THY1/TACSTD2/WASF2/CHRNB2/EPHA2/BHLHB9/GAP43	10
BP	GO:0022411	cellular component disassembly	9/487	125/5965	0.702506	0.980562	0.979349	ADRB2/GBA/BNIP3L/ATG13/NCKAP5L/AKAP8L/GRWD1/CALCOCO2/FOXL2	9
BP	GO:0045862	positive regulation of proteolysis	6/487	85/5965	0.704061	0.980562	0.979349	GBA/BCL10/CYR61/PLGRKT/CCBE1/FOXL2	6
BP	GO:0001894	tissue homeostasis	4/487	58/5965	0.708608	0.980562	0.979349	HOMER2/PROM1/SNX10/FH	4
[truncated: 1,752 more rows]

## Sheet: KEGG analysis of DELs
Supplementary Table S5 KEGG pathway analysis of nearest target genes of DELs
#Term	Database	ID	Input number	Background number	P-Value	Corrected P-Value	Input	Hyperlink
Metabolic pathways	KEGG PATHWAY	ssc01100	112	1388	6.60975e-08	2.00275e-05	CD38|GSS|PCK1|TM7SF2|TUSC3|AGXT2|PI4K2B|PMM2|APIP|PMM1|NDUFAB1|CERS4|EARS2|B3GNT2|HKDC1|PIK3CB|PFKL|MTMR7|NNT|MTMR3|PYGM|ENTPD5|ENTPD4|ETNK1|B3GALT2|EXTL1|XYLT1|SHMT1|NTPCR|FDPS|ADCY1|PTGES2|DHODH|HYAL4|BST1|PNPO|GBA|PIGB|PDHX|GLDC|PNPLA3|PTS|PDE5A|GCK|PGM2|BLVRA|ACO2|SPAM1|PAFAH2|AZIN2|HMOX2|ELOVL1|CRLS1|ECHDC1|SEPSECS|ALAD|ACP2|KMO|ME3|FH|CTH|ADPRM|PKLR|CTPS1|OXSM|B4GALT7|SACM1L|BCO1|HMGCS1|CA5…	http://www.genome.jp/kegg-bin/show_pathway?ssc01100/ssc:100312976%09red/ssc:100312979%09red/ssc:100526144%09red/ssc:100152660%09red/ssc:100737254%09red/ssc:100154506%09red/ssc:100517534%09red/ssc:100517478%09red/ssc:397634%09red/ssc:110256038%09red/ssc:100515289%09red/ssc:397148%09red/ssc:449572%09red/ssc:100192320%09red/ssc:100621788%09red/ssc:100519388%09red/ssc:100153866%09red/ssc:100514160%09…
Insulin signaling pathway	KEGG PATHWAY	ssc04910	19	135	6.09218e-05	0.00922966	PKLR|PCK1|SHC1|HKDC1|GCK|PPP1R3D|IRS1|PIK3CB|PTPRF|PRKAR2B|PRKCZ|ARAF|FLOT2|TRIP10|PDPK1|TSC2|PYGM|PHKG1|SH2B2	http://www.genome.jp/kegg-bin/show_pathway?ssc04910/ssc:100514142%09red/ssc:100518752%09red/ssc:733659%09red/ssc:397601%09red/ssc:100521277%09red/ssc:100144531%09red/ssc:110262251%09red/ssc:100153520%09red/ssc:100622559%09red/ssc:100505408%09red/ssc:100156321%09red/ssc:100521997%09red/ssc:100533200%09red/ssc:100519708%09red/ssc:100512686%09red/ssc:100738344%09red/ssc:100520177%09red/ssc:100192445…
Carbon metabolism	KEGG PATHWAY	ssc01200	16	112	0.000194059	0.0195999	PKLR|ACO2|ME3|PSPH|HKDC1|ACSS2|GCK|ALDH6A1|ESD|PGP|GLDC|FH|HAO1|ALDOB|PFKL|SHMT1	http://www.genome.jp/kegg-bin/show_pathway?ssc01200/ssc:100514142%09red/ssc:100627128%09red/ssc:100515523%09red/ssc:100153866%09red/ssc:100738344%09red/ssc:100153520%09red/ssc:397181%09red/ssc:100316854%09red/ssc:100155425%09red/ssc:100520040%09red/ssc:397127%09red/ssc:100627803%09red/ssc:100739035%09red/ssc:100153301%09red/ssc:396999%09red/ssc:100621757%09red
Human T-cell leukemia virus 1 infection	KEGG PATHWAY	ssc05166	23	220	0.000610289	0.0376192	TGFB2|SLA-DQB1|SLA-DRB1|ATM|XIAP|SLC25A31|IL1R2|IL1R1|SPI1|PIK3CB|TLN2|MSX2|BUB3|SLC25A6|SLA-DRA|EP300|ANAPC4|FDPS|ADCY1|CDC26|CDC20|ELK4|LCK	http://www.genome.jp/kegg-bin/show_pathway?ssc05166/ssc:100622559%09red/ssc:100153386%09red/ssc:100624934%09red/ssc:100156226%09red/ssc:100135040%09red/ssc:100518619%09red/ssc:100156053%09red/ssc:397379%09red/ssc:100621961%09red/ssc:100233188%09red/ssc:100626904%09red/ssc:100037300%09red/ssc:100156660%09red/ssc:100626141%09red/ssc:414912%09red/ssc:397084%09red/ssc:100037921%09red/ssc:403155%09red…
Herpes simplex virus 1 infection	KEGG PATHWAY	ssc05168	31	338	0.000620779	0.0376192	SLA-DQB1|TNFSF14|SLA-DRB1|IKBKE|TSC2|SRSF4|ZNF891|SRSF1|ZNF41|PIK3CB|ZNF570|JAK2|PML|ZNF200|ZNF140|ZNF189|ZNF169|ZNF84|C3|SLA-DRA|ZNF383|ZNF300|SRPK1|HCFC2|ZNF527|EIF2AK1|ZNF713|TLR2|ZNF792|CFP|ZNF584	http://www.genome.jp/kegg-bin/show_pathway?ssc05168/ssc:100622559%09red/ssc:100153386%09red/ssc:100505408%09red/ssc:100521127%09red/ssc:100135040%09red/ssc:100155422%09red/ssc:100620909%09red/ssc:106510535%09red/ssc:100519508%09red/ssc:397201%09red/ssc:102158403%09red/ssc:100739461%09red/ssc:110257781%09red/ssc:396623%09red/ssc:102165184%09red/ssc:100519782%09red/ssc:100514518%09red/ssc:100157336…
Mismatch repair	KEGG PATHWAY	ssc03430	6	21	0.00103926	0.0481265	MSH3|RPA1|MLH1|POLD2|LIG1|PMS2	http://www.genome.jp/kegg-bin/show_pathway?ssc03430/ssc:100337665%09red/ssc:100512158%09red/ssc:100514342%09red/ssc:100514809%09red/ssc:100520434%09red/ssc:100525428%09red
Glyoxylate and dicarboxylate metabolism	KEGG PATHWAY	ssc00630	7	30	0.00111183	0.0481265	ACSS2|GLDC|PGP|HYI|HAO1|ACO2|SHMT1	http://www.genome.jp/kegg-bin/show_pathway?ssc00630/ssc:397181%09red/ssc:100153866%09red/ssc:100155425%09red/ssc:100627803%09red/ssc:100739035%09red/ssc:100517478%09red/ssc:396999%09red
Leishmaniasis	KEGG PATHWAY	ssc05140	10	66	0.00200767	0.0760406	MARCKSL1|NCF1|SLA-DQB1|SLA-DRB1|TGFB2|TLR2|JAK2|SLA-DRA|FCGR1A|C3	http://www.genome.jp/kegg-bin/show_pathway?ssc05140/ssc:397201%09red/ssc:100153386%09red/ssc:100628001%09red/ssc:397084%09red/ssc:100037921%09red/ssc:613130%09red/ssc:396623%09red/ssc:397072%09red/ssc:100135040%09red/ssc:100134857%09red
TGF-beta signaling pathway	KEGG PATHWAY	ssc04350	12	92	0.00235862	0.0794068	GREM2|TGFB2|ACVR1|ACVR1B|ID2|THSD4|ZFYVE16|ROCK1|BMPR1A|BMPR1B|EP300|TGIF2	http://www.genome.jp/kegg-bin/show_pathway?ssc04350/ssc:100152307%09red/ssc:100524417%09red/ssc:396691%09red/ssc:100511806%09red/ssc:397084%09red/ssc:100156226%09red/ssc:100152462%09red/ssc:110257437%09red/ssc:100169652%09red/ssc:654298%09red/ssc:100521329%09red/ssc:397447%09red
Cell cycle	KEGG PATHWAY	ssc04110	14	121	0.00293938	0.0890631	HDAC1|YWHAZ|TGFB2|BUB3|PLK1|CDC26|ATM|CCNB1|CDC14A|CDC20|STAG2|CDK7|EP300|ANAPC4	http://www.genome.jp/kegg-bin/show_pathway?ssc04110/ssc:100525219%09red/ssc:100154944%09red/ssc:100621961%09red/ssc:397379%09red/ssc:780440%09red/ssc:100622482%09red/ssc:397084%09red/ssc:396953%09red/ssc:100156226%09red/ssc:100310797%09red/ssc:100518619%09red/ssc:100101922%09red/ssc:100156053%09red/ssc:397662%09red
Influenza A	KEGG PATHWAY	ssc05164	16	150	0.00323961	0.0892365	IL18|FDPS|SLA-DRB1|SLA-DQB1|PIK3CB|ADAR|SLC25A6|RAB11B|SLC25A31|SLA-DRA|IKBKE|PML|JAK2|EP300|CALCOCO2|IL33	http://www.genome.jp/kegg-bin/show_pathway?ssc05164/ssc:100518643%09red/ssc:397201%09red/ssc:100622559%09red/ssc:100153386%09red/ssc:397057%09red/ssc:100157336%09red/ssc:100513782%09red/ssc:100523089%09red/ssc:100037921%09red/ssc:100156226%09red/ssc:403155%09red/ssc:100135040%09red/ssc:100153932%09red/ssc:100523784%09red/ssc:100518564%09red/ssc:100519508%09red
Transcriptional misregulation in cancer	KEGG PATHWAY	ssc05202	17	170	0.00447895	0.113093	ETV1|HDAC1|SPI1|PROM1|FCGR1A|ATM|ID2|MEN1|HOXA11|HOXA10|FEV|PML|KLF3|AFF1|ELK4|DDB2|IL1R2	http://www.genome.jp/kegg-bin/show_pathway?ssc05202/ssc:100521236%09red/ssc:100628112%09red/ssc:100511336%09red/ssc:100157336%09red/ssc:414912%09red/ssc:100622482%09red/ssc:100523533%09red/ssc:100513197%09red/ssc:110257031%09red/ssc:100620451%09red/ssc:100174960%09red/ssc:613130%09red/ssc:100513560%09red/ssc:654298%09red/ssc:100101922%09red/ssc:100626141%09red/ssc:100739621%09red
Fc gamma R-mediated phagocytosis	KEGG PATHWAY	ssc04666	11	89	0.00508462	0.11369	MARCKSL1|SPHK2|NCF1|WASF2|VAV1|PIK3CB|LIMK2|PLCG1|PTPRC|FCGR1A|SCIN	http://www.genome.jp/kegg-bin/show_pathway?ssc04666/ssc:100622559%09red/ssc:100519821%09red/ssc:100156359%09red/ssc:100738292%09red/ssc:100512981%09red/ssc:613130%09red/ssc:100522631%09red/ssc:100512789%09red/ssc:100152497%09red/ssc:100628001%09red/ssc:100134857%09red
FoxO signaling pathway	KEGG PATHWAY	ssc04068	14	130	0.005253	0.11369	CCNB1|TGFB2|EP300|PLK1|PIK3CB|ATM|EGFR|IRS1|USP7|PCK1|ARAF|PDPK1|HOMER2|PLK4	http://www.genome.jp/kegg-bin/show_pathway?ssc04068/ssc:100156419%09red/ssc:100622559%09red/ssc:397601%09red/ssc:100190899%09red/ssc:100144531%09red/ssc:397070%09red/ssc:397084%09red/ssc:100512686%09red/ssc:396953%09red/ssc:100156226%09red/ssc:397662%09red/ssc:100101922%09red/ssc:100517044%09red/ssc:100192445%09red
Phospholipase D signaling pathway	KEGG PATHWAY	ssc04072	15	146	0.00585437	0.118258	SPHK2|F2|SHC1|PIK3CB|DGKQ|EGFR|PLCG1|AGPAT5|DGKI|DNM1|DNM3|LPAR3|CYTH2|TSC2|ADCY1	http://www.genome.jp/kegg-bin/show_pathway?ssc04072/ssc:100622559%09red/ssc:100156321%09red/ssc:397070%09red/ssc:100622701%09red/ssc:100624934%09red/ssc:100113360%09red/ssc:100738292%09red/ssc:100505408%09red/ssc:100233172%09red/ssc:100144442%09red/ssc:100521167%09red/ssc:100152497%09red/ssc:100240721%09red/ssc:100153921%09red/ssc:100622420%09red
Hippo signaling pathway	KEGG PATHWAY	ssc04390	15	150	0.00730349	0.13831	YWHAZ|STK3|FZD4|FZD5|LLGL1|ID2|PPP2R2A|TGFB2|GLI2|BMPR1A|BMPR1B|PRKCZ|WNT9B|LIMD1|NF2	http://www.genome.jp/kegg-bin/show_pathway?ssc04390/ssc:100520699%09red/ssc:100524741%09red/ssc:396691%09red/ssc:397090%09red/ssc:780440%09red/ssc:100520334%09red/ssc:110256128%09red/ssc:397084%09red/ssc:100738655%09red/ssc:100533200%09red/ssc:100169652%09red/ssc:100738579%09red/ssc:654298%09red/ssc:100520319%09red/ssc:100519058%09red
cGMP-PKG signaling pathway	KEGG PATHWAY	ssc04022	16	167	0.00822651	0.146625	CACNA1S|ADCY1|IRS1|ROCK1|CACNA1D|GTF2IRD1|SLC25A6|ADRB2|SLC25A31|OPRD1|TRPC6|MEF2D|EDNRA|GTF2I|PDE5A|MYL9	http://www.genome.jp/kegg-bin/show_pathway?ssc04022/ssc:397216%09red/ssc:100513345%09red/ssc:403155%09red/ssc:100624934%09red/ssc:100271728%09red/ssc:100510956%09red/ssc:397447%09red/ssc:100157760%09red/ssc:397357%09red/ssc:100518564%09red/ssc:100622149%09red/ssc:100511102%09red/ssc:100512686%09red/ssc:397616%09red/ssc:397457%09red/ssc:100156714%09red
Type II diabetes mellitus	KEGG PATHWAY	ssc04930	7	47	0.00992261	0.15824	PKLR|HKDC1|GCK|CACNA1D|IRS1|PRKCZ|PIK3CB	http://www.genome.jp/kegg-bin/show_pathway?ssc04930/ssc:100514142%09red/ssc:100738344%09red/ssc:100153520%09red/ssc:100622559%09red/ssc:100512686%09red/ssc:100533200%09red/ssc:100511102%09red
Notch signaling pathway	KEGG PATHWAY	ssc04330	7	47	0.00992261	0.15824	DTX4|HDAC1|CIR1|DTX2|PSEN2|NUMB|EP300	http://www.genome.jp/kegg-bin/show_pathway?ssc04330/ssc:100517143%09red/ssc:100739198%09red/ssc:780410%09red/ssc:100622482%09red/ssc:100522019%09red/ssc:100511415%09red/ssc:100156226%09red
Hematopoietic cell lineage	KEGG PATHWAY	ssc04640	10	88	0.0122624	0.1743	CD38|CD2|SLA-DQB1|SLA-DRB1|EPO|SLA-DRA|FCGR1A|MME|IL1R2|IL1R1	http://www.genome.jp/kegg-bin/show_pathway?ssc04640/ssc:100628112%09red/ssc:100511536%09red/ssc:100153386%09red/ssc:100626904%09red/ssc:100037921%09red/ssc:613130%09red/ssc:100135040%09red/ssc:397249%09red/ssc:100511702%09red/ssc:396662%09red
PPAR signaling pathway	KEGG PATHWAY	ssc03320	9	75	0.0126496	0.1743	HMGCS1|PCK1|PPARD|ANGPTL4|FABP2|ME3|SLC27A5|PDPK1|NR1H3	http://www.genome.jp/kegg-bin/show_pathway?ssc03320/ssc:102158419%09red/ssc:100520040%09red/ssc:100144531%09red/ssc:397628%09red/ssc:595106%09red/ssc:397297%09red/ssc:100524223%09red/ssc:100192445%09red/ssc:397553%09red
Glycolysis / Gluconeogenesis	KEGG PATHWAY	ssc00010	8	62	0.0126555	0.1743	PKLR|PCK1|HKDC1|ACSS2|GCK|PGM2|PFKL|ALDOB	http://www.genome.jp/kegg-bin/show_pathway?ssc00010/ssc:100514142%09red/ssc:100515523%09red/ssc:100153866%09red/ssc:100144531%09red/ssc:100738344%09red/ssc:100153520%09red/ssc:100522261%09red/ssc:100621757%09red
Cytokine-cytokine receptor interaction	KEGG PATHWAY	ssc04060	21	259	0.0148635	0.17909	IL18|LIF|ACVR1|IL17B|BMPR1A|CCL28|MPL|ACVR1B|TGFB2|CXCL14|EPO|TNFRSF17|BMPR1B|TNFSF8|OSM|IL33|PRL|TNFSF14|IL1R2|IL1R1|TNFRSF9	http://www.genome.jp/kegg-bin/show_pathway?ssc04060/ssc:100518643%09red/ssc:574055%09red/ssc:100152307%09red/ssc:397057%09red/ssc:399503%09red/ssc:100626347%09red/ssc:100152038%09red/ssc:100517087%09red/ssc:100626904%09red/ssc:554303%09red/ssc:102162772%09red/ssc:100519468%09red/ssc:396691%09red/ssc:100628112%09red/ssc:100169652%09red/ssc:397084%09red/ssc:494467%09red/ssc:396965%09red/ssc:397249%…
Calcium signaling pathway	KEGG PATHWAY	ssc04020	17	196	0.0154293	0.17909	CD38|ORAI2|CACNA1S|ADCY1|SPHK2|EGFR|CACNA1D|PLCG1|SLC25A6|HTR4|HTR2A|SLC25A31|GRIN2D|EDNRA|ADRB2|CYSLTR2|PHKG1	http://www.genome.jp/kegg-bin/show_pathway?ssc04020/ssc:100521797%09red/ssc:397548%09red/ssc:100738292%09red/ssc:397070%09red/ssc:100521440%09red/ssc:100622149%09red/ssc:100624934%09red/ssc:397432%09red/ssc:397431%09red/ssc:100511702%09red/ssc:397357%09red/ssc:397457%09red/ssc:397243%09red/ssc:100511102%09red/ssc:100152497%09red/ssc:100518564%09red/ssc:403155%09red
Signaling pathways regulating pluripotency of stem cells	KEGG PATHWAY	ssc04550	13	135	0.0156091	0.17909	LIF|ACVR1|FZD5|ACVR1B|JARID2|PIK3CB|ID2|BMPR1A|BMPR1B|JAK2|WNT9B|DLX5|FZD4	http://www.genome.jp/kegg-bin/show_pathway?ssc04550/ssc:397201%09red/ssc:100622559%09red/ssc:100152307%09red/ssc:399503%09red/ssc:396691%09red/ssc:100524569%09red/ssc:100169652%09red/ssc:100738655%09red/ssc:100152462%09red/ssc:100286863%09red/ssc:654298%09red/ssc:100520319%09red/ssc:100519058%09red
Homologous recombination	KEGG PATHWAY	ssc03440	6	40	0.0160285	0.17909	RBBP8|PALB2|ATM|RPA1|POLD2|TOP3A	http://www.genome.jp/kegg-bin/show_pathway?ssc03440/ssc:100523630%09red/ssc:110256129%09red/ssc:100621518%09red/ssc:100514809%09red/ssc:100101922%09red/ssc:100525428%09red
AMPK signaling pathway	KEGG PATHWAY	ssc04152	12	121	0.0162499	0.17909	EEF2K|PCK1|TBC1D1|PIK3CB|PPP2R2A|IRS1|PFKL|RAB11B|PDPK1|TSC2|CFTR|PPP2R5B	http://www.genome.jp/kegg-bin/show_pathway?ssc04152/ssc:100512686%09red/ssc:100622559%09red/ssc:100523723%09red/ssc:100524447%09red/ssc:100513782%09red/ssc:100505408%09red/ssc:100144531%09red/ssc:403154%09red/ssc:397090%09red/ssc:100516242%09red/ssc:100192445%09red/ssc:100621757%09red
Axon guidance	KEGG PATHWAY	ssc04360	16	182	0.0165496	0.17909	BMPR1B|NTN3|DPYSL2|EPHB4|LIMK2|ENAH|EFNA4|ROCK1|EFNA1|EPHA2|PLCG1|PRKCZ|TRPC6|MYL9|PIK3CB|SEMA6A	http://www.genome.jp/kegg-bin/show_pathway?ssc04360/ssc:100154710%09red/ssc:100622906%09red/ssc:100517028%09red/ssc:100522008%09red/ssc:100271728%09red/ssc:100156359%09red/ssc:100151886%09red/ssc:100622559%09red/ssc:100522873%09red/ssc:100144501%09red/ssc:396691%09red/ssc:100533200%09red/ssc:100157760%09red/ssc:100152497%09red/ssc:397447%09red/ssc:100525245%09red
HIF-1 signaling pathway	KEGG PATHWAY	ssc04066	11	108	0.0177128	0.185069	EP300|TIMP1|HKDC1|PIK3CB|EGFR|EPO|PLCG1|PFKL|VEGFA|ELOB|ALDOB	http://www.genome.jp/kegg-bin/show_pathway?ssc04066/ssc:100622559%09red/ssc:100515523%09red/ssc:397157%09red/ssc:100153520%09red/ssc:100156226%09red/ssc:397070%09red/ssc:396862%09red/ssc:100519651%09red/ssc:100152497%09red/ssc:397249%09red/ssc:100621757%09red
Insulin resistance	KEGG PATHWAY	ssc04931	11	109	0.0187404	0.189278	PPP1R3D|PCK1|PTPRF|PIK3CB|IRS1|PRKCQ|PRKCZ|SLC27A5|PDPK1|PYGM|NR1H3	http://www.genome.jp/kegg-bin/show_pathway?ssc04931/ssc:100622559%09red/ssc:733659%09red/ssc:102158419%09red/ssc:100521997%09red/ssc:100144531%09red/ssc:100512686%09red/ssc:100533200%09red/ssc:100621326%09red/ssc:100521277%09red/ssc:100192445%09red/ssc:397553%09red
Wnt signaling pathway	KEGG PATHWAY	ssc04310	14	155	0.0197572	0.19311	RSPO3|PRICKLE2|FZD4|CSNK1A1|INVS|DKK2|SOX17|FZD5|PPARD|WIF1|SERPINF1|WNT9B|EP300|TBL1XR1	http://www.genome.jp/kegg-bin/show_pathway?ssc04310/ssc:100522831%09red/ssc:100154087%09red/ssc:100520319%09red/ssc:780402%09red/ssc:100520050%09red/ssc:100156226%09red/ssc:100512657%09red/ssc:100738655%09red/ssc:100155489%09red/ssc:100514516%09red/ssc:397297%09red/ssc:100519672%09red/ssc:100155208%09red/ssc:100519058%09red
Fructose and mannose metabolism	KEGG PATHWAY	ssc00051	5	32	0.023542	0.222914	PMM2|PMM1|ALDOB|PFKL|HKDC1	http://www.genome.jp/kegg-bin/show_pathway?ssc00051/ssc:100151790%09red/ssc:100153520%09red/ssc:100737254%09red/ssc:100515523%09red/ssc:100621757%09red
Inositol phosphate metabolism	KEGG PATHWAY	ssc00562	8	72	0.0264111	0.242502	PIP4K2A|PIK3CB|ALDH6A1|PLCG1|PI4K2B|SACM1L|MTMR7|MTMR3	http://www.genome.jp/kegg-bin/show_pathway?ssc00562/ssc:100622559%09red/ssc:100152497%09red/ssc:100157292%09red/ssc:100520446%09red/ssc:100623115%09red/ssc:100153301%09red/ssc:100621788%09red/ssc:100516469%09red
Rap1 signaling pathway	KEGG PATHWAY	ssc04015	17	211	0.0277701	0.244831	RASGRP2|AFDN|ADCY1|VAV1|TLN2|ENAH|EFNA4|RASSF5|EPHA2|EFNA1|PLCG1|PRKCZ|VEGFA|DOCK4|LPAR3|EGFR|PIK3CB	http://www.genome.jp/kegg-bin/show_pathway?ssc04015/ssc:100154710%09red/ssc:100521638%09red/ssc:397070%09red/ssc:100514741%09red/ssc:100519821%09red/ssc:397157%09red/ssc:100624934%09red/ssc:100113360%09red/ssc:100522873%09red/ssc:100156660%09red/ssc:100144501%09red/ssc:100626093%09red/ssc:100520706%09red/ssc:100533200%09red/ssc:100622559%09red/ssc:100152497%09red/ssc:100525245%09red
cAMP signaling pathway	KEGG PATHWAY	ssc04024	17	212	0.0287981	0.244831	CACNA1S|ADCY1|VAV1|PIK3CB|AFDN|CACNA1D|ROCK1|MYL9|ADRB2|GLI3|HTR4|GRIN2D|EDNRA|GHSR|EP300|CFTR|HHIP	http://www.genome.jp/kegg-bin/show_pathway?ssc04024/ssc:397357%09red/ssc:100622559%09red/ssc:100516888%09red/ssc:100514741%09red/ssc:100519821%09red/ssc:397372%09red/ssc:100624934%09red/ssc:100521797%09red/ssc:397431%09red/ssc:100156226%09red/ssc:403154%09red/ssc:100157760%09red/ssc:100622149%09red/ssc:100511102%09red/ssc:100525059%09red/ssc:397447%09red/ssc:397457%09red
Pathways in cancer	KEGG PATHWAY	ssc05200	34	506	0.0290888	0.244831	RASGRP2|HDAC1|TGFB2|MSH3|RASSF5|HSP90B1|ROCK1|EPO|XIAP|ARAF|FH|EDNRA|SPI1|FZD4|FZD5|PIK3CB|MLH1|GLI2|GLI3|JAK2|ELOB|PML|EGFR|DDB2|PPARD|VEGFA|EP300|F2|ADCY1|PLCG1|WNT9B|NKX3-1|LPAR3|HHIP	http://www.genome.jp/kegg-bin/show_pathway?ssc05200/ssc:100521638%09red/ssc:100519651%09red/ssc:100624934%09red/ssc:100520334%09red/ssc:397191%09red/ssc:100156226%09red/ssc:100738625%09red/ssc:100144442%09red/ssc:100520319%09red/ssc:100519058%09red/ssc:397201%09red/ssc:100622482%09red/ssc:100113360%09red/ssc:100037300%09red/ssc:397249%09red/ssc:397457%09red/ssc:100627128%09red/ssc:100512158%09red…
Tight junction	KEGG PATHWAY	ssc04530	14	166	0.0317347	0.24648	TUBAL3|MYH7B|LLGL1|CACNA1D|SLC9A3R1|AFDN|EPB41L4B|ROCK1|PPP2R2A|PRKCZ|NF2|ACTR3|CFTR|MYL9	http://www.genome.jp/kegg-bin/show_pathway?ssc04530/ssc:100233201%09red/ssc:100510946%09red/ssc:110256128%09red/ssc:396738%09red/ssc:397090%09red/ssc:100514741%09red/ssc:100520699%09red/ssc:100157870%09red/ssc:403154%09red/ssc:100157760%09red/ssc:100511102%09red/ssc:100533200%09red/ssc:397447%09red/ssc:100623355%09red
Proteoglycans in cancer	KEGG PATHWAY	ssc05205	16	200	0.0337563	0.24648	TGFB2|DROSHA|VEGFA|FZD5|VAV1|PIK3CB|EGFR|IHH|ROCK1|TLR2|PLCG1|ARAF|WNT9B|NUDT16L1|PDPK1|FZD4	http://www.genome.jp/kegg-bin/show_pathway?ssc05205/ssc:100622559%09red/ssc:100520319%09red/ssc:397601%09red/ssc:397157%09red/ssc:100519821%09red/ssc:397174%09red/ssc:397070%09red/ssc:397084%09red/ssc:100519058%09red/ssc:100738655%09red/ssc:100524961%09red/ssc:396623%09red/ssc:100511443%09red/ssc:100152497%09red/ssc:397447%09red/ssc:100192445%09red
Glycosaminoglycan biosynthesis - heparan sulfate / heparin	KEGG PATHWAY	ssc00534	4	24	0.0346173	0.24648	EXTL1|HS6ST3|B4GALT7|XYLT1	http://www.genome.jp/kegg-bin/show_pathway?ssc00534/ssc:100514160%09red/ssc:100620744%09red/ssc:100623848%09red/ssc:100316855%09red
Fanconi anemia pathway	KEGG PATHWAY	ssc03460	6	49	0.0354778	0.24648	PALB2|RPA1|MLH1|FANCA|PMS2|TOP3A	http://www.genome.jp/kegg-bin/show_pathway?ssc03460/ssc:100523630%09red/ssc:100621453%09red/ssc:110256129%09red/ssc:100337665%09red/ssc:100514342%09red/ssc:100525428%09red
Neomycin, kanamycin and gentamicin biosynthesis	KEGG PATHWAY	ssc00524	2	5	0.0360981	0.24648	HKDC1|GCK	http://www.genome.jp/kegg-bin/show_pathway?ssc00524/ssc:100514142%09red/ssc:100153520%09red
Basal cell carcinoma	KEGG PATHWAY	ssc05217	7	63	0.0365495	0.24648	FZD4|FZD5|GLI2|GLI3|WNT9B|DDB2|HHIP	http://www.genome.jp/kegg-bin/show_pathway?ssc05217/ssc:100525059%09red/ssc:100520334%09red/ssc:100513197%09red/ssc:100738655%09red/ssc:100520319%09red/ssc:100519058%09red/ssc:100516888%09red
Cellular senescence	KEGG PATHWAY	ssc04218	13	154	0.0372969	0.24648	CCNB1|TGFB2|CAPN1|CACNA1D|PIK3CB|ATM|RASSF5|SLC25A6|HIPK2|SLC25A31|RAD1|TSC2|LIN52	http://www.genome.jp/kegg-bin/show_pathway?ssc04218/ssc:100521638%09red/ssc:100513318%09red/ssc:100157325%09red/ssc:100627515%09red/ssc:397084%09red/ssc:100505408%09red/ssc:397027%09red/ssc:403155%09red/ssc:100622559%09red/ssc:100511102%09red/ssc:100101922%09red/ssc:397662%09red/ssc:100518564%09red
Pyruvate metabolism	KEGG PATHWAY	ssc00620	5	37	0.0383333	0.24648	FH|ACSS2|PCK1|ME3|PKLR	http://www.genome.jp/kegg-bin/show_pathway?ssc00620/ssc:100153866%09red/ssc:100144531%09red/ssc:100738344%09red/ssc:100627128%09red/ssc:100520040%09red
EGFR tyrosine kinase inhibitor resistance	KEGG PATHWAY	ssc01521	8	78	0.0384053	0.24648	SHC1|PIK3CB|EGFR|ARAF|PLCG1|JAK2|VEGFA|GAS6	http://www.genome.jp/kegg-bin/show_pathway?ssc01521/ssc:397201%09red/ssc:100622559%09red/ssc:100156321%09red/ssc:397601%09red/ssc:397157%09red/ssc:397070%09red/ssc:100519331%09red/ssc:100152497%09red
Glycosylphosphatidylinositol (GPI)-anchor biosynthesis	KEGG PATHWAY	ssc00563	4	25	0.0387812	0.24648	PIGB|PIGC|PIGK|PIGW	http://www.genome.jp/kegg-bin/show_pathway?ssc00563/ssc:110256038%09red/ssc:100312979%09red/ssc:606750%09red/ssc:100515767%09red
PD-L1 expression and PD-1 checkpoint pathway in cancer	KEGG PATHWAY	ssc05235	9	93	0.0390297	0.24648	CD274|PIK3CB|EGFR|TLR2|PRKCQ|PLCG1|JAK2|BATF2|LCK	http://www.genome.jp/kegg-bin/show_pathway?ssc05235/ssc:397201%09red/ssc:100622559%09red/ssc:397070%09red/ssc:100233188%09red/ssc:574058%09red/ssc:100515875%09red/ssc:396623%09red/ssc:100621326%09red/ssc:100152497%09red
Non-small cell lung cancer	KEGG PATHWAY	ssc05223	7	64	0.0390464	0.24648	EGFR|PIK3CB|RASSF5|PLCG1|ARAF|DDB2|PDPK1	http://www.genome.jp/kegg-bin/show_pathway?ssc05223/ssc:100521638%09red/ssc:397601%09red/ssc:397070%09red/ssc:100622559%09red/ssc:100513197%09red/ssc:100152497%09red/ssc:100192445%09red
Inflammatory bowel disease (IBD)	KEGG PATHWAY	ssc05321	7	65	0.0416523	0.252501	IL18|TGFB2|SLA-DQB1|SLA-DRB1|RORC|TLR2|SLA-DRA	http://www.genome.jp/kegg-bin/show_pathway?ssc05321/ssc:100622477%09red/ssc:100153386%09red/ssc:397057%09red/ssc:397084%09red/ssc:100037921%09red/ssc:396623%09red/ssc:100135040%09red
Leukocyte transendothelial migration	KEGG PATHWAY	ssc04670	10	110	0.04279	0.252501	NCF1|VAV1|PIK3CB|AFDN|RASSF5|ROCK1|PLCG1|RHOH|THY1|MYL9	http://www.genome.jp/kegg-bin/show_pathway?ssc04670/ssc:100521638%09red/ssc:100514741%09red/ssc:100271931%09red/ssc:100519821%09red/ssc:100513215%09red/ssc:100622559%09red/ssc:100157760%09red/ssc:100152497%09red/ssc:397447%09red/ssc:100134857%09red
Maturity onset diabetes of the young	KEGG PATHWAY	ssc04950	4	26	0.0432185	0.252501	HNF1B|PKLR|GCK|BHLHA15	http://www.genome.jp/kegg-bin/show_pathway?ssc04950/ssc:100626975%09red/ssc:397002%09red/ssc:100514142%09red/ssc:100738344%09red
Glycerophospholipid metabolism	KEGG PATHWAY	ssc00564	9	95	0.0433336	0.252501	LPIN1|DGKQ|AGPAT5|DGKI|ETNK1|CRLS1|ACHE|LPGAT1|ADPRM	http://www.genome.jp/kegg-bin/show_pathway?ssc00564/ssc:100519388%09red/ssc:100170845%09red/ssc:100622701%09red/ssc:100622761%09red/ssc:100153088%09red/ssc:100233172%09red/ssc:110260724%09red/ssc:100521167%09red/ssc:100621099%09red
Glycine, serine and threonine metabolism	KEGG PATHWAY	ssc00260	5	39	0.045536	0.259414	GLDC|AGXT2|CTH|SHMT1|PSPH	http://www.genome.jp/kegg-bin/show_pathway?ssc00260/ssc:733654%09red/ssc:397181%09red/ssc:100155425%09red/ssc:100316854%09red/ssc:100513890%09red
Hepatocellular carcinoma	KEGG PATHWAY	ssc05225	13	160	0.0472537	0.259414	TGFB2|SMARCC1|FZD4|CSNK1A1|ARID1B|PIK3CB|EGFR|PLCG1|FZD5|ARAF|WNT9B|DDB2|SHC1	http://www.genome.jp/kegg-bin/show_pathway?ssc05225/ssc:100622559%09red/ssc:100156321%09red/ssc:397601%09red/ssc:397070%09red/ssc:100514516%09red/ssc:100152904%09red/ssc:100513197%09red/ssc:397084%09red/ssc:100519058%09red/ssc:100738655%09red/ssc:100152497%09red/ssc:100520319%09red/ssc:100519869%09red
Autophagy - animal	KEGG PATHWAY	ssc04140	11	128	0.0476023	0.259414	ATG101|MTMR3|PIK3CB|IRS1|PRKCQ|ATG13|ATG2A|PDPK1|MLST8|TSC2|AMBRA1	http://www.genome.jp/kegg-bin/show_pathway?ssc04140/ssc:100738908%09red/ssc:100622559%09red/ssc:100519700%09red/ssc:100157292%09red/ssc:100505408%09red/ssc:100462717%09red/ssc:110260663%09red/ssc:100621326%09red/ssc:100516128%09red/ssc:100512686%09red/ssc:100192445%09red
Phosphatidylinositol signaling system	KEGG PATHWAY	ssc04070	9	97	0.0479446	0.259414	PIP4K2A|PIK3CB|DGKQ|PLCG1|DGKI|PI4K2B|SACM1L|MTMR7|MTMR3	http://www.genome.jp/kegg-bin/show_pathway?ssc04070/ssc:100622559%09red/ssc:100152497%09red/ssc:100157292%09red/ssc:100622701%09red/ssc:100520446%09red/ssc:100623115%09red/ssc:100521167%09red/ssc:100621788%09red/ssc:100516469%09red
Purine metabolism	KEGG PATHWAY	ssc00230	11	129	0.0496716	0.259887	NTPCR|PKLR|ENTPD5|ENTPD4|ADCY1|AK6|PGM2|GDA|AK5|PDE5A|ADPRM	http://www.genome.jp/kegg-bin/show_pathway?ssc00230/ssc:100519388%09red/ssc:100621043%09red/ssc:100624934%09red/ssc:100738344%09red/ssc:100155254%09red/ssc:733697%09red/ssc:100152811%09red/ssc:106504175%09red/ssc:100522261%09red/ssc:100154506%09red/ssc:397616%09red
Renal cell carcinoma	KEGG PATHWAY	ssc05211	7	68	0.0501355	0.259887	TGFB2|PIK3CB|VEGFA|ELOB|FH|ARAF|EP300	http://www.genome.jp/kegg-bin/show_pathway?ssc05211/ssc:100622559%09red/ssc:397601%09red/ssc:397157%09red/ssc:397084%09red/ssc:100156226%09red/ssc:100519651%09red/ssc:100627128%09red
Nitrogen metabolism	KEGG PATHWAY	ssc00910	3	16	0.0506051	0.259887	CA5A|CA7|CA4	http://www.genome.jp/kegg-bin/show_pathway?ssc00910/ssc:110260889%09red/ssc:100623621%09red/ssc:100511956%09red
Bile secretion	KEGG PATHWAY	ssc04976	7	69	0.0531885	0.268602	ABCG2|ADCY1|NCEH1|NR1H4|SLC27A5|CFTR|SULT2A1	http://www.genome.jp/kegg-bin/show_pathway?ssc04976/ssc:641359%09red/ssc:397073%09red/ssc:102158419%09red/ssc:100154209%09red/ssc:100624934%09red/ssc:100153960%09red/ssc:403154%09red
Cytosolic DNA-sensing pathway	KEGG PATHWAY	ssc04623	6	55	0.0544531	0.27048	IL18|ZBP1|ADAR|IL33|IKBKE|POLR3H	http://www.genome.jp/kegg-bin/show_pathway?ssc04623/ssc:100518643%09red/ssc:397057%09red/ssc:100144524%09red/ssc:100157033%09red/ssc:100523784%09red/ssc:100519508%09red
Biosynthesis of amino acids	KEGG PATHWAY	ssc01230	7	70	0.0563553	0.275414	PKLR|ALDOB|PSPH|PFKL|ACO2|CTH|SHMT1	http://www.genome.jp/kegg-bin/show_pathway?ssc01230/ssc:397181%09red/ssc:100515523%09red/ssc:733654%09red/ssc:100738344%09red/ssc:100316854%09red/ssc:396999%09red/ssc:100621757%09red
Sphingolipid signaling pathway	KEGG PATHWAY	ssc04071	10	117	0.0587053	0.27743	SPHK2|CERS4|PIK3CB|PPP2R2A|ROCK1|PRKCZ|PPP2R5B|PDPK1|SGPP1|OPRD1	http://www.genome.jp/kegg-bin/show_pathway?ssc04071/ssc:397216%09red/ssc:100622559%09red/ssc:100127167%09red/ssc:397090%09red/ssc:100738292%09red/ssc:100626032%09red/ssc:100533200%09red/ssc:397447%09red/ssc:100192445%09red/ssc:100516242%09red
Ubiquitin mediated proteolysis	KEGG PATHWAY	ssc04120	11	134	0.0609272	0.27743	UBE2Q1|UBE2M|CDC26|UBE2D2|CDC20|PML|XIAP|ELOB|DDB2|MGRN1|ANAPC4	http://www.genome.jp/kegg-bin/show_pathway?ssc04120/ssc:397379%09red/ssc:100049682%09red/ssc:100621961%09red/ssc:100621774%09red/ssc:100157336%09red/ssc:100513197%09red/ssc:100037300%09red/ssc:100156747%09red/ssc:100519651%09red/ssc:100518619%09red/ssc:396580%09red
Lysosome	KEGG PATHWAY	ssc04142	10	118	0.0612556	0.27743	MFSD8|ENTPD4|SLC11A2|ACP2|GBA|GNPTAB|AP1G1|PSAP|GGA2|IDUA	http://www.genome.jp/kegg-bin/show_pathway?ssc04142/ssc:733595%09red/ssc:100516866%09red/ssc:110262029%09red/ssc:100155254%09red/ssc:100153167%09red/ssc:449572%09red/ssc:100524333%09red/ssc:100523554%09red/ssc:100513002%09red/ssc:100514713%09red
Vasopressin-regulated water reabsorption	KEGG PATHWAY	ssc04962	5	43	0.0622019	0.27743	RAB11B|AQP2|NSF|DCTN4|DCTN5	http://www.genome.jp/kegg-bin/show_pathway?ssc04962/ssc:100524641%09red/ssc:100624659%09red/ssc:100626043%09red/ssc:100147810%09red/ssc:100513782%09red
Basal transcription factors	KEGG PATHWAY	ssc03022	5	43	0.0622019	0.27743	TAF13|GTF2I|GTF2IRD1|TAF9|CDK7	http://www.genome.jp/kegg-bin/show_pathway?ssc03022/ssc:100310797%09red/ssc:100515933%09red/ssc:100513345%09red/ssc:100510956%09red/ssc:100157095%09red
Glycosaminoglycan degradation	KEGG PATHWAY	ssc00531	3	18	0.065068	0.27743	HYAL4|SPAM1|IDUA	http://www.genome.jp/kegg-bin/show_pathway?ssc00531/ssc:110262029%09red/ssc:397074%09red/ssc:100524837%09red
Progesterone-mediated oocyte maturation	KEGG PATHWAY	ssc04914	8	88	0.0655795	0.27743	CCNB1|ADCY1|PLK1|CDC26|PIK3CB|CPEB2|ARAF|ANAPC4	http://www.genome.jp/kegg-bin/show_pathway?ssc04914/ssc:100462674%09red/ssc:100622559%09red/ssc:397601%09red/ssc:100621961%09red/ssc:100624934%09red/ssc:396953%09red/ssc:100518619%09red/ssc:397662%09red
Endometrial cancer	KEGG PATHWAY	ssc05213	6	58	0.0658607	0.27743	PIK3CB|EGFR|MLH1|ARAF|DDB2|PDPK1	http://www.genome.jp/kegg-bin/show_pathway?ssc05213/ssc:100622559%09red/ssc:100337665%09red/ssc:397070%09red/ssc:100513197%09red/ssc:100192445%09red/ssc:397601%09red
Endocytosis	KEGG PATHWAY	ssc04144	17	238	0.0664827	0.27743	MVB12B|WASHC3|SMAP2|VPS26A|EHD2|EHD1|EGFR|ZFYVE16|IST1|CHMP2A|ARFGAP2|RAB11B|DNM3|PML|DNM1|CYTH2|PRKCZ	http://www.genome.jp/kegg-bin/show_pathway?ssc04144/ssc:102159800%09red/ssc:100513395%09red/ssc:102165500%09red/ssc:100516416%09red/ssc:397070%09red/ssc:100157336%09red/ssc:100511806%09red/ssc:100622139%09red/ssc:100513782%09red/ssc:100145888%09red/ssc:100624668%09red/ssc:100533200%09red/ssc:100155086%09red/ssc:100626669%09red/ssc:100240721%09red/ssc:100153921%09red/ssc:100622420%09red
Hedgehog signaling pathway	KEGG PATHWAY	ssc04340	5	44	0.0668395	0.27743	GLI2|GLI3|IHH|CSNK1A1|HHIP	http://www.genome.jp/kegg-bin/show_pathway?ssc04340/ssc:100514516%09red/ssc:397174%09red/ssc:100525059%09red/ssc:100520334%09red/ssc:100516888%09red
Nucleotide excision repair	KEGG PATHWAY	ssc03420	5	44	0.0668395	0.27743	DDB2|POLD2|RPA1|LIG1|CDK7	http://www.genome.jp/kegg-bin/show_pathway?ssc03420/ssc:100310797%09red/ssc:100525428%09red/ssc:100514809%09red/ssc:100513197%09red/ssc:100520434%09red
Galactose metabolism	KEGG PATHWAY	ssc00052	4	31	0.0694679	0.284443	HKDC1|GCK|PFKL|PGM2	http://www.genome.jp/kegg-bin/show_pathway?ssc00052/ssc:100514142%09red/ssc:100153520%09red/ssc:100522261%09red/ssc:100621757%09red
Riboflavin metabolism	KEGG PATHWAY	ssc00740	2	8	0.070802	0.28604	FLAD1|ACP2	http://www.genome.jp/kegg-bin/show_pathway?ssc00740/ssc:100153896%09red/ssc:100513002%09red
Porphyrin and chlorophyll metabolism	KEGG PATHWAY	ssc00860	4	32	0.0755121	0.291837	BLVRA|ALAD|EARS2|HMOX2	http://www.genome.jp/kegg-bin/show_pathway?ssc00860/ssc:100523812%09red/ssc:100515289%09red/ssc:100621486%09red/ssc:396622%09red
Autophagy - other	KEGG PATHWAY	ssc04136	4	32	0.0755121	0.291837	ATG2A|ATG101|MLST8|ATG13	http://www.genome.jp/kegg-bin/show_pathway?ssc04136/ssc:100738908%09red/ssc:100516128%09red/ssc:110260663%09red/ssc:100462717%09red
Th17 cell differentiation	KEGG PATHWAY	ssc04659	9	107	0.0757964	0.291837	SLA-DQB1|SLA-DRB1|RORC|PLCG1|JAK2|SLA-DRA|PRKCQ|LCK|IL1R1	http://www.genome.jp/kegg-bin/show_pathway?ssc04659/ssc:397201%09red/ssc:100622477%09red/ssc:100153386%09red/ssc:100233188%09red/ssc:100626904%09red/ssc:100037921%09red/ssc:100621326%09red/ssc:100135040%09red/ssc:100152497%09red
Glycosaminoglycan biosynthesis - chondroitin sulfate / dermatan sulfate	KEGG PATHWAY	ssc00532	3	20	0.081196	0.291837	CHST3|B4GALT7|XYLT1	http://www.genome.jp/kegg-bin/show_pathway?ssc00532/ssc:100151968%09red/ssc:100514160%09red/ssc:100316855%09red
PI3K-Akt signaling pathway	KEGG PATHWAY	ssc04151	22	335	0.0813258	0.291837	PCK1|EGFR|EPHA2|HSP90B1|EPO|TSC2|YWHAZ|PRL|PIK3CB|OSM|JAK2|EFNA4|PPP2R2A|EFNA1|VEGFA|TNC|PDPK1|MLST8|IRS1|TLR2|LPAR3|PPP2R5B	http://www.genome.jp/kegg-bin/show_pathway?ssc04151/ssc:100622559%09red/ssc:397090%09red/ssc:397191%09red/ssc:100522873%09red/ssc:100505408%09red/ssc:100144501%09red/ssc:100516242%09red/ssc:100154710%09red/ssc:100113360%09red/ssc:396623%09red/ssc:397249%09red/ssc:397201%09red/ssc:100144531%09red/ssc:100192445%09red/ssc:396965%09red/ssc:100738908%09red/ssc:397157%09red/ssc:100152038%09red/ssc:3970…
Propanoate metabolism	KEGG PATHWAY	ssc00640	4	33	0.0818115	0.291837	ACSS2|ALDH6A1|ABAT|ECHDC1	http://www.genome.jp/kegg-bin/show_pathway?ssc00640/ssc:100153866%09red/ssc:100153301%09red/ssc:100512509%09red/ssc:397500%09red
Starch and sucrose metabolism	KEGG PATHWAY	ssc00500	4	33	0.0818115	0.291837	HKDC1|GCK|PYGM|PGM2	http://www.genome.jp/kegg-bin/show_pathway?ssc00500/ssc:100514142%09red/ssc:100153520%09red/ssc:733659%09red/ssc:100522261%09red
Base excision repair	KEGG PATHWAY	ssc03410	4	33	0.0818115	0.291837	NTHL1|POLD2|TDG|LIG1	http://www.genome.jp/kegg-bin/show_pathway?ssc03410/ssc:100155184%09red/ssc:100514809%09red/ssc:100516255%09red/ssc:100520434%09red
Sphingolipid metabolism	KEGG PATHWAY	ssc00600	5	47	0.0818685	0.291837	SPHK2|ENPP7|CERS4|SGPP1|GBA	http://www.genome.jp/kegg-bin/show_pathway?ssc00600/ssc:100738292%09red/ssc:100626032%09red/ssc:100514726%09red/ssc:449572%09red/ssc:100127167%09red
Intestinal immune network for IgA production	KEGG PATHWAY	ssc04672	5	47	0.0818685	0.291837	CCL28|TNFRSF17|SLA-DRB1|SLA-DRA|SLA-DQB1	http://www.genome.jp/kegg-bin/show_pathway?ssc04672/ssc:100135040%09red/ssc:100153386%09red/ssc:100517087%09red/ssc:554303%09red/ssc:100037921%09red
Phagosome	KEGG PATHWAY	ssc04145	11	143	0.0851313	0.294315	NCF1|TUBAL3|SLA-DQB1|RILP|SLA-DRB1|TLR2|COLEC12|SLA-DRA|FCGR1A|C3|SEC61G	http://www.genome.jp/kegg-bin/show_pathway?ssc04145/ssc:100517415%09red/ssc:100153386%09red/ssc:100037921%09red/ssc:613130%09red/ssc:102166764%09red/ssc:396623%09red/ssc:397072%09red/ssc:100135040%09red/ssc:100623355%09red/ssc:100525077%09red/ssc:100134857%09red
RNA degradation	KEGG PATHWAY	ssc03018	7	78	0.0858345	0.294315	CNOT6L|TOB2|PABPC1|PNPT1|PFKL|DCP1A|CNOT7	http://www.genome.jp/kegg-bin/show_pathway?ssc03018/ssc:100512848%09red/ssc:100153958%09red/ssc:100154442%09red/ssc:100642182%09red/ssc:100623102%09red/ssc:110260627%09red/ssc:100621757%09red
Ribosome biogenesis in eukaryotes	KEGG PATHWAY	ssc03008	7	78	0.0858345	0.294315	MDN1|DROSHA|NMD3|AK6|POP7|SNU13|UTP15	http://www.genome.jp/kegg-bin/show_pathway?ssc03008/ssc:100515474%09red/ssc:100738482%09red/ssc:100627239%09red/ssc:106504175%09red/ssc:100524961%09red/ssc:100155420%09red/ssc:100525725%09red
Prostate cancer	KEGG PATHWAY	ssc05215	8	94	0.0864491	0.294315	PIK3CB|EGFR|HSP90B1|ARAF|NKX3-1|PDPK1|EP300|IL1R2	http://www.genome.jp/kegg-bin/show_pathway?ssc05215/ssc:100622559%09red/ssc:100628112%09red/ssc:397601%09red/ssc:397070%09red/ssc:397191%09red/ssc:100156226%09red/ssc:100738625%09red/ssc:100192445%09red
Terpenoid backbone biosynthesis	KEGG PATHWAY	ssc00900	3	21	0.0898432	0.300369	HMGCS1|PMVK|FDPS	http://www.genome.jp/kegg-bin/show_pathway?ssc00900/ssc:100153932%09red/ssc:100524223%09red/ssc:100152301%09red
Acute myeloid leukemia	KEGG PATHWAY	ssc05221	6	64	0.0925339	0.300369	SPI1|PIK3CB|PPARD|ARAF|FCGR1A|PML	http://www.genome.jp/kegg-bin/show_pathway?ssc05221/ssc:100622559%09red/ssc:397601%09red/ssc:414912%09red/ssc:100157336%09red/ssc:613130%09red/ssc:397297%09red
Cholinergic synapse	KEGG PATHWAY	ssc04725	9	112	0.0927994	0.300369	ADCY1|KCNJ14|PIK3CB|CHRNB2|CACNA1D|JAK2|ACHE|CACNA1S|KCNQ4	http://www.genome.jp/kegg-bin/show_pathway?ssc04725/ssc:397201%09red/ssc:100622559%09red/ssc:100624934%09red/ssc:100621099%09red/ssc:100521454%09red/ssc:100511102%09red/ssc:100622149%09red/ssc:100516491%09red/ssc:100526228%09red
Amino sugar and nucleotide sugar metabolism	KEGG PATHWAY	ssc00520	5	49	0.0927999	0.300369	PMM2|HKDC1|GCK|PMM1|PGM2	http://www.genome.jp/kegg-bin/show_pathway?ssc00520/ssc:100514142%09red/ssc:100153520%09red/ssc:100737254%09red/ssc:100151790%09red/ssc:100522261%09red
Tuberculosis	KEGG PATHWAY	ssc05152	12	163	0.0940096	0.300369	IL18|SPHK2|TGFB2|SLA-DQB1|SLA-DRB1|TLR2|JAK2|SLA-DRA|FCGR1A|C3|EP300|BCL10	http://www.genome.jp/kegg-bin/show_pathway?ssc05152/ssc:100125346%09red/ssc:397201%09red/ssc:100153386%09red/ssc:100156226%09red/ssc:397057%09red/ssc:397084%09red/ssc:100037921%09red/ssc:613130%09red/ssc:100738292%09red/ssc:396623%09red/ssc:100135040%09red/ssc:397072%09red
Choline metabolism in cancer	KEGG PATHWAY	ssc05231	8	96	0.0941751	0.300369	WASF2|PIK3CB|DGKQ|EGFR|PLCG1|DGKI|PDPK1|TSC2	http://www.genome.jp/kegg-bin/show_pathway?ssc05231/ssc:100622559%09red/ssc:397070%09red/ssc:100512789%09red/ssc:100622701%09red/ssc:100505408%09red/ssc:100521167%09red/ssc:100152497%09red/ssc:100192445%09red
Gastric cancer	KEGG PATHWAY	ssc05226	11	147	0.0975504	0.307786	TGFB2|FZD4|CSNK1A1|PIK3CB|EGFR|MLH1|FZD5|ARAF|WNT9B|DDB2|SHC1	http://www.genome.jp/kegg-bin/show_pathway?ssc05226/ssc:100622559%09red/ssc:100520319%09red/ssc:100337665%09red/ssc:397070%09red/ssc:100514516%09red/ssc:100513197%09red/ssc:397084%09red/ssc:100738655%09red/ssc:100156321%09red/ssc:100519058%09red/ssc:397601%09red
Valine, leucine and isoleucine degradation	KEGG PATHWAY	ssc00280	5	50	0.0985321	0.307786	HMGCS1|ALDH6A1|ACADSB|ABAT|AGXT2	http://www.genome.jp/kegg-bin/show_pathway?ssc00280/ssc:100153301%09red/ssc:100513890%09red/ssc:100524223%09red/ssc:100154810%09red/ssc:397500%09red
Oxytocin signaling pathway	KEGG PATHWAY	ssc04921	11	148	0.100815	0.311705	CD38|EEF2K|ADCY1|KCNJ14|EGFR|CACNA1D|ROCK1|CACNA2D3|CACNA1S|TRPM2|MYL9	http://www.genome.jp/kegg-bin/show_pathway?ssc04921/ssc:397070%09red/ssc:100523723%09red/ssc:100624934%09red/ssc:100521454%09red/ssc:100511702%09red/ssc:100157760%09red/ssc:100622149%09red/ssc:100511102%09red/ssc:100153986%09red/ssc:397447%09red/ssc:100622032%09red
Oocyte meiosis	KEGG PATHWAY	ssc04114	9	115	0.103989	0.318269	YWHAZ|CCNB1|ADCY1|PLK1|CDC26|CDC20|CPEB2|ANAPC4|PPP2R5B	http://www.genome.jp/kegg-bin/show_pathway?ssc04114/ssc:100462674%09red/ssc:397379%09red/ssc:100621961%09red/ssc:100624934%09red/ssc:780440%09red/ssc:396953%09red/ssc:100518619%09red/ssc:397662%09red/ssc:100516242%09red
NF-kappa B signaling pathway	KEGG PATHWAY	ssc04064	8	99	0.106477	0.322627	TNFSF14|ATM|XIAP|LCK|PLCG1|PRKCQ|BCL10|IL1R1	http://www.genome.jp/kegg-bin/show_pathway?ssc04064/ssc:100125346%09red/ssc:100233188%09red/ssc:100626904%09red/ssc:100037300%09red/ssc:100519468%09red/ssc:100621326%09red/ssc:100101922%09red/ssc:100152497%09red
Other types of O-glycan biosynthesis	KEGG PATHWAY	ssc00514	3	23	0.108214	0.324507	COLGALT2|B3GLCT|POFUT1	http://www.genome.jp/kegg-bin/show_pathway?ssc00514/ssc:100624924%09red/ssc:397627%09red/ssc:100517236%09red
Aldosterone-regulated sodium reabsorption	KEGG PATHWAY	ssc04960	4	37	0.109447	0.324507	PDPK1|PIK3CB|IRS1|SLC9A3R2	http://www.genome.jp/kegg-bin/show_pathway?ssc04960/ssc:100622559%09red/ssc:100192448%09red/ssc:100192445%09red/ssc:100512686%09red
Fluid shear stress and atherosclerosis	KEGG PATHWAY	ssc05418	10	134	0.111811	0.324507	NCF1|ACVR1|PIK3CB|HSP90B1|BMPR1A|BMPR1B|PRKCZ|VEGFA|IL1R2|IL1R1	http://www.genome.jp/kegg-bin/show_pathway?ssc05418/ssc:100622559%09red/ssc:100152307%09red/ssc:397157%09red/ssc:100626904%09red/ssc:397191%09red/ssc:100169652%09red/ssc:396691%09red/ssc:100628112%09red/ssc:100533200%09red/ssc:100134857%09red
Neurotrophin signaling pathway	KEGG PATHWAY	ssc04722	9	117	0.111855	0.324507	BEX3|SHC1|PSEN2|PIK3CB|KIDINS220|IRS1|PLCG1|SH2B2|PDPK1	http://www.genome.jp/kegg-bin/show_pathway?ssc04722/ssc:100622559%09red/ssc:100152497%09red/ssc:780410%09red/ssc:100513514%09red/ssc:100519708%09red/ssc:100512686%09red/ssc:100156321%09red/ssc:100514284%09red/ssc:100192445%09red
Ubiquinone and other terpenoid-quinone biosynthesis	KEGG PATHWAY	ssc00130	2	11	0.112453	0.324507	COQ6|HPD	http://www.genome.jp/kegg-bin/show_pathway?ssc00130/ssc:397443%09red/ssc:100155731%09red
Staphylococcus aureus infection	KEGG PATHWAY	ssc05150	5	53	0.116758	0.329614	C3|SLA-DRB1|SLA-DRA|FCGR1A|SLA-DQB1	http://www.genome.jp/kegg-bin/show_pathway?ssc05150/ssc:100135040%09red/ssc:613130%09red/ssc:397072%09red/ssc:100153386%09red/ssc:100037921%09red
Bladder cancer	KEGG PATHWAY	ssc05219	4	38	0.116933	0.329614	VEGFA|EGFR|ARAF|UPK3A	http://www.genome.jp/kegg-bin/show_pathway?ssc05219/ssc:397070%09red/ssc:397558%09red/ssc:397601%09red/ssc:397157%09red
Adherens junction	KEGG PATHWAY	ssc04520	6	69	0.118574	0.329614	WASF2|AFDN|EGFR|SSX2IP|PTPRF|EP300	http://www.genome.jp/kegg-bin/show_pathway?ssc04520/ssc:397070%09red/ssc:100512789%09red/ssc:100514741%09red/ssc:100156226%09red/ssc:100522497%09red/ssc:100521277%09red
Platinum drug resistance	KEGG PATHWAY	ssc01524	6	69	0.118574	0.329614	MSH3|PIK3CB|ATM|MLH1|XIAP|PDPK1	http://www.genome.jp/kegg-bin/show_pathway?ssc01524/ssc:100622559%09red/ssc:100337665%09red/ssc:100512158%09red/ssc:100037300%09red/ssc:100101922%09red/ssc:100192445%09red
Regulation of actin cytoskeleton	KEGG PATHWAY	ssc04810	14	207	0.120998	0.333293	F2|IQGAP3|WASF2|DIAPH3|VAV1|ENAH|EGFR|ROCK1|LIMK2|ARAF|MYL9|PIP4K2A|PIK3CB|SCIN	http://www.genome.jp/kegg-bin/show_pathway?ssc04810/ssc:100622559%09red/ssc:100737986%09red/ssc:397601%09red/ssc:100515079%09red/ssc:397070%09red/ssc:100519821%09red/ssc:100156359%09red/ssc:100512981%09red/ssc:100520446%09red/ssc:100144442%09red/ssc:100512789%09red/ssc:100157760%09red/ssc:397447%09red/ssc:100525245%09red
Toxoplasmosis	KEGG PATHWAY	ssc05145	8	103	0.124185	0.338992	TGFB2|SLA-DQB1|SLA-DRB1|TLR2|XIAP|JAK2|SLA-DRA|PDPK1	http://www.genome.jp/kegg-bin/show_pathway?ssc05145/ssc:397201%09red/ssc:100153386%09red/ssc:100037300%09red/ssc:100037921%09red/ssc:397084%09red/ssc:396623%09red/ssc:100135040%09red/ssc:100192445%09red
Colorectal cancer	KEGG PATHWAY	ssc05210	7	87	0.127674	0.342348	TGFB2|PIK3CB|MSH3|EGFR|MLH1|ARAF|DDB2	http://www.genome.jp/kegg-bin/show_pathway?ssc05210/ssc:100622559%09red/ssc:100337665%09red/ssc:397070%09red/ssc:100512158%09red/ssc:100513197%09red/ssc:397084%09red/ssc:397601%09red
GABAergic synapse	KEGG PATHWAY	ssc04727	7	87	0.127674	0.342348	ADCY1|SLC38A2|CACNA1D|GABRP|NSF|ABAT|CACNA1S	http://www.genome.jp/kegg-bin/show_pathway?ssc04727/ssc:100624934%09red/ssc:100525792%09red/ssc:100624659%09red/ssc:100622149%09red/ssc:100511102%09red/ssc:100525644%09red/ssc:397500%09red
Glioma	KEGG PATHWAY	ssc05214	6	71	0.12991	0.345288	SHC1|PIK3CB|EGFR|PLCG1|ARAF|DDB2	http://www.genome.jp/kegg-bin/show_pathway?ssc05214/ssc:100622559%09red/ssc:100152497%09red/ssc:397601%09red/ssc:397070%09red/ssc:100513197%09red/ssc:100156321%09red
Ras signaling pathway	KEGG PATHWAY	ssc04014	15	229	0.13331	0.351243	RASGRP2|AFDN|SHC1|RGL1|EGFR|PIK3CB|EFNA4|RASSF5|EPHA2|EFNA1|PLCG1|VEGFA|RASAL3|RASAL2|RASA3	http://www.genome.jp/kegg-bin/show_pathway?ssc04014/ssc:100154710%09red/ssc:100521638%09red/ssc:100156321%09red/ssc:100514741%09red/ssc:397157%09red/ssc:100622559%09red/ssc:100522873%09red/ssc:100144501%09red/ssc:100626093%09red/ssc:397070%09red/ssc:100519683%09red/ssc:100152497%09red/ssc:100524424%09red/ssc:100515847%09red/ssc:106504097%09red
Pancreatic cancer	KEGG PATHWAY	ssc05212	6	72	0.135766	0.352431	TGFB2|PIK3CB|EGFR|VEGFA|DDB2|ARAF	http://www.genome.jp/kegg-bin/show_pathway?ssc05212/ssc:100622559%09red/ssc:397601%09red/ssc:397070%09red/ssc:397157%09red/ssc:100513197%09red/ssc:397084%09red
Spliceosome	KEGG PATHWAY	ssc03040	9	123	0.137359	0.352431	SRSF4|SRSF1|SF3B4|PRPF8|RBM22|SNU13|PHF5A|THOC1|PRPF4	http://www.genome.jp/kegg-bin/show_pathway?ssc03040/ssc:100626366%09red/ssc:768101%09red/ssc:100526074%09red/ssc:654327%09red/ssc:110260628%09red/ssc:100155420%09red/ssc:100622501%09red/ssc:100625217%09red/ssc:100157814%09red
Rheumatoid arthritis	KEGG PATHWAY	ssc05323	7	89	0.138156	0.352431	IL18|TGFB2|SLA-DQB1|SLA-DRB1|TLR2|VEGFA|SLA-DRA	http://www.genome.jp/kegg-bin/show_pathway?ssc05323/ssc:100153386%09red/ssc:397157%09red/ssc:397057%09red/ssc:397084%09red/ssc:100037921%09red/ssc:396623%09red/ssc:100135040%09red
T cell receptor signaling pathway	KEGG PATHWAY	ssc04660	8	106	0.138413	0.352431	VAV1|PIK3CB|BCL10|PLCG1|PTPRC|PRKCQ|PDPK1|LCK	http://www.genome.jp/kegg-bin/show_pathway?ssc04660/ssc:100125346%09red/ssc:100622559%09red/ssc:100519821%09red/ssc:100233188%09red/ssc:100522631%09red/ssc:100621326%09red/ssc:100152497%09red/ssc:100192445%09red
Epstein-Barr virus infection	KEGG PATHWAY	ssc05169	13	195	0.141215	0.356567	HDAC1|CIR1|SLA-DQB1|PSMD14|PIK3CB|PSMD11|PSMD12|TLR2|SLA-DRA|IKBKE|DDB2|USP7|SLA-DRB1	http://www.genome.jp/kegg-bin/show_pathway?ssc05169/ssc:100523278%09red/ssc:100524394%09red/ssc:100153386%09red/ssc:100190899%09red/ssc:100622482%09red/ssc:100513197%09red/ssc:100037921%09red/ssc:100511415%09red/ssc:100622559%09red/ssc:396623%09red/ssc:100135040%09red/ssc:100156327%09red/ssc:100519508%09red
Non-homologous end-joining	KEGG PATHWAY	ssc03450	2	13	0.142898	0.357836	SLC23A3|XRCC6	http://www.genome.jp/kegg-bin/show_pathway?ssc03450/ssc:100153546%09red/ssc:100154200%09red
Yersinia infection	KEGG PATHWAY	ssc05135	9	125	0.146475	0.361275	IL18|WASF2|VAV1|PIK3CB|ROCK1|ARHGEF28|PLCG1|ACTR3|LCK	http://www.genome.jp/kegg-bin/show_pathway?ssc05135/ssc:100622559%09red/ssc:396738%09red/ssc:100519821%09red/ssc:100233188%09red/ssc:397057%09red/ssc:100512789%09red/ssc:100515652%09red/ssc:100152497%09red/ssc:397447%09red
Chronic myeloid leukemia	KEGG PATHWAY	ssc05220	6	74	0.147842	0.361275	HDAC1|TGFB2|SHC1|PIK3CB|ARAF|DDB2	http://www.genome.jp/kegg-bin/show_pathway?ssc05220/ssc:100622559%09red/ssc:397601%09red/ssc:100622482%09red/ssc:100513197%09red/ssc:397084%09red/ssc:100156321%09red
Glycosphingolipid biosynthesis - lacto and neolacto series	KEGG PATHWAY	ssc00601	3	27	0.148727	0.361275	B3GALT2|B3GALNT1|B3GNT2	http://www.genome.jp/kegg-bin/show_pathway?ssc00601/ssc:100525885%09red/ssc:100524195%09red/ssc:397634%09red
Th1 and Th2 cell differentiation	KEGG PATHWAY	ssc04658	7	91	0.149041	0.361275	SLA-DQB1|SLA-DRB1|PLCG1|JAK2|SLA-DRA|PRKCQ|LCK	http://www.genome.jp/kegg-bin/show_pathway?ssc04658/ssc:397201%09red/ssc:100153386%09red/ssc:100233188%09red/ssc:100037921%09red/ssc:100621326%09red/ssc:100135040%09red/ssc:100152497%09red
Glycerolipid metabolism	KEGG PATHWAY	ssc00561	5	59	0.157502	0.371821	PNPLA3|AGPAT5|DGKQ|DGKI|LPIN1	http://www.genome.jp/kegg-bin/show_pathway?ssc00561/ssc:100521167%09red/ssc:100170845%09red/ssc:100622701%09red/ssc:100049690%09red/ssc:100233172%09red
Thiamine metabolism	KEGG PATHWAY	ssc00730	2	14	0.158702	0.371821	NTPCR|AK5	http://www.genome.jp/kegg-bin/show_pathway?ssc00730/ssc:100152811%09red/ssc:733697%09red
Pentose phosphate pathway	KEGG PATHWAY	ssc00030	3	28	0.159527	0.371821	ALDOB|PFKL|PGM2	http://www.genome.jp/kegg-bin/show_pathway?ssc00030/ssc:100522261%09red/ssc:100515523%09red/ssc:100621757%09red
Hippo signaling pathway - multiple species	KEGG PATHWAY	ssc04392	3	28	0.159527	0.371821	LIMD1|STK3|NF2	http://www.genome.jp/kegg-bin/show_pathway?ssc04392/ssc:100738579%09red/ssc:100520699%09red/ssc:100524741%09red
Asthma	KEGG PATHWAY	ssc05310	3	28	0.159527	0.371821	SLA-DRB1|SLA-DRA|SLA-DQB1	http://www.genome.jp/kegg-bin/show_pathway?ssc05310/ssc:100135040%09red/ssc:100153386%09red/ssc:100037921%09red
Proteasome	KEGG PATHWAY	ssc03050	4	44	0.166098	0.381336	PSMD14|PSMF1|PSMD11|PSMD12	http://www.genome.jp/kegg-bin/show_pathway?ssc03050/ssc:100523278%09red/ssc:100524394%09red/ssc:100156327%09red/ssc:100152620%09red
Necroptosis	KEGG PATHWAY	ssc04217	10	147	0.166127	0.381336	CAPN1|ZBP1|SLC25A6|XIAP|CHMP2A|SLC25A31|IL33|SPATA2L|JAK2|PYGM	http://www.genome.jp/kegg-bin/show_pathway?ssc04217/ssc:100518643%09red/ssc:397201%09red/ssc:100415811%09red/ssc:733659%09red/ssc:100144524%09red/ssc:100622139%09red/ssc:100037300%09red/ssc:397027%09red/ssc:403155%09red/ssc:100518564%09red
Citrate cycle (TCA cycle)	KEGG PATHWAY	ssc00020	3	29	0.170556	0.385661	FH|PCK1|ACO2	http://www.genome.jp/kegg-bin/show_pathway?ssc00020/ssc:100144531%09red/ssc:100627128%09red/ssc:396999%09red
Nicotinate and nicotinamide metabolism	KEGG PATHWAY	ssc00760	3	29	0.170556	0.385661	CD38|NNT|BST1	http://www.genome.jp/kegg-bin/show_pathway?ssc00760/ssc:100511702%09red/ssc:100526144%09red/ssc:100625942%09red
Human papillomavirus infection	KEGG PATHWAY	ssc05165	19	318	0.179011	0.401494	HDAC1|FZD4|CSNK1A1|LLGL1|EGFR|PIK3CB|ATM|PPP2R2A|FZD5|PRKCZ|VEGFA|WNT9B|TNC|IKBKE|EP300|TSC2|SLC9A3R1|PPP2R5B|HES7	http://www.genome.jp/kegg-bin/show_pathway?ssc05165/ssc:100156226%09red/ssc:100233201%09red/ssc:110256128%09red/ssc:100520319%09red/ssc:397157%09red/ssc:100514516%09red/ssc:100622482%09red/ssc:100622559%09red/ssc:100505408%09red/ssc:100738655%09red/ssc:397070%09red/ssc:100533200%09red/ssc:100620745%09red/ssc:397090%09red/ssc:100101922%09red/ssc:100519508%09red/ssc:397460%09red/ssc:100519058%09red…
Cushing syndrome	KEGG PATHWAY	ssc04934	10	150	0.180209	0.401494	NCEH1|FZD4|FZD5|EGFR|CACNA1D|MEN1|WNT9B|FH|CACNA1S|ADCY1	http://www.genome.jp/kegg-bin/show_pathway?ssc04934/ssc:100627128%09red/ssc:100154209%09red/ssc:397070%09red/ssc:100624934%09red/ssc:100523533%09red/ssc:100738655%09red/ssc:100622149%09red/ssc:100511102%09red/ssc:100520319%09red/ssc:100519058%09red
Central carbon metabolism in cancer	KEGG PATHWAY	ssc05230	5	63	0.187454	0.414588	HKDC1|GCK|PFKL|EGFR|PIK3CB	http://www.genome.jp/kegg-bin/show_pathway?ssc05230/ssc:397070%09red/ssc:100514142%09red/ssc:100153520%09red/ssc:100622559%09red/ssc:100621757%09red
Inflammatory mediator regulation of TRP channels	KEGG PATHWAY	ssc04750	7	98	0.190088	0.417368	ADCY1|PIK3CB|PLCG1|TRPM8|PRKCQ|HTR2A|IL1R1	http://www.genome.jp/kegg-bin/show_pathway?ssc04750/ssc:100622559%09red/ssc:100624934%09red/ssc:100513692%09red/ssc:100626904%09red/ssc:397432%09red/ssc:100621326%09red/ssc:100152497%09red
MAPK signaling pathway	KEGG PATHWAY	ssc04010	17	286	0.200403	0.43685	RASGRP2|TGFB2|MAP4K2|RPS6KA4|EGFR|EFNA4|CACNA1D|EPHA2|EFNA1|VEGFA|STK3|ARAF|ELK4|CACNA2D3|CACNA1S|DUSP10|IL1R1	http://www.genome.jp/kegg-bin/show_pathway?ssc04010/ssc:100154710%09red/ssc:100626270%09red/ssc:100524741%09red/ssc:397601%09red/ssc:100517416%09red/ssc:397157%09red/ssc:100626904%09red/ssc:397084%09red/ssc:100153986%09red/ssc:100144501%09red/ssc:100626093%09red/ssc:397070%09red/ssc:100522873%09red/ssc:100523716%09red/ssc:100622149%09red/ssc:100511102%09red/ssc:100626141%09red
Glucagon signaling pathway	KEGG PATHWAY	ssc04922	7	100	0.202584	0.43845	PCK1|GCK|PFKL|PPP4R3B|EP300|PYGM|PHKG1	http://www.genome.jp/kegg-bin/show_pathway?ssc04922/ssc:100514142%09red/ssc:733659%09red/ssc:100512224%09red/ssc:100144531%09red/ssc:100156226%09red/ssc:397548%09red/ssc:100621757%09red
Selenocompound metabolism	KEGG PATHWAY	ssc00450	2	17	0.207687	0.446306	CTH|SEPSECS	http://www.genome.jp/kegg-bin/show_pathway?ssc00450/ssc:733654%09red/ssc:100622027%09red
Cysteine and methionine metabolism	KEGG PATHWAY	ssc00270	4	49	0.21168	0.450935	APIP|GSS|CTH|AGXT2	http://www.genome.jp/kegg-bin/show_pathway?ssc00270/ssc:733654%09red/ssc:100152660%09red/ssc:100525733%09red/ssc:100513890%09red
Focal adhesion	KEGG PATHWAY	ssc04510	12	194	0.212818	0.450935	SHC1|VAV1|EGFR|PIK3CB|TLN2|ROCK1|XIAP|VEGFA|TNC|PARVB|PDPK1|MYL9	http://www.genome.jp/kegg-bin/show_pathway?ssc04510/ssc:100622559%09red/ssc:397157%09red/ssc:100519821%09red/ssc:100739768%09red/ssc:100037300%09red/ssc:100156660%09red/ssc:397070%09red/ssc:100157760%09red/ssc:100156321%09red/ssc:397460%09red/ssc:397447%09red/ssc:100192445%09red
Chemokine signaling pathway	KEGG PATHWAY	ssc04062	11	177	0.221538	0.466152	RASGRP2|NCF1|SHC1|VAV1|PIK3CB|ROCK1|CCL28|PRKCZ|JAK2|CXCL14|ADCY1	http://www.genome.jp/kegg-bin/show_pathway?ssc04062/ssc:397201%09red/ssc:100622559%09red/ssc:100624934%09red/ssc:100519821%09red/ssc:554303%09red/ssc:100626093%09red/ssc:100533200%09red/ssc:494467%09red/ssc:100156321%09red/ssc:397447%09red/ssc:100134857%09red
Other glycan degradation	KEGG PATHWAY	ssc00511	2	18	0.224361	0.468837	FUCA2|GBA	http://www.genome.jp/kegg-bin/show_pathway?ssc00511/ssc:100154940%09red/ssc:449572%09red
Platelet activation	KEGG PATHWAY	ssc04611	8	122	0.226433	0.469926	RASGRP2|F2|TBXAS1|PIK3CB|TLN2|ROCK1|PRKCZ|ADCY1	http://www.genome.jp/kegg-bin/show_pathway?ssc04611/ssc:100622559%09red/ssc:100144442%09red/ssc:100624934%09red/ssc:100156660%09red/ssc:100626093%09red/ssc:100533200%09red/ssc:397112%09red/ssc:397447%09red
p53 signaling pathway	KEGG PATHWAY	ssc04115	5	69	0.235741	0.485915	DDB2|CD82|CCNB1|ATM|TSC2	http://www.genome.jp/kegg-bin/show_pathway?ssc04115/ssc:100101922%09red/ssc:100270689%09red/ssc:397662%09red/ssc:100513197%09red/ssc:100505408%09red
DNA replication	KEGG PATHWAY	ssc03030	3	35	0.240486	0.489311	POLD2|RPA1|LIG1	http://www.genome.jp/kegg-bin/show_pathway?ssc03030/ssc:100525428%09red/ssc:100514809%09red/ssc:100520434%09red
Cell adhesion molecules (CAMs)	KEGG PATHWAY	ssc04514	9	143	0.240618	0.489311	SLA-DQB1|CD274|SLA-DRB1|NRXN2|PTPRF|PTPRC|SLA-DRA|CD2|PDCD1LG2	http://www.genome.jp/kegg-bin/show_pathway?ssc04514/ssc:100524236%09red/ssc:574057%09red/ssc:100153386%09red/ssc:574058%09red/ssc:100037921%09red/ssc:100522631%09red/ssc:100135040%09red/ssc:396662%09red/ssc:100521277%09red
Prolactin signaling pathway	KEGG PATHWAY	ssc04917	5	70	0.24411	0.493103	PRL|GCK|JAK2|PIK3CB|SHC1	http://www.genome.jp/kegg-bin/show_pathway?ssc04917/ssc:397201%09red/ssc:100514142%09red/ssc:100156321%09red/ssc:100622559%09red/ssc:396965%09red
Longevity regulating pathway	KEGG PATHWAY	ssc04211	6	89	0.251411	0.50277	ADCY1|ATG101|PIK3CB|IRS1|ATG13|TSC2	http://www.genome.jp/kegg-bin/show_pathway?ssc04211/ssc:100622559%09red/ssc:100624934%09red/ssc:100512686%09red/ssc:110260663%09red/ssc:100516128%09red/ssc:100505408%09red
Breast cancer	KEGG PATHWAY	ssc05224	9	145	0.252215	0.50277	FZD4|CSNK1A1|PIK3CB|EGFR|FZD5|ARAF|WNT9B|DDB2|SHC1	http://www.genome.jp/kegg-bin/show_pathway?ssc05224/ssc:100622559%09red/ssc:100520319%09red/ssc:397601%09red/ssc:397070%09red/ssc:100514516%09red/ssc:100513197%09red/ssc:100738655%09red/ssc:100156321%09red/ssc:100519058%09red
Pyrimidine metabolism	KEGG PATHWAY	ssc00240	4	54	0.260239	0.515376	DHODH|ENTPD4|ENTPD5|CTPS1	http://www.genome.jp/kegg-bin/show_pathway?ssc00240/ssc:102157990%09red/ssc:100525292%09red/ssc:100155254%09red/ssc:100154506%09red
Graft-versus-host disease	KEGG PATHWAY	ssc05332	3	37	0.264792	0.518184	SLA-DRB1|SLA-DRA|SLA-DQB1	http://www.genome.jp/kegg-bin/show_pathway?ssc05332/ssc:100135040%09red/ssc:100153386%09red/ssc:100037921%09red
Amoebiasis	KEGG PATHWAY	ssc05146	6	91	0.266571	0.518184	TGFB2|ADCY1|PIK3CB|TLR2|IL1R2|IL1R1	http://www.genome.jp/kegg-bin/show_pathway?ssc05146/ssc:100622559%09red/ssc:100628112%09red/ssc:100624934%09red/ssc:100626904%09red/ssc:397084%09red/ssc:396623%09red
Bacterial invasion of epithelial cells	KEGG PATHWAY	ssc05100	5	73	0.269656	0.518184	DNM3|PIK3CB|DNM1|SHC1|WASF2	http://www.genome.jp/kegg-bin/show_pathway?ssc05100/ssc:100512789%09red/ssc:100622559%09red/ssc:100156321%09red/ssc:100153921%09red/ssc:100622420%09red
Regulation of lipolysis in adipocytes	KEGG PATHWAY	ssc04923	4	55	0.270208	0.518184	PIK3CB|ADRB2|IRS1|ADCY1	http://www.genome.jp/kegg-bin/show_pathway?ssc04923/ssc:397357%09red/ssc:100622559%09red/ssc:100624934%09red/ssc:100512686%09red
VEGF signaling pathway	KEGG PATHWAY	ssc04370	4	55	0.270208	0.518184	SPHK2|PLCG1|VEGFA|PIK3CB	http://www.genome.jp/kegg-bin/show_pathway?ssc04370/ssc:100622559%09red/ssc:100152497%09red/ssc:100738292%09red/ssc:397157%09red
RNA transport	KEGG PATHWAY	ssc03013	9	149	0.275933	0.521417	EIF3I|NUP50|NMD3|RNPS1|PABPC1|PAIP1|POP7|THOC1|EIF2S2	http://www.genome.jp/kegg-bin/show_pathway?ssc03013/ssc:100153958%09red/ssc:100738482%09red/ssc:100519837%09red/ssc:100521499%09red/ssc:100621044%09red/ssc:100524591%09red/ssc:100627239%09red/ssc:100737559%09red/ssc:100625217%09red
Vascular smooth muscle contraction	KEGG PATHWAY	ssc04270	8	130	0.276557	0.521417	ADCY1|CACNA1D|ROCK1|ARAF|PRKCQ|EDNRA|CACNA1S|MYL9	http://www.genome.jp/kegg-bin/show_pathway?ssc04270/ssc:397601%09red/ssc:100624934%09red/ssc:100621326%09red/ssc:100157760%09red/ssc:100622149%09red/ssc:100511102%09red/ssc:397447%09red/ssc:397457%09red
Nicotine addiction	KEGG PATHWAY	ssc05033	3	38	0.277056	0.521417	CHRNB2|GABRP|GRIN2D	http://www.genome.jp/kegg-bin/show_pathway?ssc05033/ssc:100516491%09red/ssc:100521797%09red/ssc:100525792%09red
Dilated cardiomyopathy (DCM)	KEGG PATHWAY	ssc05414	6	93	0.281952	0.524138	TGFB2|ADCY1|CACNA1D|MYBPC3|CACNA2D3|CACNA1S	http://www.genome.jp/kegg-bin/show_pathway?ssc05414/ssc:100624934%09red/ssc:397084%09red/ssc:100153986%09red/ssc:100622149%09red/ssc:100628050%09red/ssc:100511102%09red
mTOR signaling pathway	KEGG PATHWAY	ssc04150	9	150	0.281962	0.524138	FZD4|FZD5|PIK3CB|IRS1|CASTOR1|WNT9B|PDPK1|MLST8|TSC2	http://www.genome.jp/kegg-bin/show_pathway?ssc04150/ssc:100738908%09red/ssc:100622559%09red/ssc:100520319%09red/ssc:100157272%09red/ssc:100505408%09red/ssc:100738655%09red/ssc:100512686%09red/ssc:100519058%09red/ssc:100192445%09red
Jak-STAT signaling pathway	KEGG PATHWAY	ssc04630	9	151	0.288027	0.53171	LIF|PRL|PIK3CB|EGFR|EPO|OSM|JAK2|EP300|MPL	http://www.genome.jp/kegg-bin/show_pathway?ssc04630/ssc:397201%09red/ssc:100622559%09red/ssc:399503%09red/ssc:397070%09red/ssc:100626347%09red/ssc:100152038%09red/ssc:100156226%09red/ssc:397249%09red/ssc:396965%09red
Ribosome	KEGG PATHWAY	ssc03010	8	132	0.289545	0.53171	MRPL10|RPLP1|RPL5|RPS28|RPS5|RPS4X|RPL27A|MRPL9	http://www.genome.jp/kegg-bin/show_pathway?ssc03010/ssc:100170119%09red/ssc:100622852%09red/ssc:100517228%09red/ssc:100518988%09red/ssc:100517165%09red/ssc:100135671%09red/ssc:414420%09red/ssc:397611%09red
Proximal tubule bicarbonate reclamation	KEGG PATHWAY	ssc04964	2	22	0.291594	0.532248	PCK1|CA4	http://www.genome.jp/kegg-bin/show_pathway?ssc04964/ssc:100144531%09red/ssc:100511956%09red
Vitamin B6 metabolism	KEGG PATHWAY	ssc00750	1	7	0.306438	0.555993	PNPO	http://www.genome.jp/kegg-bin/show_pathway?ssc00750/ssc:100521112%09red
Allograft rejection	KEGG PATHWAY	ssc05330	3	41	0.314108	0.566517	SLA-DRB1|SLA-DRA|SLA-DQB1	http://www.genome.jp/kegg-bin/show_pathway?ssc05330/ssc:100135040%09red/ssc:100153386%09red/ssc:100037921%09red
Hepatitis B	KEGG PATHWAY	ssc05161	9	156	0.318828	0.571626	YWHAZ|TGFB2|PIK3CB|TLR2|JAK2|IKBKE|DDB2|ARAF|EP300	http://www.genome.jp/kegg-bin/show_pathway?ssc05161/ssc:397201%09red/ssc:100622559%09red/ssc:397601%09red/ssc:780440%09red/ssc:100513197%09red/ssc:397084%09red/ssc:100156226%09red/ssc:396623%09red/ssc:100519508%09red
Neuroactive ligand-receptor interaction	KEGG PATHWAY	ssc04080	18	336	0.321156	0.571843	MC1R|F2|RXFP2|PRL|CHRNB2|P2RY8|GABRP|HTR4|HTR2A|OPRD1|GRIN2D|EDNRA|C3|LPAR3|GHSR|ADRB2|CYSLTR2|CHRNA9	http://www.genome.jp/kegg-bin/show_pathway?ssc04080/ssc:102160691%09red/ssc:397216%09red/ssc:100521797%09red/ssc:397072%09red/ssc:100513414%09red/ssc:397372%09red/ssc:100525792%09red/ssc:100113360%09red/ssc:397431%09red/ssc:397432%09red/ssc:397357%09red/ssc:494018%09red/ssc:100144442%09red/ssc:397243%09red/ssc:100516491%09red/ssc:110258192%09red/ssc:397457%09red/ssc:396965%09red
Butanoate metabolism	KEGG PATHWAY	ssc00650	2	24	0.325033	0.571843	HMGCS1|ABAT	http://www.genome.jp/kegg-bin/show_pathway?ssc00650/ssc:100524223%09red/ssc:397500%09red
Mineral absorption	KEGG PATHWAY	ssc04978	3	42	0.326498	0.571843	SLC30A1|SLC11A2|HMOX2	http://www.genome.jp/kegg-bin/show_pathway?ssc04978/ssc:503660%09red/ssc:396622%09red/ssc:733595%09red
Carbohydrate digestion and absorption	KEGG PATHWAY	ssc04973	3	42	0.326498	0.571843	HKDC1|PIK3CB|CACNA1D	http://www.genome.jp/kegg-bin/show_pathway?ssc04973/ssc:100511102%09red/ssc:100622559%09red/ssc:100153520%09red
Melanogenesis	KEGG PATHWAY	ssc04916	6	99	0.329116	0.573116	MC1R|FZD4|ADCY1|WNT9B|EP300|FZD5	http://www.genome.jp/kegg-bin/show_pathway?ssc04916/ssc:100156226%09red/ssc:100624934%09red/ssc:494018%09red/ssc:100738655%09red/ssc:100520319%09red/ssc:100519058%09red
Longevity regulating pathway - multiple species	KEGG PATHWAY	ssc04213	4	61	0.331093	0.573264	HDAC1|PIK3CB|IRS1|ADCY1	http://www.genome.jp/kegg-bin/show_pathway?ssc04213/ssc:100622559%09red/ssc:100622482%09red/ssc:100624934%09red/ssc:100512686%09red
Natural killer cell mediated cytotoxicity	KEGG PATHWAY	ssc04650	6	100	0.337085	0.577044	SHC1|VAV1|PIK3CB|PLCG1|ARAF|LCK	http://www.genome.jp/kegg-bin/show_pathway?ssc04650/ssc:100622559%09red/ssc:100152497%09red/ssc:397601%09red/ssc:100519821%09red/ssc:100233188%09red/ssc:100156321%09red
AGE-RAGE signaling pathway in diabetic complications	KEGG PATHWAY	ssc04933	6	100	0.337085	0.577044	TGFB2|PIK3CB|PLCG1|PRKCZ|VEGFA|JAK2	http://www.genome.jp/kegg-bin/show_pathway?ssc04933/ssc:397201%09red/ssc:100622559%09red/ssc:397157%09red/ssc:397084%09red/ssc:100533200%09red/ssc:100152497%09red
Cortisol synthesis and secretion	KEGG PATHWAY	ssc04927	4	62	0.341342	0.581049	NCEH1|CACNA1S|CACNA1D|ADCY1	http://www.genome.jp/kegg-bin/show_pathway?ssc04927/ssc:100511102%09red/ssc:100624934%09red/ssc:100154209%09red/ssc:100622149%09red
Fc epsilon RI signaling pathway	KEGG PATHWAY	ssc04664	4	64	0.36186	0.597985	VAV1|PDPK1|PLCG1|PIK3CB	http://www.genome.jp/kegg-bin/show_pathway?ssc04664/ssc:100519821%09red/ssc:100622559%09red/ssc:100152497%09red/ssc:100192445%09red
Mitophagy - animal	KEGG PATHWAY	ssc04137	4	64	0.36186	0.597985	AMBRA1|CALCOCO2|BNIP3L|RHOT1	http://www.genome.jp/kegg-bin/show_pathway?ssc04137/ssc:100152675%09red/ssc:100519700%09red/ssc:100523089%09red/ssc:100523466%09red
Long-term potentiation	KEGG PATHWAY	ssc04720	4	64	0.36186	0.597985	EP300|ARAF|ADCY1|GRIN2D	http://www.genome.jp/kegg-bin/show_pathway?ssc04720/ssc:100156226%09red/ssc:100521797%09red/ssc:397601%09red/ssc:100624934%09red
Viral carcinogenesis	KEGG PATHWAY	ssc05203	10	183	0.362335	0.597985	HDAC1|DNAJA3|YWHAZ|USP7|PIK3CB|CDC20|HPN|C3|EP300|SCIN	http://www.genome.jp/kegg-bin/show_pathway?ssc05203/ssc:397379%09red/ssc:100622559%09red/ssc:100624182%09red/ssc:397072%09red/ssc:100190899%09red/ssc:780440%09red/ssc:100622482%09red/ssc:100512981%09red/ssc:100156226%09red/ssc:100624088%09red
Adrenergic signaling in cardiomyocytes	KEGG PATHWAY	ssc04261	8	143	0.363121	0.597985	ADCY1|CACNA1D|PPP2R2A|ADRB2|SCN1B|CACNA2D3|CACNA1S|PPP2R5B	http://www.genome.jp/kegg-bin/show_pathway?ssc04261/ssc:100624934%09red/ssc:397090%09red/ssc:100153986%09red/ssc:397357%09red/ssc:100622149%09red/ssc:100511102%09red/ssc:100736963%09red/ssc:100516242%09red
Insulin secretion	KEGG PATHWAY	ssc04911	5	84	0.366833	0.597985	KCNN3|GCK|CACNA1S|CACNA1D|ADCY1	http://www.genome.jp/kegg-bin/show_pathway?ssc04911/ssc:100511102%09red/ssc:100514142%09red/ssc:397045%09red/ssc:100624934%09red/ssc:100622149%09red
ErbB signaling pathway	KEGG PATHWAY	ssc04012	5	84	0.366833	0.597985	EGFR|PLCG1|ARAF|PIK3CB|SHC1	http://www.genome.jp/kegg-bin/show_pathway?ssc04012/ssc:100156321%09red/ssc:100622559%09red/ssc:100152497%09red/ssc:397601%09red/ssc:397070%09red
Synthesis and degradation of ketone bodies	KEGG PATHWAY	ssc00072	1	9	0.36708	0.597985	HMGCS1	http://www.genome.jp/kegg-bin/show_pathway?ssc00072/ssc:100524223%09red
Osteoclast differentiation	KEGG PATHWAY	ssc04380	7	124	0.369972	0.599473	NCF1|SPI1|PIK3CB|TGFB2|FCGR1A|LCK|IL1R1	http://www.genome.jp/kegg-bin/show_pathway?ssc04380/ssc:100622559%09red/ssc:100233188%09red/ssc:100626904%09red/ssc:397084%09red/ssc:613130%09red/ssc:414912%09red/ssc:100134857%09red
Hepatitis C	KEGG PATHWAY	ssc05160	8	146	0.383566	0.616791	YWHAZ|EIF2AK1|EGFR|PIK3CB|PPP2R2A|ARAF|IKBKE|NR1H3	http://www.genome.jp/kegg-bin/show_pathway?ssc05160/ssc:100622559%09red/ssc:397601%09red/ssc:100514518%09red/ssc:397090%09red/ssc:780440%09red/ssc:397070%09red/ssc:397553%09red/ssc:100519508%09red
mRNA surveillance pathway	KEGG PATHWAY	ssc03015	5	86	0.384731	0.616791	PABPC1|GSPT1|PPP2R2A|RNPS1|PPP2R5B	http://www.genome.jp/kegg-bin/show_pathway?ssc03015/ssc:397090%09red/ssc:100737559%09red/ssc:100517817%09red/ssc:100153958%09red/ssc:100516242%09red
Type I diabetes mellitus	KEGG PATHWAY	ssc04940	3	47	0.38816	0.619014	SLA-DRB1|SLA-DRA|SLA-DQB1	http://www.genome.jp/kegg-bin/show_pathway?ssc04940/ssc:100135040%09red/ssc:100153386%09red/ssc:100037921%09red
Chagas disease (American trypanosomiasis)	KEGG PATHWAY	ssc05142	6	107	0.393256	0.623856	TGFB2|ADCY1|PIK3CB|PPP2R2A|TLR2|C3	http://www.genome.jp/kegg-bin/show_pathway?ssc05142/ssc:100622559%09red/ssc:397072%09red/ssc:100624934%09red/ssc:397090%09red/ssc:397084%09red/ssc:396623%09red
ABC transporters	KEGG PATHWAY	ssc02010	3	48	0.400356	0.631812	ABCG2|ABCA3|CFTR	http://www.genome.jp/kegg-bin/show_pathway?ssc02010/ssc:397073%09red/ssc:403154%09red/ssc:100518064%09red
Relaxin signaling pathway	KEGG PATHWAY	ssc04926	7	129	0.406775	0.63836	SHC1|PIK3CB|RXFP2|EGFR|PRKCZ|VEGFA|ADCY1	http://www.genome.jp/kegg-bin/show_pathway?ssc04926/ssc:102160691%09red/ssc:100622559%09red/ssc:397070%09red/ssc:397157%09red/ssc:100624934%09red/ssc:100533200%09red/ssc:100156321%09red
Hypertrophic cardiomyopathy (HCM)	KEGG PATHWAY	ssc05410	5	89	0.411516	0.63836	CACNA2D3|TGFB2|CACNA1S|CACNA1D|MYBPC3	http://www.genome.jp/kegg-bin/show_pathway?ssc05410/ssc:100628050%09red/ssc:100511102%09red/ssc:100622149%09red/ssc:397084%09red/ssc:100153986%09red
Renin secretion	KEGG PATHWAY	ssc04924	4	69	0.412933	0.63836	EDNRA|ADRB2|CACNA1S|CACNA1D	http://www.genome.jp/kegg-bin/show_pathway?ssc04924/ssc:100511102%09red/ssc:100622149%09red/ssc:397457%09red/ssc:397357%09red
Melanoma	KEGG PATHWAY	ssc05218	4	69	0.412933	0.63836	DDB2|EGFR|PIK3CB|ARAF	http://www.genome.jp/kegg-bin/show_pathway?ssc05218/ssc:100622559%09red/ssc:397070%09red/ssc:397601%09red/ssc:100513197%09red
Glutamatergic synapse	KEGG PATHWAY	ssc04724	6	110	0.417345	0.641906	ADCY1|SLC38A2|CACNA1D|DLGAP1|GRIN2D|HOMER2	http://www.genome.jp/kegg-bin/show_pathway?ssc04724/ssc:100156419%09red/ssc:100521797%09red/ssc:100627012%09red/ssc:100624934%09red/ssc:100511102%09red/ssc:100525644%09red
Circadian rhythm	KEGG PATHWAY	ssc04710	2	30	0.422089	0.644408	PER1|RORC	http://www.genome.jp/kegg-bin/show_pathway?ssc04710/ssc:100620648%09red/ssc:100622477%09red
Autoimmune thyroid disease	KEGG PATHWAY	ssc05320	3	50	0.424531	0.644408	SLA-DRB1|SLA-DRA|SLA-DQB1	http://www.genome.jp/kegg-bin/show_pathway?ssc05320/ssc:100135040%09red/ssc:100153386%09red/ssc:100037921%09red
Serotonergic synapse	KEGG PATHWAY	ssc04726	6	111	0.425352	0.644408	CACNA1D|HTR4|HTR2A|SLC18A2|ARAF|CACNA1S	http://www.genome.jp/kegg-bin/show_pathway?ssc04726/ssc:397601%09red/ssc:100154950%09red/ssc:397432%09red/ssc:397431%09red/ssc:100622149%09red/ssc:100511102%09red
Endocrine resistance	KEGG PATHWAY	ssc01522	5	91	0.429282	0.647127	EGFR|PIK3CB|ARAF|SHC1|ADCY1	http://www.genome.jp/kegg-bin/show_pathway?ssc01522/ssc:100622559%09red/ssc:100156321%09red/ssc:100624934%09red/ssc:397601%09red/ssc:397070%09red
Adipocytokine signaling pathway	KEGG PATHWAY	ssc04920	4	71	0.433139	0.649709	PRKCQ|PCK1|JAK2|IRS1	http://www.genome.jp/kegg-bin/show_pathway?ssc04920/ssc:397201%09red/ssc:100144531%09red/ssc:100621326%09red/ssc:100512686%09red
Glutathione metabolism	KEGG PATHWAY	ssc00480	3	51	0.436492	0.651513	GSS|GGT7|TXNDC12	http://www.genome.jp/kegg-bin/show_pathway?ssc00480/ssc:100152660%09red/ssc:100517534%09red/ssc:100519401%09red
Taurine and hypotaurine metabolism	KEGG PATHWAY	ssc00430	1	12	0.448254	0.662696	GGT7	http://www.genome.jp/kegg-bin/show_pathway?ssc00430/ssc:100519401%09red
Malaria	KEGG PATHWAY	ssc05144	3	52	0.448359	0.662696	TLR2|IL18|TGFB2	http://www.genome.jp/kegg-bin/show_pathway?ssc05144/ssc:397057%09red/ssc:396623%09red/ssc:397084%09red
Antifolate resistance	KEGG PATHWAY	ssc01523	2	32	0.452865	0.666107	ABCG2|SHMT1	http://www.genome.jp/kegg-bin/show_pathway?ssc01523/ssc:397181%09red/ssc:397073%09red
beta-Alanine metabolism	KEGG PATHWAY	ssc00410	2	33	0.467897	0.678909	ALDH6A1|ABAT	http://www.genome.jp/kegg-bin/show_pathway?ssc00410/ssc:100153301%09red/ssc:397500%09red
Legionellosis	KEGG PATHWAY	ssc05134	3	54	0.471777	0.678909	TLR2|IL18|C3	http://www.genome.jp/kegg-bin/show_pathway?ssc05134/ssc:397057%09red/ssc:397072%09red/ssc:396623%09red
Salivary secretion	KEGG PATHWAY	ssc04970	4	75	0.472923	0.678909	CD38|ADRB2|BST1|ADCY1	http://www.genome.jp/kegg-bin/show_pathway?ssc04970/ssc:397357%09red/ssc:100511702%09red/ssc:100624934%09red/ssc:100625942%09red
Arrhythmogenic right ventricular cardiomyopathy (ARVC)	KEGG PATHWAY	ssc05412	4	75	0.472923	0.678909	CACNA2D3|CACNA1S|CACNA1D|PKP2	http://www.genome.jp/kegg-bin/show_pathway?ssc05412/ssc:100511102%09red/ssc:100622149%09red/ssc:100526169%09red/ssc:100153986%09red
Thyroid hormone signaling pathway	KEGG PATHWAY	ssc04919	6	117	0.472953	0.678909	HDAC1|PIK3CB|PLCG1|PDPK1|EP300|TSC2	http://www.genome.jp/kegg-bin/show_pathway?ssc04919/ssc:100622559%09red/ssc:100622482%09red/ssc:100505408%09red/ssc:100156226%09red/ssc:100152497%09red/ssc:100192445%09red
MicroRNAs in cancer	KEGG PATHWAY	ssc05206	12	244	0.475012	0.678909	TGFB2|SHC1|ZFPM2|ATM|EGFR|ROCK1|IRS1|PLCG1|VEGFA|TNC|CDCA5|EP300	http://www.genome.jp/kegg-bin/show_pathway?ssc05206/ssc:100156321%09red/ssc:397157%09red/ssc:397070%09red/ssc:100337657%09red/ssc:397447%09red/ssc:100156226%09red/ssc:397084%09red/ssc:100101922%09red/ssc:100152497%09red/ssc:397460%09red/ssc:100519128%09red/ssc:100512686%09red
Primary immunodeficiency	KEGG PATHWAY	ssc05340	2	34	0.482681	0.683461	PTPRC|LCK	http://www.genome.jp/kegg-bin/show_pathway?ssc05340/ssc:100522631%09red/ssc:100233188%09red
Synaptic vesicle cycle	KEGG PATHWAY	ssc04721	4	76	0.482708	0.683461	SLC18A2|DNM1|NSF|DNM3	http://www.genome.jp/kegg-bin/show_pathway?ssc04721/ssc:100154950%09red/ssc:100624659%09red/ssc:100153921%09red/ssc:100622420%09red
Protein processing in endoplasmic reticulum	KEGG PATHWAY	ssc04141	8	161	0.485467	0.684169	TUSC3|EIF2AK1|UBQLN3|UBE2D2|HSP90B1|CAPN1|SEC61G|NGLY1	http://www.genome.jp/kegg-bin/show_pathway?ssc04141/ssc:100525764%09red/ssc:100517415%09red/ssc:106504082%09red/ssc:100514518%09red/ssc:397191%09red/ssc:100522951%09red/ssc:397027%09red/ssc:396580%09red
Glycosaminoglycan biosynthesis - keratan sulfate	KEGG PATHWAY	ssc00533	1	14	0.496504	0.693475	B3GNT2	http://www.genome.jp/kegg-bin/show_pathway?ssc00533/ssc:100524195%09red
African trypanosomiasis	KEGG PATHWAY	ssc05143	2	35	0.497206	0.693475	IL18|IDO1	http://www.genome.jp/kegg-bin/show_pathway?ssc05143/ssc:397057%09red/ssc:100519877%09red
Systemic lupus erythematosus	KEGG PATHWAY	ssc05322	5	99	0.498936	0.693475	C3|SLA-DRB1|SLA-DRA|FCGR1A|SLA-DQB1	http://www.genome.jp/kegg-bin/show_pathway?ssc05322/ssc:100135040%09red/ssc:613130%09red/ssc:397072%09red/ssc:100153386%09red/ssc:100037921%09red
Fatty acid metabolism	KEGG PATHWAY	ssc01212	3	57	0.506021	0.700111	OXSM|ACADSB|ELOVL1	http://www.genome.jp/kegg-bin/show_pathway?ssc01212/ssc:100312969%09red/ssc:100154810%09red/ssc:102162360%09red
Lysine degradation	KEGG PATHWAY	ssc00310	3	58	0.517177	0.707622	COLGALT2|ASH1L|PHYKPL	http://www.genome.jp/kegg-bin/show_pathway?ssc00310/ssc:100624924%09red/ssc:100155920%09red/ssc:100521952%09red
Glycosphingolipid biosynthesis - ganglio series	KEGG PATHWAY	ssc00604	1	15	0.519024	0.707622	ST6GALNAC5	http://www.genome.jp/kegg-bin/show_pathway?ssc00604/ssc:404690%09red
Salmonella infection	KEGG PATHWAY	ssc05132	4	80	0.52108	0.707622	IL18|ROCK1|WASF2|RILP	http://www.genome.jp/kegg-bin/show_pathway?ssc05132/ssc:100512789%09red/ssc:397057%09red/ssc:397447%09red/ssc:100525077%09red
Complement and coagulation cascades	KEGG PATHWAY	ssc04610	4	80	0.52108	0.707622	C3|F2|F11|SERPINF2	http://www.genome.jp/kegg-bin/show_pathway?ssc04610/ssc:100525254%09red/ssc:110257404%09red/ssc:397072%09red/ssc:100144442%09red
Fat digestion and absorption	KEGG PATHWAY	ssc04975	2	37	0.525462	0.707622	CLPS|FABP2	http://www.genome.jp/kegg-bin/show_pathway?ssc04975/ssc:397407%09red/ssc:595106%09red
Alanine, aspartate and glutamate metabolism	KEGG PATHWAY	ssc00250	2	37	0.525462	0.707622	ABAT|AGXT2	http://www.genome.jp/kegg-bin/show_pathway?ssc00250/ssc:100513890%09red/ssc:397500%09red
Alzheimer disease	KEGG PATHWAY	ssc05010	8	168	0.531638	0.712772	NDUFAB1|CAPN1|UQCR10|PSEN2|CACNA1D|GRIN2D|MME|CACNA1S	http://www.genome.jp/kegg-bin/show_pathway?ssc05010/ssc:100521797%09red/ssc:100312976%09red/ssc:100511536%09red/ssc:780410%09red/ssc:100155687%09red/ssc:397027%09red/ssc:100511102%09red/ssc:100622149%09red
Glycosphingolipid biosynthesis - globo and isoglobo series	KEGG PATHWAY	ssc00603	1	16	0.540537	0.71867	B3GALNT1	http://www.genome.jp/kegg-bin/show_pathway?ssc00603/ssc:397634%09red
Parathyroid hormone synthesis, secretion and action	KEGG PATHWAY	ssc04928	5	104	0.540781	0.71867	EGFR|SLC9A3R1|ARAF|ADCY1|MEF2D	http://www.genome.jp/kegg-bin/show_pathway?ssc04928/ssc:100233201%09red/ssc:397070%09red/ssc:100624934%09red/ssc:397601%09red/ssc:100156714%09red
Peroxisome	KEGG PATHWAY	ssc04146	4	84	0.558045	0.729657	HAO1|PRDX5|PMVK|PEX3	http://www.genome.jp/kegg-bin/show_pathway?ssc04146/ssc:100627803%09red/ssc:397273%09red/ssc:100152301%09red/ssc:100153726%09red
Viral protein interaction with cytokine and cytokine receptor	KEGG PATHWAY	ssc04061	4	84	0.558045	0.729657	IL18|CCL28|CXCL14|TNFSF14	http://www.genome.jp/kegg-bin/show_pathway?ssc04061/ssc:100519468%09red/ssc:397057%09red/ssc:554303%09red/ssc:494467%09red
Antigen processing and presentation	KEGG PATHWAY	ssc04612	3	62	0.560388	0.729657	SLA-DRB1|SLA-DRA|SLA-DQB1	http://www.genome.jp/kegg-bin/show_pathway?ssc04612/ssc:100135040%09red/ssc:100153386%09red/ssc:100037921%09red
2-Oxocarboxylic acid metabolism	KEGG PATHWAY	ssc01210	1	17	0.56109	0.729657	ACO2	http://www.genome.jp/kegg-bin/show_pathway?ssc01210/ssc:396999%09red
Primary bile acid biosynthesis	KEGG PATHWAY	ssc00120	1	17	0.56109	0.729657	SLC27A5	http://www.genome.jp/kegg-bin/show_pathway?ssc00120/ssc:102158419%09red
Cardiac muscle contraction	KEGG PATHWAY	ssc04260	4	85	0.567043	0.731124	UQCR10|CACNA2D3|CACNA1S|CACNA1D	http://www.genome.jp/kegg-bin/show_pathway?ssc04260/ssc:100511102%09red/ssc:100622149%09red/ssc:100155687%09red/ssc:100153986%09red
Gap junction	KEGG PATHWAY	ssc04540	4	85	0.567043	0.731124	EGFR|TUBAL3|HTR2A|ADCY1	http://www.genome.jp/kegg-bin/show_pathway?ssc04540/ssc:397070%09red/ssc:100624934%09red/ssc:397432%09red/ssc:100623355%09red
Viral myocarditis	KEGG PATHWAY	ssc05416	3	63	0.570818	0.732873	SLA-DRB1|SLA-DRA|SLA-DQB1	http://www.genome.jp/kegg-bin/show_pathway?ssc05416/ssc:100135040%09red/ssc:100153386%09red/ssc:100037921%09red
Estrogen signaling pathway	KEGG PATHWAY	ssc04915	6	131	0.578565	0.733631	SHC1|PIK3CB|EGFR|HSP90B1|FKBP5|ADCY1	http://www.genome.jp/kegg-bin/show_pathway?ssc04915/ssc:100622559%09red/ssc:100155423%09red/ssc:100624934%09red/ssc:397070%09red/ssc:397191%09red/ssc:100156321%09red
Fatty acid biosynthesis	KEGG PATHWAY	ssc00061	1	18	0.580723	0.733631	OXSM	http://www.genome.jp/kegg-bin/show_pathway?ssc00061/ssc:102162360%09red
One carbon pool by folate	KEGG PATHWAY	ssc00670	1	18	0.580723	0.733631	SHMT1	http://www.genome.jp/kegg-bin/show_pathway?ssc00670/ssc:397181%09red
Amphetamine addiction	KEGG PATHWAY	ssc05031	3	64	0.581094	0.733631	SLC18A2|CACNA1D|GRIN2D	http://www.genome.jp/kegg-bin/show_pathway?ssc05031/ssc:100511102%09red/ssc:100521797%09red/ssc:100154950%09red
Ferroptosis	KEGG PATHWAY	ssc04216	2	42	0.591265	0.741476	GSS|SLC11A2	http://www.genome.jp/kegg-bin/show_pathway?ssc04216/ssc:100152660%09red/ssc:733595%09red
IL-17 signaling pathway	KEGG PATHWAY	ssc04657	4	88	0.593415	0.741476	SRSF1|IL17B|HSP90B1|IKBKE	http://www.genome.jp/kegg-bin/show_pathway?ssc04657/ssc:102162772%09red/ssc:397191%09red/ssc:654327%09red/ssc:100519508%09red
Steroid biosynthesis	KEGG PATHWAY	ssc00100	1	19	0.599479	0.741476	TM7SF2	http://www.genome.jp/kegg-bin/show_pathway?ssc00100/ssc:100514510%09red
Apoptosis	KEGG PATHWAY	ssc04210	6	134	0.599795	0.741476	TUBAL3|PIK3CB|ATM|XIAP|CAPN1|PDPK1	http://www.genome.jp/kegg-bin/show_pathway?ssc04210/ssc:100622559%09red/ssc:100037300%09red/ssc:397027%09red/ssc:100101922%09red/ssc:100192445%09red/ssc:100623355%09red
Aminoacyl-tRNA biosynthesis	KEGG PATHWAY	ssc00970	3	66	0.601172	0.741476	YARS2|SEPSECS|EARS2	http://www.genome.jp/kegg-bin/show_pathway?ssc00970/ssc:100523812%09red/ssc:100622027%09red/ssc:100624597%09red
GnRH signaling pathway	KEGG PATHWAY	ssc04912	4	89	0.601991	0.741476	EGFR|CACNA1S|CACNA1D|ADCY1	http://www.genome.jp/kegg-bin/show_pathway?ssc04912/ssc:100511102%09red/ssc:397070%09red/ssc:100624934%09red/ssc:100622149%09red
Human immunodeficiency virus 1 infection	KEGG PATHWAY	ssc05170	9	204	0.615859	0.755487	CCNB1|LIMK2|AP1G1|PIK3CB|ATM|APOBEC3B|TLR2|PLCG1|ELOB	http://www.genome.jp/kegg-bin/show_pathway?ssc05170/ssc:100622559%09red/ssc:100037939%09red/ssc:396623%09red/ssc:100156359%09red/ssc:100519651%09red/ssc:100101922%09red/ssc:100152497%09red/ssc:397662%09red/ssc:100514713%09red
Pancreatic secretion	KEGG PATHWAY	ssc04972	4	91	0.61881	0.756046	CD38|BST1|CFTR|ADCY1	http://www.genome.jp/kegg-bin/show_pathway?ssc04972/ssc:100511702%09red/ssc:403154%09red/ssc:100624934%09red/ssc:100625942%09red
Tryptophan metabolism	KEGG PATHWAY	ssc00380	2	45	0.62736	0.763414	KMO|IDO1	http://www.genome.jp/kegg-bin/show_pathway?ssc00380/ssc:100519877%09red/ssc:397148%09red
Phenylalanine metabolism	KEGG PATHWAY	ssc00360	1	21	0.634513	0.76903	HPD	http://www.genome.jp/kegg-bin/show_pathway?ssc00360/ssc:397443%09red
Endocrine and other factor-regulated calcium reabsorption	KEGG PATHWAY	ssc04961	2	46	0.638828	0.770411	DNM1|DNM3	http://www.genome.jp/kegg-bin/show_pathway?ssc04961/ssc:100153921%09red/ssc:100622420%09red
Cocaine addiction	KEGG PATHWAY	ssc05030	2	47	0.650017	0.770411	SLC18A2|GRIN2D	http://www.genome.jp/kegg-bin/show_pathway?ssc05030/ssc:100521797%09red/ssc:100154950%09red
Cholesterol metabolism	KEGG PATHWAY	ssc04979	2	47	0.650017	0.770411	NCEH1|ANGPTL4	http://www.genome.jp/kegg-bin/show_pathway?ssc04979/ssc:397628%09red/ssc:100154209%09red
Renin-angiotensin system	KEGG PATHWAY	ssc04614	1	22	0.650864	0.770411	MME	http://www.genome.jp/kegg-bin/show_pathway?ssc04614/ssc:100511536%09red
Vitamin digestion and absorption	KEGG PATHWAY	ssc04977	1	22	0.650864	0.770411	SLC19A3	http://www.genome.jp/kegg-bin/show_pathway?ssc04977/ssc:100513826%09red
Circadian entrainment	KEGG PATHWAY	ssc04713	4	95	0.65108	0.770411	PER1|CACNA1D|ADCY1|GRIN2D	http://www.genome.jp/kegg-bin/show_pathway?ssc04713/ssc:100511102%09red/ssc:100521797%09red/ssc:100624934%09red/ssc:100620648%09red
Parkinson disease	KEGG PATHWAY	ssc05012	6	142	0.653451	0.770411	NDUFAB1|UQCR10|PARK7|SLC25A6|SLC25A31|SLC18A2	http://www.genome.jp/kegg-bin/show_pathway?ssc05012/ssc:780404%09red/ssc:100312976%09red/ssc:100154950%09red/ssc:100155687%09red/ssc:403155%09red/ssc:100518564%09red
Protein export	KEGG PATHWAY	ssc03060	1	23	0.666485	0.782732	SEC61G	http://www.genome.jp/kegg-bin/show_pathway?ssc03060/ssc:100517415%09red
Folate biosynthesis	KEGG PATHWAY	ssc00790	1	24	0.681407	0.791661	PTS	http://www.genome.jp/kegg-bin/show_pathway?ssc00790/ssc:100737784%09red
N-Glycan biosynthesis	KEGG PATHWAY	ssc00510	2	50	0.681926	0.791661	MGAT4A|TUSC3	http://www.genome.jp/kegg-bin/show_pathway?ssc00510/ssc:106504082%09red/ssc:100524079%09red
Steroid hormone biosynthesis	KEGG PATHWAY	ssc00140	2	50	0.681926	0.791661	CYP3A29|SULT2B1	http://www.genome.jp/kegg-bin/show_pathway?ssc00140/ssc:100626471%09red/ssc:403324%09red
Non-alcoholic fatty liver disease (NAFLD)	KEGG PATHWAY	ssc04932	6	150	0.702447	0.812372	NDUFAB1|PKLR|UQCR10|PIK3CB|IRS1|NR1H3	http://www.genome.jp/kegg-bin/show_pathway?ssc04932/ssc:100622559%09red/ssc:100312976%09red/ssc:100738344%09red/ssc:100512686%09red/ssc:100155687%09red/ssc:397553%09red
B cell receptor signaling pathway	KEGG PATHWAY	ssc04662	3	78	0.707853	0.81406	VAV1|PIK3CB|BCL10	http://www.genome.jp/kegg-bin/show_pathway?ssc04662/ssc:100125346%09red/ssc:100519821%09red/ssc:100622559%09red
Fatty acid elongation	KEGG PATHWAY	ssc00062	1	26	0.70928	0.81406	ELOVL1	http://www.genome.jp/kegg-bin/show_pathway?ssc00062/ssc:100312969%09red
Kaposi sarcoma-associated herpesvirus infection	KEGG PATHWAY	ssc05167	7	177	0.720088	0.823346	PIK3CB|PLCG1|VEGFA|IKBKE|C3|JAK2|EP300	http://www.genome.jp/kegg-bin/show_pathway?ssc05167/ssc:397201%09red/ssc:100622559%09red/ssc:397072%09red/ssc:397157%09red/ssc:100156226%09red/ssc:100152497%09red/ssc:100519508%09red
Biosynthesis of unsaturated fatty acids	KEGG PATHWAY	ssc01040	1	28	0.734716	0.833778	ELOVL1	http://www.genome.jp/kegg-bin/show_pathway?ssc01040/ssc:100312969%09red
Linoleic acid metabolism	KEGG PATHWAY	ssc00591	1	28	0.734716	0.833778	CYP3A29	http://www.genome.jp/kegg-bin/show_pathway?ssc00591/ssc:403324%09red
RNA polymerase	KEGG PATHWAY	ssc03020	1	29	0.746587	0.841564	POLR3H	http://www.genome.jp/kegg-bin/show_pathway?ssc03020/ssc:100157033%09red
Retinol metabolism	KEGG PATHWAY	ssc00830	2	57	0.747131	0.841564	CYP3A29|BCO1	http://www.genome.jp/kegg-bin/show_pathway?ssc00830/ssc:100192320%09red/ssc:403324%09red
Measles	KEGG PATHWAY	ssc05162	5	136	0.760506	0.853457	TLR2|EIF2AK1|ADAR|PIK3CB|IKBKE	http://www.genome.jp/kegg-bin/show_pathway?ssc05162/ssc:100622559%09red/ssc:100519508%09red/ssc:100523784%09red/ssc:396623%09red/ssc:100514518%09red
Chemical carcinogenesis	KEGG PATHWAY	ssc05204	2	61	0.778982	0.867906	CYP3A29|SULT2A1	http://www.genome.jp/kegg-bin/show_pathway?ssc05204/ssc:641359%09red/ssc:403324%09red
Apoptosis - multiple species	KEGG PATHWAY	ssc04215	1	32	0.77911	0.867906	XIAP	http://www.genome.jp/kegg-bin/show_pathway?ssc04215/ssc:100037300%09red
Huntington disease	KEGG PATHWAY	ssc05016	7	190	0.7822	0.868157	HDAC1|NDUFAB1|UQCR10|SLC25A6|SLC25A31|EP300|DCTN4	http://www.genome.jp/kegg-bin/show_pathway?ssc05016/ssc:100312976%09red/ssc:100626043%09red/ssc:100622482%09red/ssc:100155687%09red/ssc:100156226%09red/ssc:403155%09red/ssc:100518564%09red
Arachidonic acid metabolism	KEGG PATHWAY	ssc00590	2	62	0.786375	0.869605	PTGES2|TBXAS1	http://www.genome.jp/kegg-bin/show_pathway?ssc00590/ssc:100155133%09red/ssc:397112%09red
Small cell lung cancer	KEGG PATHWAY	ssc05222	3	91	0.797143	0.878307	DDB2|XIAP|PIK3CB	http://www.genome.jp/kegg-bin/show_pathway?ssc05222/ssc:100622559%09red/ssc:100513197%09red/ssc:100037300%09red
Retrograde endocannabinoid signaling	KEGG PATHWAY	ssc04723	5	145	0.805506	0.8806	NDUFAB1|CACNA1S|CACNA1D|GABRP|ADCY1	http://www.genome.jp/kegg-bin/show_pathway?ssc04723/ssc:100511102%09red/ssc:100312976%09red/ssc:100525792%09red/ssc:100624934%09red/ssc:100622149%09red
Tyrosine metabolism	KEGG PATHWAY	ssc00350	1	35	0.807462	0.8806	HPD	http://www.genome.jp/kegg-bin/show_pathway?ssc00350/ssc:397443%09red
Aldosterone synthesis and secretion	KEGG PATHWAY	ssc04925	3	93	0.808633	0.8806	CACNA1S|CACNA1D|ADCY1	http://www.genome.jp/kegg-bin/show_pathway?ssc04925/ssc:100511102%09red/ssc:100624934%09red/ssc:100622149%09red
Alcoholism	KEGG PATHWAY	ssc05034	5	147	0.814538	0.8806	HDAC1|SLC18A2|ARAF|SHC1|GRIN2D	http://www.genome.jp/kegg-bin/show_pathway?ssc05034/ssc:100156321%09red/ssc:100521797%09red/ssc:100622482%09red/ssc:397601%09red/ssc:100154950%09red
Thyroid cancer	KEGG PATHWAY	ssc05216	1	36	0.81608	0.8806	DDB2	http://www.genome.jp/kegg-bin/show_pathway?ssc05216/ssc:100513197%09red
NOD-like receptor signaling pathway	KEGG PATHWAY	ssc04621	5	148	0.818927	0.8806	TRIP6|IL18|XIAP|TRPM2|IKBKE	http://www.genome.jp/kegg-bin/show_pathway?ssc04621/ssc:100620791%09red/ssc:100622032%09red/ssc:397057%09red/ssc:100037300%09red/ssc:100519508%09red
Toll-like receptor signaling pathway	KEGG PATHWAY	ssc04620	3	95	0.819568	0.8806	TLR2|PIK3CB|IKBKE	http://www.genome.jp/kegg-bin/show_pathway?ssc04620/ssc:100622559%09red/ssc:396623%09red/ssc:100519508%09red
Dopaminergic synapse	KEGG PATHWAY	ssc04728	4	126	0.838042	0.897267	PPP2R2A|CACNA1D|PPP2R5B|SLC18A2	http://www.genome.jp/kegg-bin/show_pathway?ssc04728/ssc:397090%09red/ssc:100511102%09red/ssc:100154950%09red/ssc:100516242%09red
Thyroid hormone synthesis	KEGG PATHWAY	ssc04918	2	71	0.843643	0.900084	ADCY1|HSP90B1	http://www.genome.jp/kegg-bin/show_pathway?ssc04918/ssc:397191%09red/ssc:100624934%09red
Gastric acid secretion	KEGG PATHWAY	ssc04971	2	72	0.849063	0.902689	CFTR|ADCY1	http://www.genome.jp/kegg-bin/show_pathway?ssc04971/ssc:403154%09red/ssc:100624934%09red
Fatty acid degradation	KEGG PATHWAY	ssc00071	1	41	0.853723	0.904468	ACADSB	http://www.genome.jp/kegg-bin/show_pathway?ssc00071/ssc:100154810%09red
C-type lectin receptor signaling pathway	KEGG PATHWAY	ssc04625	3	103	0.858124	0.905964	PIK3CB|BCL10|IKBKE	http://www.genome.jp/kegg-bin/show_pathway?ssc04625/ssc:100125346%09red/ssc:100622559%09red/ssc:100519508%09red
Human cytomegalovirus infection	KEGG PATHWAY	ssc05163	7	215	0.871782	0.916913	ADCY1|PIK3CB|EGFR|ROCK1|VEGFA|TSC2|IL1R1	http://www.genome.jp/kegg-bin/show_pathway?ssc05163/ssc:100622559%09red/ssc:397070%09red/ssc:397157%09red/ssc:100626904%09red/ssc:100505408%09red/ssc:100624934%09red/ssc:397447%09red
TNF signaling pathway	KEGG PATHWAY	ssc04668	3	107	0.874547	0.916913	LIF|RPS6KA4|PIK3CB	http://www.genome.jp/kegg-bin/show_pathway?ssc04668/ssc:100626270%09red/ssc:100622559%09red/ssc:399503%09red
Ether lipid metabolism	KEGG PATHWAY	ssc00565	1	45	0.878212	0.917581	PAFAH2	http://www.genome.jp/kegg-bin/show_pathway?ssc00565/ssc:100623755%09red
Ovarian steroidogenesis	KEGG PATHWAY	ssc04913	1	47	0.888875	0.924358	ADCY1	http://www.genome.jp/kegg-bin/show_pathway?ssc04913/ssc:100624934%09red
Amyotrophic lateral sclerosis (ALS)	KEGG PATHWAY	ssc05014	1	48	0.893851	0.924358	GRIN2D	http://www.genome.jp/kegg-bin/show_pathway?ssc05014/ssc:100521797%09red
Arginine and proline metabolism	KEGG PATHWAY	ssc00330	1	48	0.893851	0.924358	AZIN2	http://www.genome.jp/kegg-bin/show_pathway?ssc00330/ssc:100144439%09red
Metabolism of xenobiotics by cytochrome P450	KEGG PATHWAY	ssc00980	1	49	0.898605	0.926113	SULT2A1	http://www.genome.jp/kegg-bin/show_pathway?ssc00980/ssc:641359%09red
ECM-receptor interaction	KEGG PATHWAY	ssc04512	2	84	0.901957	0.926417	SV2A|TNC	http://www.genome.jp/kegg-bin/show_pathway?ssc04512/ssc:397460%09red/ssc:100156610%09red
Thermogenesis	KEGG PATHWAY	ssc04714	7	229	0.906995	0.927242	NDUFAB1|SMARCC1|ADCY1|UQCR10|ARID1B|MLST8|TSC2	http://www.genome.jp/kegg-bin/show_pathway?ssc04714/ssc:100738908%09red/ssc:100312976%09red/ssc:100624934%09red/ssc:100152904%09red/ssc:100155687%09red/ssc:100505408%09red/ssc:100519869%09red
Protein digestion and absorption	KEGG PATHWAY	ssc04974	2	86	0.90888	0.927242	MME|SLC38A2	http://www.genome.jp/kegg-bin/show_pathway?ssc04974/ssc:100525644%09red/ssc:100511536%09red
Morphine addiction	KEGG PATHWAY	ssc05032	2	90	0.921374	0.936833	GABRP|ADCY1	http://www.genome.jp/kegg-bin/show_pathway?ssc05032/ssc:100525792%09red/ssc:100624934%09red
Long-term depression	KEGG PATHWAY	ssc04730	1	58	0.932871	0.945351	ARAF	http://www.genome.jp/kegg-bin/show_pathway?ssc04730/ssc:397601%09red
Oxidative phosphorylation	KEGG PATHWAY	ssc00190	3	132	0.943915	0.950674	UQCR10|NDUFAB1|PPA2	http://www.genome.jp/kegg-bin/show_pathway?ssc00190/ssc:100312976%09red/ssc:100521105%09red/ssc:100155687%09red
RIG-I-like receptor signaling pathway	KEGG PATHWAY	ssc04622	1	63	0.94662	0.950674	IKBKE	http://www.genome.jp/kegg-bin/show_pathway?ssc04622/ssc:100519508%09red
Apelin signaling pathway	KEGG PATHWAY	ssc04371	3	134	0.947537	0.950674	SPHK2|ADCY1|MEF2D	http://www.genome.jp/kegg-bin/show_pathway?ssc04371/ssc:100624934%09red/ssc:100738292%09red/ssc:100156714%09red
Pertussis	KEGG PATHWAY	ssc05133	1	73	0.966251	0.966251	C3	http://www.genome.jp/kegg-bin/show_pathway?ssc05133/ssc:397072%09red

## Sheet: GO analysis of DEGs
Supplementary Table S5 GO enrichment analysis of DEGs
ONTOLOGY	ID	Description	GeneRatio	BgRatio	pvalue	p.adjust	qvalue	geneID	Count
BP	GO:0061180	mammary gland epithelium development	13/749	25/5965	2.12789e-06	0.00654325	0.00640382	CEBPB/ESR1/AR/AREG/TBX3/ORAI1/HOXA5/ELF5/ATP2C2/IQGAP3/WNT2/EPHA2/PHB2	13
BP	GO:0005975	carbohydrate metabolic process	46/749	205/5965	4.41741e-05	0.0679177	0.0664704	GGTA1P/HEXB/UGP2/TGFB1/ENTPD1/PC/GALM/CP/PGK1/HK2/PPP1R3C/SNCA/NEU1/PYGL/HEXA/PCK1/SLC3A1/HKDC1/PGM3/TPI1/ENO4/PHLDA2/FAM3C/PPP4R3B/ST6GAL2/B3GNT3/ST6GALNAC2/MAN2B1/AMDHD2/LOC100520582/GPER1/CHST7/SIAE/PPP1R3D/B4GALT5/B3GNT2/HYAL4/SLC35B4/B3GALT2/FUCA1/LDHB/ST6GALNAC1/GALT/NEU3/LDHB/RBKS	46
BP	GO:0033598	mammary gland epithelial cell proliferation	7/749	11/5965	0.000100018	0.102519	0.100334	CEBPB/ESR1/AREG/HOXA5/IQGAP3/EPHA2/PHB2	7
BP	GO:0030879	mammary gland development	14/749	44/5965	0.000653542	0.460267	0.450459	CAPN1/CEBPB/ESR1/AR/AREG/TBX3/ORAI1/HOXA5/ELF5/ATP2C2/IQGAP3/WNT2/EPHA2/PHB2	14
BP	GO:0043393	regulation of protein binding	16/749	55/5965	0.000837119	0.460267	0.450459	ADRB2/BDNF/APP/STMN1/HIP1R/RGMA/BMP2/EPHA4/PHLDA2/TTBK2/HOXA3/CKMT1A/UBASH3B/PIM2/ITGB1BP1/AKTIP	16
BP	GO:0022603	regulation of anatomical structure morphogenesis	53/749	277/5965	0.000898082	0.460267	0.450459	F3/HEXB/CTSH/MT3/ADM/ADAM9/ESR1/BDNF/AR/LIF/CCR3/GCM1/THBS1/OSTN/CPNE5/FZD3/BVES/MTDH/WNT7A/SOX17/EPHA7/YWHAH/VEGFD/NFIB/FBXW8/BMP2/STOX1/SEMA3G/TNFRSF12A/THY1/EPHB3/CALR/HOXA5/XK/TTBK2/TSPAN12/SYT17/RRAS/WNT2/LGR4/SPHK1/CDC42EP3/HOXB7/EPHA2/LOC100523244/TMEM100/MLLT3/SEMA3E/HGF/CX3CR1/ITGB1BP1/RGCC/PHB2	53
BP	GO:0035295	tube development	59/749	319/5965	0.00112519	0.475913	0.465772	SLC23A1/F3/FGF9/CTSH/IL18/ADM/THRA/ESR1/HSD11B1/AR/AREG/LIF/CCR3/THBS1/PKD2/RARRES2/PHGDH/RC3H2/TBX3/REC8/FZD3/MTDH/WNT7A/SOX17/EPHA7/SMAD2/VEGFD/ARG2/NFIB/HPGD/RGMA/BMP2/STOX1/TNFRSF12A/THY1/EPHB3/HOXA5/LOC100511937/PHF14/TSPAN12/RRAS/WNT2/ST14/KIF18A/KRAS/LGR4/SPHK1/HOXA3/SALL1/SPINK2/HOXB7/EPHA2/TMEM100/SEMA3E/HSPB11/CX3CR1/ITGB1BP1/RGCC/PHB2	59
BP	GO:0048732	gland development	30/749	136/5965	0.00123815	0.475913	0.465772	CAPN1/TGFB1/CEBPB/THRA/ESR1/AR/CDKN1B/AREG/NR0B1/PKD2/CCNB2/ID4/TBX3/PSAP/ORAI1/NFIB/BMP2/EPHB3/HOXA5/ELF5/ATP2C2/IQGAP3/WNT2/HOXA3/SALL1/EPHA2/HGF/PHB2/ZBTB1/EAF2	30
BP	GO:0051928	positive regulation of calcium ion transport	11/749	33/5965	0.00160309	0.547721	0.53605	ATP1B1/CCR1/PKD2/SNCA/ORAI1/WNK3/THY1/CACNA1D/SRI/ATP2C2/GPER1	11
BP	GO:0031648	protein destabilization	6/749	12/5965	0.00181402	0.557811	0.545924	CTSH/SNCA/PEX2/SOX17/RNF139/BMP2	6
BP	GO:0031647	regulation of protein stability	19/749	76/5965	0.00212755	0.594747	0.582073	ATP1B1/CTSH/MT3/SNCA/PEX6/PEX2/SOX17/HIP1R/RNF139/BMP2/TADA3/CDK7/CALR/KRAS/CDC37L1/TRIM44/PIM2/PHB2/ASGR2	19
BP	GO:0061138	morphogenesis of a branching epithelium	19/749	77/5965	0.00250121	0.599405	0.586632	CTSH/ADM/ESR1/AR/AREG/GCM1/PKD2/TBX3/BMP2/HOXA5/WNT2/ST14/KRAS/LGR4/HOXB7/EPHA2/SEMA3E/HGF/PHB2	19
BP	GO:0009311	oligosaccharide metabolic process	7/749	17/5965	0.00297694	0.599405	0.586632	HEXB/NEU1/ST6GAL2/ST6GALNAC2/B3GALT2/ST6GALNAC1/NEU3	7
BP	GO:0060603	mammary gland duct morphogenesis	6/749	13/5965	0.00301423	0.599405	0.586632	ESR1/AR/AREG/TBX3/EPHA2/PHB2	6
BP	GO:0001763	morphogenesis of a branching structure	20/749	84/5965	0.00306484	0.599405	0.586632	CTSH/ADM/ESR1/AR/AREG/GCM1/PKD2/TBX3/EPHA7/BMP2/HOXA5/WNT2/ST14/KRAS/LGR4/HOXB7/EPHA2/SEMA3E/HGF/PHB2	20
BP	GO:0003006	developmental process involved in reproduction	44/749	233/5965	0.00311886	0.599405	0.586632	PDE3A/PAQR7/FGF9/DEFB1/HEXB/SRD5A2/PRKAR1A/ADM/CEBPB/CDC20/ESR1/PRKAR2A/AR/CDKN1B/CCNB1/AREG/NR0B1/LIF/DEFB1/GCM1/PKD2/CCNB2/ID4/KRT8/TBX3/REC8/PSAP/WNT7A/PYGO1/FBXW8/CDK7/PHLDA2/SEPT4/GALNTL5/WNT2/TTC26/ST14/KIF18A/LGR4/SALL1/SPINK2/RHOBTB3/PHB2/EAF2	44
BP	GO:0050673	epithelial cell proliferation	28/749	134/5965	0.00407576	0.602175	0.589343	F3/FGF9/TGFB1/CEBPB/ESR1/AR/CDKN1B/AREG/CCR3/THBS1/PEX2/WNT7A/VEGFD/NFIB/IFT74/BMP2/STOX1/HOXA5/JAML/IQGAP3/WNT2/DUSP10/LGR4/EPHA2/ITGB1BP1/RGCC/PHB2/EAF2	28
BP	GO:0042445	hormone metabolic process	17/749	69/5965	0.00420536	0.602175	0.589343	SRD5A2/ENPEP/SPP1/DUOX1/ESR1/DIO1/TPO/CPE/YWHAH/RBP1/BMP2/CPN1/GCNT4/EGR1/CRYM/ECE2/BBS1	17
BP	GO:1905330	regulation of morphogenesis of an epithelium	12/749	42/5965	0.00430148	0.602175	0.589343	ESR1/AR/LIF/FZD3/WNT7A/STOX1/WNT2/LGR4/HOXB7/MLLT3/HGF/PHB2	12
BP	GO:0042168	heme metabolic process	5/749	10/5965	0.004506	0.602175	0.589343	HMOX2/HMOX1/BLVRA/ALAS2/BLVRB	5
BP	GO:0031111	negative regulation of microtubule polymerization or depolymerization	6/749	14/5965	0.00472111	0.602175	0.589343	STMN1/SNCA/TTBK2/DYRK1A/APC/FGF13	6
BP	GO:0006629	lipid metabolic process	72/749	431/5965	0.00552822	0.602175	0.589343	PLA2G7/GGTA1P/HEXB/SRD5A2/TGFB1/SPP1/MT3/SLC35C1/ACACA/THRA/ESR1/PRKAA2/APP/NR0B1/CYP2D25/PRDX6/EPHX2/FADS1/FADS2/ACSL1/SLC27A2/SNCA/SULT2A1/PTGES/NEU1/SCD5/RARRES2/PCK1/UGCG/PLPP4/PEX2/PSAP/SMPDL3A/DNAJC15/PLA1A/PIK3IP1/PLBD1/YWHAH/LIPG/HPGD/RBP1/BMP2/PLPPR4/INSIG2/AGPAT2/MGLL/ELOVL1/INPPL1/LOC100510975/LOC100511937/CREM/LOC100512977/IP6K1/INPP1/ABHD6/PLPP1/PLCB4/LPCAT2/SMPD3/SPHK1/EGR1/GPER1/DI…	72
BP	GO:0006687	glycosphingolipid metabolic process	7/749	19/5965	0.00615514	0.602175	0.589343	HEXB/NEU1/UGCG/CREM/B3GALT2/ST6GALNAC1/NEU3	7
BP	GO:1902533	positive regulation of intracellular signal transduction	50/749	282/5965	0.00631886	0.602175	0.589343	F3/IL18/TGFB1/MT3/ADAM9/ADRB2/AR/ARAF/APP/LIF/CCR1/HMOX1/THBS1/PKD2/CTH/S100A8/S100A9/PDE6C/DOK5/RC3H2/GADD45G/PSAP/MTDH/MAP3K21/AVPI1/BMP2/STOX1/S100A12/CALR/CAVIN3/FGB/IQGAP3/GLIPR2/SEPT4/STK39/KRAS/SPHK1/GPER1/IL31RA/PLEKHF1/MAP4K2/TRIM44/HGF/LURAP1/PIM2/ITGB1BP1/TNFSF15/PHB2/TCIM/LURAP1L	50
BP	GO:0016052	carbohydrate catabolic process	11/749	39/5965	0.00685527	0.602175	0.589343	HEXB/GALM/PGK1/HK2/NEU1/HKDC1/TPI1/ENO4/GALT/NEU3/RBKS	11
BP	GO:0048754	branching morphogenesis of an epithelial tube	15/749	61/5965	0.0070996	0.602175	0.589343	CTSH/ESR1/AR/AREG/PKD2/TBX3/BMP2/HOXA5/WNT2/KRAS/LGR4/HOXB7/EPHA2/SEMA3E/PHB2	15
BP	GO:0051445	regulation of meiotic cell cycle	9/749	29/5965	0.0071694	0.602175	0.589343	PDE3A/PRKAR1A/CDC20/PRKAR2A/CCNB1/LIF/CCNB2/CDK7/CALR	9
BP	GO:0010800	positive regulation of peptidyl-threonine phosphorylation	5/749	11/5965	0.00741595	0.602175	0.589343	TGFB1/APP/WNK3/STOX1/SPHK1	5
BP	GO:0042461	photoreceptor cell development	5/749	11/5965	0.00741595	0.602175	0.589343	PDE6C/C4H8orf37/THY1/MFRP/BBS1	5
BP	GO:0000003	reproduction	65/749	389/5965	0.00817497	0.602175	0.589343	PDE3A/PAQR7/FGF9/DEFB1/TOP2A/CD46/HSD11B2/HEXB/SRD5A2/PRKAR1A/ADM/CEBPB/CDC20/THRA/ESR1/PRKAR2A/AR/CDKN1B/CCNB1/APP/AREG/NR0B1/LIF/GPX4/DEFB1/GCM1/ACSL4/PKD2/RGS2/CCNB2/RAD51/CREB3L4/ID4/KRT8/TBX3/REC8/PSAP/WNT7A/SOX17/HSF2/HPGD/PYGO1/FBXW8/CDK7/PHLDA2/CALR/CREM/LOC100513074/SEPT4/GALNTL5/WNT2/TTC26/ST14/KIF18A/LGR4/SALL1/SGO1/SPINK2/EGR1/PAIP2/CREBRF/RHOBTB3/BBS1/PHB2/EAF2	65
BP	GO:0022414	reproductive process	65/749	389/5965	0.00817497	0.602175	0.589343	PDE3A/PAQR7/FGF9/DEFB1/TOP2A/CD46/HSD11B2/HEXB/SRD5A2/PRKAR1A/ADM/CEBPB/CDC20/THRA/ESR1/PRKAR2A/AR/CDKN1B/CCNB1/APP/AREG/NR0B1/LIF/GPX4/DEFB1/GCM1/ACSL4/PKD2/RGS2/CCNB2/RAD51/CREB3L4/ID4/KRT8/TBX3/REC8/PSAP/WNT7A/SOX17/HSF2/HPGD/PYGO1/FBXW8/CDK7/PHLDA2/CALR/CREM/LOC100513074/SEPT4/GALNTL5/WNT2/TTC26/ST14/KIF18A/LGR4/SALL1/SGO1/SPINK2/EGR1/PAIP2/CREBRF/RHOBTB3/BBS1/PHB2/EAF2	65
BP	GO:0006956	complement activation	7/749	20/5965	0.00846279	0.602175	0.589343	FCN2/CD46/C7/C2/SERPING1/C1QB/RGCC	7
BP	GO:0032092	positive regulation of protein binding	7/749	20/5965	0.00846279	0.602175	0.589343	BDNF/APP/HIP1R/BMP2/EPHA4/HOXA3/AKTIP	7
BP	GO:0060281	regulation of oocyte development	7/749	20/5965	0.00846279	0.602175	0.589343	PDE3A/PRKAR1A/CDC20/PRKAR2A/CCNB1/CCNB2/CDK7	7
BP	GO:0060443	mammary gland morphogenesis	7/749	20/5965	0.00846279	0.602175	0.589343	CAPN1/ESR1/AR/AREG/TBX3/EPHA2/PHB2	7
BP	GO:1905879	regulation of oogenesis	7/749	20/5965	0.00846279	0.602175	0.589343	PDE3A/PRKAR1A/CDC20/PRKAR2A/CCNB1/CCNB2/CDK7	7
BP	GO:0010942	positive regulation of cell death	30/749	154/5965	0.00864025	0.602175	0.589343	F3/TIMP3/TOP2A/CTSH/MT3/CDKN1B/THBS1/SNCA/S100A8/S100A9/MTCH1/PPIF/BNIP3L/GADD45G/HIP1R/EPHA7/BCL2A1/BMP2/CYCS/TNFRSF12A/HOXA5/SEPT4/APC/TP53BP2/SPINK2/CTSC/PLEKHF1/DFFA/TNFSF15/RGCC	30
BP	GO:0051098	regulation of binding	23/749	110/5965	0.00869701	0.602175	0.589343	TGFB1/ADRB2/BDNF/TXN/APP/LIF/STMN1/TMSB4X/HIP1R/HJURP/SMAD2/RGMA/BMP2/EPHA4/PHLDA2/TTBK2/SRI/HOXA3/CKMT1A/UBASH3B/PIM2/ITGB1BP1/AKTIP	23
BP	GO:0001655	urogenital system development	21/749	98/5965	0.00895566	0.602175	0.589343	CTSH/ESR1/UPK3A/AR/CDKN1B/LIF/PKD2/ID4/PSAP/SOX17/EPHA7/SMAD2/ARG2/PYGO1/BMP2/EPHB3/GCNT4/LGR4/SALL1/HOXB7/EAF2	21
BP	GO:0016051	carbohydrate biosynthetic process	15/749	63/5965	0.00968108	0.602175	0.589343	TGFB1/PC/PPP1R3C/SNCA/PCK1/TPI1/FAM3C/PPP4R3B/B3GNT3/GPER1/B4GALT5/B3GNT2/SLC35B4/B3GALT2/ST6GALNAC1	15
BP	GO:0016485	protein processing	15/749	63/5965	0.00968108	0.602175	0.589343	F3/CD46/CTSH/PLAU/ENPEP/THBS1/CPE/SERPING1/MMP16/LGMN/RNF139/CPN1/FGB/PRSS12/ECE2	15
BP	GO:0010771	negative regulation of cell morphogenesis involved in differentiation	6/749	16/5965	0.010095	0.602175	0.589343	MT3/EPHA7/YWHAH/SEMA3G/THY1/ITGB1BP1	6
BP	GO:0051187	cofactor catabolic process	6/749	16/5965	0.010095	0.602175	0.589343	HMOX2/DUOX1/HMOX1/SNCA/BLVRA/BLVRB	6
BP	GO:1901264	carbohydrate derivative transport	6/749	16/5965	0.010095	0.602175	0.589343	SLC35C1/P2RY2/PSAP/SLC17A5/SLC28A2/SLC35B4	6
BP	GO:0043065	positive regulation of apoptotic process	28/749	143/5965	0.0102241	0.602175	0.589343	F3/TIMP3/TOP2A/CTSH/THBS1/SNCA/S100A8/S100A9/MTCH1/PPIF/BNIP3L/GADD45G/HIP1R/EPHA7/BCL2A1/BMP2/CYCS/TNFRSF12A/HOXA5/SEPT4/APC/TP53BP2/SPINK2/CTSC/PLEKHF1/DFFA/TNFSF15/RGCC	28
BP	GO:0051604	protein maturation	18/749	81/5965	0.0102454	0.602175	0.589343	F3/CD46/CTSH/PLAU/ENPEP/THBS1/CPE/SERPING1/MMP16/LGMN/TSPAN14/GLRX5/RNF139/CPN1/FGB/TSPAN33/PRSS12/ECE2	18
BP	GO:0038061	NIK/NF-kappaB signaling	10/749	36/5965	0.010932	0.602175	0.589343	IL18/APP/TMSB4X/RC3H2/CALR/LITAF/SPHK1/TRIM44/TNFSF15/TCIM	10
BP	GO:1901222	regulation of NIK/NF-kappaB signaling	10/749	36/5965	0.010932	0.602175	0.589343	IL18/APP/TMSB4X/RC3H2/CALR/LITAF/SPHK1/TRIM44/TNFSF15/TCIM	10
BP	GO:2000027	regulation of animal organ morphogenesis	15/749	64/5965	0.0112236	0.602175	0.589343	ESR1/AR/LIF/FZD3/WNT7A/SOX17/NFIB/BMP2/STOX1/WNT2/LGR4/HOXB7/MLLT3/HGF/PHB2	15
BP	GO:0043068	positive regulation of programmed cell death	28/749	144/5965	0.0112274	0.602175	0.589343	F3/TIMP3/TOP2A/CTSH/THBS1/SNCA/S100A8/S100A9/MTCH1/PPIF/BNIP3L/GADD45G/HIP1R/EPHA7/BCL2A1/BMP2/CYCS/TNFRSF12A/HOXA5/SEPT4/APC/TP53BP2/SPINK2/CTSC/PLEKHF1/DFFA/TNFSF15/RGCC	28
BP	GO:0006665	sphingolipid metabolic process	12/749	47/5965	0.0112764	0.602175	0.589343	HEXB/NEU1/UGCG/PSAP/SMPDL3A/CREM/SMPD3/SPHK1/B3GALT2/ST6GALNAC1/SERINC5/NEU3	12
BP	GO:0006778	porphyrin-containing compound metabolic process	5/749	12/5965	0.0114173	0.602175	0.589343	HMOX2/HMOX1/BLVRA/ALAS2/BLVRB	5
BP	GO:0045932	negative regulation of muscle contraction	5/749	12/5965	0.0114173	0.602175	0.589343	PGR/ADRB2/KCNMA1/RGS2/SRI	5
BP	GO:0042391	regulation of membrane potential	18/749	82/5965	0.0116382	0.602175	0.589343	ATP1B1/OPRD1/KCNMA1/APP/SLC26A6/SNCA/WNT7A/KCNK5/YWHAH/KCNK1/STOX1/CACNA1D/FGF13/HCN3/KCTD7/KCNK13/USP53/FAM19A4	18
BP	GO:0001556	oocyte maturation	8/749	26/5965	0.0116838	0.602175	0.589343	PDE3A/PRKAR1A/CDC20/PRKAR2A/CCNB1/CCNB2/REC8/CDK7	8
BP	GO:0031110	regulation of microtubule polymerization or depolymerization	8/749	26/5965	0.0116838	0.602175	0.589343	SPAST/CDKN1B/STMN1/SNCA/TTBK2/DYRK1A/APC/FGF13	8
BP	GO:0002009	morphogenesis of an epithelium	31/749	164/5965	0.0118524	0.602175	0.589343	CTSH/ADM/ESR1/AR/AREG/LIF/GCM1/PKD2/ID4/TBX3/FZD3/WNT7A/SOX17/EPHA7/RGMA/BMP2/STOX1/HOXA5/WNT2/ST14/KRAS/LGR4/SALL1/HOXB2/HOXB7/EPHA2/MLLT3/SEMA3E/KRT25/HGF/PHB2	31
BP	GO:0043067	regulation of programmed cell death	69/749	424/5965	0.0119764	0.602175	0.589343	MAP3K1/F3/BMPR1B/TIMP3/TOP2A/CTSH/TGFB1/MT3/CASP1/CEBPB/THRA/ESR1/BDNF/PRKAA2/AR/CDKN1B/ARAF/GPX4/CCR5/HMOX1/THBS1/SNCA/CTH/S100A8/S100A9/PDE6C/MTCH1/PPIF/BNIP3L/TBX3/GADD45G/FZD3/MTDH/WNT7A/HIP1R/EPHA7/RNF144B/ARG2/TM7SF3/WNK3/BCL2A1/BMP2/CYCS/TNFRSF12A/HOXA5/PTPMT1/FGB/SEPT4/APC/KRAS/SPHK1/TP53BP2/CKMT1A/SPINK2/EGR1/CTSC/PLEKHF1/DFFA/MAD2L1/MAP4K2/HGF/RASSF6/PIM2/CX3CR1/TNFSF15/RETREG1/RGCC/PHB…	69
BP	GO:0070371	ERK1 and ERK2 cascade	21/749	101/5965	0.0126256	0.602175	0.589343	TIMP3/CTSH/TGFB1/MT3/ARAF/APP/LIF/CCR1/PDE6C/EPHA7/BMP2/CAVIN3/FGB/IQGAP3/GLIPR2/RRAS/DUSP10/GPER1/EPHA2/ITGB1BP1/PHB2	21
BP	GO:0043491	protein kinase B signaling	15/749	65/5965	0.0129524	0.602175	0.589343	F3/IL18/TGFB1/MT3/THBS1/MTDH/STOX1/LOC100511937/CAVIN3/RRAS/GPER1/EPHA2/TMEM100/SESN3/ITGB1BP1	15
BP	GO:2000241	regulation of reproductive process	16/749	71/5965	0.013148	0.602175	0.589343	PDE3A/PRKAR1A/CDC20/ESR1/PRKAR2A/AR/CDKN1B/CCNB1/LIF/GCM1/CCNB2/CDK7/PHLDA2/CALR/LOC100513074/EAF2	16
BP	GO:0001892	embryonic placenta development	10/749	37/5965	0.0133433	0.602175	0.589343	ADM/CEBPB/LIF/GCM1/PKD2/KRT8/FBXW8/PHLDA2/WNT2/ST14	10
BP	GO:0051896	regulation of protein kinase B signaling	12/749	48/5965	0.0133701	0.602175	0.589343	F3/IL18/TGFB1/THBS1/MTDH/STOX1/CAVIN3/RRAS/GPER1/EPHA2/SESN3/ITGB1BP1	12
BP	GO:0006979	response to oxidative stress	22/749	108/5965	0.0137291	0.602175	0.589343	HMOX2/MT3/DUOX1/ADAM9/PRKAA2/TXN/APP/GPX4/PRDX6/HMOX1/TPO/SNCA/GPX2/RAD52/PPIF/PSAP/STOX1/NQO1/SLC25A24/HGF/SESN3/MSRB2	22
BP	GO:0050678	regulation of epithelial cell proliferation	22/749	108/5965	0.0137291	0.602175	0.589343	F3/FGF9/TGFB1/AR/CDKN1B/CCR3/THBS1/PEX2/WNT7A/VEGFD/NFIB/IFT74/BMP2/STOX1/HOXA5/JAML/IQGAP3/WNT2/DUSP10/RGCC/PHB2/EAF2	22
BP	GO:0043620	regulation of DNA-templated transcription in response to stress	6/749	17/5965	0.0139775	0.602175	0.589343	MT3/CEBPB/STOX1/EGR1/RGS14/TCIM	6
BP	GO:0045744	negative regulation of G protein-coupled receptor signaling pathway	6/749	17/5965	0.0139775	0.602175	0.589343	ADM/ADRB2/STMN1/SNCA/RGS2/RGS14	6
BP	GO:1903538	regulation of meiotic cell cycle process involved in oocyte maturation	6/749	17/5965	0.0139775	0.602175	0.589343	PRKAR1A/CDC20/PRKAR2A/CCNB1/CCNB2/CDK7	6
BP	GO:0007169	transmembrane receptor protein tyrosine kinase signaling pathway	32/749	173/5965	0.0145367	0.602175	0.589343	F3/FGF9/EGFR/TGFB1/MT3/IGF1R/BDNF/AR/APP/AREG/THBS1/STMN1/SNCA/ANGPTL1/DOK5/SOGA1/HIP1R/EFNA4/VEGFD/FAM83B/BMP2/FRK/SOCS1/LOC100511937/PHF14/IRS1/RHBDF2/GPER1/UBASH3B/HGF/SESN3/EIF4EBP1	32
BP	GO:0005976	polysaccharide metabolic process	8/749	27/5965	0.0148238	0.602175	0.589343	UGP2/TGFB1/PPP1R3C/PHLDA2/B3GNT3/PPP1R3D/B4GALT5/B3GNT2	8
BP	GO:0010977	negative regulation of neuron projection development	8/749	27/5965	0.0148238	0.602175	0.589343	MT3/OSTN/EPHA7/YWHAH/RGMA/SEMA3G/THY1/RTN4RL1	8
BP	GO:0048708	astrocyte differentiation	8/749	27/5965	0.0148238	0.602175	0.589343	MT3/APP/LIF/GCM1/S100A8/ID4/BMP2/KRAS	8
BP	GO:0072376	protein activation cascade	8/749	27/5965	0.0148238	0.602175	0.589343	FCN2/CD46/C7/C2/SERPING1/FGB/C1QB/RGCC	8
BP	GO:1901224	positive regulation of NIK/NF-kappaB signaling	8/749	27/5965	0.0148238	0.602175	0.589343	IL18/APP/RC3H2/CALR/SPHK1/TRIM44/TNFSF15/TCIM	8
BP	GO:1904064	positive regulation of cation transmembrane transport	8/749	27/5965	0.0148238	0.602175	0.589343	ATP1B1/PKD2/SNCA/TMSB4X/WNK3/THY1/SRI/GPER1	8
BP	GO:0006940	regulation of smooth muscle contraction	7/749	22/5965	0.014883	0.602175	0.589343	PGR/ADRB2/KCNMA1/RGS2/SPHK1/GPER1/NMU	7
BP	GO:0022604	regulation of cell morphogenesis	22/749	109/5965	0.0152359	0.605625	0.59272	HEXB/MT3/BDNF/OSTN/CPNE5/BVES/WNT7A/EPHA7/YWHAH/FBXW8/SEMA3G/TNFRSF12A/THY1/EPHB3/CALR/XK/TTBK2/SYT17/CDC42EP3/LOC100523244/SEMA3E/ITGB1BP1	22
BP	GO:0048568	embryonic organ development	27/749	141/5965	0.0153622	0.605625	0.59272	FGF9/ADM/CEBPB/LIF/GCM1/PKD2/RARRES2/KRT8/TBX3/FZD3/MMP16/SOX17/SMAD2/FBXW8/STOX1/PHLDA2/HOXA5/WNT2/ST14/HOXA3/SALL1/HOXB2/HOXB7/HOXB5/EPHA2/MFAP2/HOXB6	27
BP	GO:0031109	microtubule polymerization or depolymerization	10/749	38/5965	0.0161324	0.609711	0.596718	SPAST/CDKN1B/STMN1/SNCA/TPPP/TTBK2/DYRK1A/APC/KIF18A/FGF13	10
BP	GO:0070372	regulation of ERK1 and ERK2 cascade	19/749	91/5965	0.0164378	0.609711	0.596718	TIMP3/TGFB1/MT3/ARAF/APP/LIF/CCR1/PDE6C/EPHA7/BMP2/CAVIN3/FGB/GLIPR2/RRAS/DUSP10/GPER1/EPHA2/ITGB1BP1/PHB2	19
BP	GO:0010941	regulation of cell death	73/749	459/5965	0.0166674	0.609711	0.596718	MAP3K1/F3/BMPR1B/TIMP3/TOP2A/CTSH/TGFB1/MT3/CASP1/CEBPB/THRA/ESR1/BDNF/PRKAA2/TXN/AR/CDKN1B/ARAF/GPX4/CCR5/HMOX1/THBS1/SNCA/CTH/S100A8/S100A9/PDE6C/MTCH1/PPIF/BNIP3L/TBX3/GADD45G/FZD3/PSAP/MTDH/WNT7A/HIP1R/EPHA7/RNF144B/ARG2/TM7SF3/WNK3/BCL2A1/BMP2/CYCS/TNFRSF12A/HOXA5/TMEM109/PTPMT1/FGB/SEPT4/APC/KRAS/SLC25A24/SPHK1/TP53BP2/CKMT1A/SPINK2/EGR1/CTSC/PLEKHF1/DFFA/MAD2L1/MAP4K2/HGF/RASSF6/PIM2/CX3CR…	73
BP	GO:0002504	antigen processing and presentation of peptide or polysaccharide antigen via MHC class II	5/749	13/5965	0.0166693	0.609711	0.596718	THBS1/SLA-DQB1/SLA-DRA/SLA-DMB/SLA-DRB1	5
BP	GO:0032620	interleukin-17 production	5/749	13/5965	0.0166693	0.609711	0.596718	IL18/TGFB1/LY9/ARG2/LOC100511275	5
BP	GO:0051272	positive regulation of cellular component movement	29/749	155/5965	0.0167277	0.609711	0.596718	PLA2G7/DEFB1/CTSH/TGFB1/ADAM9/APP/DEFB1/CCR1/MADCAM1/THBS1/STMN1/CXCL14/TMSB4X/RARRES2/ARHGEF39/WNT7A/FGFR1OP/MPZL1/VEGFD/BMP2/THY1/CALR/GLIPR2/STK39/SPHK1/GPER1/HGF/ITGB1BP1/RHOD	29
BP	GO:0052547	regulation of peptidase activity	17/749	79/5965	0.0169446	0.609711	0.596718	F3/TIMP3/CTSH/MT3/THBS1/SNCA/CST3/S100A8/S100A9/HIP1R/EPHA7/CYCS/LOC100513074/SPINK2/HGF/CST6/TNFSF15	17
BP	GO:0052548	regulation of endopeptidase activity	16/749	73/5965	0.0170521	0.609711	0.596718	F3/TIMP3/MT3/THBS1/SNCA/CST3/S100A8/S100A9/HIP1R/EPHA7/CYCS/LOC100513074/SPINK2/HGF/CST6/TNFSF15	16
BP	GO:0023056	positive regulation of signaling	72/749	453/5965	0.0176109	0.614698	0.601599	F3/FGF9/TIMP3/CTSH/IL18/TGFB1/SPP1/MT3/ADAM9/ADRB2/AR/ARAF/APP/IL6/LIF/CCR1/HMOX1/THBS1/PKD2/SNCA/CTH/S100A8/S100A9/PDE6C/DOK5/RC3H2/PPIF/GADD45G/BVES/PSAP/MTDH/WNT7A/MAP3K21/HIP1R/TSPAN14/SMAD2/AVPI1/TM7SF3/BMP2/STOX1/TNFRSF12A/S100A12/CALR/CAVIN3/SRI/FGB/IQGAP3/GLIPR2/SEPT4/STK39/KRAS/LGR4/SPHK1/SALL1/GPER1/IL31RA/PAIP2/CTSC/PLEKHF1/CREBRF/MAP4K2/MLLT3/RGS14/TRIM44/HGF/LURAP1/PIM2/ITGB1BP1/TNFS…	72
BP	GO:0055065	metal ion homeostasis	29/749	156/5965	0.0181787	0.614698	0.601599	HCRTR1/HMOX2/ATP1B1/HEXB/MT3/ESR1/UPK3A/STEAP1/APP/CP/CCR5/CCR1/HMOX1/PKD2/SNCA/SLC24A4/THY1/CCL8/XK/SRI/SLC31A2/ALAS2/HOXA3/CASR/GPER1/UBASH3B/SLC39A8/KCTD7/CCDC115	29
BP	GO:0042981	regulation of apoptotic process	67/749	418/5965	0.018182	0.614698	0.601599	MAP3K1/F3/BMPR1B/TIMP3/TOP2A/CTSH/TGFB1/MT3/CASP1/CEBPB/THRA/ESR1/BDNF/PRKAA2/AR/CDKN1B/ARAF/CCR5/HMOX1/THBS1/SNCA/CTH/S100A8/S100A9/PDE6C/MTCH1/PPIF/BNIP3L/TBX3/GADD45G/FZD3/MTDH/WNT7A/HIP1R/EPHA7/RNF144B/ARG2/WNK3/BCL2A1/BMP2/CYCS/TNFRSF12A/HOXA5/PTPMT1/FGB/SEPT4/APC/KRAS/SPHK1/TP53BP2/CKMT1A/SPINK2/EGR1/CTSC/PLEKHF1/DFFA/MAD2L1/MAP4K2/HGF/RASSF6/PIM2/CX3CR1/TNFSF15/RETREG1/RGCC/PHB2/TCIM	67
BP	GO:0048599	oocyte development	8/749	28/5965	0.0185338	0.614698	0.601599	PDE3A/PRKAR1A/CDC20/PRKAR2A/CCNB1/CCNB2/REC8/CDK7	8
BP	GO:0006919	activation of cysteine-type endopeptidase activity involved in apoptotic process	6/749	18/5965	0.0187908	0.614698	0.601599	F3/SNCA/S100A8/S100A9/HIP1R/TNFSF15	6
BP	GO:1903537	meiotic cell cycle process involved in oocyte maturation	6/749	18/5965	0.0187908	0.614698	0.601599	PRKAR1A/CDC20/PRKAR2A/CCNB1/CCNB2/CDK7	6
BP	GO:1904427	positive regulation of calcium ion transmembrane transport	6/749	18/5965	0.0187908	0.614698	0.601599	ATP1B1/PKD2/SNCA/THY1/SRI/GPER1	6
BP	GO:1905332	positive regulation of morphogenesis of an epithelium	6/749	18/5965	0.0187908	0.614698	0.601599	AR/LIF/STOX1/WNT2/LGR4/HOXB7	6
BP	GO:0010038	response to metal ion	14/749	62/5965	0.0193148	0.61496	0.601856	MT3/ADAM9/PRKAA2/CDKN1B/HMOX1/THBS1/PKD2/SNCA/AQP9/PPIF/FGB/SLC25A24/CASR/FIBIN	14
BP	GO:0030324	lung development	14/749	62/5965	0.0193148	0.61496	0.601856	SLC23A1/FGF9/CTSH/THRA/HSD11B1/LIF/RC3H2/SMAD2/NFIB/HOXA5/PHF14/WNT2/KRAS/HSPB11	14
BP	GO:0032147	activation of protein kinase activity	15/749	68/5965	0.0193987	0.61496	0.601856	MAP3K1/IL18/MT3/ADAM9/THBS1/GADD45G/MAP3K21/AVPI1/BMP2/IQGAP3/STK39/MAP4K2/HGF/ITGB1BP1/TNFSF15	15
BP	GO:0050680	negative regulation of epithelial cell proliferation	11/749	45/5965	0.0206231	0.634242	0.620726	TGFB1/AR/CDKN1B/THBS1/PEX2/NFIB/IFT74/DUSP10/RGCC/PHB2/EAF2	11
BP	GO:2000147	positive regulation of cell motility	28/749	151/5965	0.0206947	0.634242	0.620726	PLA2G7/DEFB1/CTSH/TGFB1/ADAM9/APP/DEFB1/CCR1/MADCAM1/THBS1/CXCL14/TMSB4X/RARRES2/ARHGEF39/WNT7A/FGFR1OP/MPZL1/VEGFD/BMP2/THY1/CALR/GLIPR2/STK39/SPHK1/GPER1/HGF/ITGB1BP1/RHOD	28
BP	GO:0035239	tube morphogenesis	45/749	266/5965	0.0207667	0.634242	0.620726	F3/FGF9/CTSH/IL18/ADM/ESR1/AR/AREG/CCR3/THBS1/PKD2/TBX3/FZD3/MTDH/WNT7A/SOX17/EPHA7/SMAD2/VEGFD/NFIB/HPGD/RGMA/BMP2/STOX1/TNFRSF12A/THY1/EPHB3/HOXA5/LOC100511937/TSPAN12/RRAS/WNT2/ST14/KRAS/LGR4/SPHK1/HOXA3/HOXB7/EPHA2/TMEM100/SEMA3E/CX3CR1/ITGB1BP1/RGCC/PHB2	45
BP	GO:0010647	positive regulation of cell communication	71/749	450/5965	0.0214407	0.634242	0.620726	F3/FGF9/TIMP3/CTSH/IL18/TGFB1/SPP1/MT3/ADAM9/ADRB2/AR/ARAF/APP/IL6/LIF/CCR1/HMOX1/THBS1/PKD2/SNCA/CTH/S100A8/S100A9/PDE6C/DOK5/RC3H2/PPIF/GADD45G/PSAP/MTDH/WNT7A/MAP3K21/HIP1R/TSPAN14/SMAD2/AVPI1/TM7SF3/BMP2/STOX1/TNFRSF12A/S100A12/CALR/CAVIN3/SRI/FGB/IQGAP3/GLIPR2/SEPT4/STK39/KRAS/LGR4/SPHK1/SALL1/GPER1/IL31RA/PAIP2/CTSC/PLEKHF1/CREBRF/MAP4K2/MLLT3/RGS14/TRIM44/HGF/LURAP1/PIM2/ITGB1BP1/TNFSF15/P…	71
BP	GO:0007292	female gamete generation	12/749	51/5965	0.0214446	0.634242	0.620726	PDE3A/PAQR7/TOP2A/HEXB/PRKAR1A/CDC20/PRKAR2A/CCNB1/CCNB2/REC8/HPGD/CDK7	12
BP	GO:0022612	gland morphogenesis	12/749	51/5965	0.0214446	0.634242	0.620726	CAPN1/TGFB1/CEBPB/ESR1/AR/AREG/ID4/TBX3/NFIB/EPHA2/HGF/PHB2	12
BP	GO:0055080	cation homeostasis	32/749	178/5965	0.0214508	0.634242	0.620726	HCRTR1/HMOX2/ATP1B1/HEXB/MT3/ESR1/UPK3A/STEAP1/APP/CP/CCR5/CCR1/HMOX1/SLC26A6/SLC4A4/PKD2/SNCA/SLC24A4/THY1/CCL8/XK/SRI/SLC31A2/ALAS2/HOXA3/CASR/GPER1/UBASH3B/ATP6V0D2/SLC39A8/KCTD7/CCDC115	32
BP	GO:0030323	respiratory tube development	14/749	63/5965	0.0220673	0.635416	0.621875	SLC23A1/FGF9/CTSH/THRA/HSD11B1/LIF/RC3H2/SMAD2/NFIB/HOXA5/PHF14/WNT2/KRAS/HSPB11	14
BP	GO:0009994	oocyte differentiation	8/749	29/5965	0.0228631	0.635416	0.621875	PDE3A/PRKAR1A/CDC20/PRKAR2A/CCNB1/CCNB2/REC8/CDK7	8
BP	GO:0034767	positive regulation of ion transmembrane transport	8/749	29/5965	0.0228631	0.635416	0.621875	ATP1B1/PKD2/SNCA/TMSB4X/WNK3/THY1/SRI/GPER1	8
BP	GO:0051592	response to calcium ion	8/749	29/5965	0.0228631	0.635416	0.621875	ADAM9/PRKAA2/THBS1/PKD2/PPIF/FGB/SLC25A24/CASR	8
BP	GO:0048477	oogenesis	10/749	40/5965	0.0229715	0.635416	0.621875	PDE3A/PAQR7/HEXB/PRKAR1A/CDC20/PRKAR2A/CCNB1/CCNB2/REC8/CDK7	10
BP	GO:0040017	positive regulation of locomotion	29/749	159/5965	0.0231385	0.635416	0.621875	PLA2G7/DEFB1/CTSH/TGFB1/ADAM9/APP/DEFB1/CCR1/MADCAM1/THBS1/CXCL14/TMSB4X/RARRES2/ARHGEF39/BVES/WNT7A/FGFR1OP/MPZL1/VEGFD/BMP2/THY1/CALR/GLIPR2/STK39/SPHK1/GPER1/HGF/ITGB1BP1/RHOD	29
BP	GO:0033013	tetrapyrrole metabolic process	5/749	14/5965	0.0233071	0.635416	0.621875	HMOX2/HMOX1/BLVRA/ALAS2/BLVRB	5
BP	GO:0009887	animal organ morphogenesis	49/749	296/5965	0.0236432	0.635416	0.621875	BMPR1B/FGF9/CTSH/CAPN1/TGFB1/CEBPB/THRA/ESR1/AR/AREG/LIF/PKD2/CPE/AQP3/AQP5/PDE6C/ID4/TBX3/FZD3/MMP16/WNT7A/SOX17/SMAD2/NFIB/BMP2/STOX1/THY1/PHLDA2/HOXA5/TSPAN12/WNT2/GCNT4/KRAS/LGR4/HOXA3/SALL1/MFRP/HOXB2/HOXB7/HOXB5/EPHA2/TMEM100/MFAP2/MLLT3/HGF/FJX1/BBS1/PHB2/HOXB6	49
BP	GO:1901989	positive regulation of cell cycle phase transition	7/749	24/5965	0.0241733	0.635416	0.621875	CCNB1/APP/CDC25C/UBE2C/STOX1/CUL4B/PHB2	7
BP	GO:0007019	microtubule depolymerization	6/749	19/5965	0.0246226	0.635416	0.621875	SPAST/STMN1/TTBK2/APC/KIF18A/FGF13	6
BP	GO:1900193	regulation of oocyte maturation	6/749	19/5965	0.0246226	0.635416	0.621875	PRKAR1A/CDC20/PRKAR2A/CCNB1/CCNB2/CDK7	6
BP	GO:0043410	positive regulation of MAPK cascade	26/749	140/5965	0.0247205	0.635416	0.621875	TGFB1/MT3/ADAM9/ADRB2/AR/ARAF/APP/LIF/CCR1/THBS1/PDE6C/DOK5/GADD45G/PSAP/MAP3K21/AVPI1/BMP2/CAVIN3/FGB/IQGAP3/GLIPR2/STK39/GPER1/MAP4K2/HGF/PHB2	26
BP	GO:0001934	positive regulation of protein phosphorylation	48/749	290/5965	0.0249998	0.635416	0.621875	MAP3K1/IL18/TGFB1/MT3/CD80/OPRD1/ADAM9/ADRB2/TXN/AR/ARAF/CCNB1/APP/AREG/LIF/CCR1/ACSL1/THBS1/SNCA/PDE6C/RARRES2/DOK5/GADD45G/PSAP/MAP3K21/EPHA7/AVPI1/WNK3/BMP2/STOX1/SMYD3/LOC100511937/CAVIN3/FGB/IQGAP3/GLIPR2/STK39/KRAS/SPHK1/GPER1/IL31RA/MAP4K2/HGF/ITGB1BP1/TNFSF15/PHB2/AKTIP/TCIM	48
BP	GO:0043270	positive regulation of ion transport	13/749	58/5965	0.0250993	0.635416	0.621875	ATP1B1/CEBPB/CCR1/PKD2/SNCA/TMSB4X/ORAI1/WNK3/THY1/CACNA1D/SRI/ATP2C2/GPER1	13
BP	GO:0050801	ion homeostasis	35/749	201/5965	0.0261137	0.635416	0.621875	HCRTR1/HMOX2/ATP1B1/HEXB/MT3/ESR1/UPK3A/STEAP1/APP/CP/CCR5/CCR1/HMOX1/SLC26A6/SLC4A4/PKD2/SNCA/LIPG/WNK3/SLC24A4/THY1/CCL8/XK/SRI/SLC31A2/STK39/ALAS2/HOXA3/CASR/GPER1/UBASH3B/ATP6V0D2/SLC39A8/KCTD7/CCDC115	35
BP	GO:0098771	inorganic ion homeostasis	32/749	181/5965	0.026708	0.635416	0.621875	HCRTR1/HMOX2/ATP1B1/HEXB/MT3/ESR1/UPK3A/STEAP1/APP/CP/CCR5/CCR1/HMOX1/SLC26A6/SLC4A4/PKD2/SNCA/SLC24A4/THY1/CCL8/XK/SRI/SLC31A2/ALAS2/HOXA3/CASR/GPER1/UBASH3B/ATP6V0D2/SLC39A8/KCTD7/CCDC115	32
BP	GO:0060562	epithelial tube morphogenesis	22/749	115/5965	0.0272073	0.635416	0.621875	CTSH/ADM/ESR1/AR/AREG/PKD2/TBX3/FZD3/SOX17/EPHA7/RGMA/BMP2/STOX1/HOXA5/WNT2/ST14/KRAS/LGR4/HOXB7/EPHA2/SEMA3E/PHB2	22
BP	GO:0000096	sulfur amino acid metabolic process	4/749	10/5965	0.0277661	0.635416	0.621875	MTHFR/CTH/BHMT2/PCYOX1	4
BP	GO:0033628	regulation of cell adhesion mediated by integrin	4/749	10/5965	0.0277661	0.635416	0.621875	ADAM9/IFT74/EPHA2/ITGB1BP1	4
BP	GO:0042311	vasodilation	4/749	10/5965	0.0277661	0.635416	0.621875	ADRB2/KCNMA1/RGS2/DRD1	4
BP	GO:0048710	regulation of astrocyte differentiation	4/749	10/5965	0.0277661	0.635416	0.621875	APP/LIF/ID4/BMP2	4
BP	GO:0051180	vitamin transport	4/749	10/5965	0.0277661	0.635416	0.621875	SLC23A1/FOLR1/SLC19A2/SLC19A3	4
BP	GO:0072273	metanephric nephron morphogenesis	4/749	10/5965	0.0277661	0.635416	0.621875	LIF/PKD2/LGR4/SALL1	4
BP	GO:1901342	regulation of vasculature development	19/749	96/5965	0.0278893	0.635416	0.621875	F3/CTSH/ADM/CCR3/THBS1/MTDH/VEGFD/TNFRSF12A/HOXA5/TSPAN12/RRAS/SPHK1/GPER1/EPHA2/TMEM100/SEMA3E/CX3CR1/ITGB1BP1/RGCC	19
BP	GO:0048729	tissue morphogenesis	35/749	202/5965	0.0279321	0.635416	0.621875	CTSH/PRKAR1A/ADM/ESR1/AR/AREG/LIF/GCM1/PKD2/ID4/TBX3/FZD3/WNT7A/SOX17/EPHA7/SMAD2/RGMA/BMP2/STOX1/HOXA5/WNT2/ST14/GCNT4/KRAS/LGR4/SALL1/HOXB2/HOXB7/EPHA2/TMEM100/MLLT3/SEMA3E/KRT25/HGF/PHB2	35
BP	GO:0010817	regulation of hormone levels	28/749	155/5965	0.0284206	0.635416	0.621875	SRD5A2/ENPEP/SPP1/DUOX1/ESR1/IL6/LIF/DIO1/TPO/CPE/PDE6C/TBX3/SMAD2/YWHAH/TM7SF3/RBP1/BMP2/CPN1/SRI/FGB/SMPD3/GCNT4/EGR1/GPER1/CRYM/FAM3D/ECE2/BBS1	28
BP	GO:1903046	meiotic cell cycle process	14/749	65/5965	0.0284391	0.635416	0.621875	PDE3A/TOP2A/PRKAR1A/CDC20/PRKAR2A/CCNB1/LIF/CCNB2/RAD51/REC8/CDK7/CALR/KIF18A/SGO1	14
BP	GO:0071900	regulation of protein serine/threonine kinase activity	23/749	122/5965	0.0284407	0.635416	0.621875	TGFB1/PRKAR1A/ADAM9/PRKAR2A/CDKN1B/ACSL1/THBS1/SNCA/RGS2/GADD45G/MAP3K21/AVPI1/BMP2/THY1/IQGAP3/CDKN2C/DUSP10/STK39/CCNYL1/MAP4K2/RGS14/HGF/TCIM	23
BP	GO:0006915	apoptotic process	77/749	500/5965	0.0288419	0.635416	0.621875	MAP3K1/F3/BMPR1B/TIMP3/TOP2A/CTSH/IL18/TGFB1/MT3/CASP1/CEBPB/THRA/DNASE2/ESR1/BDNF/PRKAA2/AR/CDKN1B/ARAF/APP/CCR5/HMOX1/THBS1/SNCA/CTH/S100A8/S100A9/PDE6C/KRT8/MTCH1/PPIF/BNIP3L/TBX3/GADD45G/FZD3/MTDH/WNT7A/ATN1/HIP1R/EPHA7/RNF144B/ARG2/WNK3/BCL2A1/BMP2/CYCS/TNFRSF12A/GZMB/HOXA5/TMEM109/PTPMT1/FGB/SEPT4/APC/KRAS/SPHK1/TP53BP2/CKMT1A/SPINK2/ZNF385D/EGR1/CTSC/PLEKHF1/EPHA2/DFFA/MAD2L1/MAP4K2/HGF/RA…	77
BP	GO:0042325	regulation of phosphorylation	69/749	443/5965	0.0300064	0.635416	0.621875	MAP3K1/TIMP3/IL18/TGFB1/PRKAR1A/MT3/CD80/PPP1R14B/OPRD1/ADAM9/ADRB2/PRKAR2A/TXN/AR/CDKN1B/ARAF/CCNB1/APP/AREG/LIF/CCR1/ACSL1/THBS1/SNCA/RGS2/PDE6C/RAD51/RARRES2/DOK5/PPIF/GADD45G/PSAP/MAP3K21/DNAJC15/EPHA7/PIK3IP1/AVPI1/WNK3/BMP2/STOX1/TADA3/THY1/SMYD3/SOCS1/LOC100511937/CAVIN3/FGB/IQGAP3/CDKN2C/GLIPR2/RRAS/DUSP10/STK39/KRAS/SPHK1/TSPYL2/CCNYL1/GPER1/UBASH3B/IL31RA/EPHA2/MAP4K2/RGS14/HGF/ITGB1BP1…	69
BP	GO:0050770	regulation of axonogenesis	9/749	36/5965	0.0302515	0.635416	0.621875	MT3/BDNF/WNT7A/EPHA7/SEMA3G/TNFRSF12A/THY1/EPHB3/XK	9
BP	GO:0042327	positive regulation of phosphorylation	48/749	294/5965	0.031187	0.635416	0.621875	MAP3K1/IL18/TGFB1/MT3/CD80/OPRD1/ADAM9/ADRB2/TXN/AR/ARAF/CCNB1/APP/AREG/LIF/CCR1/ACSL1/THBS1/SNCA/PDE6C/RARRES2/DOK5/GADD45G/PSAP/MAP3K21/EPHA7/AVPI1/WNK3/BMP2/STOX1/SMYD3/LOC100511937/CAVIN3/FGB/IQGAP3/GLIPR2/STK39/KRAS/SPHK1/GPER1/IL31RA/MAP4K2/HGF/ITGB1BP1/TNFSF15/PHB2/AKTIP/TCIM	48
BP	GO:0019730	antimicrobial humoral response	5/749	15/5965	0.0314383	0.635416	0.621875	DEFB1/S100A9/RARRES2/S100A12/FGB	5
BP	GO:0051281	positive regulation of release of sequestered calcium ion into cytosol	5/749	15/5965	0.0314383	0.635416	0.621875	PKD2/SNCA/THY1/SRI/GPER1	5
BP	GO:0097755	positive regulation of blood vessel diameter	5/749	15/5965	0.0314383	0.635416	0.621875	ADM/ADRB2/KCNMA1/RGS2/DRD1	5
BP	GO:2001024	negative regulation of response to drug	5/749	15/5965	0.0314383	0.635416	0.621875	TXN/SNCA/PSAP/STK39/HGF	5
BP	GO:0030335	positive regulation of cell migration	26/749	143/5965	0.0314833	0.635416	0.621875	PLA2G7/CTSH/TGFB1/ADAM9/APP/CCR1/MADCAM1/THBS1/CXCL14/TMSB4X/RARRES2/ARHGEF39/WNT7A/FGFR1OP/MPZL1/VEGFD/BMP2/THY1/CALR/GLIPR2/STK39/SPHK1/GPER1/HGF/ITGB1BP1/RHOD	26
BP	GO:0009066	aspartate family amino acid metabolic process	6/749	20/5965	0.0315482	0.635416	0.621875	MTHFR/CTH/PHGDH/ASNS/AASS/BHMT2	6
BP	GO:0097194	execution phase of apoptosis	6/749	20/5965	0.0315482	0.635416	0.621875	TOP2A/CASP1/DNASE2/FZD3/TP53BP2/DFFA	6
BP	GO:1901992	positive regulation of mitotic cell cycle phase transition	6/749	20/5965	0.0315482	0.635416	0.621875	CCNB1/APP/UBE2C/STOX1/CUL4B/PHB2	6
BP	GO:1903429	regulation of cell maturation	6/749	20/5965	0.0315482	0.635416	0.621875	PRKAR1A/CDC20/PRKAR2A/CCNB1/CCNB2/CDK7	6
BP	GO:0019722	calcium-mediated signaling	10/749	42/5965	0.0316929	0.635416	0.621875	DEFB1/ATP1B1/DEFB1/CCR5/PKD2/NCALD/RCAN1/SRI/SPHK1/TMEM100	10
BP	GO:0055076	transition metal ion homeostasis	10/749	42/5965	0.0316929	0.635416	0.621875	HMOX2/MT3/STEAP1/APP/CP/HMOX1/SLC31A2/ALAS2/SLC39A8/CCDC115	10
BP	GO:0006643	membrane lipid metabolic process	14/749	66/5965	0.0320892	0.635416	0.621875	GGTA1P/HEXB/NEU1/UGCG/PSAP/SMPDL3A/CREM/LOC100512977/SMPD3/SPHK1/B3GALT2/ST6GALNAC1/SERINC5/NEU3	14
BP	GO:0048608	reproductive structure development	27/749	150/5965	0.032302	0.635416	0.621875	FGF9/SRD5A2/ADM/CEBPB/ESR1/AR/CDKN1B/NR0B1/LIF/GCM1/PKD2/ID4/KRT8/TBX3/REC8/PSAP/WNT7A/FBXW8/PHLDA2/WNT2/ST14/KIF18A/LGR4/SALL1/SPINK2/RHOBTB3/EAF2	27
BP	GO:2001235	positive regulation of apoptotic signaling pathway	11/749	48/5965	0.0324347	0.635416	0.621875	TIMP3/CTSH/THBS1/S100A8/S100A9/PPIF/HIP1R/TNFRSF12A/SEPT4/CTSC/PLEKHF1	11
BP	GO:0001932	regulation of protein phosphorylation	65/749	416/5965	0.032573	0.635416	0.621875	MAP3K1/TIMP3/IL18/TGFB1/PRKAR1A/MT3/CD80/OPRD1/ADAM9/ADRB2/PRKAR2A/TXN/AR/CDKN1B/ARAF/CCNB1/APP/AREG/LIF/CCR1/ACSL1/THBS1/SNCA/RGS2/PDE6C/RAD51/RARRES2/DOK5/GADD45G/PSAP/MAP3K21/EPHA7/AVPI1/WNK3/BMP2/STOX1/TADA3/THY1/SMYD3/SOCS1/LOC100511937/CAVIN3/FGB/IQGAP3/CDKN2C/GLIPR2/RRAS/DUSP10/STK39/KRAS/SPHK1/TSPYL2/CCNYL1/GPER1/UBASH3B/IL31RA/EPHA2/MAP4K2/RGS14/HGF/ITGB1BP1/TNFSF15/PHB2/AKTIP/TCIM	65
BP	GO:0030003	cellular cation homeostasis	28/749	157/5965	0.0330341	0.635416	0.621875	HCRTR1/ATP1B1/HEXB/MT3/ESR1/APP/CP/CCR5/CCR1/HMOX1/SLC26A6/SLC4A4/PKD2/SNCA/SLC24A4/THY1/CCL8/XK/SRI/SLC31A2/ALAS2/CASR/GPER1/UBASH3B/ATP6V0D2/SLC39A8/KCTD7/CCDC115	28
BP	GO:0043401	steroid hormone mediated signaling pathway	8/749	31/5965	0.0335586	0.635416	0.621875	ESR1/AR/NR0B1/YWHAH/CALR/GPER1/CREBRF/PHB2	8
BP	GO:0046916	cellular transition metal ion homeostasis	8/749	31/5965	0.0335586	0.635416	0.621875	MT3/APP/CP/HMOX1/SLC31A2/ALAS2/SLC39A8/CCDC115	8
BP	GO:0061458	reproductive system development	27/749	151/5965	0.0348294	0.635416	0.621875	FGF9/SRD5A2/ADM/CEBPB/ESR1/AR/CDKN1B/NR0B1/LIF/GCM1/PKD2/ID4/KRT8/TBX3/REC8/PSAP/WNT7A/FBXW8/PHLDA2/WNT2/ST14/KIF18A/LGR4/SALL1/SPINK2/RHOBTB3/EAF2	27
BP	GO:0061564	axon development	22/749	118/5965	0.0353905	0.635416	0.621875	SPAST/MT3/BDNF/APP/STMN1/FZD3/WNT7A/EPHA7/NFIB/RGMA/LGI1/SEMA3G/PLPPR4/TNFRSF12A/THY1/EPHB3/XK/RTN4RL1/PTPRZ1/SPRY3/DCX/B3GNT2	22
BP	GO:0009410	response to xenobiotic stimulus	9/749	37/5965	0.0356863	0.635416	0.621875	ABAT/PHGDH/GSTA4/SLC18A2/SMYD3/S100A12/GSTM3/FIBIN/EIF4EBP1	9
BP	GO:0009967	positive regulation of signal transduction	64/749	411/5965	0.0359567	0.635416	0.621875	F3/FGF9/TIMP3/CTSH/IL18/TGFB1/MT3/ADAM9/ADRB2/AR/ARAF/APP/LIF/CCR1/HMOX1/THBS1/PKD2/CTH/S100A8/S100A9/PDE6C/DOK5/RC3H2/PPIF/GADD45G/PSAP/MTDH/WNT7A/MAP3K21/HIP1R/TSPAN14/SMAD2/AVPI1/BMP2/STOX1/TNFRSF12A/S100A12/CALR/CAVIN3/FGB/IQGAP3/GLIPR2/SEPT4/STK39/KRAS/LGR4/SPHK1/SALL1/GPER1/IL31RA/CTSC/PLEKHF1/CREBRF/MAP4K2/MLLT3/TRIM44/HGF/LURAP1/PIM2/ITGB1BP1/TNFSF15/PHB2/TCIM/LURAP1L	64
BP	GO:0015849	organic acid transport	13/749	61/5965	0.036762	0.635416	0.621875	SLC23A1/FOLR1/ACSL1/THBS1/SLC27A2/SNCA/PSAP/SLCO3A1/SLC7A3/SLC51A/SLC17A5/STK39/SLC10A4	13
BP	GO:0046942	carboxylic acid transport	13/749	61/5965	0.036762	0.635416	0.621875	SLC23A1/FOLR1/ACSL1/THBS1/SLC27A2/SNCA/PSAP/SLCO3A1/SLC7A3/SLC51A/SLC17A5/STK39/SLC10A4	13
BP	GO:0007173	epidermal growth factor receptor signaling pathway	7/749	26/5965	0.0368164	0.635416	0.621875	TGFB1/APP/AREG/HIP1R/FAM83B/RHBDF2/GPER1	7
BP	GO:0044264	cellular polysaccharide metabolic process	7/749	26/5965	0.0368164	0.635416	0.621875	UGP2/PPP1R3C/PHLDA2/B3GNT3/PPP1R3D/B4GALT5/B3GNT2	7
BP	GO:0023014	signal transduction by protein phosphorylation	39/749	234/5965	0.0368837	0.635416	0.621875	MAP3K1/TIMP3/CTSH/IL18/TGFB1/MT3/ADAM9/ADRB2/AR/ARAF/APP/LIF/CCR5/CCR1/THBS1/RGS2/PDE6C/DOK5/GADD45G/PSAP/MAP3K21/EPHA7/AVPI1/BMP2/CAVIN3/FGB/IQGAP3/GLIPR2/RRAS/DUSP10/STK39/GPER1/EPHA2/MAP4K2/FGF13/RGS14/HGF/ITGB1BP1/PHB2	39
BP	GO:0000904	cell morphogenesis involved in differentiation	31/749	179/5965	0.0372153	0.635416	0.621875	SPAST/MT3/BDNF/AR/APP/STMN1/FZD3/BVES/C4H8orf37/WNT7A/SOX17/EPHA7/YWHAH/NFIB/BTBD3/FBXW8/LGI1/SEMA3G/PLPPR4/TNFRSF12A/THY1/EPHB3/CALR/XK/PTPRZ1/ST14/EPHA2/DCX/B3GNT2/ITGB1BP1/BBS1	31
BP	GO:0050821	protein stabilization	11/749	49/5965	0.0372651	0.635416	0.621875	ATP1B1/MT3/PEX6/SOX17/HIP1R/CDK7/CALR/CDC37L1/TRIM44/PIM2/PHB2	11
BP	GO:0048667	cell morphogenesis involved in neuron differentiation	24/749	132/5965	0.037726	0.635416	0.621875	SPAST/MT3/BDNF/APP/STMN1/FZD3/C4H8orf37/WNT7A/EPHA7/YWHAH/NFIB/BTBD3/FBXW8/LGI1/SEMA3G/PLPPR4/TNFRSF12A/THY1/EPHB3/XK/PTPRZ1/DCX/B3GNT2/BBS1	24
BP	GO:0006875	cellular metal ion homeostasis	25/749	139/5965	0.0387036	0.635416	0.621875	HCRTR1/ATP1B1/HEXB/MT3/ESR1/APP/CP/CCR5/CCR1/HMOX1/PKD2/SNCA/SLC24A4/THY1/CCL8/XK/SRI/SLC31A2/ALAS2/CASR/GPER1/UBASH3B/SLC39A8/KCTD7/CCDC115	25
BP	GO:0006935	chemotaxis	29/749	166/5965	0.038803	0.635416	0.621875	PLA2G7/TGFB1/APP/CCR5/CCR3/CCR1/THBS1/CXCL14/TMSB4X/S100A8/S100A9/RARRES2/FZD3/SEMA3B/EPHA7/VEGFD/NFIB/LGI1/SEMA3G/EPHB3/CALR/JAML/STK39/EPHA2/SEMA3E/B3GNT2/HGF/CX3CR1/CCR4	29
BP	GO:0000165	MAPK cascade	38/749	228/5965	0.0390205	0.635416	0.621875	TIMP3/CTSH/IL18/TGFB1/MT3/ADAM9/ADRB2/AR/ARAF/APP/LIF/CCR5/CCR1/THBS1/RGS2/PDE6C/DOK5/GADD45G/PSAP/MAP3K21/EPHA7/AVPI1/BMP2/CAVIN3/FGB/IQGAP3/GLIPR2/RRAS/DUSP10/STK39/GPER1/EPHA2/MAP4K2/FGF13/RGS14/HGF/ITGB1BP1/PHB2	38
BP	GO:0044283	small molecule biosynthetic process	38/749	228/5965	0.0390205	0.635416	0.621875	SRD5A2/TGFB1/ACACA/PRKAA2/PC/PGK1/SLC27A2/HK2/SNCA/PTGES/CTH/SCD5/PHGDH/PCK1/SMPDL3A/HKDC1/PCBD1/RBP1/BMP2/TPI1/ENO4/ASNS/ELOVL1/FAM3C/PPP4R3B/FDXR/IP6K1/AASS/PRPS1/PRTFDC1/SPHK1/EGR1/GPER1/UBIAD1/BHMT2/SLC35B4/NT5C/GAMT	38
BP	GO:0009067	aspartate family amino acid biosynthetic process	4/749	11/5965	0.0393948	0.635416	0.621875	CTH/ASNS/AASS/BHMT2	4
BP	GO:0014002	astrocyte development	4/749	11/5965	0.0393948	0.635416	0.621875	MT3/APP/S100A8/KRAS	4
BP	GO:0030149	sphingolipid catabolic process	4/749	11/5965	0.0393948	0.635416	0.621875	HEXB/NEU1/SMPDL3A/NEU3	4
BP	GO:0031114	regulation of microtubule depolymerization	4/749	11/5965	0.0393948	0.635416	0.621875	SPAST/TTBK2/APC/FGF13	4
BP	GO:0046466	membrane lipid catabolic process	4/749	11/5965	0.0393948	0.635416	0.621875	HEXB/NEU1/SMPDL3A/NEU3	4
BP	GO:0050771	negative regulation of axonogenesis	4/749	11/5965	0.0393948	0.635416	0.621875	MT3/EPHA7/SEMA3G/THY1	4
BP	GO:0060282	positive regulation of oocyte development	4/749	11/5965	0.0393948	0.635416	0.621875	PDE3A/CDC20/PRKAR2A/CDK7	4
BP	GO:0060706	cell differentiation involved in embryonic placenta development	4/749	11/5965	0.0393948	0.635416	0.621875	LIF/GCM1/KRT8/ST14	4
BP	GO:0072210	metanephric nephron development	4/749	11/5965	0.0393948	0.635416	0.621875	LIF/PKD2/LGR4/SALL1	4
BP	GO:1900120	regulation of receptor binding	4/749	11/5965	0.0393948	0.635416	0.621875	BDNF/RGMA/PHLDA2/HOXA3	4
BP	GO:1900744	regulation of p38MAPK cascade	4/749	11/5965	0.0393948	0.635416	0.621875	GADD45G/BMP2/DUSP10/HGF	4
BP	GO:1905881	positive regulation of oogenesis	4/749	11/5965	0.0393948	0.635416	0.621875	PDE3A/CDC20/PRKAR2A/CDK7	4
BP	GO:0001525	angiogenesis	26/749	146/5965	0.039568	0.635416	0.621875	F3/FGF9/CTSH/IL18/ADM/CCR3/THBS1/MTDH/WNT7A/SOX17/VEGFD/TNFRSF12A/THY1/EPHB3/HOXA5/LOC100511937/TSPAN12/RRAS/SPHK1/HOXA3/EPHA2/TMEM100/SEMA3E/CX3CR1/ITGB1BP1/RGCC	26
BP	GO:0006094	gluconeogenesis	6/749	21/5965	0.0396283	0.635416	0.621875	PC/PCK1/TPI1/FAM3C/PPP4R3B/SLC35B4	6
BP	GO:0046785	microtubule polymerization	6/749	21/5965	0.0396283	0.635416	0.621875	CDKN1B/STMN1/SNCA/TPPP/DYRK1A/FGF13	6
BP	GO:0000187	activation of MAPK activity	8/749	32/5965	0.0400029	0.635416	0.621875	THBS1/MAP3K21/AVPI1/BMP2/IQGAP3/STK39/MAP4K2/HGF	8
BP	GO:0010951	negative regulation of endopeptidase activity	8/749	32/5965	0.0400029	0.635416	0.621875	TIMP3/MT3/THBS1/CST3/LOC100513074/SPINK2/HGF/CST6	8
BP	GO:0009636	response to toxic substance	14/749	68/5965	0.04039	0.635416	0.621875	SLC23A1/MT3/ESD/OPRD1/ADAM9/TXN/EPHX1/EPHX2/HMOX1/PPIF/PSAP/SLC18A2/GSTM3/HGF	14
BP	GO:0045765	regulation of angiogenesis	17/749	87/5965	0.0404152	0.635416	0.621875	F3/CTSH/ADM/CCR3/THBS1/MTDH/VEGFD/TNFRSF12A/HOXA5/TSPAN12/RRAS/SPHK1/EPHA2/SEMA3E/CX3CR1/ITGB1BP1/RGCC	17
BP	GO:0006873	cellular ion homeostasis	28/749	160/5965	0.0409933	0.635416	0.621875	HCRTR1/ATP1B1/HEXB/MT3/ESR1/APP/CP/CCR5/CCR1/HMOX1/SLC26A6/SLC4A4/PKD2/SNCA/SLC24A4/THY1/CCL8/XK/SRI/SLC31A2/ALAS2/CASR/GPER1/UBASH3B/ATP6V0D2/SLC39A8/KCTD7/CCDC115	28
BP	GO:0006576	cellular biogenic amine metabolic process	5/749	16/5965	0.0411399	0.635416	0.621875	SAT1/HDC/IDO1/GDE1/NAPEPLD	5
BP	GO:0010799	regulation of peptidyl-threonine phosphorylation	5/749	16/5965	0.0411399	0.635416	0.621875	TGFB1/APP/WNK3/STOX1/SPHK1	5
BP	GO:0032411	positive regulation of transporter activity	5/749	16/5965	0.0411399	0.635416	0.621875	ATP1B1/PKD2/TMSB4X/WNK3/KCTD7	5
BP	GO:0046839	phospholipid dephosphorylation	5/749	16/5965	0.0411399	0.635416	0.621875	EPHX2/PLPP4/PLPPR4/INPPL1/PLPP1	5
BP	GO:0048806	genitalia development	5/749	16/5965	0.0411399	0.635416	0.621875	SRD5A2/ESR1/AR/TBX3/LGR4	5
BP	GO:0090075	relaxation of muscle	5/749	16/5965	0.0411399	0.635416	0.621875	PGR/ATP1B1/KCNMA1/RGS2/SRI	5
BP	GO:1902041	regulation of extrinsic apoptotic signaling pathway via death domain receptors	5/749	16/5965	0.0411399	0.635416	0.621875	TIMP3/HMOX1/THBS1/FGB/HGF	5
BP	GO:0010769	regulation of cell morphogenesis involved in differentiation	13/749	62/5965	0.0413908	0.635416	0.621875	MT3/BDNF/WNT7A/EPHA7/YWHAH/FBXW8/SEMA3G/TNFRSF12A/THY1/EPHB3/CALR/XK/ITGB1BP1	13
BP	GO:2000116	regulation of cysteine-type endopeptidase activity	13/749	62/5965	0.0413908	0.635416	0.621875	F3/MT3/THBS1/SNCA/CST3/S100A8/S100A9/HIP1R/EPHA7/CYCS/HGF/CST6/TNFSF15	13
BP	GO:0042330	taxis	29/749	167/5965	0.0415705	0.635416	0.621875	PLA2G7/TGFB1/APP/CCR5/CCR3/CCR1/THBS1/CXCL14/TMSB4X/S100A8/S100A9/RARRES2/FZD3/SEMA3B/EPHA7/VEGFD/NFIB/LGI1/SEMA3G/EPHB3/CALR/JAML/STK39/EPHA2/SEMA3E/B3GNT2/HGF/CX3CR1/CCR4	29
BP	GO:0006664	glycolipid metabolic process	9/749	38/5965	0.0417548	0.635416	0.621875	GGTA1P/HEXB/NEU1/UGCG/CREM/LOC100512977/B3GALT2/ST6GALNAC1/NEU3	9
BP	GO:1903509	liposaccharide metabolic process	9/749	38/5965	0.0417548	0.635416	0.621875	GGTA1P/HEXB/NEU1/UGCG/CREM/LOC100512977/B3GALT2/ST6GALNAC1/NEU3	9
BP	GO:0045665	negative regulation of neuron differentiation	12/749	56/5965	0.0421544	0.635416	0.621875	MT3/APP/OSTN/ID4/EPHA7/YWHAH/RGMA/SEMA3G/THY1/CALR/RTN4RL1/DISP3	12
BP	GO:0046578	regulation of Ras protein signal transduction	12/749	56/5965	0.0421544	0.635416	0.621875	STMN1/VAV2/ARHGEF39/TIAM2/CYTH4/ARHGEF9/FBXO8/KRAS/ARHGEF19/CDC42SE2/ARHGEF12/PSD3	12
BP	GO:0009755	hormone-mediated signaling pathway	11/749	50/5965	0.0425769	0.638654	0.625044	THRA/ESR1/AR/NR0B1/ACSL1/OSTN/YWHAH/CALR/GPER1/CREBRF/PHB2	11
BP	GO:0010721	negative regulation of cell development	17/749	88/5965	0.0444869	0.664064	0.649913	MT3/CCNB1/APP/OSTN/CCNB2/ID4/WNT7A/EPHA7/PRTG/YWHAH/RGMA/SEMA3G/THY1/CALR/RTN4RL1/DISP3/ITGB1BP1	17
BP	GO:0048812	neuron projection morphogenesis	25/749	141/5965	0.0449561	0.667826	0.653595	SPAST/MT3/BDNF/APP/STMN1/OSTN/CPNE5/FZD3/WNT7A/EPHA7/YWHAH/NFIB/BTBD3/FBXW8/LGI1/SEMA3G/PLPPR4/TNFRSF12A/THY1/EPHB3/XK/PTPRZ1/SYT17/DCX/B3GNT2	25
BP	GO:0043408	regulation of MAPK cascade	34/749	203/5965	0.0460929	0.677076	0.662648	TIMP3/TGFB1/MT3/ADAM9/ADRB2/AR/ARAF/APP/LIF/CCR1/THBS1/RGS2/PDE6C/DOK5/GADD45G/PSAP/MAP3K21/EPHA7/AVPI1/BMP2/CAVIN3/FGB/IQGAP3/GLIPR2/RRAS/DUSP10/STK39/GPER1/EPHA2/MAP4K2/RGS14/HGF/ITGB1BP1/PHB2	34
BP	GO:0000902	cell morphogenesis	41/749	252/5965	0.0461958	0.677076	0.662648	SPAST/HEXB/MT3/BDNF/UPK3A/AR/APP/STMN1/OSTN/CPNE5/FZD3/BVES/C4H8orf37/WNT7A/SOX17/EPHA7/YWHAH/NFIB/BTBD3/FBXW8/LGI1/SEMA3G/PLPPR4/TNFRSF12A/THY1/EPHB3/CALR/XK/PTPRZ1/TTBK2/SYT17/ST14/CDC42EP3/EPHA2/DCX/LOC100523244/SEMA3E/B3GNT2/HGF/ITGB1BP1/BBS1	41
BP	GO:0048609	multicellular organismal reproductive process	36/749	217/5965	0.0463291	0.677076	0.662648	PDE3A/PAQR7/DEFB1/TOP2A/HEXB/PRKAR1A/CDC20/THRA/ESR1/PRKAR2A/AR/CCNB1/APP/LIF/GPX4/DEFB1/ACSL4/RGS2/CCNB2/CREB3L4/REC8/SOX17/HSF2/HPGD/PYGO1/CDK7/CREM/SEPT4/GALNTL5/TTC26/KIF18A/LGR4/SPINK2/EGR1/PAIP2/CREBRF	36
BP	GO:0060429	epithelium development	50/749	316/5965	0.0464596	0.677076	0.662648	CTSH/ADM/ADAM9/CEBPB/THRA/ESR1/UPK3A/AR/CDKN1B/AREG/LIF/GCM1/PKD2/ID4/PHGDH/TBX3/FZD3/PSAP/WNT7A/SOX17/EPHA7/ORAI1/SMAD2/ARG2/NFIB/RGMA/IFT74/BMP2/STOX1/HOXA5/ELF5/ATP2C2/IQGAP3/WNT2/DUSP10/ST14/KRAS/LGR4/SALL1/HOXB2/IL31RA/HOXB7/HOXB5/EPHA2/TMEM100/MLLT3/SEMA3E/KRT25/HGF/PHB2	50
BP	GO:0021537	telencephalon development	12/749	57/5965	0.0475559	0.689785	0.675086	ID4/NFIB/BTBD3/BMP2/EPHB3/RTN4RL1/TACC3/SALL1/DCX/FGF13/CX3CR1/BBS1	12
BP	GO:0046661	male sex differentiation	11/749	51/5965	0.0483883	0.696257	0.68142	FGF9/SRD5A2/ESR1/AR/NR0B1/TBX3/REC8/KIF18A/LGR4/SPINK2/RHOBTB3	11
BP	GO:0008625	extrinsic apoptotic signaling pathway via death domain receptors	6/749	22/5965	0.0489078	0.696257	0.68142	TIMP3/IL18/HMOX1/THBS1/FGB/HGF	6
BP	GO:0030850	prostate gland development	6/749	22/5965	0.0489078	0.696257	0.68142	ESR1/AR/CDKN1B/ID4/PSAP/EAF2	6
BP	GO:0050873	brown fat cell differentiation	6/749	22/5965	0.0489078	0.696257	0.68142	CEBPB/RGS2/ALDH6A1/PEX11A/DUSP10/NAPEPLD	6
BP	GO:0050768	negative regulation of neurogenesis	14/749	70/5965	0.0501118	0.703625	0.688631	MT3/APP/OSTN/ID4/WNT7A/EPHA7/PRTG/YWHAH/RGMA/SEMA3G/THY1/CALR/RTN4RL1/DISP3	14
BP	GO:0051321	meiotic cell cycle	14/749	70/5965	0.0501118	0.703625	0.688631	PDE3A/TOP2A/PRKAR1A/CDC20/PRKAR2A/CCNB1/LIF/CCNB2/RAD51/REC8/CDK7/CALR/KIF18A/SGO1	14
BP	GO:0060541	respiratory system development	14/749	70/5965	0.0501118	0.703625	0.688631	SLC23A1/FGF9/CTSH/THRA/HSD11B1/LIF/RC3H2/SMAD2/NFIB/HOXA5/PHF14/WNT2/KRAS/HSPB11	14
BP	GO:0017144	drug metabolic process	38/749	233/5965	0.0518441	0.710624	0.695481	PLA2G7/ATP1B1/CTSH/SRD5A2/TGFB1/MT3/ESD/CBR1/DUOX1/ESR1/GNMT/SAT1/CCNB1/PGK1/HK2/PKD2/SNCA/SULT2A1/TMSB4X/CTH/COX1/PHGDH/PPIF/HKDC1/DNAJC15/PCBD1/DPYS/BMP2/TPI1/ENO4/CYCS/AASS/LPCAT2/EGR1/NDUFA10/CX3CR1/GAMT/IDH1	38
BP	GO:0048469	cell maturation	13/749	64/5965	0.0518473	0.710624	0.695481	PDE3A/DEFB1/PRKAR1A/CDC20/PRKAR2A/CCNB1/APP/DEFB1/CCNB2/REC8/CDK7/HOXA5/SEPT4	13
BP	GO:0010718	positive regulation of epithelial to mesenchymal transition	5/749	17/5965	0.0524575	0.710624	0.695481	TGFB1/SMAD2/BMP2/GLIPR2/RGCC	5
BP	GO:0032355	response to estradiol	5/749	17/5965	0.0524575	0.710624	0.695481	TGFB1/ESR1/AREG/CCDC62/GPER1	5
[truncated: 3,772 more rows]

## Sheet: KEGG analysis of DEGs
Supplementary Table 5 KEGG pathway analysis of DEGs
[truncated: 313 more rows]
