# Supplementary material for: Integrated Insight into the Molecular Mechanisms of Spontaneous Abortion during Early Pregnancy in Pigs
Source: Int J Mol Sci. 2021 Jun 21;22(12):6644. doi: 10.3390/ijms22126644 (PMC8235555; doi:10.3390/ijms22126644)
Supplement: Supplementary file 1 [file ijms-22-06644-s001.zip › Supplementary Table 6.xlsx]

## Sheet: Sheet1
Supplementary Table 6 Validation of RNA-seq results by using qRT-PCR
Gene name	Methods	HE				AE
		HE_1	HE_2	HE_3	HE_4	AE_1	AE_2	AE_3	AE_4
AR	FPKM	8.0973	6.10614	8.0032	5.3721	23.0501	25.1293	26.6618	22.9548
	qPCR	1.03609	1.91105	2.45823	1	33.2598	7.72129	6.91538	16.9735
CST3	FPKM	3031.62	2907.43	3168.58	2481.58	183.005	144.065	120.817	174.235
	qPCR	16.8669	18.5762	10.6176	7.46087	5.2817	1.16017	1	1.85695
EGFR	FPKM	3.15323	4.41623	3.56386	4.35888	8.08122	10.4959	8.75923	8.54746
	qPCR	1	1.56782	1.96901	1.14215	24.8391	4.99994	6.0602	9.77064
HOXA3	FPKM	0.11373	0.07432	0.105879	0.018846	0.874211	1.60439	1.34785	1.58589
	qPCR	4.34825	8.35508	1	3.96995	3388.55	1011.54	1359.55	1861.4
IGF1R	FPKM	8.35022	4.98291	6.1021	4.31612	8.35022	4.98291	6.1021	4.31612
	qPCR	1.26858	4.27602	1.86302	1	20.2745	5.52487	9.85915	15.0035
NMU	FPKM	76.4175	12.7236	7.46392	13.7433	1054.36	1153.21	1322.75	907.506
	qPCR	6.79372	1.93774	1.16845	1	5283.75	1372.58	2716.99	4608.76
PGR	FPKM	8.29922	8.19833	7.41923	7.72262	18.2397	20.2919	20.5057	17.3365
	qPCR	1.136	1	1.74935	1.18401	23.3011	7.30694	10.19	15.9528
SAL1	FPKM	1.26021	1.29239	4.70852	0.671604	945.382	880.605	516.614	971.529
	qPCR	4.21998	2.65444	11.0041	1	5224.61	593.862	1106.33	2477.21
SULT2A1	FPKM	1739.89	1734	1572.81	1690.51	30.7416	32.2659	31.1953	39.3985
	qPCR	29.0614	42.2621	26.6569	34.2566	6.92333	2.05827	1.19522	1
TCONS_0016875	FPKM	1.25389	0.805317	2.03641	0.797909	9.93166	10.7295	8.19271	9.09286
	qPCR	3.11182	1	1.36889	4.14802	43.8403	27.1401	38.5391	43.5855
TCONS_00051274	FPKM	0.943092	1.23608	0.841446	1.01884	0.155908	0.221527	0.163451	0.12167
	qPCR	8.13043	3.16248	3.23138	7.41726	1	1.15717	1.95948	1.24816
TCONS_00059695	FPKM	4.38681	4.48756	6.45517	4.73072	0.11519	0.127131	1.06136	0.103217
	qPCR	0.11519	0.127131	1.06136	0.103217	2.57933	1.70776	1.30676	1
TCONS_00108310	FPKM	0.23572	0.322509	0.186797	0.045721	2.0912	1.67606	2.13326	1.8509
	qPCR	3.56679	1.03581	1.21675	1	219.013	106.594	250.066	195.665
TCONS_00161675	FPKM	0.146417	0.169552	0.305477	0.160475	1.33197	1.10964	1.0266	1.22582
	qPCR	1	1.42044	3.15461	1.53591	48.6057	9.00479	25.9865	22.8722
TCONS_00177102	FPKM	0.054523	0.378746	0.114529	0.134254	1.31783	1.42086	1.67275	1.52667
	qPCR	1.65526	1	1.13145	1.73846	7.89769	2.36857	5.29134	2.05877
TCONS_00233881	FPKM	2.69071	3.18204	3.40869	1.56518	8.90012	8.46755	10.0977	7.08941
	qPCR	2.93344	1	1.54951	7.51169	29.5696	14.5379	45.187	16.0939
TCONS_00287528	FPKM	5.64629	5.89765	5.51099	8.50427	0.317754	0.23612	0.225373	0.268749
	qPCR	4469.33	2649.88	3104.19	7200.09	5.83666	3.90677	2.90903	1
