# Supplementary material for: Integrated Insight into the Molecular Mechanisms of Spontaneous Abortion during Early Pregnancy in Pigs
Source: Int J Mol Sci. 2021 Jun 21;22(12):6644. doi: 10.3390/ijms22126644 (PMC8235555; doi:10.3390/ijms22126644)
Supplement: Supplementary file 1 [file ijms-22-06644-s001.zip › Supplementary Table 7.xlsx]

## Sheet: Sheet1
Supplementary Table 7 Immunobiological process gene sets
GO_Terms	Description
GO_ACTIVATION_OF_IMMUNE_RESPONSE	Any process that initiates an immune response. [GO_REF:0000022, GOC:add, ISBN:0781735149]	A2M	ABI1	ABL1	ACTB	ACTG1	ACTR2	ACTR3	ADA	AIM2	APCS	APPL1	APPL2	ARPC1A	ARPC1B	ARPC2	ARPC3	ARPC4	ARPC5	BAG6	BAIAP2	BAX	BCAR1	BCL10	BCL2	BLK	BLNK	BMX	BRK1	BTK	BTN1A1	BTN2A1	BTN2A2	BTN2A3P	BTN3A1	BTN3A2	BTN3A3	BTNL10	BTNL2	BTNL3	BTNL8	BTNL9	BTRC	C1QA	C1QB	C1QBP	C1QC	C1R	C1RL
GO_ACTIVATION_OF_INNATE_IMMUNE_RESPONSE	Any process that initiates an innate immune response. Innate immune responses are defense responses mediated by germline encoded components that directly recognize components of potential pathogens. Examples of this process include activation of the hypersensitive response of Arabidopsis thaliana and activation of any NOD or TLR signaling pathway in vertebrate species. [GO_REF:0000022, GOC:add, G…	AIM2	BCL10	BTRC	CARD11	CARD9	CD209	CGAS	CHUK	CLEC10A	CLEC4A	CLEC4C	CLEC4D	CLEC4E	CLEC6A	CREBBP	CUL1	EP300	FBXW11	FCER1G	FCN1	FFAR2	FYN	HCK	HEXIM1	HMGB1	HRAS	ICAM2	ICAM3	IFI16	IKBKB	IKBKG	KLRC4-KLRK1	KLRK1	KRAS	LILRA2	LYN	MALT1	MAP3K7	MATR3	MAVS	MNDA	MUC1	MUC12	MUC13	MUC15	MUC16	MUC17	MUC19
GO_ADAPTIVE_IMMUNE_RESPONSE	An immune response mediated by cells expressing specific receptors for antigen produced through a somatic diversification process, and allowing for an enhanced secondary response to subsequent exposures to the same antigen (immunological memory). [GO_REF:0000022, GOC:add, ISBN:0781735149]	ADA	ADAM17	ADCY7	ADGRE1	AGER	AICDA	AIRE	ALCAM	ALOX15	ANXA1	APCS	APLF	ARG1	ARG2	ATAD5	AZGP1	B2M	BACH2	BATF	BCL10	BCL3	BCL6	BMX	BTK	BTLA	BTN3A1	BTN3A2	BTN3A3	BTNL8	C17orf99	C1QA	C1QB	C1QBP	C1QC	C1R	C1RL	C1S	C2	C3	C4A	C4B	C4BPA	C4BPB	C5	C6	C7	C8A	C8B
GO_ADAPTIVE_IMMUNE_RESPONSE_BASED_ON_SOMATIC_RECOMBINATION_OF_IMMUNE_RECEPTORS_BUILT_FROM_IMMUNOGLOBULIN_SUPERFAMILY_DOMAINS	An immune response mediated by lymphocytes expressing specific receptors for antigen produced through a somatic diversification process that includes somatic recombination of germline gene segments encoding immunoglobulin superfamily domains. Recombined receptors for antigen encoded by immunoglobulin superfamily domains include T cell receptors and immunoglobulins (antibodies) produced by B cells…	ADA	ADAM17	AGER	AICDA	AIRE	ANXA1	APCS	APLF	ARG1	ATAD5	AZGP1	B2M	BACH2	BATF	BCL10	BCL3	BCL6	BTK	BTN3A2	BTN3A3	C17orf99	C1QA	C1QB	C1QBP	C1QC	C1R	C1RL	C1S	C2	C3	C4A	C4B	C4BPA	C4BPB	C5	C6	C7	C8A	C8B	C8G	C9	CCL19	CCR2	CCR6	CD19	CD1A	CD1B	CD1C
GO_ALPHA_BETA_T_CELL_ACTIVATION_INVOLVED_IN_IMMUNE_RESPONSE	The change in morphology and behavior of an alpha-beta T cell resulting from exposure to a mitogen, cytokine, chemokine, cellular ligand, or an antigen for which it is specific, leading to the initiation or perpetuation of an immune response. [GOC:add, ISBN:0781735149]	ANXA1	ATP7A	BATF	BCL3	BCL6	CCL19	CD80	CD86	EOMES	FOXP1	FOXP3	GATA3	GPR183	HLX	HMGB1	IFNG	IL12B	IL12RB1	IL18	IL18R1	IL2	IL21	IL23A	IL23R	IL27	IL4	IL4R	IL6	IRF4	JAK3	LEF1	LGALS9	LOXL3	LY9	MALT1	MIR21	MTOR	MYB	NFKBID	NFKBIZ	NLRP3	PRKCZ	PTGER4	RARA	RC3H1	RC3H2	RELB	RIPK2
GO_ANTIBACTERIAL_HUMORAL_RESPONSE	An immune response against bacteria mediated through a body fluid. Examples of this process are the antibacterial humoral responses in Mus musculus and Drosophila melanogaster. [GOC:go_curators, GOC:mtg_sensu]	ANG	BPIFA1	CAMP	CTSG	DEFA1	DEFA1B	DEFA3	DEFA4	DEFA5	DEFA6	DEFB1	DMBT1	ELANE	FGA	FGB	H2BC10	H2BC11	H2BC12	H2BC21	H2BC4	H2BC6	H2BC7	H2BC8	H2BS1	HLA-A	HLA-E	IGHA1	IGHA2	IGHM	IGKV3-20	JCHAIN	KLK3	KLK5	KLK7	LTF	PGC	PI3	PLA2G1B	PLA2G6	RNASE3	RNASE6	RNASE7	RPL39	SEMG1	SEMG2	SFTPD	SLPI	SPINK5
GO_ANTIFUNGAL_HUMORAL_RESPONSE	An immune response against a fungus mediated through a body fluid. An example of this process is the antifungal humoral response in Drosophila melanogaster. [GOC:go_curators, GOC:mtg_sensu]	DEFA4	FAM3A	IL36RN	LTF	RARRES2
GO_ANTIFUNGAL_INNATE_IMMUNE_RESPONSE	An defense response against a fungus mediated through an innate immune response. An innate immune response is mediated by germline encoded components that directly recognize components of potential pathogens. [GOC:dph, PMID:22470487]	DEFB106A	DEFB106B	DEFB114	DEFB119	FAM3A	PLA2G5	RARRES2	RNASE8
GO_ANTIGEN_BINDING	Interacting selectively and non-covalently with an antigen, any substance which is capable of inducing a specific immune response and of reacting with the products of that response, the specific antibody or specifically sensitized T-lymphocytes, or both. Binding may counteract the biological activity of the antigen. [GOC:jl, ISBN:0198506732, ISBN:0721662544]	ABO	CD1A	CD1B	CD1C	CD1D	CD1E	CD209	CD40	CD48	CLEC4M	DHCR24	EP400	FCN1	FCN2	FCN3	HLA-A	HLA-B	HLA-C	HLA-DPA1	HLA-DPB1	HLA-DQA1	HLA-DQB1	HLA-DRA	HLA-DRB1	HLA-DRB3	HLA-DRB5	HLA-E	HLA-F	HLA-G	HLA-H	IGHA1	IGHA2	IGHD	IGHE	IGHG1	IGHG2	IGHG3	IGHG4	IGHM	IGHV1-18	IGHV1-24	IGHV1-3	IGHV1-45	IGHV1-58	IGHV1-69	IGHV1-69-2	IGHV1-69D	IGHV1OR15-1
GO_ANTIMICROBIAL_HUMORAL_IMMUNE_RESPONSE_MEDIATED_BY_ANTIMICROBIAL_PEPTIDE	An immune response against microbes mediated by anti-microbial peptides in body fluid. [PMID:15761415, PMID:24287494]	ANG	BPIFA1	CAMP	CCL13	CXCL1	CXCL10	CXCL11	CXCL13	CXCL14	CXCL2	CXCL3	CXCL5	CXCL6	CXCL8	CXCL9	DEFA1	DEFA1B	DEFA3	DEFA4	DEFA5	DEFA6	DEFB1	DEFB118	DEFB126	DEFB127	DEFB4A	ELANE	F2	FAM3A	GALP	GAPDH	GNLY	H2BC10	H2BC11	H2BC12	H2BC21	H2BC4	H2BC6	H2BC7	H2BC8	H2BS1	HMGN2	HRG	KLK3	KLK5	KLK7	KRT6A	LTF
GO_ANTIMICROBIAL_HUMORAL_RESPONSE	An immune response against microbes mediated through a body fluid. Examples of this process are seen in the antimicrobial humoral response of Drosophila melanogaster and Mus musculus. [GOC:go_curators, GOC:mtg_sensu]	ACOD1	ANG	ATP7A	AZU1	BCL3	BPI	BPIFA1	BPIFA2	BPIFB1	BPIFB2	CAMP	CCL13	CHGA	CLU	COLEC11	CST9	CST9L	CST9LP1	CTSG	CXCL1	CXCL10	CXCL11	CXCL13	CXCL14	CXCL2	CXCL3	CXCL5	CXCL6	CXCL8	CXCL9	DCD	DEFA1	DEFA1B	DEFA3	DEFA4	DEFA5	DEFA6	DEFB1	DEFB103A	DEFB103B	DEFB118	DEFB126	DEFB127	DEFB4A	DMBT1	ELANE	EPPIN	F2
GO_ANTIMICROBIAL_PEPTIDE_PRODUCTION	The synthesis or release of an antimicrobial peptide during an immune response, resulting in an increase in intracellular or extracellular levels. Such peptides may have protective properties against bacteria, fungi, viruses, or protozoa. [GOC:add, ISBN:0781735149, PMID:11807545, PMID:15638771]	ELANE	KLK3	KLK5	KLK7	PGC	SPINK5
GO_B_CELL_ACTIVATION_INVOLVED_IN_IMMUNE_RESPONSE	The change in morphology and behavior of a mature or immature B cell during an immune response, resulting from exposure to a mitogen, cytokine, chemokine, cellular ligand, or an antigen for which it is specific. [GOC:jal]	ABL1	ADA	AICDA	APLF	ATAD5	BATF	BCL3	BCL6	C17orf99	CCR6	CD180	CD19	CD28	CD40	CD40LG	CDH17	CLCF1	DLL1	DOCK10	DOCK11	ERCC1	EXO1	EXOSC3	EXOSC6	FCGR2B	FOXP3	GAPT	GPR183	HMCES	HSPD1	IFNB1	IL10	IL2	IL21	IL27RA	IL4	IL6	ITFG2	ITM2A	KMT5B	KMT5C	LFNG	LGALS1	LIG4	MAD2L2	MFNG	MLH1	MSH2
GO_B_CELL_MEDIATED_IMMUNITY	Any process involved with the carrying out of an immune response by a B cell, through, for instance, the production of antibodies or cytokines, or antigen presentation to T cells. [GO_REF:0000022, GOC:add, ISBN:0781735149]	AICDA	APCS	APLF	ATAD5	BATF	BCL10	BCL3	BCL6	BTK	C17orf99	C1QA	C1QB	C1QBP	C1QC	C1R	C1RL	C1S	C2	C3	C4A	C4B	C4BPA	C4BPB	C5	C6	C7	C8A	C8B	C8G	C9	CCR6	CD19	CD226	CD27	CD28	CD40	CD40LG	CD46	CD55	CD70	CD74	CD81	CFI	CLCF1	CLU	CR1	CR2	CRP
GO_B_CELL_PROLIFERATION_INVOLVED_IN_IMMUNE_RESPONSE	The expansion of a B cell population by cell division following B cell activation during an immune response. [GOC:jal]	ABL1	CD180	CD19	GAPT	PLCL2	TLR4
GO_CALCINEURIN_MEDIATED_SIGNALING	Any intracellular signal transduction in which the signal is passed on within the cell by activation of a transcription factor as a consequence of dephosphorylation by Ca(2+)-activated calcineurin. The process begins with calcium-dependent activation of the phosphatase calcineurin. Calcineurin is a calcium- and calmodulin-dependent serine/threonine protein phosphatase with a conserved function in…	ACTN3	ADGRB2	AKAP6	ATP2B4	C10orf71	CAMTA1	CHERP	CHP1	CHP2	CIB1	DYRK2	EFHB	ERBB3	FHL2	GSK3B	HOMER2	HOMER3	IGF1	LACRT	LMCD1	MAPK7	MTOR	MYOZ1	MYOZ2	NFAT5	NFATC1	NFATC2	NFATC3	NFATC4	NR5A1	NR5A2	NRG1	PPP3CA	PPP3CB	PPP3CC	PPP3R1	PRNP	PTBP1	RCAN1	RCAN2	RCAN3	SLC8A2	SLC9A1	SPPL3	STIMATE	SULT1A3	SULT1A4	TBC1D10C
GO_CELL_ACTIVATION_INVOLVED_IN_IMMUNE_RESPONSE	A change in the morphology or behavior of a cell resulting from exposure to an activating factor such as a cellular or soluble ligand, leading to the initiation or perpetuation of an immune response. [GO_REF:0000022, GOC:add, ISBN:0781735149]	A1BG	ABCA13	ABL1	ABR	ACAA1	ACLY	ACP3	ACTR10	ACTR1B	ACTR2	ADA	ADA2	ADAM10	ADAM8	ADGRE2	ADGRE3	ADGRE5	ADGRG3	ADORA2B	AGA	AGL	AGPAT2	AHSG	AICDA	ALAD	ALDH3B1	ALDOA	ALDOC	ALOX5	AMPD3	ANO6	ANPEP	ANXA1	ANXA2	ANXA3	AOC1	AP1G1	AP1M1	AP2A2	APAF1	APBB1IP	APEH	APLF	APP	APRT	ARG1	ARHGAP45	ARHGAP9
GO_CELLULAR_RESPONSE_TO_CORTICOSTEROID_STIMULUS	Any process that results in a change in state or activity of a cell (in terms of movement, secretion, enzyme production, gene expression, etc.) as a result of a corticosteroid hormone stimulus. A corticosteroid is a steroid hormone that is produced in the adrenal cortex. Corticosteroids are involved in a wide range of physiologic systems such as stress response, immune response and regulation of …	ABCC2	ADCYAP1	AGTR2	AIFM1	AKAP13	AKR1C3	ANXA1	AQP1	ARG1	ASS1	ATP2B1	BCL2L11	CASP9	CBX3	CFLAR	CREBRF	CRH	DDIT4	DNMT3B	EDN1	EGFR	EIF4E	EIF4EBP1	ERRFI1	FAM107A	FBXO32	FECH	FLT3	FOXO1	FOXO3	GJB2	GPER1	GSTP1	HNRNPU	ICAM1	ISL1	KLF9	METTL21C	MSTN	MT-ND3	MYOD1	NPAS4	NR3C1	PCK1	PCK2	REST	SERPINF1	SMYD3
GO_CELLULAR_RESPONSE_TO_HISTAMINE	Any process that results in a change in state or activity of a cell (in terms of movement, secretion, enzyme production, gene expression, etc.) as a result of a histamine stimulus. Histamine, the biogenic amine 2-(1H-imidazol-4-yl)ethanamine, is involved in local immune responses as well as regulating physiological function in the gut and acting as a neurotransmitter. [GOC:mah]	AOC1	DIAPH1	GABRA1	GABRB1	GABRB2	GABRB3	GABRG2	HRH1
GO_CHEMOKINE_ACTIVITY	The function of a family of small chemotactic cytokines; their name is derived from their ability to induce directed chemotaxis in nearby responsive cells. All chemokines possess a number of conserved cysteine residues involved in intramolecular disulfide bond formation. Some chemokines are considered pro-inflammatory and can be induced during an immune response to recruit cells of the immune sys…	C10orf99	C5	CCL1	CCL11	CCL13	CCL14	CCL15	CCL16	CCL17	CCL18	CCL19	CCL2	CCL20	CCL21	CCL22	CCL23	CCL24	CCL25	CCL26	CCL27	CCL28	CCL3	CCL3L1	CCL3L3	CCL4	CCL5	CCL7	CCL8	CKLF	CX3CL1	CXCL1	CXCL10	CXCL11	CXCL12	CXCL13	CXCL14	CXCL16	CXCL2	CXCL3	CXCL5	CXCL6	CXCL8	CXCL9	PF4	PF4V1	PPBP	XCL1	XCL2
GO_CHEMOKINE_BINDING	Interacting selectively and non-covalently with a chemokine. Chemokines are a family of small chemotactic cytokines; their name is derived from their ability to induce directed chemotaxis in nearby responsive cells. All chemokines possess a number of conserved cysteine residues involved in intramolecular disulfide bond formation. Some chemokines are considered pro-inflammatory and can be induced …	A2M	ACKR1	ACKR2	ACKR3	ACKR4	CCR1	CCR10	CCR2	CCR3	CCR4	CCR5	CCR6	CCR7	CCR8	CCR9	CCRL2	CX3CR1	CXCR1	CXCR2	CXCR3	CXCR4	CXCR5	CXCR6	FGF2	HMGB1	ITGA4	ITGAV	ITGB1	ITGB3	PDPN	PLP2	XCR1	ZFP36
GO_CHEMOKINE_BIOSYNTHETIC_PROCESS	The chemical reactions and pathways resulting in the formation of chemokines, any member of a family of small chemotactic cytokines; their name is derived from their ability to induce directed chemotaxis in nearby responsive cells. All chemokines possess a number of conserved cysteine residues involved in intramolecular disulfide bond formation. Some chemokines are considered pro-inflammatory and…	AGER	APP	CD74	EGR1	ELANE	HMOX1	IFNG	IL18	IL1B	IL4	IL6	SIGIRR	TICAM1	TLR3	TNF	WNT5A
GO_COMPLEMENT_ACTIVATION	Any process involved in the activation of any of the steps of the complement cascade, which allows for the direct killing of microbes, the disposal of immune complexes, and the regulation of other immune processes; the initial steps of complement activation involve one of three pathways, the classical pathway, the alternative pathway, and the lectin pathway, all of which lead to the terminal comp…	A2M	APCS	C1QA	C1QB	C1QBP	C1QC	C1R	C1RL	C1S	C2	C3	C3AR1	C4A	C4B	C4BPA	C4BPB	C5	C5AR1	C5AR2	C6	C7	C8A	C8B	C8G	C9	CD19	CD46	CD55	CD59	CD5L	CD81	CFB	CFD	CFH	CFHR1	CFHR2	CFHR4	CFHR5	CFI	CFP	CLU	COLEC10	COLEC11	CPB2	CPN1	CPN2	CR1	CR1L
GO_COMPLEMENT_ACTIVATION_ALTERNATIVE_PATHWAY	Any process involved in the activation of any of the steps of the alternative pathway of the complement cascade which allows for the direct killing of microbes and the regulation of other immune processes. [GOC:add, ISBN:0781735149]	C3	C5	C7	C8A	C8B	C8G	C9	CFB	CFD	CFH	CFHR5	CFP	CR1	MIR520B	MIR520E	SUSD4	VSIG4
GO_COMPLEMENT_ACTIVATION_LECTIN_PATHWAY	Any process involved in the activation of any of the steps of the lectin pathway of the complement cascade which allows for the direct killing of microbes and the regulation of other immune processes. [GOC:add, ISBN:0781735149]	A2M	COLEC10	COLEC11	FCN1	FCN2	FCN3	KRT1	MASP1	MASP2	MBL2	MFAP4	SERPING1
GO_CYTOKINE_PRODUCTION_INVOLVED_IN_IMMUNE_RESPONSE	The appearance of a cytokine due to biosynthesis or secretion following a cellular stimulus contributing to an immune response, resulting in an increase in its intracellular or extracellular levels. [GO_REF:0000022, GOC:add, ISBN:0781735149]	APOA1	APOA2	ARG1	B2M	BCL10	BCL6	BST2	BTK	CCR2	CD160	CD226	CD36	CD55	CD74	CD81	CD96	CHGA	CLC	CLNK	CUEDC2	DDX1	DDX21	DDX58	DENND1B	DHX36	DLG1	F2RL1	FCER1G	FFAR2	FFAR3	FOXP3	FZD5	GAS6	GATA3	GPRC5B	HFE	HLA-A	HLA-E	HLA-F	HLA-G	HMOX1	HSPD1	IFNA2	IFNB1	IL10	IL12A	IL12B	IL18
GO_DENDRITIC_CELL_APOPTOTIC_PROCESS	Any apoptotic process in a dendritic cell, a cell of hematopoietic origin, typically resident in particular tissues, specialized in the uptake, processing, and transport of antigens to lymph nodes for the purpose of stimulating an immune response via T cell activation. [CL:0000451, GOC:BHF, GOC:mtg_apoptosis, PMID:15059845]	AXL	BLK	CCL19	CCL21	CCR7	CXCL12	GAS6	LGALS9	LILRB1	LYN	RAPGEF2
GO_DENDRITIC_CELL_DIFFERENTIATION	The process in which a precursor cell type acquires the specialized features of a dendritic cell. A dendritic cell is a leukocyte of dendritic lineage specialized in the uptake, processing, and transport of antigens to lymph nodes for the purpose of stimulating an immune response via T cell activation. [CL:0000451, GOC:pr]	AGER	AXL	AZI2	BATF	BATF2	BATF3	BLK	CAMK4	CCL19	CCR7	CEBPB	CSF2	DCSTAMP	DHRS2	F2RL1	FCGR2B	FLT3	GAS6	GATA1	HLA-B	HLA-G	HMGB1	IL4	IRF4	LGALS9	LILRB1	LILRB2	LTBR	LYN	MIR223	NOTCH2	PRTN3	PSEN1	RBPJ	RELB	SPI1	TGFBR2	TMEM176A	TMEM176B	TRAF6	TREM2	TRPM2	UBD	ZBTB46
GO_FC_RECEPTOR_MEDIATED_STIMULATORY_SIGNALING_PATHWAY	A series of molecular signals generated as a consequence of a the binding of the Fc portion of an immunoglobulin by an Fc receptor capable of activating or perpetuating an immune response. The Fc portion of an immunoglobulin is its C-terminal constant region. [GO_REF:0000022, GOC:add, ISBN:0781735149]	ABI1	ABL1	ACTB	ACTG1	ACTR2	ACTR3	APPL1	APPL2	ARPC1A	ARPC1B	ARPC2	ARPC3	ARPC4	ARPC5	BAIAP2	BLK	BRK1	CD226	CD247	CD3G	CD47	CDC42	CRK	CSK	CYFIP1	CYFIP2	DOCK1	ELMO1	ELMO2	FCER1G	FCGR1A	FCGR2A	FCGR2B	FCGR3A	FGR	FYN	GRB2	HCK	HSP90AA1	HSP90AB1	IGHG1	IGHG2	IGHG3	IGHG4	IGHV1-69	IGHV1OR15-1	IGHV2-5	IGHV2-70
GO_GRANULOCYTE_DIFFERENTIATION	The process in which a myeloid precursor cell acquires the specialized features of a granulocyte. Granulocytes are a class of leukocytes characterized by the presence of granules in their cytoplasm. These cells are active in allergic immune reactions such as arthritic inflammation and rashes. This class includes basophils, eosinophils and neutrophils. [GOC:ecd, http://life.nthu.edu.tw/~g864204/di…	ADIPOQ	C1QC	CBFA2T3	CEACAM1	CEBPA	CEBPE	CSF2	CSF3	CUL4A	DHRS7B	EVI2B	FASN	GATA1	GATA2	HAX1	HCLS1	IL25	IL5	INPP5D	JAGN1	L3MBTL3	LBR	LEF1	NKAP	RARA	RUNX1	SP3	SPI1	SRP54	TAL1	TESC	TRIB1	ZBTB46	ZFPM1
GO_HEMATOPOIETIC_STEM_CELL_MIGRATION	The orderly movement of a hematopoietic stem cell from one site to another. A hematopoietic stem cell is a cell from which all cells of the lymphoid and myeloid lineages develop, including blood cells and cells of the immune system. [CL:0000037, GOC:BHF, PMID:20234092]	BCL11B	CCR2	GAS6	GPLD1	JAM2	JAM3	KIT	PTPRC
GO_HUMORAL_IMMUNE_RESPONSE	An immune response mediated through a body fluid. [GOC:hb, ISBN:0198506732]	A2M	ACOD1	AIRE	ALOX5	ANG	APCS	ATP7A	AZU1	BCL2	BCL3	BLNK	BPI	BPIFA1	BPIFA2	BPIFB1	BPIFB2	BST1	C1QA	C1QB	C1QBP	C1QC	C1R	C1RL	C1S	C2	C3	C3AR1	C4A	C4B	C4BPA	C4BPB	C5	C5AR1	C5AR2	C6	C7	C8A	C8B	C8G	C9	CAMP	CCL13	CCL2	CCR2	CCR6	CCR7	CD19	CD28
GO_HUMORAL_IMMUNE_RESPONSE_MEDIATED_BY_CIRCULATING_IMMUNOGLOBULIN	An immune response dependent upon secreted immunoglobulin. An example of this process is found in Mus musculus. [GO_REF:0000022, GOC:add, ISBN:0781735149]	APCS	BCL3	C1QA	C1QB	C1QBP	C1QC	C1R	C1RL	C1S	C2	C3	C4A	C4B	C4BPA	C4BPB	C5	C6	C7	C8A	C8B	C8G	C9	CD46	CD55	CD81	CFI	CLU	CR1	CR2	CRP	EXO1	FCER2	FCGR2B	FOXJ1	HLA-DQB1	HLA-DRB1	HPX	IGHA1	IGHA2	IGHD	IGHE	IGHG1	IGHG2	IGHG3	IGHG4	IGHM	IGHV1-18	IGHV1-24
GO_HYPERSENSITIVITY	An inflammatory response to an exogenous environmental antigen or an endogenous antigen initiated by the adaptive immune system. [GOC:jal, ISBN:0781735149]	BTK	C3	CCR7	FCER1G	FCGR2B	FUT7	GATA3	HLA-E	IL20RB	ZP3
GO_IMMUNE_EFFECTOR_PROCESS	Any process of the immune system that can potentially contribute to an immune response. [GO_REF:0000022, GOC:add, ISBN:0781735149]	A1BG	A2M	ABCA13	ABCC9	ABCE1	ABCF3	ABI1	ABL1	ABR	ACAA1	ACE	ACLY	ACOD1	ACP3	ACTB	ACTG1	ACTR10	ACTR1B	ACTR2	ACTR3	ADA	ADA2	ADAM10	ADAM17	ADAM8	ADAR	ADARB1	ADGRE2	ADGRE3	ADGRE5	ADGRG3	ADORA2B	AGA	AGBL4	AGBL5	AGER	AGL	AGPAT2	AHSG	AICDA	AIM2	AIMP1	AIRE	ALAD	ALDH3B1	ALDOA	ALDOC	ALOX5
GO_IMMUNE_RECEPTOR_ACTIVITY	Receiving a signal and transmitting it in a cell to initiate an immune response. [PMID:31415752, Wikipedia:Immune_receptor]	ACKR2	ACKR3	ACKR4	C3AR1	C5AR1	C5AR2	CCR1	CCR10	CCR2	CCR3	CCR4	CCR5	CCR6	CCR7	CCR8	CCR9	CCRL2	CD160	CD200R1	CD4	CD44	CD74	CMKLR1	CNTFR	CR1	CR2	CRLF1	CRLF2	CSF2RA	CSF2RB	CSF3R	CTSH	CX3CR1	CXCR1	CXCR2	CXCR3	CXCR4	CXCR5	CXCR6	EBI3	EPOR	F3	FCER1G	FCGR1B	FCGR2B	FLT3	FPR1	FPR2
GO_IMMUNE_RESPONSE_INHIBITING_CELL_SURFACE_RECEPTOR_SIGNALING_PATHWAY	A series of molecular signals initiated by the binding of an extracellular ligand to a receptor on the surface of the target cell capable of inhibiting an immune response. [GOC:add, ISBN:0781735149, PMID:15771571]	CLEC12B	HLA-G	KIR2DL1	LILRB1	LILRB2	LYN
GO_IMMUNE_RESPONSE_INHIBITING_SIGNAL_TRANSDUCTION	The cascade of processes by which a signal interacts with a receptor, causing a change in the level or activity of a second messenger or other downstream target, and ultimately leading to inhibition of an immune response. [GOC:add, ISBN:0781735149]	CD33	CLEC12B	HLA-G	IL20RB	KIR2DL1	LILRB1	LILRB2	LYN
GO_IMMUNE_RESPONSE_REGULATING_SIGNALING_PATHWAY	The cascade of processes by which a signal interacts with a receptor, causing a change in the level or activity of a second messenger or other downstream target, and ultimately leading to the activation, perpetuation, or inhibition of an immune response. [GOC:add, ISBN:0781735149, PMID:15771571]	ABI1	ABL1	ACTB	ACTG1	ACTR2	ACTR3	ADA	APPL1	APPL2	ARPC1A	ARPC1B	ARPC2	ARPC3	ARPC4	ARPC5	BAG6	BAIAP2	BAX	BCAR1	BCL10	BCL2	BLK	BLNK	BMX	BRK1	BTK	BTLA	BTN1A1	BTN2A1	BTN2A2	BTN2A3P	BTN3A1	BTN3A2	BTN3A3	BTNL10	BTNL2	BTNL3	BTNL8	BTNL9	BTRC	C3AR1	C5AR1	C5AR2	CACNA1F	CACNB3	CALM1	CARD11	CARD9
GO_IMMUNE_RESPONSE_TO_TUMOR_CELL	An immune system process that functions in the response of an organism to a tumor cell. [GOC:add, ISBN:0781735149, PMID:16730260]	ADAM15	CD160	CD226	CD274	CEACAM1	CRTAM	FBXO38	HAVCR2	HLA-A	HMGB1	HRG	HSPD1	IL12A	IL12B	MICA	MR1	NECTIN2	PRF1	PVR	SLC22A13
GO_IMMUNOGLOBULIN_PRODUCTION_INVOLVED_IN_IMMUNOGLOBULIN_MEDIATED_IMMUNE_RESPONSE	The appearance of immunoglobulin due to biosynthesis or secretion following a cellular stimulus during an immune response, resulting in an increase in its intracellular or extracellular levels. [GOC:add, ISBN:0781735149]	AICDA	APLF	ATAD5	BATF	BCL6	BTK	C17orf99	CCR6	CD28	CD40	CD40LG	CLCF1	ERCC1	EXO1	EXOSC3	EXOSC6	FGL2	FOXP3	GAPT	GCNT3	HLA-DQB1	HLA-DRB1	HMCES	HSPD1	IL10	IL2	IL27RA	IL4	KMT5B	KMT5C	LIG4	MAD2L2	MLH1	MSH2	MSH6	NBN	NDFIP1	NSD2	PARP3	PAXIP1	POU2F2	PTPRC	RIF1	RNF168	RNF8	SHLD1	SHLD2	SHLD3
GO_IMMUNOLOGICAL_MEMORY_PROCESS	Any process of the immune system that can contribute to the formation of immunological memory or an immune response based upon activation of immunological memory. [GOC:add, PMID:26086132, PMID:26831526]	BCL6	CD160	CD46	CD81	FGL2	IFNL1	IL12B	IL12RB1	IL23A	IL23R	PCK1	TNFRSF14	TNFSF4	TSC1
GO_INNATE_IMMUNE_RESPONSE	Innate immune responses are defense responses mediated by germline encoded components that directly recognize components of potential pathogens. [GO_REF:0000022, GOC:add, GOC:ebc, GOC:mtg_sensu]	A2M	ABCE1	ACOD1	ACTG1	ACTR2	ACTR3	ADAM15	ADAM8	ADAMTS13	ADAR	ADARB1	ADGRB1	AGER	AIF1	AIM2	AKAP8	AKIRIN2	ALPK1	ANG	ANKHD1	ANKRD17	ANXA1	AP1G1	APCS	APOA4	APOBEC3A	APOBEC3B	APOBEC3C	APOBEC3D	APOBEC3F	APOBEC3G	APOBEC3H	APOE	APOL1	APP	APPL1	APPL2	AQP4	ARG1	ARG2	ARHGEF2	ARID5A	ARRB2	ASS1	AXL	B2M	BCL10	BIRC2
GO_INNATE_IMMUNE_RESPONSE_ACTIVATING_SIGNAL_TRANSDUCTION	The cascade of processes by which a signal interacts with a receptor, causing a change in the level or activity of a second messenger or other downstream target, and ultimately leading to activation or perpetuation of an innate immune response. [GO_REF:0000022, GOC:add]	BCL10	BTRC	CARD11	CARD9	CD209	CHUK	CLEC10A	CLEC4A	CLEC4C	CLEC4D	CLEC4E	CLEC6A	CREBBP	CUL1	EP300	FBXW11	FCER1G	FCN1	FFAR2	FYN	HCK	HRAS	ICAM2	ICAM3	IKBKB	IKBKG	KLRC4-KLRK1	KLRK1	KRAS	LILRA2	LYN	MALT1	MAP3K7	MUC1	MUC12	MUC13	MUC15	MUC16	MUC17	MUC19	MUC2	MUC20	MUC21	MUC3A	MUC4	MUC5AC	MUC5B	MUC6
GO_INNATE_IMMUNE_RESPONSE_IN_MUCOSA	Any process of the innate immune response that takes place in the mucosal tissues. [GOC:add, PMID:10719665, PMID:15971105]	APOA4	BPIFB1	CAMP	DEFA1	DEFA1B	DEFA3	DEFA4	DEFA5	DEFA6	DEFB1	H2BC10	H2BC11	H2BC12	H2BC21	H2BC4	H2BC6	H2BC7	H2BC8	H2BS1	IL4	LTF	NOS2	PLA2G1B	RNASE2	RNASE3	RPL39
GO_LEUKOCYTE_CHEMOTAXIS_INVOLVED_IN_INFLAMMATORY_RESPONSE	The movement of an immune cell in response to an external stimulus contributing to an inflammatory response. [GOC:add, ISBN:0781735149]	ALOX5	FFAR2	LBP	MDK	PTN	SLAMF8
GO_LEUKOCYTE_HOMEOSTASIS	The process of regulating the proliferation and elimination of cells of the immune system such that the total number of cells of a particular cell type within a whole or part of an organism is stable over time in the absence of an outside stimulus. [GOC:add, ISBN:0781735149]	ABL1	ADA	ADAM17	AKT1	ANXA1	AXL	BAK1	BAP1	BAX	BCL10	BCL2	BCL2L11	CACNA1F	CASP3	CCNB2	CCR2	CD74	CORO1A	CXCL6	CXCR2	DNAJA3	DOCK10	DOCK11	FADD	FAS	FCER1G	FLT3	FOXN1	FOXP3	GAPT	GPAM	GPR174	GPR183	HCAR2	HIF1A	HMGB1	IL2	IL2RA	IL6	ITPKB	JAK3	JAM3	KITLG	LAT	LGALS9	LMO1	LYN	MEF2C
GO_LEUKOCYTE_MEDIATED_IMMUNITY	Any process involved in the carrying out of an immune response by a leukocyte. [GO_REF:0000022, GOC:add, ISBN:0781735149]	A1BG	ABCA13	ABR	ACAA1	ACE	ACLY	ACP3	ACTR10	ACTR1B	ACTR2	ADA2	ADAM10	ADAM17	ADAM8	ADGRE2	ADGRE3	ADGRE5	ADGRG3	ADORA2B	AGA	AGER	AGL	AGPAT2	AHSG	AICDA	AIRE	ALAD	ALDH3B1	ALDOA	ALDOC	ALOX5	AMPD3	ANO6	ANPEP	ANXA2	ANXA3	AOC1	AP1G1	AP1M1	AP2A2	APAF1	APCS	APEH	APLF	APRT	ARG1	ARHGAP45	ARHGAP9
GO_LIPOPOLYSACCHARIDE_IMMUNE_RECEPTOR_ACTIVITY	Combining with a lipopolysaccharide and transmitting the signal across the cell membrane to initiate an innate immune response. Lipopolysaccharides (LPS) are major components of the outer membrane of Gram-negative bacteria, making them prime targets for recognition by the immune system. [PMID:14609719, PMID:15379975]	LY96	PTAFR	SCARB1	TLR2	TLR4
GO_LIPOPOLYSACCHARIDE_MEDIATED_SIGNALING_PATHWAY	A series of molecular signals initiated by the binding of a lipopolysaccharide (LPS) to a receptor on the surface of a target cell, and ending with regulation of a downstream cellular process, e.g. transcription. Lipopolysaccharides are major components of the outer membrane of Gram-negative bacteria, making them prime targets for recognition by the immune system. [GOC:mah, GOC:signaling, PMID:15…	ACOD1	AKT1	BCL10	BMP6	BPI	CACTIN	CARD16	CARD8	CCL2	CCL3	CCL5	CD14	CD180	CD36	CD55	CD6	CX3CL1	DEFB114	HCK	IL18	IL1B	IRAK1	IRAK2	IRF3	LACRT	LBP	LILRA2	LTF	LY86	LY96	LYN	MALT1	MAPK1	MAPK14	MAPK3	MIF	MTDH	NFKBIA	NFKBIL1	NOS3	PRDX2	PRKCA	PRKCE	PTAFR	PTPN22	RIPK2	SASH1	SCARB1
GO_LIPOPOLYSACCHARIDE_RECEPTOR_COMPLEX	A multiprotein complex that consists of at least three proteins, CD14, TLR4, and MD-2, each of which is glycosylated and which functions as a lipopolysaccharide (LPS) receptor that primes the innate immune response against bacterial pathogens. [PMID:11706042, PMID:9665271]	CD14	HSPD1	LY96	TLR4	TRIL
GO_LYMPHOCYTE_ACTIVATION_INVOLVED_IN_IMMUNE_RESPONSE	A change in morphology and behavior of a lymphocyte resulting from exposure to a specific antigen, mitogen, cytokine, chemokine, cellular ligand, or soluble factor, leading to the initiation or perpetuation of an immune response. [GOC:add, ISBN:0781735149]	ABL1	ADA	AICDA	ANXA1	AP1G1	APBB1IP	APLF	ATAD5	ATP7A	BATF	BCL3	BCL6	C17orf99	CCL19	CCR6	CD180	CD19	CD1C	CD244	CD28	CD40	CD40LG	CD46	CD74	CD80	CD81	CD86	CDH17	CEACAM1	CLCF1	CLEC4D	CLEC4E	CORO1A	DLL1	DOCK10	DOCK11	EIF2AK4	EOMES	ERCC1	EXO1	EXOSC3	EXOSC6	F2RL1	FCER1G	FCGR2B	FGL2	FOXP1	FOXP3
GO_LYMPHOCYTE_MEDIATED_IMMUNITY	Any process involved in the carrying out of an immune response by a lymphocyte. [GO_REF:0000022, GOC:add, ISBN:0781735149]	AGER	AICDA	AIRE	AP1G1	APCS	APLF	ARG1	ARRB2	ATAD5	AZGP1	B2M	BATF	BCL10	BCL3	BCL6	BTK	BTN3A2	BTN3A3	C17orf99	C1QA	C1QB	C1QBP	C1QC	C1R	C1RL	C1S	C2	C3	C4A	C4B	C4BPA	C4BPB	C5	C6	C7	C8A	C8B	C8G	C9	CADM1	CCR2	CCR6	CD160	CD19	CD1A	CD1B	CD1C	CD1D
GO_MACROPHAGE_ACTIVATION_INVOLVED_IN_IMMUNE_RESPONSE	A change in morphology and behavior of a macrophage resulting from exposure to a cytokine, chemokine, cellular ligand, or soluble factor, leading to the initiation or perpetuation of an immune response. [GOC:add, ISBN:0781735149]	DYSF	FER1L5	GRN	HAVCR2	IFNG	IL33	LBP	PRKCE	SBNO2	SUCNR1	SYK	TICAM1	TREM2	TREX1	TYROBP
GO_MAST_CELL_MEDIATED_IMMUNITY	Any process involved in the carrying out of an immune response by a mast cell. [GO_REF:0000022, GOC:add, ISBN:0781735149]	ADGRE2	ADORA2B	BLK	BTK	C12orf4	CBL	CD300A	CD84	CHGA	CPLX2	FCER1G	FER	FES	FGR	FOXF1	GAB2	GATA2	HMOX1	IL13	IL13RA2	IL4	IL4R	KIT	LAT	LAT2	LGALS9	LYN	MILR1	MRGPRX2	NPPA	NR4A3	PDPK1	PIK3CD	PIK3CG	PLA2G3	RAC2	RASGRP1	S100A13	SERPINB9	SNAP23	SNX4	SPHK2	SPON2	STXBP1	STXBP2	SYK	UNC13D	VAMP7
GO_MATURE_B_CELL_DIFFERENTIATION_INVOLVED_IN_IMMUNE_RESPONSE	The process in which a naive B cell acquires the specialized features of a mature or memory B cell during an immune response. [GOC:jal]	ADA	BCL3	C17orf99	CDH17	DLL1	DOCK10	DOCK11	FCGR2B	GPR183	IL21	IL6	ITFG2	ITM2A	LFNG	LGALS1	MFNG	NKX2-3	NOTCH2	PLCG2	POU2AF1	PTK2B	XBP1
GO_MICROGLIA_DIFFERENTIATION	The process in which a relatively unspecialized cell acquires specialized features of a microglial cell. Microglia are glial cells that act as the immune cells of the central nervous system. They form part of the supporting structure of this system. [GOC:ef]	APP	NRROS	TGFB1	TLR2	TSPAN2
GO_MYD88_DEPENDENT_TOLL_LIKE_RECEPTOR_SIGNALING_PATHWAY	Any series of molecular signals generated as a consequence of binding to a toll-like receptor where the MyD88 adaptor molecule mediates transduction of the signal. Toll-like receptors directly bind pattern motifs from a variety of microbial sources to initiate innate immune response. [GOC:add, ISBN:0781735149, PMID:12467241, PMID:12524386, PMID:12855817, PMID:15585605, PMID:15728447]	BTK	CD14	CD300A	CD300LF	CD36	HSPD1	IRAK1	IRAK2	IRAK3	IRAK4	IRF1	IRF7	LY96	MAP3K1	MAP3K7	MYD88	REG3G	RPS27A	TAB1	TAB2	TAB3	TIRAP	TLR1	TLR10	TLR2	TLR4	TLR5	TLR6	TLR7	TLR8	TLR9	TNIP1	TRAF6	UBA52	UBB	UBC
GO_MYD88_INDEPENDENT_TOLL_LIKE_RECEPTOR_SIGNALING_PATHWAY	Any series of molecular signals generated as a consequence of binding to a toll-like receptor not relying on the MyD88 adaptor molecule. Toll-like receptors directly bind pattern motifs from a variety of microbial sources to initiate innate immune response. [GOC:add, ISBN:0781735149, PMID:12467241, PMID:12524386, PMID:12855817, PMID:15585605, PMID:15728447]	BIRC2	BIRC3	CASP8	CD14	CD300LF	CD40	CHUK	FADD	IKBKB	IKBKE	IKBKG	IRF3	IRF7	LY96	PRKCE	RAB11FIP2	RIPK1	RPS27A	SARM1	TANK	TBK1	TICAM1	TICAM2	TLR3	TLR4	TLR6	TNIP3	TRAF3	UBA52	UBB	UBC	UBE2D1	UBE2D2	UBE2D3
GO_MYELOID_LEUKOCYTE_MEDIATED_IMMUNITY	Any process involved in the carrying out of an immune response by a myeloid leukocyte. [GO_REF:0000022, GOC:add, ISBN:0781735149]	A1BG	ABCA13	ABR	ACAA1	ACE	ACLY	ACP3	ACTR10	ACTR1B	ACTR2	ADA2	ADAM10	ADAM17	ADAM8	ADGRE2	ADGRE3	ADGRE5	ADGRG3	ADORA2B	AGA	AGL	AGPAT2	AHSG	ALAD	ALDH3B1	ALDOA	ALDOC	ALOX5	AMPD3	ANO6	ANPEP	ANXA2	ANXA3	AOC1	AP1M1	AP2A2	APAF1	APEH	APRT	ARG1	ARHGAP45	ARHGAP9	ARL8A	ARMC8	ARPC5	ARSA	ARSB	ASAH1
GO_NATURAL_KILLER_CELL_ACTIVATION_INVOLVED_IN_IMMUNE_RESPONSE	The change in morphology and behavior of a natural killer cell resulting from exposure a cytokine, chemokine, cellular ligand, or soluble factor, leading to the initiation or perpetuation of an immune response. [GOC:add, PMID:15032583]	AP1G1	CD244	CORO1A	HLA-F	IFNA1	IFNA10	IFNA13	IFNA14	IFNA16	IFNA17	IFNA2	IFNA21	IFNA4	IFNA5	IFNA6	IFNA7	IFNA8	IFNB1	IFNE	IFNK	IFNW1	IL12B	KLRF2	LAMP1	PGLYRP1	PGLYRP2	PGLYRP3	RAB27A	UNC13D	VAMP7	ZNF683
GO_NATURAL_KILLER_CELL_MEDIATED_IMMUNE_RESPONSE_TO_TUMOR_CELL	An immune response mediated by a natural killer cell triggered in response to the presence of a tumor cell. [GOC:add, ISBN:0781735149, PMID:16730260]	CD160	CD226	CEACAM1	CRTAM	HAVCR2	IL12A	IL12B	NECTIN2	PVR
GO_NATURAL_KILLER_CELL_MEDIATED_IMMUNITY	The promotion of an immune response by natural killer cells through direct recognition of target cells or through the release of cytokines. [GO_REF:0000022, GOC:add, ISBN:0781735149]	AP1G1	ARRB2	CADM1	CD160	CD226	CD96	CEACAM1	CEBPG	CLEC12B	CLEC2A	CLNK	CORO1A	CRK	CRTAM	GZMB	HAVCR2	HLA-A	HLA-B	HLA-E	HLA-F	HLA-G	IL12A	IL12B	IL18	IL18RAP	IL21	KIR2DL4	KIR3DL1	KLRC2	KLRC4-KLRK1	KLRD1	KLRF2	KLRK1	LAG3	LAMP1	LEP	LGALS9	LILRB1	LYST	MICA	NCR1	NCR3	NECTIN2	PIK3R6	PRDX1	PTPN6	PVR	RAB27A
GO_NEGATIVE_REGULATION_OF_ADAPTIVE_IMMUNE_RESPONSE	Any process that stops, prevents, or reduces the frequency, rate, or extent of an adaptive immune response. [GOC:add]	ALOX15	ARG1	BCL6	C4BPA	C4BPB	CD160	CEACAM1	CLEC4G	CR1	DUSP22	FCGR2B	FOXJ1	FOXP3	HAVCR2	HFE	HLA-F	HLA-G	IFNA2	IFNB1	IL1RL1	IL2	IL20RB	IL27RA	IL33	IL4	IL4R	IL7R	JAK3	LILRB1	LOXL3	NDFIP1	PARP3	PPP3CB	PTPN6	PTPRC	RC3H1	RC3H2	SAMSN1	SMAD7	SUSD4	TBX21	THOC1	TNFRSF14	TNFSF4	TRIM27	XCL1	ZBTB7B	ZC3H12A
GO_NEGATIVE_REGULATION_OF_CYTOKINE_PRODUCTION_INVOLVED_IN_IMMUNE_RESPONSE	Any process that stops, prevents, or reduces the frequency, rate, or extent of cytokine production contributing to an immune response. [GOC:add]	APOA1	APOA2	ARG1	BCL6	BST2	CD96	CUEDC2	FOXP3	HFE	HLA-F	HMOX1	IFNA2	IFNB1	IL10	IRAK3	JAK3	LILRB1	SMAD7	TBX21	TGFB1	TGFB2	TGFB3	TNF	XCL1
GO_NEGATIVE_REGULATION_OF_HUMORAL_IMMUNE_RESPONSE	Any process that stops, prevents, or reduces the frequency, rate, or extent of a humoral immune response. [GOC:add]	A2M	C4BPA	C4BPB	CD55	CD59	CR1	FCGR2B	FOXJ1	PTPN6	SERPING1	SPINK5	SUSD4	VSIG4
GO_NEGATIVE_REGULATION_OF_HUMORAL_IMMUNE_RESPONSE_MEDIATED_BY_CIRCULATING_IMMUNOGLOBULIN	Any process that stops, prevents, or reduces the frequency, rate, or extent of a humoral immune response mediated by circulating immunoglobulin. [GOC:add]	C4BPA	C4BPB	CR1	FCGR2B	FOXJ1	PTPN6	SUSD4
GO_NEGATIVE_REGULATION_OF_IMMUNE_EFFECTOR_PROCESS	Any process that stops, prevents, or reduces the frequency, rate, or extent of an immune effector process. [GOC:add]	A2M	ABR	ANXA1	APOA1	APOA2	APPL1	ARG1	ARRB2	BCL6	BCR	BST2	C1QBP	C4BPA	C4BPB	CCR2	CD22	CD300A	CD47	CD55	CD59	CD84	CD96	CEACAM1	CLEC12B	CLEC4G	CR1	CRK	CUEDC2	DHX58	DUSP10	DUSP22	ENPP3	FCGR2B	FCRL3	FER	FGL2	FOXF1	FOXJ1	FOXP3	GPATCH3	GRN	HAVCR2	HFE	HLA-A	HLA-B	HLA-E	HLA-F	HLA-G
GO_NEGATIVE_REGULATION_OF_IMMUNE_RESPONSE	Any process that stops, prevents, or reduces the frequency, rate or extent of the immune response, the immunological reaction of an organism to an immunogenic stimulus. [GOC:ai]	A2M	ABR	ACOD1	ADAR	ADCYAP1	ALOX15	AMBP	ANXA1	APOA1	APOA2	ARG1	ARG2	ARRB2	BCL6	BCR	BST2	C4BPA	C4BPB	CACTIN	CCR2	CD160	CD300A	CD55	CD59	CD84	CD96	CEACAM1	CLEC12B	CLEC4G	CNOT7	COL3A1	CR1	CRK	CTLA4	CUEDC2	DCST1	DHX58	DRD2	DUSP10	DUSP22	ENPP3	FAM3A	FCGR2B	FCRLB	FER	FGL2	FOXF1	FOXJ1
GO_NEGATIVE_REGULATION_OF_IMMUNE_SYSTEM_PROCESS	Any process that stops, prevents, or reduces the frequency, rate, or extent of an immune system process. [GOC:add]	A2M	ABR	ACOD1	ADA	ADAR	ADCYAP1	ADGRF5	ADIPOQ	ADORA1	ADORA2A	ADTRP	AKT1	ALOX15	AMBP	ANXA1	APCS	APOA1	APOA2	APOD	APPL1	ARG1	ARG2	ARRB2	ATM	AXL	BANK1	BCL10	BCL6	BCR	BLK	BMP4	BMP5	BPI	BST2	BTK	BTN2A2	C1QBP	C1QC	C4BPA	C4BPB	C5	C5AR2	CACTIN	CARTPT	CASP3	CBFB	CCL2	CCL21
GO_NEGATIVE_REGULATION_OF_INNATE_IMMUNE_RESPONSE	Any process that stops, prevents, or reduces the frequency, rate or extent of the innate immune response. [GOC:go_curators]	A2M	ACOD1	ADAR	ARG1	ARRB2	CACTIN	CD96	CEACAM1	CLEC12B	CNOT7	CR1	CRK	DCST1	DHX58	DRD2	DUSP10	FAM3A	GRN	HAVCR2	HLA-A	HLA-B	HLA-E	HLA-F	HLA-G	IFI16	INS	IRAK3	KIR2DL4	LGALS9	LILRB1	METTL3	MICA	MIR181B1	MIR181B2	MIR21	MMP12	MUL1	NLRC3	NLRC5	NLRX1	NMI	NR1H2	NR1H3	OTOP1	PARP14	PPARG	PTPN2	RPS19
GO_NEGATIVE_REGULATION_OF_MAST_CELL_ACTIVATION_INVOLVED_IN_IMMUNE_RESPONSE	Any process that stops, prevents, or reduces the frequency, rate, or extent of mast cell activation as part of an immune response. [GOC:mah]	CD300A	CD84	ENPP3	FER	FOXF1	HMOX1	IL13RA2	LGALS9
GO_NEGATIVE_REGULATION_OF_PRODUCTION_OF_MOLECULAR_MEDIATOR_OF_IMMUNE_RESPONSE	Any process that stops, prevents, or reduces the frequency, rate, or extent of the production of molecular mediator of immune response. [GOC:add]	APOA1	APOA2	ARG1	BCL6	BST2	CD22	CD96	CUEDC2	FCGR2B	FCRL3	FOXP3	HFE	HLA-F	HMOX1	IFNA2	IFNB1	IL10	IL13RA2	IL33	IRAK3	JAK3	LILRB1	NDFIP1	PARP3	PRKDC	SMAD7	SPINK5	TBX21	TGFB1	TGFB2	TGFB3	THOC1	TMBIM6	TNF	XCL1	ZPBP2
GO_NEGATIVE_REGULATION_OF_T_HELPER_17_TYPE_IMMUNE_RESPONSE	Any process that stops, prevents or reduces the frequency, rate or extent of T-helper 17 type immune response. [GOC:BHF, GOC:mah]	FOXP3	IL2	IL27RA	IL4	LOXL3	RC3H1	RC3H2	SMAD7	TBX21	ZBTB7B	ZC3H12A
GO_NEGATIVE_REGULATION_OF_T_HELPER_1_TYPE_IMMUNE_RESPONSE	Any process that stops, prevents, or reduces the frequency, rate, or extent of a T-helper 1 type immune response. [GOC:add]	HAVCR2	IL1RL1	IL33	IL4R	JAK3	TNFSF4	XCL1
GO_NEGATIVE_REGULATION_OF_TYPE_2_IMMUNE_RESPONSE	Any process that stops, prevents, or reduces the frequency, rate, or extent of a type 2 immune response. [GOC:add]	ANXA1	ARG1	ARG2	BCL6	CCR2	HLX	IFNA2	IFNB1	IFNL1	IL27RA	NDFIP1	SOCS5	STAT6	TBX21
GO_NFAT_PROTEIN_BINDING	Interacting selectively and non-covalently with NFAT (nuclear factor of activated T cells) proteins, a family of transcription factors. NFAT proteins have crucial roles in the development and function of the immune system. [PMID:15928679]	FOXP3	GATA4	MAPK14	PPARA	SPI1
GO_OPSONIN_BINDING	Interacting selectively and non-covalently with an opsonin, such as a complement component or antibody, deposited on the surface of a bacteria, virus, immune complex, or other particulate material. [GOC:add, ISBN:0781735149]	APCS	C1QBP	C4A	CALR	CD93	CR1	CRP	ITGAM	ITGAV	ITGB2	MASP2	MEGF10	PHB	PTX3	VSIG4
GO_ORGAN_OR_TISSUE_SPECIFIC_IMMUNE_RESPONSE	An immune response taking place in an organ or tissues such as the liver, brain, mucosa, or nervous system tissues. [GO_REF:0000022, GOC:jal]	APOA4	BPIFA1	BPIFB1	C17orf99	CAMP	CD160	DEFA1	DEFA1B	DEFA3	DEFA4	DEFA5	DEFA6	DEFB1	FFAR2	FFAR3	GCNT3	H2BC10	H2BC11	H2BC12	H2BC21	H2BC4	H2BC6	H2BC7	H2BC8	H2BS1	IFNL2	IFNLR1	IL4	IL6	IL6R	LTF	NOS2	OTUD7B	PIGR	PLA2G1B	RAB17	RNASE2	RNASE3	RPL39	TREX1	XCL1
GO_PATTERN_RECOGNITION_RECEPTOR_ACTIVITY	Combining with a pathogen-associated molecular pattern (PAMP), a structure conserved among microbial species to initiate an innate immune response. [GOC:ar, GOC:bf, Wikipedia:Pattern_recognition_receptor]	CD14	CD36	CLEC4E	CLEC7A	COLEC12	DMBT1	FCN1	LY96	MARCO	NOD1	NOD2	PGLYRP1	PGLYRP2	PGLYRP3	PGLYRP4	PTAFR	SCARB1	TLR2	TLR4	TLR7	TLR8	TLR9	TRIM5
GO_PEPTIDOGLYCAN_IMMUNE_RECEPTOR_ACTIVITY	Combining with a peptidoglycan and transmitting the signal to initiate an innate immune response. [PMID:14698226]	CD14	PGLYRP1	PGLYRP2	PGLYRP3	PGLYRP4
GO_PHAGOCYTOSIS_RECOGNITION	The initial step in phagocytosis involving adhesion to bacteria, immune complexes and other particulate matter, or an apoptotic cell and based on recognition of factors such as bacterial cell wall components, opsonins like complement and antibody or protein receptors and lipids like phosphatidyl serine, and leading to intracellular signaling in the phagocytosing cell. [GOC:curators, ISBN:07817351…	ADGRB1	CD36	CLEC7A	COLEC12	FCN1	FCN2	FCN3	IGHA1	IGHA2	IGHD	IGHE	IGHG1	IGHG2	IGHG3	IGHG4	IGHM	IGHV1-18	IGHV1-24	IGHV1-3	IGHV1-45	IGHV1-58	IGHV1-69	IGHV1-69-2	IGHV1-69D	IGHV1OR15-1	IGHV2-26	IGHV2-5	IGHV2-70	IGHV2-70D	IGHV3-11	IGHV3-13	IGHV3-15	IGHV3-16	IGHV3-20	IGHV3-21	IGHV3-23	IGHV3-30	IGHV3-33	IGHV3-35	IGHV3-38	IGHV3-43	IGHV3-48	IGHV3-49	IGHV3-53	IGHV3-64	IGHV3-64D	IGHV3-66	IGHV3-7
GO_POSITIVE_REGULATION_OF_ADAPTIVE_IMMUNE_RESPONSE	Any process that activates or increases the frequency, rate, or extent of an adaptive immune response. [GOC:add]	ADA	ANXA1	ATAD5	AZGP1	B2M	BTK	C17orf99	C3	CCL19	CCR2	CD1A	CD1B	CD1C	CD1D	CD1E	CD226	CD274	CD28	CD4	CD40	CD80	CD81	CLCF1	CYRIB	EIF2AK4	EXOSC3	EXOSC6	FADD	FBXO38	FCER1G	FCER2	FOXP3	FZD5	GATA3	HLA-A	HLA-B	HLA-E	HLA-F	HLA-G	HLA-H	HLX	HMCES	HPX	HSPD1	IL12A	IL12B	IL12RB1	IL18
GO_POSITIVE_REGULATION_OF_CYTOKINE_PRODUCTION_INVOLVED_IN_IMMUNE_RESPONSE	Any process that activates or increases the frequency, rate, or extent of cytokine production that contributes to an immune response. [GOC:add]	B2M	BCL10	CD160	CD226	CD36	CD74	CD81	CLNK	DDX1	DDX21	DDX58	DHX36	F2RL1	FCER1G	FFAR2	FFAR3	FZD5	GATA3	GPRC5B	HLA-A	HLA-E	HLA-F	HLA-G	IL18	IL18R1	IL1B	IL1R1	IL6	KARS1	KIR2DL4	LILRB1	MALT1	MAP3K7	MAVS	MIF	NLRP3	NOD2	NR4A3	PRKCZ	RAET1G	RSAD2	SASH3	SCIMP	SEMA7A	SLC7A5	SPON2	TICAM1	TLR4
GO_POSITIVE_REGULATION_OF_DEFENSE_RESPONSE_TO_VIRUS_BY_HOST	Any host process that results in the promotion of antiviral immune response mechanisms, thereby limiting viral replication. [GOC:add, GOC:dph, GOC:tb, ISBN:0781735149]	AIM2	APOBEC3F	APOBEC3G	CGAS	DDX58	DTX3L	EIF2AK4	IL12B	IL12RB1	IL23A	IL23R	IL27	IL4	LILRB1	MAVS	PARP9	PQBP1	PTPN22	PYCARD	SELENOK	SIN3A	STAT1	STING1	TRAF3IP2	TRIM44	TRIM6	ZC3H12A	ZDHHC1	ZDHHC11
GO_POSITIVE_REGULATION_OF_FC_RECEPTOR_MEDIATED_STIMULATORY_SIGNALING_PATHWAY	Any process that increases the rate, frequency or extent of the Fc receptor mediated stimulatory signaling pathway. The Fc receptor mediated stimulatory signaling pathway is a series of molecular signals generated as a consequence of a the binding of the Fc portion of an immunoglobulin by an Fc receptor capable of activating or perpetuating an immune response. The Fc portion of an immunoglobulin …	APPL2	CD226	LYN	PTPRC	PTPRJ	RAP1A	RAPGEF1
GO_POSITIVE_REGULATION_OF_HUMORAL_IMMUNE_RESPONSE	Any process that activates or increases the frequency, rate, or extent of a humoral immune response. [GOC:add]	ACOD1	C3	C6	CCR7	FCER2	FCGR2B	HPX	IL1B	KLK5	KLK7	LTA	MIR520B	MIR520E	PGC	PHB	PTPRC	TNF	ZP3	ZP4
GO_POSITIVE_REGULATION_OF_HUMORAL_IMMUNE_RESPONSE_MEDIATED_BY_CIRCULATING_IMMUNOGLOBULIN	Any process that activates or increases the frequency, rate, or extent of a humoral immune response mediated by circulating immunoglobulin. [GOC:add]	FCER2	HPX	LTA	PTPRC	TNF
GO_POSITIVE_REGULATION_OF_IMMUNE_EFFECTOR_PROCESS	Any process that activates or increases the frequency, rate, or extent of an immune effector process. [GOC:add]	ADGRE2	ADORA2B	ANKRD17	ANXA1	AP1G1	APPL2	ARG1	ATAD5	AZGP1	B2M	BCL10	BLK	BTK	C12orf4	C17orf99	C3	C6	CADM1	CCL19	CCR2	CD160	CD177	CD1A	CD1B	CD1C	CD1D	CD1E	CD226	CD244	CD28	CD300A	CD36	CD40	CD46	CD74	CD80	CD81	CD84	CD86	CLCF1	CLNK	CRTAM	CYRIB	DDX1	DDX21	DDX58	DDX60	DHX36
GO_POSITIVE_REGULATION_OF_IMMUNE_RESPONSE	Any process that activates or increases the frequency, rate or extent of the immune response, the immunological reaction of an organism to an immunogenic stimulus. [GOC:ai]	A2M	ABI1	ABL1	ACOD1	ACTB	ACTG1	ACTR2	ACTR3	ADA	ADAM8	ADORA2B	AIM2	ANXA1	AP1G1	APCS	APPL1	APPL2	ARPC1A	ARPC1B	ARPC2	ARPC3	ARPC4	ARPC5	ATAD5	AZGP1	B2M	BAG6	BAIAP2	BAX	BCAR1	BCL10	BCL2	BLK	BLNK	BMX	BRK1	BTK	BTN1A1	BTN2A1	BTN2A2	BTN2A3P	BTN3A1	BTN3A2	BTN3A3	BTNL10	BTNL2	BTNL3	BTNL8
GO_POSITIVE_REGULATION_OF_IMMUNE_SYSTEM_PROCESS	Any process that activates or increases the frequency, rate, or extent of an immune system process. [GOC:add]	A2M	ABI1	ABL1	ACIN1	ACOD1	ACTB	ACTG1	ACTR2	ACTR3	ACVR1B	ACVR2A	ADA	ADAM10	ADAM17	ADAM8	ADGRE2	ADORA2B	AGER	AIF1	AIM2	AKIRIN1	AKT1	ANKRD17	ANKRD54	ANO6	ANXA1	AP1G1	AP3B1	AP3D1	APCS	APP	APPL1	APPL2	AQP3	ARG1	ARNT	ARPC1A	ARPC1B	ARPC2	ARPC3	ARPC4	ARPC5	ATAD5	ATP11C	ATP6AP1	ATXN1L	AXL	AZGP1
GO_POSITIVE_REGULATION_OF_INNATE_IMMUNE_RESPONSE	Any process that activates or increases the frequency, rate or extent of the innate immune response, the organism's first line of defense against infection. [GOC:ebc]	ADAM8	AIM2	AP1G1	BCL10	BTRC	CADM1	CARD11	CARD9	CCL5	CD160	CD1D	CD209	CD226	CGAS	CHUK	CLEC10A	CLEC4A	CLEC4C	CLEC4D	CLEC4E	CLEC6A	CLNK	COCH	CREBBP	CRTAM	CUL1	DHX9	EP300	EREG	FADD	FBXW11	FCER1G	FCN1	FFAR2	FPR2	FYN	GBP5	HAVCR2	HCK	HEXIM1	HLA-E	HLA-F	HLA-G	HMGB1	HMGB2	HMGB3	HMGB4	HPX
GO_POSITIVE_REGULATION_OF_MAST_CELL_ACTIVATION_INVOLVED_IN_IMMUNE_RESPONSE	Any process that activates or increases the frequency, rate, or extent of mast cell activation as part of an immune response. [GOC:mah]	ADORA2B	FCER1G	FGR	GAB2	GATA2	IL13	IL4	IL4R	NPPA	PLA2G3	SNX4	SPHK2	STXBP1	SYK	VAMP7	VAMP8
GO_POSITIVE_REGULATION_OF_MYELOID_LEUKOCYTE_CYTOKINE_PRODUCTION_INVOLVED_IN_IMMUNE_RESPONSE	Any process that modulates the rate, frequency, or extent of the production of a cytokine that contributes to the immune response. [GOC:BHF, GOC:dph]	BCL10	CD36	CD74	DDX1	DDX21	DDX58	DHX36	FCER1G	GPRC5B	HLA-G	LILRB1	MAVS	MIF	NR4A3	SEMA7A	SPON2	TICAM1	TLR4	WNT5A
GO_POSITIVE_REGULATION_OF_NATURAL_KILLER_CELL_MEDIATED_IMMUNE_RESPONSE_TO_TUMOR_CELL	Any process that activates or increases the frequency, rate, or extent of natural killer cell mediated immune response to a tumor cell. [GOC:add]	CD160	CD226	CRTAM	IL12A	IL12B	NECTIN2	PVR
GO_POSITIVE_REGULATION_OF_PHAGOCYTOSIS_ENGULFMENT	Any process that activates or increases the frequency, rate or extent of the internalization of bacteria, immune complexes and other particulate matter or of an apoptotic cell by phagocytosis. [GOC:dph]	ABCA7	ANO6	APPL2	C3	CD36	F2RL1	GATA2	ITGA2	NCKAP1L	PPARG	RAB31	STAP1	TREM2
GO_POSITIVE_REGULATION_OF_PRODUCTION_OF_MOLECULAR_MEDIATOR_OF_IMMUNE_RESPONSE	Any process that activates or increases the frequency, rate, or extent of the production of molecular mediator of immune response. [GOC:add]	ATAD5	B2M	BCL10	C17orf99	CD160	CD226	CD244	CD28	CD36	CD40	CD74	CD81	CLCF1	CLNK	DDX1	DDX21	DDX58	DHX36	EXOSC3	EXOSC6	F2RL1	FCER1G	FFAR2	FFAR3	FZD5	GATA3	GPI	GPRC5B	HLA-A	HLA-E	HLA-F	HLA-G	HMCES	HPX	IL13	IL18	IL18R1	IL1B	IL1R1	IL2	IL33	IL4	IL4R	IL5	IL6	KARS1	KIR2DL4	KLK5
GO_POSITIVE_REGULATION_OF_T_HELPER_17_TYPE_IMMUNE_RESPONSE	Any process that activates or increases the frequency, rate or extent of T-helper 17 type immune response. [GOC:BHF, GOC:mah]	IL12B	IL12RB1	IL23A	IL23R	MALT1	MIR21	NFKBID	NFKBIZ	NLRP10	NLRP3	PRKCQ
GO_POSITIVE_REGULATION_OF_T_HELPER_1_TYPE_IMMUNE_RESPONSE	Any process that activates or increases the frequency, rate, or extent of a T-helper 1 type immune response. [GOC:add]	ANXA1	CCL19	CCR2	CD80	HLX	IL12B	IL12RB1	IL18	IL18R1	IL1B	IL1R1	IL23A	IL23R	IL27RA	NLRP10	PLA2G4A	RIPK2	SLC11A1	SOCS5	XCL1
GO_POSITIVE_REGULATION_OF_TYPE_2_IMMUNE_RESPONSE	Any process that activates or increases the frequency, rate, or extent of a type 2 immune response. [GOC:add]	CD74	CD81	CD86	GATA3	IDO1	IL18	IL33	IL4R	IL6	NLRP3	NOD2	PRKCZ	RARA	RSAD2	TNFSF4	XCL1
GO_PRODUCTION_OF_MOLECULAR_MEDIATOR_OF_IMMUNE_RESPONSE	The synthesis or release of any molecular mediator of the immune response, resulting in an increase in its intracellular or extracellular levels. [GO_REF:0000022, GOC:add, ISBN:0781735149]	AICDA	APLF	APOA1	APOA2	ARG1	ATAD5	ATM	B2M	BATF	BCL10	BCL6	BST2	BTK	C17orf99	CARD11	CCR2	CCR6	CD160	CD22	CD226	CD244	CD28	CD36	CD40	CD40LG	CD55	CD74	CD81	CD86	CD96	CGAS	CHGA	CLC	CLCF1	CLNK	CTNNBL1	CUEDC2	DDX1	DDX21	DDX58	DENND1B	DHX36	DLG1	DNAJB9	ELANE	ERCC1	EXO1	EXOSC3
GO_REGULATION_OF_ADAPTIVE_IMMUNE_RESPONSE	Any process that modulates the frequency, rate, or extent of an adaptive immune response. [GOC:add]	ADA	ADCY7	AGER	ALOX15	ANXA1	APLF	ARG1	ATAD5	AZGP1	B2M	BCL6	BTK	C17orf99	C3	C4BPA	C4BPB	CCL19	CCR2	CD160	CD1A	CD1B	CD1C	CD1D	CD1E	CD226	CD274	CD28	CD4	CD40	CD48	CD80	CD81	CEACAM1	CLC	CLCF1	CLEC4G	CR1	CYRIB	DUSP10	DUSP22	EIF2AK4	EXOSC3	EXOSC6	FADD	FBXO38	FCER1G	FCER2	FCGR2B
GO_REGULATION_OF_CYTOKINE_PRODUCTION_INVOLVED_IN_IMMUNE_RESPONSE	Any process that modulates the frequency, rate, or extent of cytokine production that contributes to an immune response. [GOC:add]	APOA1	APOA2	ARG1	B2M	BCL10	BCL6	BST2	BTK	CCR2	CD160	CD226	CD36	CD74	CD81	CD96	CLC	CLNK	CUEDC2	DDX1	DDX21	DDX58	DHX36	F2RL1	FCER1G	FFAR2	FFAR3	FOXP3	FZD5	GATA3	GPRC5B	HFE	HLA-A	HLA-E	HLA-F	HLA-G	HMOX1	IFNA2	IFNB1	IL10	IL18	IL18R1	IL1B	IL1R1	IL6	IRAK3	JAK3	KARS1	KIR2DL4
GO_REGULATION_OF_FC_RECEPTOR_MEDIATED_STIMULATORY_SIGNALING_PATHWAY	Any process that modulates the rate, frequency or extent of the Fc receptor mediated stimulatory signaling pathway. The Fc receptor mediated stimulatory signaling pathway is a series of molecular signals generated as a consequence of a the binding of the Fc portion of an immunoglobulin by an Fc receptor capable of activating or perpetuating an immune response. The Fc portion of an immunoglobulin …	APPL1	APPL2	CD226	CD47	CSK	LYN	PLSCR1	PTPRC	PTPRJ	RAP1A	RAPGEF1
GO_REGULATION_OF_HUMORAL_IMMUNE_RESPONSE	Any process that modulates the frequency, rate, or extent of a humoral immune response. [GOC:add]	A2M	ACOD1	C1QA	C1QB	C1QBP	C1QC	C1R	C1S	C2	C3	C3AR1	C4A	C4B	C4BPA	C4BPB	C5	C5AR1	C5AR2	C6	C7	C8A	C8B	C8G	C9	CCR7	CD19	CD46	CD55	CD59	CD5L	CD81	CFB	CFH	CFHR1	CFHR2	CFHR4	CFHR5	CFI	CFP	CLU	CPB2	CPN1	CPN2	CR1	CR1L	CR2	CXCL13	F2
GO_REGULATION_OF_HUMORAL_IMMUNE_RESPONSE_MEDIATED_BY_CIRCULATING_IMMUNOGLOBULIN	Any process that modulates the frequency, rate, or extent of a humoral immune response mediated by circulating immunoglobulin. [GOC:add]	C4BPA	C4BPB	CR1	FCER2	FCGR2B	FOXJ1	HPX	LTA	PTPN6	PTPRC	SUSD4	TNF
GO_REGULATION_OF_IMMUNE_EFFECTOR_PROCESS	Any process that modulates the frequency, rate, or extent of an immune effector process. [GOC:add]	A2M	ABR	ADGRE2	ADORA2B	AGER	AIM2	ANKRD17	ANXA1	AP1G1	APLF	APOA1	APOA2	APOBEC3F	APOBEC3G	APPL1	APPL2	ARG1	ARRB2	ATAD5	AZGP1	B2M	BCL10	BCL6	BCR	BIRC2	BIRC3	BLK	BST2	BTK	C12orf4	C17orf99	C1QA	C1QB	C1QBP	C1QC	C1R	C1S	C2	C3	C3AR1	C4A	C4B	C4BPA	C4BPB	C5	C5AR1	C5AR2	C6
GO_REGULATION_OF_IMMUNE_RESPONSE	Any process that modulates the frequency, rate or extent of the immune response, the immunological reaction of an organism to an immunogenic stimulus. [GOC:ai]	A2M	ABCE1	ABI1	ABL1	ABR	ACOD1	ACTB	ACTG1	ACTR2	ACTR3	ADA	ADAM8	ADAR	ADCY7	ADCYAP1	ADGRE2	ADORA2B	AGER	AIM2	ALOX15	AMBP	ANXA1	AP1G1	APCS	APLF	APOA1	APOA2	APOE	APPL1	APPL2	ARG1	ARG2	ARPC1A	ARPC1B	ARPC2	ARPC3	ARPC4	ARPC5	ARRB2	ATAD5	AZGP1	B2M	BAG6	BAIAP2	BAX	BCAR1	BCL10	BCL2
GO_REGULATION_OF_IMMUNE_SYSTEM_PROCESS	Any process that modulates the frequency, rate, or extent of an immune system process. [GOC:add]	A2M	ABCE1	ABI1	ABL1	ABR	ACE	ACIN1	ACOD1	ACTB	ACTG1	ACTR2	ACTR3	ACVR1B	ACVR2A	ADA	ADAM10	ADAM17	ADAM8	ADAR	ADCY7	ADCYAP1	ADGRE2	ADGRF5	ADIPOQ	ADORA1	ADORA2A	ADORA2B	ADTRP	AGER	AGO1	AGO3	AGO4	AHR	AIF1	AIM2	AIRE	AKIRIN1	AKT1	ALOX15	AMBP	ANKRD17	ANKRD54	ANO6	ANXA1	AP1G1	AP3B1	AP3D1	APCS
GO_REGULATION_OF_INNATE_IMMUNE_RESPONSE	Any process that modulates the frequency, rate or extent of the innate immune response, the organism's first line of defense against infection. [GOC:ebc]	A2M	ABCE1	ACOD1	ADAM8	ADAR	AIM2	AP1G1	APOE	APPL1	APPL2	ARG1	ARRB2	BCL10	BIRC2	BIRC3	BTRC	CACTIN	CADM1	CARD11	CARD9	CCL5	CD160	CD1D	CD209	CD226	CD96	CDC37	CEACAM1	CGAS	CHUK	CLEC10A	CLEC12B	CLEC4A	CLEC4C	CLEC4D	CLEC4E	CLEC6A	CLNK	CNOT7	COCH	CR1	CREBBP	CRK	CRTAM	CUL1	DCST1	DHX58	DHX9
GO_REGULATION_OF_MAST_CELL_ACTIVATION_INVOLVED_IN_IMMUNE_RESPONSE	Any process that modulates the frequency, rate, or extent of mast cell activation as part of an immune response. [GOC:mah]	ADGRE2	ADORA2B	BLK	C12orf4	CD300A	CD84	ENPP3	FCER1G	FER	FES	FGR	FOXF1	GAB2	GATA2	HMOX1	IL13	IL13RA2	IL4	IL4R	LGALS9	LYN	NPPA	PDPK1	PLA2G3	RAC2	SNX4	SPHK2	STXBP1	STXBP2	SYK	UNC13D	VAMP7	VAMP8
GO_REGULATION_OF_PRODUCTION_OF_MOLECULAR_MEDIATOR_OF_IMMUNE_RESPONSE	Any process that modulates the frequency, rate, or extent of the production of molecular mediator of immune response. [GOC:add]	APLF	APOA1	APOA2	ARG1	ATAD5	B2M	BCL10	BCL6	BST2	BTK	C17orf99	CCR2	CD160	CD22	CD226	CD244	CD28	CD36	CD40	CD40LG	CD74	CD81	CD96	CGAS	CLC	CLCF1	CLNK	CUEDC2	DDX1	DDX21	DDX58	DHX36	EXOSC3	EXOSC6	F2RL1	FCER1G	FCGR2B	FCRL3	FFAR2	FFAR3	FOXP3	FZD5	GATA3	GPI	GPRC5B	HFE	HLA-A	HLA-E
GO_REGULATION_OF_T_CELL_MEDIATED_IMMUNE_RESPONSE_TO_TUMOR_CELL	Any process that modulates the frequency, rate, or extent of a T cell mediated immune response to tumor cell. [GOC:add]	FBXO38	HMGB1	HSPD1	MR1	SLC22A13
GO_REGULATION_OF_T_HELPER_17_TYPE_IMMUNE_RESPONSE	Any process that modulates the frequency, rate or extent of T-helper 17 type immune response. [GOC:BHF, GOC:mah]	FOXP3	IL12B	IL12RB1	IL2	IL23A	IL23R	IL27RA	IL4	LOXL3	MALT1	MIR21	NFKBID	NFKBIZ	NLRP10	NLRP3	PRKCQ	RC3H1	RC3H2	SMAD7	TBX21	ZBTB7B	ZC3H12A
GO_REGULATION_OF_T_HELPER_1_TYPE_IMMUNE_RESPONSE	Any process that modulates the frequency, rate, or extent of a T-helper 1 type immune response. [GOC:add]	ANXA1	CCL19	CCR2	CD80	HAVCR2	HLX	IL12B	IL12RB1	IL18	IL18R1	IL1B	IL1R1	IL1RL1	IL23A	IL23R	IL27	IL27RA	IL33	IL4R	JAK3	NLRP10	PLA2G4A	RIPK2	SLC11A1	SOCS5	TNFSF4	XCL1
GO_REGULATION_OF_TYPE_2_IMMUNE_RESPONSE	Any process that modulates the frequency, rate, or extent of a type 2 immune response. [GOC:add]	ANXA1	ARG1	ARG2	BCL6	CCR2	CD74	CD81	CD86	ECM1	GATA3	HLX	IDO1	IFNA2	IFNB1	IFNL1	IL18	IL27RA	IL33	IL4R	IL6	NDFIP1	NLRP3	NOD2	PRKCZ	RARA	RSAD2	SOCS5	STAT6	TBX21	TNFSF4	XCL1
GO_REGULATORY_T_CELL_DIFFERENTIATION	The process in which a relatively unspecialized T cell acquires specialized features of a regulatory T cell. Regulatory T cells control or suppress immune responses through a variety of mechanisms and subsets include the CD4+CD25+ cell type as well as certain CD8+ cell types. [ISBN:0781735149]	BCL6	BTN2A2	CBFB	CD28	CD46	CR1	CTLA4	DROSHA	DUSP10	FANCA	FANCD2	FOXP3	FUT7	HLA-G	IFNG	IL2	IL2RA	IRF1	KAT2A	LAG3	LGALS9	LILRB2	LILRB4	MDK	MIR21	MIR30B	NFATC2	PLA2G2D	RUNX1	SOCS1	SOX12	TNFRSF18	TNFSF4	TOX	VSIR
GO_RESPONSE_TO_CORTICOSTEROID	Any process that results in a change in state or activity of a cell or an organism (in terms of movement, secretion, enzyme production, gene expression, etc.) as a result of a corticosteroid hormone stimulus. A corticosteroid is a steroid hormone that is produced in the adrenal cortex. Corticosteroids are involved in a wide range of physiologic systems such as stress response, immune response and…	AANAT	ABCA3	ABCC2	ACSBG1	ADAM9	ADCYAP1	ADIPOQ	ADM	AGL	AGTR2	AGXT	AIF1	AIFM1	AKAP13	AKR1C3	ALAD	ALDH3A1	ALPL	ANXA1	ANXA3	APOA2	AQP1	AREG	ARG1	ASS1	ATP2B1	AVPR1A	BAD	BCHE	BCL2	BCL2L11	BGLAP	BMP6	CAD	CALCR	CALM3	CASP3	CASP9	CBX3	CCN2	CCND1	CDKN1A	CDO1	CFLAR	CLDN1	CNGA3	COL1A1	CPN1
GO_RESPONSE_TO_CORTICOSTERONE	Any process that results in a change in state or activity of a cell or an organism (in terms of movement, secretion, enzyme production, gene expression, etc.) as a result of a corticosterone stimulus. Corticosterone is a 21 carbon steroid hormone of the corticosteroid type, produced in the cortex of the adrenal glands. In many species, corticosterone is the principal glucocorticoid, involved in r…	AANAT	ATP2B1	AVPR1A	CALM3	CCND1	CDKN1A	CRH	FOS	FOSB	FOSL1	FOXO3	HSD3B1	HSD3B2	MAOB	NEFL	NPAS4	NTRK3	STAR	TH	UCN3
GO_RESPONSE_TO_CORTISOL	Any process that results in a change in state or activity of a cell or an organism (in terms of movement, secretion, enzyme production, gene expression, etc.) as a result of a cortisol stimulus. Cortisol is the major natural glucocorticoid synthesized in the zona fasciculata of the adrenal cortex; it affects the metabolism of glucose, protein, and fats and has appreciable mineralocorticoid activi…	CAD	IGFBP7	KLF9	SLIT2	SLIT3
GO_RESPONSE_TO_HISTAMINE	Any process that results in a change in state or activity of a cell or an organism (in terms of movement, secretion, enzyme production, gene expression, etc.) as a result of a histamine stimulus. Histamine, the biogenic amine 2-(1H-imidazol-4-yl)ethanamine, is involved in local immune responses as well as regulating physiological function in the gut and acting as a neurotransmitter. [GOC:BHF, GOC…	AOC1	DIAPH1	DRD2	DRD3	DRD4	GABRA1	GABRB1	GABRB2	GABRB3	GABRG2	HRH1
GO_SEROTONIN_SECRETION	The regulated release of serotonin by a cell. Serotonin (5-hydroxytryptamine, or 5-HT) is a monoamine synthesised in serotonergic neurons in the central nervous system, enterochromaffin cells in the gastrointestinal tract and some immune system cells. [GOC:ef, ISBN:0198506732, ISBN:0781735149]	CNR1	CRH	FCER1G	HRH3	HTR1A	HTR1B	LILRB1	MAOB	P2RX1	SLC6A4	SYK
GO_SOMATIC_DIVERSIFICATION_OF_IMMUNE_RECEPTORS	The somatic process allowing for the production of immune receptors whose specificity is not encoded in the germline genomic sequences. [GOC:add, ISBN:0781735149, PMID:16102575, PMID:16166509]	ADAR	AICDA	APLF	ATAD5	ATM	BATF	BCL11B	BCL6	CCR6	CD28	CD40	CD40LG	CLCF1	CTNNBL1	DCAF1	DCLRE1C	ERCC1	EXO1	EXOSC3	EXOSC6	FOXP3	HMCES	HMGB1	HMGB2	HSPD1	IL10	IL2	IL27RA	IL4	KMT5B	KMT5C	LEF1	LIG4	MAD2L2	MCM3AP	MLH1	MSH2	MSH3	MSH6	NBN	NDFIP1	NSD2	PARP3	PAXIP1	PMS2	PMS2P1	PMS2P5	PMS2P6
GO_SOMATIC_DIVERSIFICATION_OF_IMMUNE_RECEPTORS_VIA_SOMATIC_MUTATION	The process in which immune receptor genes are diversified through somatic mutation. [ISBN:0781735149, PMID:16102575]	ADAR	AICDA	EXO1	MCM3AP	MLH1	MSH2	MSH6	PMS2	PMS2P1	PMS2P5	PMS2P6	POLB	POLL	POLM	POLQ	SAMHD1	UNG
GO_SPLEEN_DEVELOPMENT	The process whose specific outcome is the progression of the spleen over time, from its formation to the mature structure. The spleen is a large vascular lymphatic organ composed of white and red pulp, involved both in hemopoietic and immune system functions. [GOC:add, ISBN:0781735149]	ABL1	ADAM17	BARX1	BCL2	BCL2L11	BCL3	CDH17	CDKN2B	CITED2	CTC1	EPB42	FADD	FGF10	FLVCR1	HOXB4	JARID2	NFKB2	NKX2-3	NKX2-5	NKX3-2	ONECUT1	PBX1	PCID2	PITX2	PKN1	POLB	PPP2R3C	PRKDC	RBM15	RC3H1	RC3H2	RIPK3	SLC40A1	TCF21
GO_STAT_FAMILY_PROTEIN_BINDING	Interacting selectively and non-covalently with any member of the signal transducers and activators of transcription (STAT) protein family. STATs are, as the name indicates, both signal transducers and transcription factors. STATs are activated by cytokines and some growth factors and thus control important biological processes including cell growth, cell differentiation, apoptosis and immune res…	DTX3L	EP300	FAM220A	FAM220BP	H2BC9	HSF1	PARP9	PTPN2	PTPRT
GO_T_CELL_ACTIVATION_INVOLVED_IN_IMMUNE_RESPONSE	The change in morphology and behavior of a mature or immature T cell resulting from exposure to a mitogen, cytokine, chemokine, cellular ligand, or an antigen for which it is specific, leading to the initiation or perpetuation of an immune response. [GOC:add, ISBN:0781735149]	ANXA1	APBB1IP	ATP7A	BATF	BCL3	BCL6	CCL19	CD1C	CD46	CD74	CD80	CD81	CD86	CEACAM1	CLEC4D	CLEC4E	EIF2AK4	EOMES	F2RL1	FCER1G	FCGR2B	FGL2	FOXP1	FOXP3	GATA3	GPR183	HAVCR2	HLA-DMB	HLX	HMGB1	ICAM1	IFNA1	IFNA10	IFNA13	IFNA14	IFNA16	IFNA17	IFNA2	IFNA21	IFNA4	IFNA5	IFNA6	IFNA7	IFNA8	IFNB1	IFNE	IFNG	IFNK
GO_T_CELL_ACTIVATION_VIA_T_CELL_RECEPTOR_CONTACT_WITH_ANTIGEN_BOUND_TO_MHC_MOLECULE_ON_ANTIGEN_PRESENTING_CELL	The change in morphology and behavior of a mature or immature T cell resulting from exposure to an antigen for which its T cell receptor is specific bound to an MHC molecule on an antigen presenting cell, leading to the initiation or perpetuation of an immune response. [GOC:add, ISBN:0781735149]	APBB1IP	CD81	FGL2	HAVCR2	HLA-DMB	ICAM1	ITGAL	LGALS3	LGALS9	LILRB1
GO_T_CELL_DIFFERENTIATION_INVOLVED_IN_IMMUNE_RESPONSE	The process in which an antigenically naive T cell acquires the specialized features of an effector, regulatory, or memory T cell as part of an immune response. Effector T cells include cells which provide T cell help or exhibit cytotoxicity towards other cells. [GOC:add, ISBN:0781735149]	ANXA1	ATP7A	BATF	BCL3	BCL6	CCL19	CD46	CD80	CD86	CLEC4D	CLEC4E	EOMES	FCER1G	FGL2	FOXP1	FOXP3	GATA3	GPR183	HLX	HMGB1	IFNG	IFNL1	IL12B	IL12RB1	IL18	IL18R1	IL2	IL21	IL23A	IL23R	IL27	IL4	IL4R	IL6	IRF4	JAK3	LEF1	LGALS9	LOXL3	LY9	MALT1	MIR21	MTOR	MYB	NFKBID	NFKBIZ	NLRP3	PCK1
GO_T_CELL_MEDIATED_IMMUNE_RESPONSE_TO_TUMOR_CELL	An immune response mediated by a T cell triggered in response to the presence of a tumor cell. [GOC:add, ISBN:0781735149, PMID:16730260]	FBXO38	HLA-A	HMGB1	HSPD1	MR1	SLC22A13
GO_T_CELL_MEDIATED_IMMUNITY	Any process involved in the carrying out of an immune response by a T cell. [GO_REF:0000022, GOC:add, ISBN:0781735149]	AGER	AIRE	ARG1	AZGP1	B2M	BTN3A2	BTN3A3	CCR2	CD1A	CD1B	CD1C	CD1D	CD1E	CD46	CD55	CD70	CD81	CD8A	CEACAM1	CLC	CLEC4G	CTSC	CTSH	CYRIB	DENND1B	DLG1	DUSP22	EMP2	FADD	FBXO38	FCGR2B	FOXP3	FUT7	FZD5	GATA3	GNL1	GZMM	HFE	HLA-A	HLA-B	HLA-E	HLA-F	HLA-G	HLA-H	HMGB1	HPRT1	HSPD1	ICAM1
GO_T_HELPER_17_TYPE_IMMUNE_RESPONSE	An immune response which is associated with resistance to intracellular bacteria with a key role in inflammation and tissue injury. This immune response is associated with pathological autoimmune conditions such as multiple sclerosis, arthritis and psoriasis which is typically orchestrated by the production of particular cytokines by T-helper 17 cells, most notably interleukin-17, IL-21 and IL-22…	BATF	FOXP3	IL12B	IL12RB1	IL2	IL23A	IL23R	IL27RA	IL4	IL6	IRF4	LOXL3	LY9	MALT1	MIR21	NFKBID	NFKBIZ	NLRP10	NLRP3	PHB	PRKCQ	RC3H1	RC3H2	RORA	RORC	SLAMF6	SMAD7	STAT3	TBX21	ZBTB7B	ZC3H12A
GO_T_HELPER_1_TYPE_IMMUNE_RESPONSE	An immune response which is associated with resistance to intracellular bacteria, fungi, and protozoa, and pathological conditions such as arthritis, and which is typically orchestrated by the production of particular cytokines by T-helper 1 cells, most notably interferon-gamma, IL-2, and lymphotoxin. [GOC:add, ISBN:0781735149]	ANXA1	BCL3	CCL19	CCR2	CD80	EBI3	HAVCR2	HLA-DRB1	HLX	HMGB1	HRAS	IL12A	IL12B	IL12RB1	IL18	IL18BP	IL18R1	IL18RAP	IL1B	IL1R1	IL1RL1	IL23A	IL23R	IL27	IL27RA	IL33	IL4R	JAK3	LEF1	MTOR	NLRP10	PLA2G4A	RELB	RIPK2	SEMA4A	SLC11A1	SOCS5	SPN	STAT6	TLR4	TMEM98	TNFSF4	TRAF6	XCL1
GO_TOLERANCE_INDUCTION	A process that directly activates any of the steps required for tolerance, a physiologic state in which the immune system does not react destructively against the components of an organism that harbors it or against antigens that are introduced to it. [GO_REF:0000022, GOC:jal, ISBN:0781735149]	ACOD1	AIRE	BLK	CCR4	CD274	CD3E	CLC	FOXJ1	FOXP3	HAVCR2	HLA-B	HLA-E	HLA-G	HMGB1	ICOS	IDO1	IL2RA	IRAK3	LGALS9	LILRB2	LYN	MARCHF7	PDCD1	PHLPP1	TGFBR2	TNFAIP3
GO_TOLERANCE_INDUCTION_DEPENDENT_UPON_IMMUNE_RESPONSE	Tolerance induction dependent upon an immune response, typically a response by a mature T or B cell in the periphery resulting tolerance towards an antigen via induction of anergy, cellular deletion, or regulatory T cell activation. [GO_REF:0000022, GOC:jal, ISBN:0781735149]	AIRE	CD274	FOXP3	HAVCR2	HLA-G
GO_TOLL_LIKE_RECEPTOR_BINDING	Interacting selectively and non-covalently with a Toll-like protein, a pattern recognition receptor that binds pattern motifs from a variety of microbial sources to initiate an innate immune response. [PMID:19076341]	CD36	LY96	MYD88	S100A8	S100A9	SYK	TIRAP	TLR1	TLR2	TLR6	TOLLIP	UNC93B1
GO_TOLL_LIKE_RECEPTOR_SIGNALING_PATHWAY	Any series of molecular signals generated as a consequence of binding to a toll-like receptor. Toll-like receptors directly bind pattern motifs from a variety of microbial sources to initiate innate immune response. [GO_REF:0000022, GOC:add, ISBN:0781735149, PMID:12467241, PMID:12524386, PMID:12855817, PMID:15585605, PMID:15728447]	ACOD1	APOB	APPL1	APPL2	ARRB2	BCL10	BIRC2	BIRC3	BPIFB1	BTK	CACTIN	CASP8	CAV1	CD14	CD300A	CD300LF	CD36	CD40	CHUK	CNPY3	COLEC12	CTSB	CTSK	CTSL	CTSS	CYBA	DAB2IP	DDX3X	EPG5	ESR1	F2RL1	FADD	FCRL3	FGA	FGB	FGG	FLOT1	GFI1	GPS2	GRAMD4	HAVCR2	HMGB1	HSP90B1	HSPD1	IKBKB	IKBKE	IKBKG	IRAK1
GO_TYPE_2_IMMUNE_RESPONSE	An immune response which is associated with resistance to extracellular organisms such as helminths and pathological conditions such as allergy, which is orchestrated by the production of particular cytokines, most notably IL-4, IL-5, IL-10, and IL-13, by any of a variety of cell types including T-helper 2 cells, eosinophils, basophils, mast cells, and nuocytes, resulting in enhanced production o…	ANXA1	ARG1	ARG2	BATF	BCL3	BCL6	BCL6B	CCR2	CD74	CD81	CD86	DENND1B	ECM1	GATA3	HLX	IDO1	IFNA2	IFNB1	IFNL1	IL10	IL18	IL27RA	IL31RA	IL33	IL4	IL4R	IL6	NDFIP1	NLRP3	NOD2	PRKCZ	RARA	RSAD2	SOCS5	STARD7	STAT6	TBX21	TNFSF4	XCL1
GO_V_D_J_RECOMBINATION	The process in which immune receptor V, D, and J, or V and J gene segments, depending on the specific receptor, are recombined within a single locus utilizing the conserved heptamer and nonomer recombination signal sequences (RSS). [GOC:add, ISBN:0781700221, ISBN:0781735149]	ATM	BCL11B	DCAF1	DCLRE1C	HMGB1	HMGB2	LEF1	LIG4	POLB	PRKDC	RAG1	RAG2	TCF3	TCF7	XRCC4
[truncated: 1,589 more columns]
