# Supplementary material for: Integrated Insight into the Molecular Mechanisms of Spontaneous Abortion during Early Pregnancy in Pigs
Source: Int J Mol Sci. 2021 Jun 21;22(12):6644. doi: 10.3390/ijms22126644 (PMC8235555; doi:10.3390/ijms22126644)
Supplement: Supplementary file 1 [file ijms-22-06644-s001.zip › Supplementary Table 8.xlsx]

## Sheet: IGs
Supplementary Table S8 Immune genes from the Immport database
Symbol	Name	Synonyms
A2M	alpha-2-macroglobulin	A2MD|CPAMD5|FWP007|S863-7
ABCC4	ATP binding cassette subfamily C member 4	MOAT-B|MOATB|MRP4
ACKR1	atypical chemokine receptor 1 (Duffy blood group)	CCBP1|CD234|DARC|DARC/ACKR1|Dfy|FY|GPD|GpFy|WBCQ1
ACKR2	atypical chemokine receptor 2	CCBP2|CCR10|CCR9|CMKBR9|D6|hD6
ACKR3	atypical chemokine receptor 3	CMKOR1|CXC-R7|CXCR-7|CXCR7|GPR159|RDC-1|RDC1
ACKR4	atypical chemokine receptor 4	CC-CKR-11|CCBP2|CCR-11|CCR10|CCR11|CCRL1|CCX CKR|CCX-CKR|CKR-11|PPR1|VSHK1
ACO1	aconitase 1	ACONS|HEL60|IREB1|IREBP|IREBP1|IRP1
ACTA1	actin alpha 1, skeletal muscle	ACTA|ASMA|CFTD|CFTD1|CFTDM|MPFD|NEM1|NEM2|NEM3|SHPM
ACTG1	actin gamma 1	ACT|ACTG|DFNA20|DFNA26|HEL-176
ACVR1B	activin A receptor type 1B	ACTRIB|ACVRLK4|ALK4|SKR2
ACVR1C	activin A receptor type 1C	ACVRLK7|ALK7
ACVR2A	activin A receptor type 2A	ACTRII|ACVR2
ACVR2B	activin A receptor type 2B	ACTRIIB|ActR-IIB|HTX4
ACVRL1	activin A receptor like type 1	ACVRLK1|ALK-1|ALK1|HHT|HHT2|ORW2|SKR3|TSR-I
ADA2	adenosine deaminase 2	ADGF|CECR1|IDGFL|PAN|SNEDS|VAIHS
ADAR	adenosine deaminase RNA specific	ADAR1|AGS6|DRADA|DSH|DSRAD|G1P1|IFI-4|IFI4|K88DSRBP|P136
ADCYAP1R1	ADCYAP receptor type I	PAC1|PAC1R|PACAPR|PACAPRI
ADIPOQ	adiponectin, C1Q and collagen domain containing	ACDC|ACRP30|ADIPQTL1|ADPN|APM-1|APM1|GBP28
ADIPOR1	adiponectin receptor 1	ACDCR1|CGI-45|CGI45|PAQR1|TESBP1A
ADIPOR2	adiponectin receptor 2	ACDCR2|PAQR2
ADM	adrenomedullin	AM|PAMP
ADM2	adrenomedullin 2	AM2|dJ579N16.4
ADRB1	adrenoceptor beta 1	ADRB1R|B1AR|BETA1AR|FNSS2|RHR
ADRB2	adrenoceptor beta 2	ADRB2R|ADRBR|B2AR|BAR|BETA2AR
ADRM1	adhesion regulating molecule 1	ARM-1|ARM1|GP110
AEN	apoptosis enhancing nuclease	ISG20L1|pp12744
AGER	advanced glycosylation end-product specific receptor	RAGE|SCARJ1
AGRP	agouti related neuropeptide	AGRT|ART|ASIP2
AGT	angiotensinogen	ANHU|SERPINA8|hFLT1
AGTR1	angiotensin II receptor type 1	AG2S|AGTR1B|AT1|AT1AR|AT1B|AT1BR|AT1R|AT2R1|HAT1R
AGTR2	angiotensin II receptor type 2	AT2|ATGR2|MRX88
AHNAK	AHNAK nucleoprotein	AHNAKRS|PM227
AIMP1	aminoacyl tRNA synthetase complex interacting multifunctional protein 1	EMAP2|EMAPII|HLD3|SCYE1|p43
AKT1	AKT serine/threonine kinase 1	AKT|CWS6|PKB|PKB-ALPHA|PRKBA|RAC|RAC-ALPHA
AKT2	AKT serine/threonine kinase 2	HIHGHH|PKBB|PKBBETA|PRKBB|RAC-BETA
AKT3	AKT serine/threonine kinase 3	MPPH|MPPH2|PKB-GAMMA|PKBG|PRKBG|RAC-PK-gamma|RAC-gamma|STK-2
ALB	albumin	HSA|PRO0883|PRO0903|PRO1341
AMBN	ameloblastin	AI1F
AMELX	amelogenin X-linked	AI1E|AIH1|ALGN|AMG|AMGL|AMGX
AMH	anti-Mullerian hormone	MIF|MIS
AMHR2	anti-Mullerian hormone receptor type 2	AMHR|MISR2|MISRII|MRII
ANGPT1	angiopoietin 1	AGP1|AGPT|ANG1
ANGPT4	angiopoietin 4	ANG3|ANG4
ANGPTL1	angiopoietin like 1	ANG3|ANGPT3|ARP1|AngY|UNQ162|dJ595C2.2
ANGPTL2	angiopoietin like 2	ARP2|HARP
ANGPTL3	angiopoietin like 3	ANG-5|ANGPT5|ANL3|FHBL2
ANGPTL4	angiopoietin like 4	ARP4|FIAF|HARP|HFARP|NL2|PGAR|TGQTL|UNQ171|pp1158
ANGPTL5	angiopoietin like 5	-
ANGPTL6	angiopoietin like 6	AGF|ARP5
ANGPTL7	angiopoietin like 7	AngX|CDT6|dJ647M16.1
ANOS1	anosmin 1	ADMLX|HH1|HHA|KAL|KAL1|KALIG-1|KMS|WFDC19
ANXA6	annexin A6	ANX6|CBP68|CPB-II|p68|p70
AP3B1	adaptor related protein complex 3 subunit beta 1	ADTB3|ADTB3A|HPS|HPS2|PE
APLN	apelin	APEL|XNPEP2
APLNR	apelin receptor	AGTRL1|APJ|APJR|HG11
APOBEC3A	apolipoprotein B mRNA editing enzyme catalytic subunit 3A	A3A|ARP3|PHRBN|bK150C2.1
APOBEC3C	apolipoprotein B mRNA editing enzyme catalytic subunit 3C	A3C|APOBEC1L|ARDC2|ARDC4|ARP5|PBI|bK150C2.3
APOBEC3F	apolipoprotein B mRNA editing enzyme catalytic subunit 3F	A3F|ARP8|BK150C2.4.MRNA|KA6
APOBEC3G	apolipoprotein B mRNA editing enzyme catalytic subunit 3G	A3G|ARCD|ARP-9|ARP9|CEM-15|CEM15|MDS019|bK150C2.7|dJ494G10.1
APOBEC3H	apolipoprotein B mRNA editing enzyme catalytic subunit 3H	A3H|ARP-10|ARP10
APOD	apolipoprotein D	-
APOH	apolipoprotein H	B2G1|B2GP1|BG
APOM	apolipoprotein M	G3a|HSPC336|NG20|apo-M
AQP9	aquaporin 9	AQP-9|HsT17287|SSC1|T17287
AR	androgen receptor	AIS|AR8|DHTR|HUMARA|HYSP1|KD|NR3C4|SBMA|SMAX1|TFM
ARAF	A-Raf proto-oncogene, serine/threonine kinase	A-RAF|ARAF1|PKS2|RAFA1
AREG	amphiregulin	AR|AREGB|CRDGF|SDGF
ARG2	arginase 2	-
ARRB1	arrestin beta 1	ARB1|ARR1
ARTN	artemin	ART|ENOVIN|EVN|NBN
AVP	arginine vasopressin	ADH|ARVP|AVP-NPII|AVRP|VP
AVPR1A	arginine vasopressin receptor 1A	AVPR V1a|AVPR1|V1aR
AVPR1B	arginine vasopressin receptor 1B	AVPR3|V1bR
AVPR2	arginine vasopressin receptor 2	ADHR|DI1|DIR|DIR3|NDI|V2R
AZGP1	alpha-2-glycoprotein 1, zinc-binding	ZA2G|ZAG
AZU1	azurocidin 1	AZAMP|AZU|CAP37|HBP|HUMAZUR|NAZC|hHBP
B2M	beta-2-microglobulin	IMD43
BACH2	BTB domain and CNC homolog 2	BTBD25|IMD60
BCL10	BCL10 immune signaling adaptor	CARMEN|CIPER|CLAP|IMD37|c-E10|mE10
BCL3	BCL3 transcription coactivator	BCL4|D19S37
BDNF	brain derived neurotrophic factor	ANON2|BULN2
BECN1	beclin 1	ATG6|VPS30|beclin1
BID	BH3 interacting domain death agonist	FP497
BIRC5	baculoviral IAP repeat containing 5	API4|EPR-1
BLNK	B cell linker	AGM4|BASH|BLNK-S|LY57|SLP-65|SLP65|bca
BMP1	bone morphogenetic protein 1	OI13|PCOLC|PCP|PCP2|TLD
BMP10	bone morphogenetic protein 10	-
BMP15	bone morphogenetic protein 15	GDF9B|ODG2|POF4
BMP2	bone morphogenetic protein 2	BDA2|BMP2A|SSFSC
BMP3	bone morphogenetic protein 3	BMP-3A
BMP4	bone morphogenetic protein 4	BMP2B|BMP2B1|MCOPS6|OFC11|ZYME
BMP5	bone morphogenetic protein 5	-
BMP6	bone morphogenetic protein 6	VGR|VGR1
BMP7	bone morphogenetic protein 7	OP-1
BMP8A	bone morphogenetic protein 8a	OP-2
BMP8B	bone morphogenetic protein 8b	BMP8|OP2
BMPR1A	bone morphogenetic protein receptor type 1A	10q23del|ACVRLK3|ALK3|CD292|SKR5
BMPR1B	bone morphogenetic protein receptor type 1B	ALK-6|ALK6|AMDD|BDA1D|BDA2|CDw293
BMPR2	bone morphogenetic protein receptor type 2	BMPR-II|BMPR3|BMR2|BRK-3|POVD1|PPH1|T-ALK
BPHL	biphenyl hydrolase like	BPH-RP|MCNAA|VACVASE
BPI	bactericidal permeability increasing protein	BPIFD1|rBPI
BPIFA1	BPI fold containing family A member 1	LUNX|NASG|PLUNC|SPLUNC1|SPURT|bA49G10.5
BPIFA2	BPI fold containing family A member 2	C20orf70|PSP|SPLUNC2|bA49G10.1
BPIFA3	BPI fold containing family A member 3	C20orf71|SPLUNC3
BPIFB1	BPI fold containing family B member 1	C20orf114|LPLUNC1
BPIFB2	BPI fold containing family B member 2	BPIL1|C20orf184|LPLUNC2|RYSR|dJ726C3.2
BPIFB3	BPI fold containing family B member 3	C20orf185|LPLUNC3|RYA3
BPIFB4	BPI fold containing family B member 4	C20orf186|LPLUNC4|RY2G5|dJ726C3.5
BPIFB6	BPI fold containing family B member 6	BPIL3|LPLUNC6
BPIFC	BPI fold containing family C	BPIL2
BRAF	B-Raf proto-oncogene, serine/threonine kinase	B-RAF1|B-raf|BRAF1|NS7|RAFB1
BRD8	bromodomain containing 8	SMAP|SMAP2|p120
BST2	bone marrow stromal cell antigen 2	CD317|TETHERIN
BTC	betacellulin	-
BTK	Bruton tyrosine kinase	AGMX1|AT|ATK|BPK|IGHD3|IMD1|PSCTK1|XLA
C3	complement C3	AHUS5|ARMD9|ASP|C3a|C3b|CPAMD1|HEL-S-62p
C3AR1	complement C3a receptor 1	AZ3B|C3AR|HNFAG09
C5	complement C5	C5D|C5a|C5b|CPAMD4|ECLZB
C5AR1	complement C5a receptor 1	C5A|C5AR|C5R1|CD88
C5AR2	complement component 5a receptor 2	C5L2|GPF77|GPR77
C8G	complement C8 gamma chain	C8C
CACYBP	calcyclin binding protein	GIG5|PNAS-107|S100A6BP|SIP
CALCA	calcitonin related polypeptide alpha	CALC1|CGRP|CGRP-I|CGRP-alpha|CGRP1|CT|KC|PCT
CALCB	calcitonin related polypeptide beta	CALC2|CGRP-II|CGRP2
CALCR	calcitonin receptor	CRT|CT-R|CTR|CTR1
CALCRL	calcitonin receptor like receptor	CGRPR|CRLR|LMPHM8
CALR	calreticulin	CRT|HEL-S-99n|RO|SSA|cC1qR
CAMP	cathelicidin antimicrobial peptide	CAP-18|CAP18|CRAMP|FALL-39|FALL39|HSD26|LL37
CANX	calnexin	CNX|IP90|P90
CARD11	caspase recruitment domain family member 11	BENTA|BIMP3|CARMA1|IMD11|IMD11A|PPBL
CASP3	caspase 3	CPP32|CPP32B|SCA-1
CAT	catalase	-
CBL	Cbl proto-oncogene	C-CBL|CBL2|FRA11B|NSLL|RNF55
CBLB	Cbl proto-oncogene B	Cbl-b|Nbla00127|RNF56
CBLC	Cbl proto-oncogene C	CBL-3|CBL-SL|RNF57
CCK	cholecystokinin	-
CCL1	C-C motif chemokine ligand 1	I-309|P500|SCYA1|SISe|TCA3
CCL11	C-C motif chemokine ligand 11	SCYA11
CCL13	C-C motif chemokine ligand 13	CKb10|MCP-4|NCC-1|NCC1|SCYA13|SCYL1
CCL14	C-C motif chemokine ligand 14	CC-1|CC-3|CKB1|HCC-1|HCC-1(1-74)|HCC-1/HCC-3|HCC-3|MCIF|NCC-2|NCC2|SCYA14|SCYL2|SY14
CCL15	C-C motif chemokine ligand 15	HCC-2|HMRP-2B|LKN-1|LKN1|MIP-1 delta|MIP-1D|MIP-5|MRP-2B|NCC-3|NCC3|SCYA15|SCYL3|SY15
CCL15-CCL14	CCL15-CCL14 readthrough (NMD candidate)	CCL15|HCC-2|LKN-1|MIP-5|MIP5|Mrp-2b|NCC-3|NCC3|SCYA15
CCL16	C-C motif chemokine ligand 16	CKb12|HCC-4|ILINCK|LCC-1|LEC|LMC|Mtn-1|NCC-4|NCC4|SCYA16|SCYL4
CCL17	C-C motif chemokine ligand 17	A-152E5.3|ABCD-2|SCYA17|TARC
CCL18	C-C motif chemokine ligand 18	AMAC-1|AMAC1|CKb7|DC-CK1|DCCK1|MIP-4|PARC|SCYA18
CCL19	C-C motif chemokine ligand 19	CKb11|ELC|MIP-3b|MIP3B|SCYA19
CCL2	C-C motif chemokine ligand 2	GDCF-2|HC11|HSMCR30|MCAF|MCP-1|MCP1|SCYA2|SMC-CF
CCL20	C-C motif chemokine ligand 20	CKb4|Exodus|LARC|MIP-3-alpha|MIP-3a|MIP3A|SCYA20|ST38
CCL21	C-C motif chemokine ligand 21	6Ckine|CKb9|ECL|SCYA21|SLC|TCA4
CCL22	C-C motif chemokine ligand 22	A-152E5.1|ABCD-1|DC/B-CK|MDC|SCYA22|STCP-1
CCL23	C-C motif chemokine ligand 23	CK-BETA-8|CKb8|Ckb-8|Ckb-8-1|MIP-3|MIP3|MPIF-1|SCYA23|hmrp-2a
CCL24	C-C motif chemokine ligand 24	Ckb-6|MPIF-2|MPIF2|SCYA24
CCL25	C-C motif chemokine ligand 25	Ckb15|SCYA25|TECK
CCL26	C-C motif chemokine ligand 26	IMAC|MIP-4a|MIP-4alpha|SCYA26|TSC-1
CCL27	C-C motif chemokine ligand 27	ALP|CTACK|CTAK|ESKINE|ILC|PESKY|SCYA27
CCL28	C-C motif chemokine ligand 28	CCK1|MEC|SCYA28
CCL3	C-C motif chemokine ligand 3	G0S19-1|LD78ALPHA|MIP-1-alpha|MIP1A|SCYA3
CCL3L1	C-C motif chemokine ligand 3 like 1	464.2|D17S1718|G0S19-2|LD78|LD78-beta(1-70)|LD78BETA|MIP1AP|SCYA3L|SCYA3L1
CCL3L3	C-C motif chemokine ligand 3 like 3	464.2|D17S1718|G0S19-2|LD78|LD78BETA|SCYA3L|SCYA3L1
CCL3P1	C-C motif chemokine ligand 3 pseudogene 1	CCL3L2|G0S19-3|LD78gamma|SCYA3L2
CCL4	C-C motif chemokine ligand 4	ACT2|AT744.1|G-26|HC21|LAG-1|LAG1|MIP-1-beta|MIP1B|MIP1B1|SCYA2|SCYA4
CCL4L1	C-C motif chemokine ligand 4 like 1	AT744.2|CCL4L|LAG-1|LAG1|MIP-1-beta|SCYA4L|SCYA4L1|SCYA4L2
CCL4L2	C-C motif chemokine ligand 4 like 2	AT744.2|CCL4L|SCYA4L|SCYQ4L2
CCL5	C-C motif chemokine ligand 5	D17S136E|RANTES|SCYA5|SIS-delta|SISd|TCP228|eoCP
CCL7	C-C motif chemokine ligand 7	FIC|MARC|MCP-3|MCP3|NC28|SCYA6|SCYA7
CCL8	C-C motif chemokine ligand 8	HC14|MCP-2|MCP2|SCYA10|SCYA8
CCN1	cellular communication network factor 1	CYR61|GIG1|IGFBP10
CCN2	cellular communication network factor 2	CTGF|HCS24|IGFBP8|NOV2
CCN3	cellular communication network factor 3	IBP-9|IGFBP-9|IGFBP9|NOV|NOVh
CCR1	C-C motif chemokine receptor 1	CD191|CKR-1|CKR1|CMKBR1|HM145|MIP1aR|SCYAR1
CCR10	C-C motif chemokine receptor 10	GPR2
CCR3	C-C motif chemokine receptor 3	C C CKR3|CC-CKR-3|CD193|CKR 3|CKR3|CMKBR3
CCR4	C-C motif chemokine receptor 4	CC-CKR-4|CD194|CKR4|CMKBR4|ChemR13|HGCN:14099|K5-5
CCR5	C-C motif chemokine receptor 5	CC-CKR-5|CCCKR5|CCR-5|CD195|CKR-5|CKR5|CMKBR5|IDDM22
CCR6	C-C motif chemokine receptor 6	BN-1|C-C CKR-6|CC-CKR-6|CCR-6|CD196|CKR-L3|CKRL3|CMKBR6|DCR2|DRY6|GPR29|GPRCY4|STRL22
CCR7	C-C motif chemokine receptor 7	BLR2|CC-CKR-7|CCR-7|CD197|CDw197|CMKBR7|EBI1
CCR8	C-C motif chemokine receptor 8	CC-CKR-8|CCR-8|CDw198|CKRL1|CMKBR8|CMKBRL2|CY6|GPRCY6|TER1
CCR9	C-C motif chemokine receptor 9	CC-CKR-9|CDw199|GPR-9-6|GPR28
CCRL2	C-C motif chemokine receptor like 2	ACKR5|CKRX|CRAM|CRAM-A|CRAM-B|HCR
CD14	CD14 molecule	-
CD19	CD19 molecule	B4|CVID3
CD1A	CD1a molecule	CD1|FCB6|HTA1|R4|T6
CD1B	CD1b molecule	CD1|CD1A|R1
CD1C	CD1c molecule	BDCA1|CD1|CD1A|R7
CD1D	CD1d molecule	CD1A|R3|R3G1
CD1E	CD1e molecule	CD1A|R2
CD209	CD209 molecule	CDSIGN|CLEC4L|DC-SIGN|DC-SIGN1
CD22	CD22 molecule	SIGLEC-2|SIGLEC2
CD244	CD244 molecule	2B4|NAIL|NKR2B4|Nmrk|SLAMF4
CD247	CD247 molecule	CD3-ZETA|CD3H|CD3Q|CD3Z|IMD25|T3Z|TCRZ
CD28	CD28 molecule	Tp44
CD320	CD320 molecule	8D6|8D6A|TCBLR|TCN2R
CD3D	CD3d molecule	CD3-DELTA|IMD19|T3D
CD3E	CD3e molecule	IMD18|T3E|TCRE
CD3G	CD3g molecule	CD3-GAMMA|IMD17|T3G
CD4	CD4 molecule	CD4mut
CD40	CD40 molecule	Bp50|CDW40|TNFRSF5|p50
CD40LG	CD40 ligand	CD154|CD40L|HIGM1|IGM|IMD3|T-BAM|TNFSF5|TRAP|gp39|hCD40L
CD48	CD48 molecule	BCM1|BLAST|BLAST1|MEM-102|SLAMF2|hCD48|mCD48
CD70	CD70 molecule	CD27-L|CD27L|CD27LG|LPFS3|TNFSF7|TNLG8A
CD72	CD72 molecule	CD72b|LYB2
CD74	CD74 molecule	DHLAG|HLADG|II|Ia-GAMMA|p33
CD79A	CD79a molecule	IGA|MB-1
CD79B	CD79b molecule	AGM6|B29|IGB
CD81	CD81 molecule	CVID6|S5.7|TAPA1|TSPAN28
CD86	CD86 molecule	B7-2|B7.2|B70|CD28LG2|LAB72
CD8A	CD8a molecule	CD8|Leu2|p32
CD8B	CD8b molecule	CD8B1|LEU2|LY3|LYT3|P37
CDC42	cell division cycle 42	CDC42Hs|G25K|TKS
CDH1	cadherin 1	Arc-1|BCDS1|CD324|CDHE|ECAD|LCAM|UVO
CDK4	cyclin dependent kinase 4	CMM3|PSK-J3
CDNF	cerebral dopamine neurotrophic factor	ARMETL1
CELA1	chymotrypsin like elastase 1	ELA1
CER1	cerberus 1, DAN family BMP antagonist	DAND4
CETP	cholesteryl ester transfer protein	BPIFF|HDLCQ10
CGA	glycoprotein hormones, alpha polypeptide	CG-ALPHA|FSHA|GPA1|GPHA1|GPHa|HCG|LHA|TSHA
CGB1	chorionic gonadotropin subunit beta 1	-
CGB2	chorionic gonadotropin subunit beta 2	-
CGB3	chorionic gonadotropin subunit beta 3	CGB|CGB5|CGB7|CGB8|hCGB
CGB5	chorionic gonadotropin subunit beta 5	CGB|HCG|hCGB
CGB7	chorionic gonadotropin subunit beta 7	CG-beta-a|CGB6
CGB8	chorionic gonadotropin subunit beta 8	-
CHGA	chromogranin A	CGA
CHGB	chromogranin B	SCG1
CHIT1	chitinase 1	CHI3|CHIT|CHITD
CHP1	calcineurin like EF-hand protein 1	CHP|SLC9A1BP|SPAX9|Sid470p|p22|p24
CHP2	calcineurin like EF-hand protein 2	-
CHUK	component of inhibitor of nuclear factor kappa B kinase complex	IKBKA|IKK-alpha|IKK1|IKKA|NFKBIKA|TCF16
CIITA	class II major histocompatibility complex transactivator	C2TA|CIITAIV|MHC2TA|NLRA
CKLF	chemokine like factor	C32|CKLF1|CKLF2|CKLF3|CKLF4|HSPC224|UCK-1
CLCF1	cardiotrophin like cytokine factor 1	BSF-3|BSF3|CISS2|CLC|NNT-1|NNT1|NR6
CLDN4	claudin 4	CPE-R|CPER|CPETR|CPETR1|WBSCR8|hCPE-R
CLEC11A	C-type lectin domain containing 11A	CLECSF3|LSLCL|P47|SCGF
CLEC4M	C-type lectin domain family 4 member M	CD209L|CD299|DC-SIGN2|DC-SIGNR|DCSIGNR|HP10347|L-SIGN|LSIGN
CMA1	chymase 1	CYH|MCT1|chymase
CMKLR1	chemerin chemokine-like receptor 1	CHEMERINR|ChemR23|DEZ|RVER1
CMTM1	CKLF like MARVEL transmembrane domain containing 1	CKLFH|CKLFH1|CKLFSF1
CMTM2	CKLF like MARVEL transmembrane domain containing 2	CKLFSF2
CMTM3	CKLF like MARVEL transmembrane domain containing 3	BNAS2|CKLFSF3
CMTM4	CKLF like MARVEL transmembrane domain containing 4	CKLFSF4
CMTM5	CKLF like MARVEL transmembrane domain containing 5	CKLFSF5
CMTM6	CKLF like MARVEL transmembrane domain containing 6	CKLFSF6|PRO2219
CMTM7	CKLF like MARVEL transmembrane domain containing 7	CKLFSF7
CMTM8	CKLF like MARVEL transmembrane domain containing 8	CKLFSF8|CKLFSF8-V2
CNTF	ciliary neurotrophic factor	HCNTF
CNTFR	ciliary neurotrophic factor receptor	-
COLEC10	collectin subfamily member 10	3MC3|CL-34|CLL1
COLEC12	collectin subfamily member 12	CLP1|NSR2|SCARA4|SRCL
CORT	cortistatin	CST-14|CST-17|CST-29
CR2	complement C3d receptor 2	C3DR|CD21|CR|CVID7|SLEB9
CRABP1	cellular retinoic acid binding protein 1	CRABP|CRABP-I|CRABPI|RBP5
CRABP2	cellular retinoic acid binding protein 2	CRABP-II|RBP6
CREB1	cAMP responsive element binding protein 1	CREB|CREB-1
CRH	corticotropin releasing hormone	CRF|CRH1
CRHR1	corticotropin releasing hormone receptor 1	CRF-R|CRF-R-1|CRF-R1|CRF1|CRFR-1|CRFR1|CRH-R-1|CRH-R1|CRHR|CRHR1L
CRHR2	corticotropin releasing hormone receptor 2	CRF-RB|CRF2|CRFR2|HM-CRF
CRIM1	cysteine rich transmembrane BMP regulator 1	CRIM-1|S52
CRLF1	cytokine receptor like factor 1	CISS|CISS1|CLF|CLF-1|NR6|zcytor5
CRLF2	cytokine receptor like factor 2	CRL2|CRLF2Y|TSLPR
CRLF3	cytokine receptor like factor 3	CREME-9|CREME9|CRLM9|CYTOR4|FRWS|p48.2
CRP	C-reactive protein	PTX1
CSF1	colony stimulating factor 1	CSF-1|MCSF
CSF1R	colony stimulating factor 1 receptor	BANDDOS|C-FMS|CD115|CSF-1R|CSFR|FIM2|FMS|HDLS|M-CSF-R
CSF2	colony stimulating factor 2	CSF|GMCSF
CSF2RA	colony stimulating factor 2 receptor subunit alpha	CD116|CDw116|CSF2R|CSF2RAX|CSF2RAY|CSF2RX|CSF2RY|GM-CSF-R-alpha|GMCSFR|GMCSFR-alpha|GMR|GMR-alpha|SMDP4|alphaGMR
CSF2RB	colony stimulating factor 2 receptor subunit beta	CD131|CDw131|IL3RB|IL5RB|SMDP5|betaGMR
CSF3	colony stimulating factor 3	C17orf33|CSF3OS|GCSF
CSF3R	colony stimulating factor 3 receptor	CD114|GCSFR|SCN7
CSH1	chorionic somatomammotropin hormone 1	CS-1|CSA|CSMT|GHB3|PL|hCS-1|hCS-A
CSH2	chorionic somatomammotropin hormone 2	CS-2|CSB|GHB1|PL|hCS-B
CSHL1	chorionic somatomammotropin hormone like 1	CS-5|CSHP1|CSL|GHB4|hCS-L
CSK	C-terminal Src kinase	-
CSPG5	chondroitin sulfate proteoglycan 5	NGC
CSRP1	cysteine and glycine rich protein 1	CRP|CRP1|CSRP|CYRP|D1S181E|HEL-141|HEL-S-286
CST4	cystatin S	-
CTF1	cardiotrophin 1	CT-1|CT1
CTLA4	cytotoxic T-lymphocyte associated protein 4	ALPS5|CD|CD152|CELIAC3|CTLA-4|GRD4|GSE|IDDM12
CTSB	cathepsin B	APPS|CPSB|RECEUP
CTSE	cathepsin E	CATE
CTSG	cathepsin G	CATG|CG
CTSL	cathepsin L	CATL|CTSL1|MEP
CTSS	cathepsin S	-
CX3CL1	C-X3-C motif chemokine ligand 1	ABCD-3|C3Xkine|CXC3|CXC3C|NTN|NTT|SCYD1|fractalkine|neurotactin
CX3CR1	C-X3-C motif chemokine receptor 1	CCRL1|CMKBRL1|CMKDR1|GPR13|GPRV28|V28
CXCL1	C-X-C motif chemokine ligand 1	FSP|GRO1|GROa|MGSA|MGSA-a|NAP-3|SCYB1
CXCL10	C-X-C motif chemokine ligand 10	C7|IFI10|INP10|IP-10|SCYB10|crg-2|gIP-10|mob-1
CXCL11	C-X-C motif chemokine ligand 11	H174|I-TAC|IP-9|IP9|SCYB11|SCYB9B|b-R1
CXCL12	C-X-C motif chemokine ligand 12	IRH|PBSF|SCYB12|SDF1|TLSF|TPAR1
CXCL13	C-X-C motif chemokine ligand 13	ANGIE|ANGIE2|BCA-1|BCA1|BLC|BLR1L|SCYB13
CXCL14	C-X-C motif chemokine ligand 14	BMAC|BRAK|KEC|KS1|MIP-2g|MIP2G|NJAC|SCYB14
CXCL16	C-X-C motif chemokine ligand 16	CXCLG16|SR-PSOX|SRPSOX
CXCL17	C-X-C motif chemokine ligand 17	DMC|Dcip1|UNQ473|VCC-1|VCC1
CXCL2	C-X-C motif chemokine ligand 2	CINC-2a|GRO2|GROb|MGSA-b|MIP-2a|MIP2|MIP2A|SCYB2
CXCL3	C-X-C motif chemokine ligand 3	CINC-2b|GRO3|GROg|MIP-2b|MIP2B|SCYB3
CXCL5	C-X-C motif chemokine ligand 5	ENA-78|SCYB5
CXCL6	C-X-C motif chemokine ligand 6	CKA-3|GCP-2|GCP2|SCYB6
CXCL8	C-X-C motif chemokine ligand 8	GCP-1|GCP1|IL8|LECT|LUCT|LYNAP|MDNCF|MONAP|NAF|NAP-1|NAP1|SCYB8
CXCL9	C-X-C motif chemokine ligand 9	CMK|Humig|MIG|SCYB9|crg-10
CXCR1	C-X-C motif chemokine receptor 1	C-C|C-C-CKR-1|CD128|CD181|CDw128a|CKR-1|CMKAR1|IL8R1|IL8RA|IL8RBA
CXCR2	C-X-C motif chemokine receptor 2	CD182|CDw128b|CMKAR2|IL8R2|IL8RA|IL8RB
CXCR3	C-X-C motif chemokine receptor 3	CD182|CD183|CKR-L2|CMKAR3|GPR9|IP10-R|Mig-R|MigR
CXCR4	C-X-C motif chemokine receptor 4	CD184|D2S201E|FB22|HM89|HSY3RR|LAP-3|LAP3|LCR1|LESTR|NPY3R|NPYR|NPYRL|NPYY3R|WHIM|WHIMS
CXCR5	C-X-C motif chemokine receptor 5	BLR1|CD185|MDR15
CXCR6	C-X-C motif chemokine receptor 6	BONZO|CD186|STRL33|TYMSTR
CYBB	cytochrome b-245 beta chain	AMCBX2|CGD|GP91-1|GP91-PHOX|GP91PHOX|IMD34|NOX2|p91-PHOX
CYLD	CYLD lysine 63 deubiquitinase	BRSS|CDMT|CYLD1|CYLDI|EAC|MFT|MFT1|SBS|TEM|USPL2
CYSLTR1	cysteinyl leukotriene receptor 1	CYSLT1|CYSLT1R|CYSLTR|HMTMF81
CYSLTR2	cysteinyl leukotriene receptor 2	CYSLT2|CYSLT2R|GPCR21|HG57|HPN321|KPG_011|PSEC0146|hGPCR21
DAXX	death domain associated protein	BING2|DAP6|EAP1|SMIM40
DCD	dermcidin	AIDD|DCD-1|DSEP|HCAP|PIF
DCK	deoxycytidine kinase	-
DDX17	DEAD-box helicase 17	P72|RH70
DDX58	DExD/H-box helicase 58	RIG-I|RIG1|RIGI|RLR-1|SGMRT2
DEFA1	defensin alpha 1	DEF1|DEFA2|HNP-1|HP-1|HP1|MRS
DEFA1A3	defensin alpha 1 and alpha 3, variable copy number locus	DEFA1|DEFA3|DEFT1P
DEFA1B	defensin alpha 1B	HNP-1|HP-1|HP1
DEFA3	defensin alpha 3	DEF3|HNP-3|HNP3|HP-3|HP3
DEFA4	defensin alpha 4	DEF4|HNP-4|HP-4|HP4
DEFA5	defensin alpha 5	DEF5|HD-5
DEFA6	defensin alpha 6	DEF6|HD-6
DEFA7P	defensin alpha 7, pseudogene	DEFA7
DEFB1	defensin beta 1	BD1|DEFB-1|DEFB101|HBD1
DEFB103A	defensin beta 103A	BD-3|DEFB-3|DEFB103|DEFB3|HBD3|HBP-3|HBP3
DEFB103B	defensin beta 103B	BD-3|DEFB-3|DEFB103|DEFB3|HBD-3|HBD3|HBP-3|HBP3
DEFB104A	defensin beta 104A	BD-4|DEFB-4|DEFB104|DEFB4|hBD-4
DEFB104B	defensin beta 104B	BD-4|DEFB-4|hBD-4
DEFB105A	defensin beta 105A	BD-5|DEFB-5|DEFB105
DEFB105B	defensin beta 105B	BD-5|DEFB-5
DEFB106A	defensin beta 106A	BD-6|DEFB-6|DEFB106
DEFB106B	defensin beta 106B	BD-6|DEFB-6
DEFB107A	defensin beta 107A	BD-7|DEFB-7|DEFB107
DEFB107B	defensin beta 107B	HsT21816
DEFB108B	defensin beta 108B	DEFB-8|hBD-8
DEFB108F	defensin beta 108F (pseudogene)	DEFB108P5
DEFB110	defensin beta 110	DEFB-10|DEFB-11|DEFB111
DEFB112	defensin beta 112	DEFB-12
DEFB113	defensin beta 113	DEFB-13
DEFB114	defensin beta 114	DEFB-14|DEFB14
DEFB115	defensin beta 115	DEFB-15
DEFB116	defensin beta 116	DEFB-16
DEFB117	defensin beta 117 (pseudogene)	DEFB-17
DEFB118	defensin beta 118	C20orf63|DEFB-18|ESC42|ESP13.6
DEFB119	defensin beta 119	DEFB-19|DEFB-20|DEFB120|DEFB20|ESC42-RELA|ESC42-RELB
DEFB121	defensin beta 121	DEFB21|ESC42RELC
DEFB123	defensin beta 123	DEFB-23|DEFB23|ESC42-RELD
DEFB124	defensin beta 124	DEFB-24
DEFB125	defensin beta 125	DEFB-25
DEFB126	defensin beta 126	C20orf8|DEFB-26|DEFB26|HBD26|bA530N10.1|hBD-26
DEFB127	defensin beta 127	C20orf73|DEF-27|DEFB-27|DEFB27|bA530N10.2|hBD-27
DEFB128	defensin beta 128	DEFB-28|DEFB28|hBD-28
DEFB129	defensin beta 129	C20orf87|DEFB-29|DEFB29|bA530N10.3|hBD-29
DEFB130A	defensin beta 130A	DEFB-30|DEFB130|DEFB130L|DEFB30
DEFB130B	defensin beta 130B	-
DEFB131A	defensin beta 131A	DEFB-31|DEFB131
DEFB131B	defensin beta 131B	-
DEFB131C	defensin beta 131C (pseudogene)	-
DEFB132	defensin beta 132	BD-32|DEFB-32|DEFB32|HEL-75|KFLL827|UNQ827
DEFB133	defensin beta 133	-
DEFB134	defensin beta 134	-
DEFB135	defensin beta 135	DEFB136
DEFB136	defensin beta 136	DEFB137
DEFB4A	defensin beta 4A	BD-2|DEFB-2|DEFB102|DEFB2|DEFB4|HBD-2|SAP1
DEFB4B	defensin beta 4B	DEFB4P
DES	desmin	CDCD3|CSM1|CSM2|LGMD1D|LGMD1E|LGMD2R
DHX58	DExH-box helicase 58	D11LGP2|D11lgp2e|LGP2|RLR-3
DKK1	dickkopf WNT signaling pathway inhibitor 1	DKK-1|SK
DLL4	delta like canonical Notch ligand 4	AOS6|delta4|hdelta2
DMBT1	deleted in malignant brain tumors 1	GP340|SAG|SALSA|muclin
DUOX1	dual oxidase 1	LNOX1|NOXEF1|THOX1
DUOX2	dual oxidase 2	LNOX2|NOXEF2|P138-TOX|TDH6|THOX2
EBI3	Epstein-Barr virus induced 3	IL-27B|IL27B|IL35B
ECD	ecdysoneless cell cycle regulator	GCR2|HSGT1|SGT1
ECPAS	Ecm29 proteasome adaptor and scaffold	ECM29|KIAA0368
EDN1	endothelin 1	ARCND3|ET1|HDLCQ7|PPET1|QME
EDN2	endothelin 2	ET-2|ET2|PPET2
EDN3	endothelin 3	ET-3|ET3|HSCR4|PPET3|WS4B
EDNRA	endothelin receptor type A	ET-A|ETA|ETA-R|ETAR|ETRA|MFDA|hET-AR
EDNRB	endothelin receptor type B	ABCDS|ET-B|ET-BR|ETB|ETB1|ETBR|ETRB|HSCR|HSCR2|WS4A
EED	embryonic ectoderm development	COGIS|HEED|WAIT1
EGF	epidermal growth factor	HOMG4|URG
EGFR	epidermal growth factor receptor	ERBB|ERBB1|HER1|NISBD2|PIG61|mENA
EIF2AK2	eukaryotic translation initiation factor 2 alpha kinase 2	EIF2AK1|LEUDEN|PKR|PPP1R83|PRKR
ELANE	elastase, neutrophil expressed	ELA2|GE|HLE|HNE|NE|PMN-E|SCN1
ELAVL1	ELAV like RNA binding protein 1	ELAV1|HUR|Hua|MelG
ELN	elastin	ADCL1|SVAS|WBS|WS
ENDOU	endonuclease, poly(U) specific	P11|PP11|PRSS26
ENG	endoglin	END|HHT1|ORW1
EPGN	epithelial mitogen	ALGV3072|EPG|PRO9904
EPO	erythropoietin	DBAL|ECYT5|EP|MVCD2
EPOR	erythropoietin receptor	EPO-R
EPPIN	epididymal peptidase inhibitor	CT71|CT72|SPINLW1|WAP7|WFDC7|dJ461P17.2
ERAP1	endoplasmic reticulum aminopeptidase 1	A-LAP|ALAP|APPILS|ARTS-1|ARTS1|ERAAP|ERAAP1|PILS-AP|PILSAP
ERAP2	endoplasmic reticulum aminopeptidase 2	L-RAP|LRAP
EREG	epiregulin	EPR|ER|Ep
ESM1	endothelial cell specific molecule 1	endocan
ESR1	estrogen receptor 1	ER|ESR|ESRA|ESTRR|Era|NR3A1
ESR2	estrogen receptor 2	ER-BETA|ESR-BETA|ESRB|ESTRB|Erb|NR3A2|ODG8
ESRRA	estrogen related receptor alpha	ERR1|ERRa|ERRalpha|ESRL1|NR3B1
ESRRB	estrogen related receptor beta	DFNB35|ERR beta-2|ERR2|ERRb|ERRbeta2|ESRL2|NR3B2
ESRRG	estrogen related receptor gamma	ERR-gamma|ERR3|ERRg|ERRgamma|NR3B3
F2R	coagulation factor II thrombin receptor	CF2R|HTR|PAR-1|PAR1|TR
F2RL1	F2R like trypsin receptor 1	GPR11|PAR2
FABP12	fatty acid binding protein 12	-
FABP2	fatty acid binding protein 2	FABPI|I-FABP
FABP3	fatty acid binding protein 3	FABP11|H-FABP|M-FABP|MDGI|O-FABP
FABP4	fatty acid binding protein 4	A-FABP|AFABP|ALBP|HEL-S-104|aP2
FABP5	fatty acid binding protein 5	E-FABP|EFABP|KFABP|PA-FABP|PAFABP
FABP6	fatty acid binding protein 6	I-15P|I-BABP|I-BALB|I-BAP|ILBP|ILBP3|ILLBP
FABP7	fatty acid binding protein 7	B-FABP|BLBP|FABPB|MRG
FABP9	fatty acid binding protein 9	PERF|PERF15|T-FABP|TLBP
FAM3B	FAM3 metabolism regulating signaling molecule B	2-21|C21orf11|C21orf76|ORF9|PANDER|PRED44
FAM3C	FAM3 metabolism regulating signaling molecule C	GS3786|ILEI
FAM3D	FAM3 metabolism regulating signaling molecule D	EF7|OIT1
FAS	Fas cell surface death receptor	ALPS1A|APO-1|APT1|CD95|FAS1|FASTM|TNFRSF6
FASLG	Fas ligand	ALPS1B|APT1LG1|APTL|CD178|CD95-L|CD95L|FASL|TNFSF6|TNLG1A
FCER1G	Fc fragment of IgE receptor Ig	FCRG
FCGR2B	Fc fragment of IgG receptor IIb	CD32|CD32B|FCG2|FCGR2|FCGR2C|FcRII-c|IGFR2
FCGR3A	Fc fragment of IgG receptor IIIa	CD16|CD16A|FCG3|FCGR3|FCGRIII|FCR-10|FCRIII|FCRIIIA|IGFR3|IMD20
FCGR3B	Fc fragment of IgG receptor IIIb	CD16|CD16A|CD16b|FCG3|FCGR3|FCGR3A|FCR-10|FCRIII|FCRIIIb
FCGRT	Fc fragment of IgG receptor and transporter	FCRN|alpha-chain
FCN2	ficolin 2	EBP-37|FCNL|P35|ficolin-2
FGA	fibrinogen alpha chain	Fib2
FGF1	fibroblast growth factor 1	AFGF|ECGF|ECGF-beta|ECGFA|ECGFB|FGF-1|FGF-alpha|FGFA|GLIO703|HBGF-1|HBGF1
FGF10	fibroblast growth factor 10	-
FGF11	fibroblast growth factor 11	FGF-11|FHF-3|FHF3
FGF12	fibroblast growth factor 12	EIEE47|FGF12B|FHF1
FGF13	fibroblast growth factor 13	FGF-13|FGF2|FHF-2|FHF2|LINC00889
FGF14	fibroblast growth factor 14	FGF-14|FHF-4|FHF4|SCA27
FGF16	fibroblast growth factor 16	FGF-16|MF4
FGF17	fibroblast growth factor 17	FGF-13|FGF-17|HH20
FGF18	fibroblast growth factor 18	FGF-18|ZFGF5
FGF19	fibroblast growth factor 19	-
FGF2	fibroblast growth factor 2	BFGF|FGF-2|FGFB|HBGF-2
FGF20	fibroblast growth factor 20	FGF-20|RHDA2
FGF21	fibroblast growth factor 21	-
FGF22	fibroblast growth factor 22	-
FGF23	fibroblast growth factor 23	ADHR|FGFN|HFTC2|HPDR2|HYPF|PHPTC
FGF3	fibroblast growth factor 3	HBGF-3|INT2
FGF4	fibroblast growth factor 4	FGF-4|HBGF-4|HST|HST-1|HSTF-1|HSTF1|K-FGF|KFGF
FGF5	fibroblast growth factor 5	HBGF-5|Smag-82|TCMGLY
FGF6	fibroblast growth factor 6	HBGF-6|HST2
FGF7	fibroblast growth factor 7	HBGF-7|KGF
FGF7P3	fibroblast growth factor 7 pseudogene 3	KGFLP2
FGF7P6	fibroblast growth factor 7 pseudogene 6	KGFLP1
FGF8	fibroblast growth factor 8	AIGF|FGF-8|HBGF-8|HH6|KAL6
FGF9	fibroblast growth factor 9	FGF-9|GAF|HBFG-9|HBGF-9|SYNS3
FGFR1	fibroblast growth factor receptor 1	BFGFR|CD331|CEK|ECCL|FGFBR|FGFR-1|FLG|FLT-2|FLT2|HBGFR|HH2|HRTFDS|KAL2|N-SAM|OGD|bFGF-R-1
FGFR2	fibroblast growth factor receptor 2	BBDS|BEK|BFR-1|CD332|CEK3|CFD1|ECT1|JWS|K-SAM|KGFR|TK14|TK25
FGFR3	fibroblast growth factor receptor 3	ACH|CD333|CEK2|HSFGFR3EX|JTK4
FGFR4	fibroblast growth factor receptor 4	CD334|JTK2|TKF
FGFRL1	fibroblast growth factor receptor like 1	FGFR-5|FGFR5|FHFR
FGR	FGR proto-oncogene, Src family tyrosine kinase	SRC2|c-fgr|c-src2|p55-Fgr|p55c-fgr|p58-Fgr|p58c-fgr
FIGNL2	fidgetin like 2	-
FLT1	fms related receptor tyrosine kinase 1	FLT|FLT-1|VEGFR-1|VEGFR1
FLT3	fms related receptor tyrosine kinase 3	CD135|FLK-2|FLK2|STK1
FLT3LG	fms related receptor tyrosine kinase 3 ligand	FL|FLG3L|FLT3L
FLT4	fms related receptor tyrosine kinase 4	CHTD7|FLT-4|FLT41|LMPH1A|LMPHM1|PCL|VEGFR-3|VEGFR3
FOS	Fos proto-oncogene, AP-1 transcription factor subunit	AP-1|C-FOS|p55
FPR1	formyl peptide receptor 1	FMLP|FPR
FPR2	formyl peptide receptor 2	ALXR|FMLP-R-II|FMLPX|FPR2A|FPRH1|FPRH2|FPRL1|HM63|LXA4R
FSHB	follicle stimulating hormone subunit beta	HH24
FSHR	follicle stimulating hormone receptor	FSHR1|FSHRO|LGR1|ODG1
FURIN	furin, paired basic amino acid cleaving enzyme	FUR|PACE|PCSK3|SPC1
FYN	FYN proto-oncogene, Src family tyrosine kinase	SLK|SYN|p59-FYN
GAL	galanin and GMAP prepropeptide	ETL8|GAL-GMAP|GALN|GLNN|GMAP
GALP	galanin like peptide	-
GALR2	galanin receptor 2	GAL2-R|GALNR2|GALR-2
GALR3	galanin receptor 3	-
GAST	gastrin	GAS
GBP2	guanylate binding protein 2	-
GCG	glucagon	GLP-1|GLP1|GLP2|GRPP
GCGR	glucagon receptor	GGR|GL-R
GDF1	growth differentiation factor 1	CERS1|CHTD6|DORV|DTGA3|LAG1|LASS1|RAI|UOG1
GDF10	growth differentiation factor 10	BIP|BMP-3b|BMP3B
GDF11	growth differentiation factor 11	BMP-11|BMP11
GDF15	growth differentiation factor 15	GDF-15|MIC-1|MIC1|NAG-1|PDF|PLAB|PTGFB
GDF2	growth differentiation factor 2	BMP-9|BMP9|HHT5
GDF3	growth differentiation factor 3	KFS3|MCOP7|MCOPCB6
GDF5	growth differentiation factor 5	BDA1C|BMP-14|BMP14|CDMP1|DUPANS|LAP-4|LAP4|OS5|SYM1B|SYNS2
GDF6	growth differentiation factor 6	BMP-13|BMP13|CDMP2|KFM|KFS|KFS1|KFSL|SGM1|SYNS4
GDF7	growth differentiation factor 7	BMP12
GDF9	growth differentiation factor 9	POF14
GDNF	glial cell derived neurotrophic factor	ATF|ATF1|ATF2|HFB1-GDNF|HSCR3
GFAP	glial fibrillary acidic protein	ALXDRD
GH1	growth hormone 1	GH|GH-N|GHB5|GHN|IGHD1A|IGHD1B|IGHD2|hGH-N
GH2	growth hormone 2	GH-V|GHB2|GHL|GHV|hGH-V
GHR	growth hormone receptor	GHBP|GHIP
GHRH	growth hormone releasing hormone	GHRF|GRF|INN
GHRHR	growth hormone releasing hormone receptor	GHRFR|GRFR|IGHD1B|IGHD4
GHRL	ghrelin and obestatin prepropeptide	MTLRP
GHSR	growth hormone secretagogue receptor	GHDP
GIP	gastric inhibitory polypeptide	-
GIPR	gastric inhibitory polypeptide receptor	PGQTL2
GKN1	gastrokine 1	AMP18|BRICD1|CA11|FOV|foveolin
GLP1R	glucagon like peptide 1 receptor	GLP-1|GLP-1-R|GLP-1R
GLP2R	glucagon like peptide 2 receptor	-
GMFB	glia maturation factor beta	GMF
GMFG	glia maturation factor gamma	GMF-GAMMA
GNAI1	G protein subunit alpha i1	Gi
GNLY	granulysin	D2S69E|LAG-2|LAG2|NKG5|TLA519
GNRH1	gonadotropin releasing hormone 1	GNRH|GRH|LHRH|LNRH
GNRH2	gonadotropin releasing hormone 2	GnRH-II|LH-RHII
GNRHR	gonadotropin releasing hormone receptor	GNRHR1|GRHR|HH7|LHRHR|LRHR
GPER1	G protein-coupled estrogen receptor 1	CEPR|CMKRL2|DRY12|FEG-1|GPCR-Br|GPER|GPR30|LERGU|LERGU2|LyGPR|mER
GPHA2	glycoprotein hormone subunit alpha 2	A2|GPA2|ZSIG51
GPHB5	glycoprotein hormone subunit beta 5	B5|GPB5|ZLUT1
GPI	glucose-6-phosphate isomerase	AMF|GNPI|NLK|PGI|PHI|SA-36|SA36
GPR17	G protein-coupled receptor 17	-
GPR32	G protein-coupled receptor 32	RVDR1
GPR33	G protein-coupled receptor 33	-
GRAP2	GRB2 related adaptor protein 2	GADS|GRAP-2|GRB2L|GRBLG|GRID|GRPL|GrbX|Grf40|Mona|P38
GRB2	growth factor receptor bound protein 2	ASH|EGFRBP-GRB2|Grb3-3|MST084|MSTP084|NCKAP2
GREM1	gremlin 1, DAN family BMP antagonist	C15DUPq|CKTSF1B1|CRAC1|CRCS4|DAND2|DRM|DUP15q|GREMLIN|HMPS|HMPS1|IHG-2|MPSH|PIG2
GREM2	gremlin 2, DAN family BMP antagonist	CKTSF1B2|DAND3|PRDC|STHAG9
GRK2	G protein-coupled receptor kinase 2	ADRBK1|BARK1|BETA-ARK1
GRN	granulin precursor	CLN11|GEP|GP88|PCDGF|PEPI|PGRN
GRP	gastrin releasing peptide	BN|GRP-10|preproGRP|proGRP
GSK3B	glycogen synthase kinase 3 beta	-
GUCA2A	guanylate cyclase activator 2A	GCAP-I|GUCA2|STARA
GZMB	granzyme B	C11|CCPI|CGL-1|CGL1|CSP-B|CSPB|CTLA1|CTSGL1|HLP|SECT
HAMP	hepcidin antimicrobial peptide	HEPC|HFE2B|LEAP1|PLTR
HBEGF	heparin binding EGF like growth factor	DTR|DTS|DTSF|HEGFL
HCK	HCK proto-oncogene, Src family tyrosine kinase	JTK9|p59Hck|p61Hck
HCST	hematopoietic cell signal transducer	DAP10|KAP10|PIK3AP
HDAC1	histone deacetylase 1	GON-10|HD1|KDAC1|RPD3|RPD3L1
HDGF	heparin binding growth factor	HMG1L2
HDGFL3	HDGF like 3	CGI-142|HDGF-2|HDGF2|HDGFRP3|HRP-3
HFE	homeostatic iron regulator	HFE1|HH|HLA-H|MVCD7|TFQTL2
HGF	hepatocyte growth factor	DFNB39|F-TCF|HGFB|HPTA|SF
HJV	hemojuvelin BMP co-receptor	HFE2|HFE2A|JH|RGMC
HLA-A	major histocompatibility complex, class I, A	HLAA
HLA-B	major histocompatibility complex, class I, B	AS|B-4901|HLAB
HLA-C	major histocompatibility complex, class I, C	D6S204|HLA-JY3|HLAC|HLC-C|MHC|PSORS1
HLA-DMA	major histocompatibility complex, class II, DM alpha	D6S222E|DMA|HLADM|RING6
HLA-DMB	major histocompatibility complex, class II, DM beta	D6S221E|RING7
HLA-DOA	major histocompatibility complex, class II, DO alpha	HLA-DNA|HLA-DZA|HLADZ
HLA-DOB	major histocompatibility complex, class II, DO beta	DOB|HLA_DOB
HLA-DPA1	major histocompatibility complex, class II, DP alpha 1	DP(W3)|DP(W4)|DPA1|HLA-DP1A|HLA-DPB1|HLADP|HLASB|PLT1
HLA-DPB1	major histocompatibility complex, class II, DP beta 1	DPB1|HLA-DP|HLA-DP1B|HLA-DPB
HLA-DQA1	major histocompatibility complex, class II, DQ alpha 1	CELIAC1|DQ-A1|DQA1|HLA-DQA
HLA-DQA2	major histocompatibility complex, class II, DQ alpha 2	DC-alpha|DX-ALPHA|HLA-DCA|HLA-DXA|HLADQA2
HLA-DQB1	major histocompatibility complex, class II, DQ beta 1	CELIAC1|HLA-DQB|IDDM1
HLA-DRA	major histocompatibility complex, class II, DR alpha	HLA-DRA1
HLA-DRB1	major histocompatibility complex, class II, DR beta 1	DRB1|HLA-DR1B|HLA-DRB|SS1
HLA-DRB3	major histocompatibility complex, class II, DR beta 3	DRB3|HLA-DPB1|HLA-DR1B|HLA-DR3B
HLA-DRB4	major histocompatibility complex, class II, DR beta 4	DR4|DRB4|HLA-DR4B|HLA-DRB4*
HLA-DRB5	major histocompatibility complex, class II, DR beta 5	-
HLA-E	major histocompatibility complex, class I, E	HLA-6.2|QA1
HLA-F	major histocompatibility complex, class I, F	CDA12|HLA-5.4|HLA-CDA12|HLAF
HLA-G	major histocompatibility complex, class I, G	MHC-G
HLA-H	major histocompatibility complex, class I, H (pseudogene)	HLAHP
HMGB1	high mobility group box 1	HMG-1|HMG1|HMG3|SBP-1
HMOX1	heme oxygenase 1	HMOX1D|HO-1|HSP32|bK286B10
HNF4A	hepatocyte nuclear factor 4 alpha	FRTS4|HNF4|HNF4a7|HNF4a8|HNF4a9|HNF4alpha|MODY|MODY1|NR2A1|NR2A21|TCF|TCF14
HNF4G	hepatocyte nuclear factor 4 gamma	NR2A2|NR2A3
HRAS	HRas proto-oncogene, GTPase	C-BAS/HAS|C-H-RAS|C-HA-RAS1|CTLO|H-RASIDX|HAMSV|HRAS1|RASH1|p21ras
HRG	histidine rich glycoprotein	HPRG|HRGP|THPH11
HSP90AA1	heat shock protein 90 alpha family class A member 1	EL52|HEL-S-65p|HSP86|HSP89A|HSP90A|HSP90N|HSPC1|HSPCA|HSPCAL1|HSPCAL4|HSPN|Hsp103|Hsp89|Hsp90|LAP-2|LAP2
HSP90AB1	heat shock protein 90 alpha family class B member 1	D6S182|HSP84|HSP90B|HSPC2|HSPCB
HSPA1A	heat shock protein family A (Hsp70) member 1A	HEL-S-103|HSP70-1|HSP70-1A|HSP70-2|HSP70.1|HSP70.2|HSP70I|HSP72|HSPA1
HSPA1B	heat shock protein family A (Hsp70) member 1B	HSP70-1|HSP70-1B|HSP70-2|HSP70.1|HSP70.2|HSP72|HSPA1|HSX70
HSPA1L	heat shock protein family A (Hsp70) member 1 like	HSP70-1L|HSP70-HOM|HSP70T|hum70t
HSPA2	heat shock protein family A (Hsp70) member 2	HSP70-2|HSP70-3
HSPA4	heat shock protein family A (Hsp70) member 4	APG-2|HEL-S-5a|HS24/P52|HSPH2|RY|hsp70|hsp70RY
HSPA5	heat shock protein family A (Hsp70) member 5	BIP|GRP78|HEL-S-89n|MIF2
HSPA6	heat shock protein family A (Hsp70) member 6	HSP70B'
HSPA8	heat shock protein family A (Hsp70) member 8	HEL-33|HEL-S-72p|HSC54|HSC70|HSC71|HSP71|HSP73|HSPA10|LAP-1|LAP1|NIP71
HTN1	histatin 1	HIS1
HTN3	histatin 3	HIS2|HTN2|HTN5|PB
HTR1A	5-hydroxytryptamine receptor 1A	5-HT-1A|5-HT1A|5HT1a|ADRB2RL1|ADRBRL1|G-21|PFMCD
HTR3A	5-hydroxytryptamine receptor 3A	5-HT-3|5-HT3A|5-HT3R|5HT3R|HTR3
HTR3B	5-hydroxytryptamine receptor 3B	5-HT3B
HTR3C	5-hydroxytryptamine receptor 3C	-
HTR3D	5-hydroxytryptamine receptor 3D	5HT3D
HTR3E	5-hydroxytryptamine receptor 3E	5-HT3-E|5-HT3E|5-HT3c1
IAPP	islet amyloid polypeptide	DAP|IAP
ICAM1	intercellular adhesion molecule 1	BB2|CD54|P3.58
ICAM2	intercellular adhesion molecule 2	CD102
ICOS	inducible T cell costimulator	AILIM|CD278|CVID1
IDO1	indoleamine 2,3-dioxygenase 1	IDO|IDO-1|INDO
IFI30	IFI30 lysosomal thiol reductase	GILT|IFI-30|IP-30|IP30
IFIH1	interferon induced with helicase C domain 1	AGS7|Hlcd|IDDM19|MDA-5|MDA5|RLR-2|SGMRT1
IFITM1	interferon induced transmembrane protein 1	9-27|CD225|DSPA2a|IFI17|LEU13
IFN1@	-	IFNA
IFNA1	interferon alpha 1	IFL|IFN|IFN-ALPHA|IFN-alphaD|IFNA13|IFNA@|leIF D
IFNA10	interferon alpha 10	IFN-alphaC
IFNA13	interferon alpha 13	-
IFNA14	interferon alpha 14	IFN-alphaH|LEIF2H
IFNA16	interferon alpha 16	IFN-alpha-16|IFN-alphaO
IFNA17	interferon alpha 17	IFN-alphaI|IFNA|INFA|LEIF2C1
IFNA2	interferon alpha 2	IFN-alpha-2|IFN-alphaA|IFNA|IFNA2B|leIF A
IFNA21	interferon alpha 21	IFN-alphaI|LeIF F|leIF-F
IFNA4	interferon alpha 4	IFN-alpha4a|INFA4
IFNA5	interferon alpha 5	IFN-alpha-5|IFN-alphaG|INA5|INFA5|leIF G
IFNA6	interferon alpha 6	IFN-alphaK
IFNA7	interferon alpha 7	IFN-alphaJ|IFNA-J
IFNA8	interferon alpha 8	IFN-alphaB
IFNAR1	interferon alpha and beta receptor subunit 1	AVP|IFN-alpha-REC|IFNAR|IFNBR|IFRC
IFNAR2	interferon alpha and beta receptor subunit 2	IFN-R|IFN-alpha-REC|IFNABR|IFNARB|IMD45
IFNB1	interferon beta 1	IFB|IFF|IFN-beta|IFNB
IFNE	interferon epsilon	IFN-E|IFNE1|IFNT1|INFE1|PRO655
IFNG	interferon gamma	IFG|IFI
IFNGR1	interferon gamma receptor 1	CD119|IFNGR|IMD27A|IMD27B
IFNGR2	interferon gamma receptor 2	AF-1|IFGR2|IFNGT1|IMD28
IFNK	interferon kappa	IFNT1|INFE1
IFNL1	interferon lambda 1	IL-29|IL29
IFNL2	interferon lambda 2	IL-28A|IL28A
IFNL3	interferon lambda 3	IFN-lambda-3|IFN-lambda-4|IL-28B|IL-28C|IL28B|IL28C
IFNLR1	interferon lambda receptor 1	CRF2/12|IFNLR|IL-28R1|IL28RA|LICR2
IFNW1	interferon omega 1	-
IGF1	insulin like growth factor 1	IGF|IGF-I|IGFI|MGF
IGF1R	insulin like growth factor 1 receptor	CD221|IGFIR|IGFR|JTK13
IGF2	insulin like growth factor 2	C11orf43|GRDF|IGF-II|PP9974
IGF2R	insulin like growth factor 2 receptor	CD222|CI-M6PR|CIMPR|M6P-R|M6P/IGF2R|MPR 300|MPR1|MPR300|MPRI
IGH	immunoglobulin heavy locus	IGD1|IGH.1@|IGH@|IGHD@|IGHDY1|IGHJ|IGHJ@|IGHV|IGHV@
IGHA1	immunoglobulin heavy constant alpha 1	IgA1
IGHA2	immunoglobulin heavy constant alpha 2 (A2m marker)	-
IGHD	immunoglobulin heavy constant delta	-
IGHD1-1	immunoglobulin heavy diversity 1-1	IGHD11
IGHD1-14	immunoglobulin heavy diversity 1-14 (non-functional)	DM2|IGHD114
IGHD1-20	immunoglobulin heavy diversity 1-20	IGHD120
IGHD1-26	immunoglobulin heavy diversity 1-26	IGHD126
IGHD1-7	immunoglobulin heavy diversity 1-7	DM1|IGHD17
IGHD2-15	immunoglobulin heavy diversity 2-15	D2|IGHD215
IGHD2-2	immunoglobulin heavy diversity 2-2	IGHD22
IGHD2-21	immunoglobulin heavy diversity 2-21	IGHD221
IGHD2-8	immunoglobulin heavy diversity 2-8	DLR1|IGHD28
IGHD3-10	immunoglobulin heavy diversity 3-10	DXP'1|IGHD310
IGHD3-16	immunoglobulin heavy diversity 3-16	IGHD316
IGHD3-22	immunoglobulin heavy diversity 3-22	IGHD322
IGHD3-3	immunoglobulin heavy diversity 3-3	DXP4|IGHD33
IGHD3-9	immunoglobulin heavy diversity 3-9	DXP1|IGHD39
IGHD4-11	immunoglobulin heavy diversity 4-11 (non-functional)	DA1|IGHD411
IGHD4-17	immunoglobulin heavy diversity 4-17	IGHD417
IGHD4-23	immunoglobulin heavy diversity 4-23 (non-functional)	IGHD423
IGHD4-4	immunoglobulin heavy diversity 4-4	DA4|IGHD44
IGHD5-12	immunoglobulin heavy diversity 5-12	DK1|IGHD512
IGHD5-18	immunoglobulin heavy diversity 5-18	IGHD518
IGHD5-24	immunoglobulin heavy diversity 5-24 (non-functional)	IGHD524
IGHD5-5	immunoglobulin heavy diversity 5-5	DK4|IGHD55
IGHD6-13	immunoglobulin heavy diversity 6-13	DN1|IGHD613
IGHD6-19	immunoglobulin heavy diversity 6-19	IGHD619
IGHD6-25	immunoglobulin heavy diversity 6-25	IGHD625
IGHD6-6	immunoglobulin heavy diversity 6-6	D(N4)|IGHD66
IGHD7-27	immunoglobulin heavy diversity 7-27	DHQ52|IGHD727
IGHE	immunoglobulin heavy constant epsilon	IgE
IGHG1	immunoglobulin heavy constant gamma 1 (G1m marker)	-
IGHG2	immunoglobulin heavy constant gamma 2 (G2m marker)	-
IGHG3	immunoglobulin heavy constant gamma 3 (G3m marker)	IgG3
IGHG4	immunoglobulin heavy constant gamma 4 (G4m marker)	-
IGHJ1	immunoglobulin heavy joining 1	JH1
IGHJ2	immunoglobulin heavy joining 2	JH2
IGHJ3	immunoglobulin heavy joining 3	JH3b
IGHJ4	immunoglobulin heavy joining 4	JH4b
IGHJ5	immunoglobulin heavy joining 5	JH5b
IGHJ6	immunoglobulin heavy joining 6	JH6b
IGHM	immunoglobulin heavy constant mu	AGM1|MU|VH
IGHV1-18	immunoglobulin heavy variable 1-18	IGHV118
IGHV1-2	immunoglobulin heavy variable 1-2	IGHV12|V35
IGHV1-24	immunoglobulin heavy variable 1-24	IGHV124|VH
IGHV1-3	immunoglobulin heavy variable 1-3	IGHV13|VI-3B
IGHV1-38-4	immunoglobulin heavy variable 1-38-4 (non-functional)	IGHV1-C|IGHV1C
IGHV1-45	immunoglobulin heavy variable 1-45	IGHV145|VH
IGHV1-46	immunoglobulin heavy variable 1-46	IGHV146
IGHV1-58	immunoglobulin heavy variable 1-58	IGHV158|VH
IGHV1-69	immunoglobulin heavy variable 1-69	IGHV1-E|IGHV169|IGHV1E
IGHV1-69-2	immunoglobulin heavy variable 1-69-2	IGHV1-F|IGHV1F
IGHV1-8	immunoglobulin heavy variable 1-8	IGHV18
IGHV2-26	immunoglobulin heavy variable 2-26	IGHV226|VH
IGHV2-5	immunoglobulin heavy variable 2-5	IGHV25|VH
IGHV2-70	immunoglobulin heavy variable 2-70	IGHV270|VH
IGHV3-11	immunoglobulin heavy variable 3-11	IGHV311|VH
IGHV3-13	immunoglobulin heavy variable 3-13	IGHV313
IGHV3-15	immunoglobulin heavy variable 3-15	IGHV315|VH
IGHV3-16	immunoglobulin heavy variable 3-16 (non-functional)	IGHV316|VH
IGHV3-20	immunoglobulin heavy variable 3-20	IGHV320|VH
IGHV3-21	immunoglobulin heavy variable 3-21	IGHV321|VH
IGHV3-23	immunoglobulin heavy variable 3-23	DP47|IGHV323|V3-23|VH26
IGHV3-30	immunoglobulin heavy variable 3-30	IGHV330|VH
IGHV3-30-3	immunoglobulin heavy variable 3-30-3	IGHV3-3|IGHV3303
IGHV3-30-5	immunoglobulin heavy variable 3-30-5	IGHV3-3|IGHV3305
IGHV3-33	immunoglobulin heavy variable 3-33	IGHV333|VH
IGHV3-35	immunoglobulin heavy variable 3-35 (non-functional)	IGHV335|VH
IGHV3-38	immunoglobulin heavy variable 3-38 (non-functional)	IGHV338|VH
IGHV3-38-3	immunoglobulin heavy variable 3-38-3 (non-functional)	IGHV3-D|IGHV3D
IGHV3-43	immunoglobulin heavy variable 3-43	IGHV343|VH
IGHV3-48	immunoglobulin heavy variable 3-48	IGHV348|VH
IGHV3-49	immunoglobulin heavy variable 3-49	IGHV349|VH
IGHV3-53	immunoglobulin heavy variable 3-53	IGHV353|VH
IGHV3-64	immunoglobulin heavy variable 3-64	IGHV364|VH
IGHV3-66	immunoglobulin heavy variable 3-66	IGHV366|VH
IGHV3-69-1	immunoglobulin heavy variable 3-69-1 (pseudogene)	IGH|IGHM|IGHV|IGHV3-11|IGHV3-H|IGHV3H|IgVH
IGHV3-7	immunoglobulin heavy variable 3-7	IGHV37|VH
IGHV3-72	immunoglobulin heavy variable 3-72	IGHV372|VH
IGHV3-73	immunoglobulin heavy variable 3-73	IGHV373|VH
IGHV3-74	immunoglobulin heavy variable 3-74	IGHV374|VH
IGHV3-9	immunoglobulin heavy variable 3-9	IGHV39|VH
IGHV4-28	immunoglobulin heavy variable 4-28	IGHV428|VH
IGHV4-30-1	immunoglobulin heavy variable 4-30-1	IGHV4-3
IGHV4-30-2	immunoglobulin heavy variable 4-30-2	IGHV4-3|IGHV4302
IGHV4-30-4	immunoglobulin heavy variable 4-30-4	IGHV4-3|IGHV4304
IGHV4-31	immunoglobulin heavy variable 4-31	IGHV431
IGHV4-34	immunoglobulin heavy variable 4-34	IGHV434|VH
IGHV4-38-2	immunoglobulin heavy variable 4-38-2	IGHV4-B|IGHV4B
IGHV4-39	immunoglobulin heavy variable 4-39	IGHV439|VH
IGHV4-4	immunoglobulin heavy variable 4-4	IGHV44|VH
IGHV4-59	immunoglobulin heavy variable 4-59	IGHV459|VH
IGHV4-61	immunoglobulin heavy variable 4-61	IGHV461|VH
IGHV5-10-1	immunoglobulin heavy variable 5-10-1	IGHV5-A|IGHV5A
IGHV5-51	immunoglobulin heavy variable 5-51	IGHV551|VH
IGHV6-1	immunoglobulin heavy variable 6-1	IGHV61|VH
IGHV7-4-1	immunoglobulin heavy variable 7-4-1	IGHV7-41|IGHV741
IGHV7-81	immunoglobulin heavy variable 7-81 (non-functional)	IGHV781
IGK	immunoglobulin kappa locus	IGK@
IGKC	immunoglobulin kappa constant	HCAK1|IGKCD|Km
IGKDEL	immunoglobulin kappa deleting element or like	IGKDE
IGKJ	-	IGKJ@
IGKJ1	immunoglobulin kappa joining 1	J1
IGKJ2	immunoglobulin kappa joining 2	J2
IGKJ3	immunoglobulin kappa joining 3	J3
IGKJ4	immunoglobulin kappa joining 4	J4
IGKJ5	immunoglobulin kappa joining 5	J5
IGKV@	-	IGKV|IGKV1|IGKV1@|IGKV2|IGKV2@|IGKV3|IGKV3@
IGKV1-12	immunoglobulin kappa variable 1-12	IGKV112|L19
IGKV1-13	immunoglobulin kappa variable 1-13	IGKV113|L18
IGKV1-16	immunoglobulin kappa variable 1-16	IGKV116|L1
IGKV1-17	immunoglobulin kappa variable 1-17	A30|IGKV117
IGKV1-27	immunoglobulin kappa variable 1-27	A20|IGKV127
IGKV1-33	immunoglobulin kappa variable 1-33	IGKV133|O18
IGKV1-37	immunoglobulin kappa variable 1-37 (non-functional)	IGKV137|O14
IGKV1-39	immunoglobulin kappa variable 1-39	IGKV139|O12|O12a
IGKV1-5	immunoglobulin kappa variable 1-5	IGKV|IGKV15|L12|L12a|V1
IGKV1-6	immunoglobulin kappa variable 1-6	IGKV16|L11
IGKV1-8	immunoglobulin kappa variable 1-8	IGKV18|L9
IGKV1-9	immunoglobulin kappa variable 1-9	IGKV19|L8
IGKV1D-12	immunoglobulin kappa variable 1D-12	IGKV1D12|L19
IGKV1D-13	immunoglobulin kappa variable 1D-13	IGKV1D13|L18
IGKV1D-16	immunoglobulin kappa variable 1D-16	IGKV1D16|L15|L15a
IGKV1D-17	immunoglobulin kappa variable 1D-17	IGKV1D17|L14
IGKV1D-33	immunoglobulin kappa variable 1D-33	IGKV1D33|O8
IGKV1D-37	immunoglobulin kappa variable 1D-37 (non-functional)	IGKV1D37|O4
IGKV1D-39	immunoglobulin kappa variable 1D-39	IGKV1D39|O2
IGKV1D-42	immunoglobulin kappa variable 1D-42 (non-functional)	IGKV1D42|L22
IGKV1D-43	immunoglobulin kappa variable 1D-43	IGKV1D43|L23|L23a
IGKV1D-8	immunoglobulin kappa variable 1D-8	IGKV1D8|L24|L24a
IGKV2-24	immunoglobulin kappa variable 2-24	A23|IGKV224
IGKV2-28	immunoglobulin kappa variable 2-28	A19|IGKV228
IGKV2-30	immunoglobulin kappa variable 2-30	A17|IGKV230
IGKV2-40	immunoglobulin kappa variable 2-40	IGKV240|O11|O11a
IGKV2D-24	immunoglobulin kappa variable 2D-24 (non-functional)	A7|IGKV2D24
IGKV2D-28	immunoglobulin kappa variable 2D-28	A3|IGKV2D28
IGKV2D-29	immunoglobulin kappa variable 2D-29	A2a|A2c|IGKV2D29
IGKV2D-30	immunoglobulin kappa variable 2D-30	A1|IGKV2D30
IGKV2D-40	immunoglobulin kappa variable 2D-40	IGKV2D40|O1
IGKV3-11	immunoglobulin kappa variable 3-11	IGKV311|L6
IGKV3-15	immunoglobulin kappa variable 3-15	IGKV315|L2
IGKV3-20	immunoglobulin kappa variable 3-20	13K18|A27|IGKV320
IGKV3-7	immunoglobulin kappa variable 3-7 (non-functional)	IGKV37|L10|L10a|Vh
IGKV3D-11	immunoglobulin kappa variable 3D-11	IGKV3D11|L20
IGKV3D-15	immunoglobulin kappa variable 3D-15	IGKV3D15|L16|L16a|L16b|L16c
IGKV3D-20	immunoglobulin kappa variable 3D-20	A11|A11a|IGKV3D20
IGKV3D-7	immunoglobulin kappa variable 3D-7	IGKV3D7|L25
IGKV4-1	immunoglobulin kappa variable 4-1	B3|IGKV41
IGKV5-2	immunoglobulin kappa variable 5-2	B2|IGKV52
IGKV6-21	immunoglobulin kappa variable 6-21 (non-functional)	A26|IGKV621
IGKV6D-21	immunoglobulin kappa variable 6D-21 (non-functional)	A10|IGKV6D21
IGKV6D-41	immunoglobulin kappa variable 6D-41 (non-functional)	A14
IGL	immunoglobulin lambda locus	IGL@|IGLC6
IGLC1	immunoglobulin lambda constant 1	IGLC
IGLC2	immunoglobulin lambda constant 2	IGLC
IGLC3	immunoglobulin lambda constant 3 (Kern-Oz+ marker)	IGLC
IGLC6	immunoglobulin lambda constant 6	IGLC
IGLC7	immunoglobulin lambda constant 7	C7
IGLJ	-	IGLJ@
IGLJ1	immunoglobulin lambda joining 1	J1
IGLJ2	immunoglobulin lambda joining 2	J2
IGLJ3	immunoglobulin lambda joining 3	J3
IGLJ4	immunoglobulin lambda joining 4 (non-functional)	-
IGLJ5	immunoglobulin lambda joining 5 (non-functional)	-
IGLJ6	immunoglobulin lambda joining 6	-
IGLJ7	immunoglobulin lambda joining 7	J7
IGLV@	-	IGLV
IGLV10-54	immunoglobulin lambda variable 10-54	IGLV1054|V1-20
IGLV11-55	immunoglobulin lambda variable 11-55 (non-functional)	IGLV1155|V4-6
IGLV1-36	immunoglobulin lambda variable 1-36	IGLV136|V1-11
IGLV1-40	immunoglobulin lambda variable 1-40	IGLV140|V1-13
IGLV1-44	immunoglobulin lambda variable 1-44	IGLV144|V1-16
IGLV1-47	immunoglobulin lambda variable 1-47	IGLV147|V1-17
IGLV1-50	immunoglobulin lambda variable 1-50 (non-functional)	IGLV150|V1-18
IGLV1-51	immunoglobulin lambda variable 1-51	IGLV151|V1-19
IGLV2-11	immunoglobulin lambda variable 2-11	IGLV211|V1-3
IGLV2-14	immunoglobulin lambda variable 2-14	IGLV214|V1-4
IGLV2-18	immunoglobulin lambda variable 2-18	IGLV218|V1-5
IGLV2-23	immunoglobulin lambda variable 2-23	IGLV223|V1-7
IGLV2-33	immunoglobulin lambda variable 2-33 (non-functional)	IGLV233|V1-9
IGLV2-8	immunoglobulin lambda variable 2-8	IGLV28|V1-2
IGLV3-1	immunoglobulin lambda variable 3-1	IGLV31|V2-1
IGLV3-10	immunoglobulin lambda variable 3-10	IGLV310|V2-7
IGLV3-12	immunoglobulin lambda variable 3-12	IGLV312|V2-8
IGLV3-16	immunoglobulin lambda variable 3-16	IGLV316|V2-11
IGLV3-19	immunoglobulin lambda variable 3-19	IGLV319|V2-13|VL3L
IGLV3-21	immunoglobulin lambda variable 3-21	IGLV321|V2-14
IGLV3-22	immunoglobulin lambda variable 3-22	IGLV322|V2-15
IGLV3-25	immunoglobulin lambda variable 3-25	IGLV325|V2-17
IGLV3-27	immunoglobulin lambda variable 3-27	IGLV327|V2-19
IGLV3-32	immunoglobulin lambda variable 3-32 (non-functional)	IGLV332|V2-23P
IGLV3-9	immunoglobulin lambda variable 3-9	IGLV39|V2-6
IGLV4-3	immunoglobulin lambda variable 4-3	IGLV43|V5-1
IGLV4-60	immunoglobulin lambda variable 4-60	IGLV460|V5-4
IGLV4-69	immunoglobulin lambda variable 4-69	IGLV469|V5-6
IGLV5-37	immunoglobulin lambda variable 5-37	IGLV537|V4-1
IGLV5-39	immunoglobulin lambda variable 5-39	IGLV539
IGLV5-45	immunoglobulin lambda variable 5-45	IGLV545|V4-2
IGLV5-48	immunoglobulin lambda variable 5-48 (non-functional)	IGLV548|V4-3
IGLV5-52	immunoglobulin lambda variable 5-52	IGLV552|V4-4
IGLV6-57	immunoglobulin lambda variable 6-57	IGLV657|V1-22
IGLV7-43	immunoglobulin lambda variable 7-43	IGLV743|V3-2
IGLV7-46	immunoglobulin lambda variable 7-46	IGLV746|V3-3
IGLV8-61	immunoglobulin lambda variable 8-61	IGLV861|V3-4
IGLV9-49	immunoglobulin lambda variable 9-49	IGLV949|V5-2
IKBKB	inhibitor of nuclear factor kappa B kinase subunit beta	IKK-beta|IKK2|IKKB|IMD15|IMD15A|IMD15B|NFKBIKB
IKBKE	inhibitor of nuclear factor kappa B kinase subunit epsilon	IKK-E|IKK-i|IKKE|IKKI
IKBKG	inhibitor of nuclear factor kappa B kinase regulatory subunit gamma	AMCBX1|EDAID1|FIP-3|FIP3|Fip3p|IKK-gamma|IKKAP1|IKKG|IMD33|IP|IP1|IP2|IPD2|NEMO|ZC2HC9
IL10	interleukin 10	CSIF|GVHDS|IL-10|IL10A|TGIF
IL10RA	interleukin 10 receptor subunit alpha	CD210|CD210a|CDW210A|HIL-10R|IL-10R1|IL10R
IL10RB	interleukin 10 receptor subunit beta	CDW210B|CRF2-4|CRFB4|D21S58|D21S66|IL-10R2
IL11	interleukin 11	AGIF|IL-11
IL11RA	interleukin 11 receptor subunit alpha	CRSDA
IL12A	interleukin 12A	CLMF|IL-12A|NFSK|NKSF1|P35
IL12B	interleukin 12B	CLMF|CLMF2|IL-12B|IMD28|IMD29|NKSF|NKSF2
IL12RB1	interleukin 12 receptor subunit beta 1	CD212|IL-12R-BETA1|IL12RB|IMD30
IL12RB2	interleukin 12 receptor subunit beta 2	-
IL13	interleukin 13	IL-13|P600
IL13RA1	interleukin 13 receptor subunit alpha 1	CD213A1|CT19|IL-13Ra|NR4
IL13RA2	interleukin 13 receptor subunit alpha 2	CD213A2|CT19|IL-13R|IL13BP
IL15	interleukin 15	IL-15
IL15RA	interleukin 15 receptor subunit alpha	CD215
IL16	interleukin 16	LCF|NIL16|PRIL16|prIL-16
IL17A	interleukin 17A	CTLA-8|CTLA8|IL-17|IL-17A|IL17
IL17B	interleukin 17B	IL-17B|IL-20|NIRF|ZCYTO7
IL17C	interleukin 17C	CX2|IL-17C
IL17D	interleukin 17D	IL-17D
IL17F	interleukin 17F	CANDF6|IL-17F|ML-1|ML1
IL17RA	interleukin 17 receptor A	CANDF5|CD217|CDw217|IL-17RA|IL17R|IMD51|hIL-17R
IL17RB	interleukin 17 receptor B	CRL4|EVI27|IL17BR|IL17RH1
IL17RC	interleukin 17 receptor C	CANDF9|IL17-RL|IL17RL
IL17RD	interleukin 17 receptor D	HH18|IL-17RD|IL17RLM|SEF
IL17RE	interleukin 17 receptor E	-
IL18	interleukin 18	IGIF|IL-18|IL-1g|IL1F4
IL18R1	interleukin 18 receptor 1	CD218a|CDw218a|IL-18R-alpha|IL-18Ralpha|IL-1Rrp|IL18RA|IL18Ralpha2|IL1RRP
IL18RAP	interleukin 18 receptor accessory protein	ACPL|CD218b|CDw218b|IL-18R-beta|IL-18RAcP|IL-18Rbeta|IL-1R-7|IL-1R7|IL-1RAcPL|IL18RB
IL19	interleukin 19	IL-10C|MDA1|NG.1|ZMDA1
IL1A	interleukin 1 alpha	IL-1 alpha|IL-1A|IL1|IL1-ALPHA|IL1F1
IL1B	interleukin 1 beta	IL-1|IL1-BETA|IL1F2|IL1beta
IL1F10	interleukin 1 family member 10	FIL1-theta|FKSG75|IL-1HY2|IL-38|IL1-theta|IL1HY2
IL1R1	interleukin 1 receptor type 1	CD121A|D2S1473|IL-1R-alpha|IL1R|IL1RA|P80
IL1R2	interleukin 1 receptor type 2	CD121b|CDw121b|IL-1R-2|IL-1RT-2|IL-1RT2|IL1R2c|IL1RB
IL1RAP	interleukin 1 receptor accessory protein	C3orf13|IL-1RAcP|IL1R3
IL1RL1	interleukin 1 receptor like 1	DER4|FIT-1|IL33R|ST2|ST2L|ST2V|T1
IL1RL2	interleukin 1 receptor like 2	IL-1Rrp2|IL-36R|IL1R-rp2|IL1RRP2
IL1RN	interleukin 1 receptor antagonist	DIRA|ICIL-1RA|IL-1RN|IL-1ra|IL-1ra3|IL1F3|IL1RA|IRAP|MVCD4
IL2	interleukin 2	IL-2|TCGF|lymphokine
IL20	interleukin 20	IL-20|IL10D|ZCYTO10
IL20RA	interleukin 20 receptor subunit alpha	CRF2-8|IL-20R-alpha|IL-20R1|IL-20RA
IL20RB	interleukin 20 receptor subunit beta	DIRS1|FNDC6|IL-20R2
IL21	interleukin 21	CVID11|IL-21|Za11
IL21R	interleukin 21 receptor	CD360|IMD56|NILR
IL22	interleukin 22	IL-21|IL-22|IL-D110|IL-TIF|ILTIF|TIFIL-23|TIFa|zcyto18
IL22RA1	interleukin 22 receptor subunit alpha 1	CRF2-9|IL22R|IL22R1
IL22RA2	interleukin 22 receptor subunit alpha 2	CRF2-10|CRF2-S1|CRF2X|IL-22BP|IL-22R-alpha-2|IL-22RA2|ZCYTOR16
IL23A	interleukin 23 subunit alpha	IL-23|IL-23A|IL23P19|P19|SGRF
IL23R	interleukin 23 receptor	-
IL24	interleukin 24	C49A|FISP|IL10B|MDA7|MOB5|ST16
IL25	interleukin 25	IL17E
IL26	interleukin 26	AK155|IL-26
IL27	interleukin 27	IL-27|IL-27A|IL27A|IL27p28|IL30|p28
IL27RA	interleukin 27 receptor subunit alpha	CRL1|IL-27RA|IL27R|TCCR|WSX1|zcytor1
IL2RA	interleukin 2 receptor subunit alpha	CD25|IDDM10|IL2R|IMD41|TCGFR|p55
IL2RB	interleukin 2 receptor subunit beta	CD122|IL15RB|IMD63|P70-75
IL2RG	interleukin 2 receptor subunit gamma	CD132|CIDX|IL-2RG|IMD4|P64|SCIDX|SCIDX1
IL3	interleukin 3	IL-3|MCGF|MULTI-CSF
IL31	interleukin 31	IL-31
IL31RA	interleukin 31 receptor A	CRL|CRL3|GLM-R|GLMR|GPL|IL-31RA|PLCA2|PRO21384|hGLM-R
IL32	interleukin 32	IL-32alpha|IL-32beta|IL-32delta|IL-32gamma|NK4|TAIF|TAIFa|TAIFb|TAIFc|TAIFd
IL33	interleukin 33	C9orf26|DVS27|IL1F11|NF-HEV|NFEHEV
IL34	interleukin 34	C16orf77|IL-34
IL36A	interleukin 36 alpha	FIL1|FIL1(EPSILON)|FIL1E|IL-1F6|IL1(EPSILON)|IL1F6
IL36B	interleukin 36 beta	FIL1|FIL1-(ETA)|FIL1H|FILI-(ETA)|IL-1F8|IL-1H2|IL1-ETA|IL1F8|IL1H2
IL36G	interleukin 36 gamma	IL-1F9|IL-1H1|IL-1RP2|IL1E|IL1F9|IL1H1|IL1RP2
IL36RN	interleukin 36 receptor antagonist	FIL1|FIL1(DELTA)|FIL1D|IL-36Ra|IL1F5|IL1HY1|IL1L1|IL1RP3|IL36RA|PSORP|PSORS14
IL37	interleukin 37	FIL1|FIL1(ZETA)|FIL1Z|IL-1F7|IL-1H|IL-1H4|IL-1RP1|IL-37|IL1F7|IL1H4|IL1RP1
IL3RA	interleukin 3 receptor subunit alpha	CD123|IL3R|IL3RAY|IL3RX|IL3RY|hIL-3Ra
IL4	interleukin 4	BCGF-1|BCGF1|BSF-1|BSF1|IL-4
IL4R	interleukin 4 receptor	CD124|IL-4RA|IL4RA
IL5	interleukin 5	EDF|IL-5|TRF
IL5RA	interleukin 5 receptor subunit alpha	CD125|CDw125|HSIL5R3|IL5R
IL6	interleukin 6	BSF-2|BSF2|CDF|HGF|HSF|IFN-beta-2|IFNB2|IL-6
IL6R	interleukin 6 receptor	CD126|IL-6R-1|IL-6RA|IL6Q|IL6RA|IL6RQ|gp80
IL6ST	interleukin 6 signal transducer	CD130|CDW130|GP130|HIES4|IL-6RB|sGP130
IL7	interleukin 7	IL-7
IL7R	interleukin 7 receptor	CD127|CDW127|IL-7R-alpha|IL7RA|ILRA
IL9	interleukin 9	HP40|IL-9|P40
IL9R	interleukin 9 receptor	CD129|IL-9R
ILK	integrin linked kinase	HEL-S-28|ILK-1|ILK-2|P59|p59ILK
INHA	inhibin subunit alpha	-
INHBA	inhibin subunit beta A	EDF|FRP
INHBB	inhibin subunit beta B	-
INHBC	inhibin subunit beta C	IHBC
INHBE	inhibin subunit beta E	-
INPP5D	inositol polyphosphate-5-phosphatase D	SHIP|SHIP-1|SHIP1|SIP-145|hp51CN|p150Ship
INS	insulin	IDDM|IDDM1|IDDM2|ILPR|IRDN|MODY10|PNDM4
INS-IGF2	INS-IGF2 readthrough	INSIGF
INSL3	insulin like 3	RLF|RLNL|ley-I-L
INSL4	insulin like 4	EPIL|PLACENTIN
INSL5	insulin like 5	PRO182|UNQ156
INSL6	insulin like 6	RIF1
INSR	insulin receptor	CD220|HHF5
IREB2	iron responsive element binding protein 2	ACO3|IRE-BP 2|IRE-BP2|IRP2|IRP2AD|NDCAMA
IRF1	interferon regulatory factor 1	IRF-1|MAR
IRF3	interferon regulatory factor 3	IIAE7
IRF5	interferon regulatory factor 5	SLEB10
IRF7	interferon regulatory factor 7	IMD39|IRF-7|IRF-7H|IRF7A|IRF7B|IRF7C|IRF7H
IRF9	interferon regulatory factor 9	IRF-9|ISGF3|ISGF3G|p48
ISG15	ISG15 ubiquitin like modifier	G1P2|IFI15|IMD38|IP17|UCRP|hUCRP
ISG20	interferon stimulated exonuclease gene 20	CD25|HEM45
ISG20L2	interferon stimulated exonuclease gene 20 like 2	HSD38
ITGAL	integrin subunit alpha L	CD11A|LFA-1|LFA1A
ITGAV	integrin subunit alpha V	CD51|MSK8|VNRA|VTNR
ITGB2	integrin subunit beta 2	CD18|LAD|LCAMB|LFA-1|MAC-1|MF17|MFI7
ITK	IL2 inducible T cell kinase	EMT|LPFS1|LYK|PSCTK2
JAG1	jagged canonical Notch ligand 1	AGS|AGS1|AHD|AWS|CD339|DCHE|HJ1|JAGL1
JAG2	jagged canonical Notch ligand 2	HJ2|SER2
JAK1	Janus kinase 1	JAK1A|JAK1B|JTK3
JAK2	Janus kinase 2	JTK10|THCYT3
JUN	Jun proto-oncogene, AP-1 transcription factor subunit	AP-1|AP1|c-Jun|cJUN|p39
JUND	JunD proto-oncogene, AP-1 transcription factor subunit	AP-1
KCNH2	potassium voltage-gated channel subfamily H member 2	ERG-1|ERG1|H-ERG|HERG|HERG1|Kv11.1|LQT2|SQT1
KDR	kinase insert domain receptor	CD309|FLK1|VEGFR|VEGFR2
KIR2DL1	killer cell immunoglobulin like receptor, two Ig domains and long cytoplasmic tail 1	CD158A|KIR-K64|KIR221|KIR2DL3|NKAT|NKAT-1|NKAT1|p58.1
KIR2DL2	killer cell immunoglobulin like receptor, two Ig domains and long cytoplasmic tail 2	CD158B1|CD158b|NKAT-6|NKAT6|p58.2
KIR2DL3	killer cell immunoglobulin like receptor, two Ig domains and long cytoplasmic tail 3	CD158B2|CD158b|GL183|KIR-023GB|KIR-K7b|KIR-K7c|KIR2DL|KIR2DS5|KIRCL23|NKAT|NKAT2|NKAT2A|NKAT2B|p58
KIR2DL4	killer cell immunoglobulin like receptor, two Ig domains and long cytoplasmic tail 4	CD158D|G9P|KIR-103AS|KIR-2DL4|KIR103|KIR103AS
KIR2DL5A	killer cell immunoglobulin like receptor, two Ig domains and long cytoplasmic tail 5A	CD158F|KIR2DL5|KIR2DL5.1|KIR2DL5.3
KIR2DS1	killer cell immunoglobulin like receptor, two Ig domains and short cytoplasmic tail 1	CD158H|CD158a|p50.1
KIR2DS3	killer cell immunoglobulin like receptor, two Ig domains and short cytoplasmic tail 3	NKAT7
KIR2DS4	killer cell immunoglobulin like receptor, two Ig domains and short cytoplasmic tail 4	CD158I|KIR-2DS4|KIR1D|KIR412|KKA3|NKAT-8|NKAT8
KIR2DS5	killer cell immunoglobulin like receptor, two Ig domains and short cytoplasmic tail 5	CD158G|NKAT9
KIR3DL1	killer cell immunoglobulin like receptor, three Ig domains and long cytoplasmic tail 1	CD158E1|KIR|KIR3DL1/S1|NKAT-3|NKAT3|NKB1|NKB1B
KIR3DL2	killer cell immunoglobulin like receptor, three Ig domains and long cytoplasmic tail 2	3DL2|CD158K|KIR-3DL2|NKAT-4|NKAT4|NKAT4B|p140
KIR3DL3	killer cell immunoglobulin like receptor, three Ig domains and long cytoplasmic tail 3	CD158Z|KIR3DL7|KIR44|KIRC1
KITLG	KIT ligand	DCUA|DFNA69|FPH2|FPHH|KL-1|Kitl|MGF|SCF|SF|SHEP7|SLF
KL	klotho	HFTC3
KLKB1	kallikrein B1	KLK3|PKK|PKKD|PPK
KLRC1	killer cell lectin like receptor C1	CD159A|NKG2|NKG2A
KLRC2	killer cell lectin like receptor C2	CD159c|NKG2-C|NKG2C
KLRC3	killer cell lectin like receptor C3	NKG2-E|NKG2E
KLRC4	killer cell lectin like receptor C4	NKG2-F|NKG2F
KLRD1	killer cell lectin like receptor D1	CD94
KLRK1	killer cell lectin like receptor K1	CD314|D12S2489E|KLR|NKG2-D|NKG2D
KNG1	kininogen 1	BDK|BK|HMWK|KNG
KRAS	KRAS proto-oncogene, GTPase	'C-K-RAS|C-K-RAS|CFC2|K-RAS2A|K-RAS2B|K-RAS4A|K-RAS4B|K-Ras|K-Ras 2|KI-RAS|KRAS1|KRAS2|NS|NS3|OES|RALD|RASK2|c-Ki-ras|c-Ki-ras2
LACRT	lacritin	-
LALBA	lactalbumin alpha	LYZG
LANCL1	LanC like 1	GPR69A|p40
LAT	linker for activation of T cells	IMD52|LAT1|pp36
LBP	lipopolysaccharide binding protein	BPIFD2
LCK	LCK proto-oncogene, Src family tyrosine kinase	IMD22|LSK|YT16|p56lck|pp58lck
LCN1	lipocalin 1	PMFA|TLC|TP|VEGP
LCN10	lipocalin 10	-
LCN12	lipocalin 12	-
LCN15	lipocalin 15	PRO6093|UNQ2541
LCN1P1	lipocalin 1 pseudogene 1	LCN1L1|bA430N14.2
LCN2	lipocalin 2	24p3|MSFI|NGAL|p25
LCN6	lipocalin 6	LCN5|UNQ643|hLcn5
LCN8	lipocalin 8	EP17|LCN5
LCN9	lipocalin 9	HEL129
LCNL1	lipocalin like 1	-
LCP2	lymphocyte cytosolic protein 2	SLP-76|SLP76
LEAP2	liver enriched antimicrobial peptide 2	LEAP-2
LECT2	leukocyte cell derived chemotaxin 2	chm-II|chm2
LEFTY1	left-right determination factor 1	LEFTB|LEFTYB
LEFTY2	left-right determination factor 2	EBAF|LEFTA|LEFTYA|TGFB4
LEP	leptin	LEPD|OB|OBS
LEPR	leptin receptor	CD295|LEP-R|LEPRD|OB-R|OBR
LGMN	legumain	AEP|LGMN1|PRSC1
LGR4	leucine rich repeat containing G protein-coupled receptor 4	BNMD17|GPR48
LGR5	leucine rich repeat containing G protein-coupled receptor 5	FEX|GPR49|GPR67|GRP49|HG38
LGR6	leucine rich repeat containing G protein-coupled receptor 6	GPCR|VTS20631
LHB	luteinizing hormone subunit beta	CGB4|HH23|LSH-B|LSH-beta
LHCGR	luteinizing hormone/choriogonadotropin receptor	HHG|LCGR|LGR2|LH/CG-R|LH/CGR|LHR|LHRHR|LSH-R|ULG5
LIF	LIF interleukin 6 family cytokine	CDF|DIA|HILDA|MLPLI
LIFR	LIF receptor subunit alpha	CD118|LIF-R|SJS2|STWS|SWS
LILRB3	leukocyte immunoglobulin like receptor B3	CD85A|HL9|ILT-5|ILT5|LILRA6|LIR-3|LIR3|PIR-B|PIRB
LIMS1	LIM zinc finger domain containing 1	PINCH|PINCH-1|PINCH1
LMBR1	limb development membrane protein 1	ACHP|C7orf2|DIF14|LSS|PPD2|THYP|TPT|ZRS
LMBR1L	limb development membrane protein 1 like	LIMR
LPA	lipoprotein(a)	AK38|APOA|LP
LRP1	LDL receptor related protein 1	A2MR|APOER|APR|CD91|IGFBP-3R|IGFBP3R|IGFBP3R1|KPA|LRP|LRP1A|TGFBR5
LRSAM1	leucine rich repeat and sterile alpha motif containing 1	CMT2P|RIFLE|TAL
LTA	lymphotoxin alpha	LT|TNFB|TNFSF1|TNLG1E
LTB	lymphotoxin beta	TNFC|TNFSF3|TNLG1C|p33
LTB4R	leukotriene B4 receptor	BLT1|BLTR|CMKRL1|GPR16|LTB4R1|LTBR1|P2RY7|P2Y7
LTB4R2	leukotriene B4 receptor 2	BLT2|BLTR2|JULF2|KPG_004|LTB4-R 2|LTB4-R2|NOP9
LTBP1	latent transforming growth factor beta binding protein 1	-
LTBP2	latent transforming growth factor beta binding protein 2	C14orf141|GLC3D|LTBP3|MSPKA|MSTP031|WMS3
LTBP3	latent transforming growth factor beta binding protein 3	DASS|GPHYSD3|LTBP-3|LTBP2|STHAG6|pp6425
LTBP4	latent transforming growth factor beta binding protein 4	ARCL1C|LTBP-4|LTBP4L|LTBP4S
LTBR	lymphotoxin beta receptor	D12S370|LT-BETA-R|TNF-R-III|TNFCR|TNFR-RP|TNFR2-RP|TNFR3|TNFRSF3
LTF	lactotransferrin	GIG12|HEL110|HLF2|LF
LYN	LYN proto-oncogene, Src family tyrosine kinase	JTK8|p53Lyn|p56Lyn
LYZ	lysozyme	LYZF1|LZM
MALT1	MALT1 paracaspase	IMD12|MLT|MLT1|PCASP1
MANF	mesencephalic astrocyte derived neurotrophic factor	ARMET|ARP
MAP2K1	mitogen-activated protein kinase kinase 1	CFC3|MAPKK1|MEK1|MKK1|PRKMK1
MAP2K2	mitogen-activated protein kinase kinase 2	CFC4|MAPKK2|MEK2|MKK2|PRKMK2
MAP3K14	mitogen-activated protein kinase kinase kinase 14	FTDCR1B|HS|HSNIK|NIK
MAP3K8	mitogen-activated protein kinase kinase kinase 8	AURA2|COT|EST|ESTF|MEKK8|TPL2|Tpl-2|c-COT
MAPK1	mitogen-activated protein kinase 1	ERK|ERK-2|ERK2|ERT1|MAPK2|P42MAPK|PRKM1|PRKM2|p38|p40|p41|p41mapk|p42-MAPK
MAPK14	mitogen-activated protein kinase 14	CSBP|CSBP1|CSBP2|CSPB1|EXIP|Mxi2|PRKM14|PRKM15|RK|SAPK2A|p38|p38ALPHA
MAPK3	mitogen-activated protein kinase 3	ERK-1|ERK1|ERT2|HS44KDAP|HUMKER1A|P44ERK1|P44MAPK|PRKM3|p44-ERK1|p44-MAPK
MAPK8	mitogen-activated protein kinase 8	JNK|JNK-46|JNK1|JNK1A2|JNK21B1/2|PRKM8|SAPK1|SAPK1c
MAPT	microtubule associated protein tau	DDPAC|FTDP-17|MAPTL|MSTD|MTBT1|MTBT2|PPND|PPP1R103|TAU
MARCO	macrophage receptor with collagenous structure	SCARA2|SR-A6
MASP1	mannan binding lectin serine peptidase 1	3MC1|CRARF|CRARF1|MAP1|MASP|MASP3|MAp44|PRSS5|RaRF
MASP2	mannan binding lectin serine peptidase 2	MAP19|MASP-2|MASP1P1|sMAP
MAVS	mitochondrial antiviral signaling protein	CARDIF|IPS-1|IPS1|VISA
MBL2	mannose binding lectin 2	COLEC1|HSMBPC|MBL|MBL2D|MBP|MBP-C|MBP1|MBPD
MBL3P	mannose-binding lectin family member 3, pseudogene	COLEC2|MBL
MC1R	melanocortin 1 receptor	CMM5|MSH-R|SHEP2
MC2R	melanocortin 2 receptor	ACTHR
MC3R	melanocortin 3 receptor	BMIQ9|MC3|MC3-R|OB20|OQTL
MC4R	melanocortin 4 receptor	BMIQ20
MCHR1	melanin concentrating hormone receptor 1	GPR24|MCH-1R|MCH1R|SLC-1|SLC1
MCHR2	melanin concentrating hormone receptor 2	GPR145|GPRv17|MCH-2R|MCH-R2|MCH2|MCH2R|MCHR-2|SLT
MDK	midkine	ARAP|MK|NEGF2
MET	MET proto-oncogene, receptor tyrosine kinase	AUTS9|DFNB97|HGFR|RCCP2|c-Met
MIA	MIA SH3 domain containing	CD-RAP
MICA	MHC class I polypeptide-related sequence A	MIC-A|PERB11.1
MICB	MHC class I polypeptide-related sequence B	PERB11.2
MIF	macrophage migration inhibitory factor	GIF|GLIF|MMIF
MLN	motilin	-
MLNR	motilin receptor	GPR38|MTLR1
MMP12	matrix metallopeptidase 12	HME|ME|MME|MMP-12
MMP9	matrix metallopeptidase 9	CLG4B|GELB|MANDP2|MMP-9
MPL	MPL proto-oncogene, thrombopoietin receptor	C-MPL|CD110|MPLV|THCYT2|THPOR|TPOR
MPO	myeloperoxidase	-
MR1	major histocompatibility complex, class I-related	HLALS
MSR1	macrophage scavenger receptor 1	CD204|SCARA1|SR-A|SR-AI|SR-AII|SR-AIII|SRA|phSR1|phSR2
MSTN	myostatin	GDF8|MSLHP
MTNR1A	melatonin receptor 1A	MEL-1A-R|MT1
MTNR1B	melatonin receptor 1B	FGQTL2|MEL-1B-R|MT2
MUC4	mucin 4, cell surface associated	ASGP|HSA276359|MUC-4
MUC5AC	mucin 5AC, oligomeric mucus/gel-forming	MUC5|TBM|leB|mucin
MX1	MX dynamin like GTPase 1	IFI-78K|IFI78|MX|MxA|lncMX1-215
MX2	MX dynamin like GTPase 2	MXB
MYDGF	myeloid derived growth factor	C19orf10|EUROIMAGE1875335|IL25|IL27|IL27w|R33729_1|SF20
NAMPT	nicotinamide phosphoribosyltransferase	1110035O14Rik|PBEF|PBEF1|VF|VISFATIN
NCK1	NCK adaptor protein 1	NCK|NCKalpha|nck-1
NCK2	NCK adaptor protein 2	GRB4|NCKbeta
NCR1	natural cytotoxicity triggering receptor 1	CD335|LY94|NK-p46|NKP46
NCR2	natural cytotoxicity triggering receptor 2	CD336|LY95|NK-p44|NKP44|dJ149M18.1
NCR3	natural cytotoxicity triggering receptor 3	1C7|CD337|LY117|MALS|NKp30
NDP	norrin cystine knot growth factor NDP	EVR2|FEVR|ND
NDRG1	N-myc downstream regulated 1	CAP43|CMT4D|DRG-1|DRG1|GC4|HMSNL|NDR1|NMSL|PROXY1|RIT42|RTP|TARG1|TDD5
NEDD4	NEDD4 E3 ubiquitin protein ligase	NEDD4-1|RPF1
NENF	neudesin neurotrophic factor	CIR2|SCIRP10|SPUF
NEO1	neogenin 1	IGDCC2|NGN|NTN1R2
NEWENTRY	-	-
NFAT5	nuclear factor of activated T cells 5	NF-AT5|NFATL1|NFATZ|OREBP|TONEBP
NFATC1	nuclear factor of activated T cells 1	NF-ATC|NF-ATc1.2|NFAT2|NFATc
NFATC2	nuclear factor of activated T cells 2	NFAT1|NFATP
NFATC3	nuclear factor of activated T cells 3	NF-AT4c|NFAT4|NFATX
NFATC4	nuclear factor of activated T cells 4	NF-AT3|NF-ATC4|NFAT3
NFKB1	nuclear factor kappa B subunit 1	CVID12|EBP-1|KBF1|NF-kB|NF-kB1|NF-kappa-B1|NF-kappaB|NF-kappabeta|NFKB-p105|NFKB-p50|NFkappaB
NFKBIA	NFKB inhibitor alpha	EDAID2|IKBA|MAD-3|NFKBI
NFKBIB	NFKB inhibitor beta	IKBB|TRIP9
NFKBIE	NFKB inhibitor epsilon	IKBE
NFKBIZ	NFKB inhibitor zeta	IKBZ|INAP|MAIL
NFYA	nuclear transcription factor Y subunit alpha	CBF-A|CBF-B|HAP2|NF-YA
NFYB	nuclear transcription factor Y subunit beta	CBF-A|CBF-B|HAP3|NF-YB
NFYC	nuclear transcription factor Y subunit gamma	CBF-C|CBFC|H1TF2A|HAP5|HSM|NF-YC
NGF	nerve growth factor	Beta-NGF|HSAN5|NGFB
NGFR	nerve growth factor receptor	CD271|Gp80-LNGFR|TNFRSF16|p75(NTR)|p75NTR
NLRX1	NLR family member X1	CLR11.3|DLNB26|NOD26|NOD5|NOD9
NMB	neuromedin B	-
NMBR	neuromedin B receptor	BB1|BB1R|NMB-R
NOD1	nucleotide binding oligomerization domain containing 1	CARD4|CLR7.1|NLRC1
NOD2	nucleotide binding oligomerization domain containing 2	ACUG|BLAU|BLAUS|CARD15|CD|CLR16.3|IBD1|NLRC2|NOD2B|PSORAS1|YAOS
NODAL	nodal growth differentiation factor	HTX5
NOS1	nitric oxide synthase 1	IHPS1|N-NOS|NC-NOS|NOS|bNOS|nNOS
NOS2	nitric oxide synthase 2	HEP-NOS|INOS|NOS|NOS2A
NOX1	NADPH oxidase 1	GP91-2|MOX1|NOH-1|NOH1
NOX3	NADPH oxidase 3	GP91-3|MOX-2
NOX4	NADPH oxidase 4	KOX|KOX-1|RENOX
NOX5	NADPH oxidase 5	-
NPFF	neuropeptide FF-amide peptide precursor	FMRFAL
NPPA	natriuretic peptide A	ANF|ANP|ATFB6|ATRST2|CDD|CDD-ANF|CDP|PND
NPPB	natriuretic peptide B	BNP
NPPC	natriuretic peptide C	CNP|CNP2
NPR1	natriuretic peptide receptor 1	ANPRA|ANPa|GUC2A|GUCY2A|NPRA
NPR3	natriuretic peptide receptor 3	ANP-C|ANPR-C|ANPRC|C5orf23|GUCY2B|NPR-C|NPRC
NPY	neuropeptide Y	PYY4
NR0B1	nuclear receptor subfamily 0 group B member 1	AHC|AHCH|AHX|DAX-1|DAX1|DSS|GTD|HHG|NROB1|SRXY2
NR0B2	nuclear receptor subfamily 0 group B member 2	SHP|SHP1
NR1D1	nuclear receptor subfamily 1 group D member 1	EAR1|REVERBA|REVERBalpha|THRA1|THRAL|ear-1|hRev
NR1D2	nuclear receptor subfamily 1 group D member 2	BD73|EAR-1R|REVERBB|REVERBbeta|RVR
NR1H2	nuclear receptor subfamily 1 group H member 2	LXR-b|LXRB|NER|NER-I|RIP15|UNR
NR1H3	nuclear receptor subfamily 1 group H member 3	LXR-a|LXRA|RLD-1
NR1H4	nuclear receptor subfamily 1 group H member 4	BAR|FXR|HRR-1|HRR1|PFIC5|RIP14
NR1I2	nuclear receptor subfamily 1 group I member 2	BXR|ONR1|PAR|PAR1|PAR2|PARq|PRR|PXR|SAR|SXR
NR1I3	nuclear receptor subfamily 1 group I member 3	CAR|CAR1|MB67
NR2C1	nuclear receptor subfamily 2 group C member 1	TR2
NR2C2	nuclear receptor subfamily 2 group C member 2	TAK1|TR4
NR2E1	nuclear receptor subfamily 2 group E member 1	TLL|TLX|XTLL
NR2E3	nuclear receptor subfamily 2 group E member 3	ESCS|PNR|RNR|RP37|rd7
NR2F1	nuclear receptor subfamily 2 group F member 1	BBOAS|BBSOAS|COUP-TFI|COUPTF1|EAR-3|EAR3|ERBAL3|SVP44|TCFCOUP1|TFCOUP1
NR2F2	nuclear receptor subfamily 2 group F member 2	ARP-1|ARP1|CHTD4|COUPTF2|COUPTFB|COUPTFII|NF-E3|SVP40|TFCOUP2
NR2F6	nuclear receptor subfamily 2 group F member 6	EAR-2|EAR2|ERBAL2
NR3C1	nuclear receptor subfamily 3 group C member 1	GCCR|GCR|GCRST|GR|GRL
NR3C2	nuclear receptor subfamily 3 group C member 2	MCR|MLR|MR|NR3C2VIT
NR4A1	nuclear receptor subfamily 4 group A member 1	GFRP1|HMR|N10|NAK-1|NGFIB|NP10|NUR77|TR3
NR4A2	nuclear receptor subfamily 4 group A member 2	HZF-3|NOT|NURR1|RNR1|TINUR
NR4A3	nuclear receptor subfamily 4 group A member 3	CHN|CSMF|MINOR|NOR1|TEC
NR5A1	nuclear receptor subfamily 5 group A member 1	AD4BP|ELP|FTZ1|FTZF1|POF7|SF-1|SF1|SPGF8|SRXX4|SRXY3|hSF-1
NR5A2	nuclear receptor subfamily 5 group A member 2	B1F|B1F2|CPF|FTF|FTZ-F1|FTZ-F1beta|LRH-1|LRH1|hB1F-2
NR6A1	nuclear receptor subfamily 6 group A member 1	CT150|GCNF|GCNF1|NR61|RTR|hGCNF|hRTR
NRAS	NRAS proto-oncogene, GTPase	ALPS4|CMNS|N-ras|NCMS|NRAS1|NS6
NRG1	neuregulin 1	ARIA|GGF|GGF2|HGL|HRG|HRG1|HRGA|MST131|MSTP131|NDF|NRG1-IT2|SMDF
NRG2	neuregulin 2	DON1|HRG2|NTAK
NRG3	neuregulin 3	HRG3|pro-NRG3
NRG4	neuregulin 4	HRG4
NRP1	neuropilin 1	BDCA4|CD304|NP1|NRP|VEGF165R
NRP2	neuropilin 2	NP2|NPN2|PRO2714|VEGF165R2
NRTN	neurturin	NTN
NTF3	neurotrophin 3	HDNF|NGF-2|NGF2|NT-3|NT3
NTF4	neurotrophin 4	GLC10|GLC1O|NT-4|NT-4/5|NT-5|NT4|NT5|NTF5
NTS	neurotensin	NMN-125|NN|NT|NT/N|NTS1
NUDT6	nudix hydrolase 6	ASFGF2|FGF-AS|FGF2AS|GFG-1|GFG1
OAS1	2'-5'-oligoadenylate synthetase 1	E18/E16|IFI-4|OIAS|OIASI
OASL	2'-5'-oligoadenylate synthetase like	OASL1|OASLd|TRIP-14|TRIP14|p59 OASL|p59-OASL|p59OASL
OBP2A	odorant binding protein 2A	LCN13|OBP|OBP2C|OBPIIa|hOBPIIa
OBP2B	odorant binding protein 2B	LCN14|OBPIIb
OGFR	opioid growth factor receptor	-
OGN	osteoglycin	OG|OIF|SLRR3A
OLR1	oxidized low density lipoprotein receptor 1	CLEC8A|LOX1|LOXIN|SCARE1|SLOX1
OPRD1	opioid receptor delta 1	DOP|DOR|DOR1|OPRD
OPRK1	opioid receptor kappa 1	K-OR-1|KOP|KOR|KOR-1|KOR1|OPRK
OPRL1	opioid related nociceptin receptor 1	KOR-3|KOR3|NOCIR|NOP|NOPr|OOR|OPRL|ORL1
OPRM1	opioid receptor mu 1	LMOR|M-OR-1|MOP|MOR|MOR1|OPRM
ORM1	orosomucoid 1	AGP-A|AGP1|HEL-S-153w|ORM
ORM2	orosomucoid 2	AGP-B|AGP-B'|AGP2
OSGIN1	oxidative stress induced growth inhibitor 1	BDGI|OKL38
OSM	oncostatin M	-
OSMR	oncostatin M receptor	IL-31R-beta|IL-31RB|OSMRB|OSMRbeta|PLCA1
OSTN	osteocrin	MUSCLIN
OXT	oxytocin/neurophysin I prepropeptide	OT|OT-NPI|OXT-NPI
OXTR	oxytocin receptor	OT-R
PAEP	progestagen associated endometrial protein	GD|GdA|GdF|GdS|PAEG|PEP|PP14|ZIF-1
PAK1	p21 (RAC1) activated kinase 1	IDDMSSD|PAKalpha|alpha-PAK|p65-PAK
PAK2	p21 (RAC1) activated kinase 2	PAK65|PAKgamma
PAK3	p21 (RAC1) activated kinase 3	ARA|MRX30|MRX47|OPHN3|PAK-3|PAK3beta|bPAK|beta-PAK
PAK4	p21 (RAC1) activated kinase 4	-
PAK5	p21 (RAC1) activated kinase 5	PAK7
PAK6	p21 (RAC1) activated kinase 6	PAK5
PCSK1	proprotein convertase subtilisin/kexin type 1	BMIQ12|NEC1|PC1|PC3|SPC3
PCSK2	proprotein convertase subtilisin/kexin type 2	NEC 2|NEC-2|NEC2|PC2|SPC2
PDCD1	programmed cell death 1	CD279|PD-1|PD1|SLEB2|hPD-1|hPD-l|hSLE1
PDF	peptide deformylase, mitochondrial	-
PDGFA	platelet derived growth factor subunit A	PDGF-A|PDGF1
PDGFB	platelet derived growth factor subunit B	IBGC5|PDGF-2|PDGF2|SIS|SSV|c-sis
PDGFC	platelet derived growth factor C	FALLOTEIN|SCDGF
PDGFD	platelet derived growth factor D	IEGF|MSTP036|SCDGF-B|SCDGFB
PDGFRA	platelet derived growth factor receptor alpha	CD140A|PDGFR-2|PDGFR2
PDGFRB	platelet derived growth factor receptor beta	CD140B|IBGC4|IMF1|JTK12|KOGS|PDGFR|PDGFR-1|PDGFR1|PENTT
PDGFRL	platelet derived growth factor receptor like	PDGRL|PRLTS
PDIA2	protein disulfide isomerase family A member 2	PDA2|PDI|PDIP|PDIR
PDIA3	protein disulfide isomerase family A member 3	ER60|ERp57|ERp60|ERp61|GRP57|GRP58|HEL-S-269|HEL-S-93n|HsT17083|P58|PI-PLC
PDK1	pyruvate dehydrogenase kinase 1	-
PDYN	prodynorphin	ADCA|PENKB|SCA23
PENK	proenkephalin	PE|PENK-A
PF4	platelet factor 4	CXCL4|PF-4|SCYB4
PF4V1	platelet factor 4 variant 1	CXCL4L1|CXCL4V1|PF4-ALT|PF4A|SCYB4V1
PGC	progastricsin	PEPC|PGII
PGF	placental growth factor	D12S1900|PGFL|PIGF|PLGF|PlGF-2|SHGC-10760
PGLYRP1	peptidoglycan recognition protein 1	PGLYRP|PGRP|PGRP-S|PGRPS|TAG7|TNFSF3L
PGLYRP2	peptidoglycan recognition protein 2	HMFT0141|PGLYRPL|PGRP-L|PGRPL|TAGL-like|tagL|tagL-alpha|tagl-beta
PGLYRP3	peptidoglycan recognition protein 3	PGLYRPIalpha|PGRP-Ialpha|PGRPIA
PGLYRP4	peptidoglycan recognition protein 4	PGLYRPIbeta|PGRP-Ibeta|PGRPIB|SBBI67
PGR	progesterone receptor	NR3C3|PR
PGRMC2	progesterone receptor membrane component 2	DG6|PMBP
PI15	peptidase inhibitor 15	CRISP8|P24TI|P25TI
PI3	peptidase inhibitor 3	ESI|SKALP|WAP3|WFDC14|cementoin
PIK3CA	phosphatidylinositol-4,5-bisphosphate 3-kinase catalytic subunit alpha	CLAPO|CLOVE|CWS5|MCAP|MCM|MCMTC|PI3K|PI3K-alpha|p110-alpha
PIK3CB	phosphatidylinositol-4,5-bisphosphate 3-kinase catalytic subunit beta	P110BETA|PI3K|PI3KBETA|PIK3C1
PIK3CD	phosphatidylinositol-4,5-bisphosphate 3-kinase catalytic subunit delta	APDS|IMD14|P110DELTA|PI3K|p110D
PIK3CG	phosphatidylinositol-4,5-bisphosphate 3-kinase catalytic subunit gamma	PI3CG|PI3K|PI3Kgamma|PIK3|p110gamma|p120-PI3K
PIK3R1	phosphoinositide-3-kinase regulatory subunit 1	AGM7|GRB1|IMD36|p85|p85-ALPHA
PIK3R2	phosphoinositide-3-kinase regulatory subunit 2	MPPH|MPPH1|P85B|p85|p85-BETA
PIK3R3	phosphoinositide-3-kinase regulatory subunit 3	p55|p55-GAMMA|p55PIK
PIK3R5	phosphoinositide-3-kinase regulatory subunit 5	F730038I15Rik|FOAP-2|P101-PI3K|p101
PLA2G2A	phospholipase A2 group IIA	MOM1|PLA2|PLA2B|PLA2L|PLA2S|PLAS1|sPLA2
PLAAT4	phospholipase A and acyltransferase 4	HRASLS4|HRSL4|PLA1/2-3|PLAAT-4|RARRES3|RIG1|TIG3
PLAU	plasminogen activator, urokinase	ATF|BDPLT5|QPD|UPA|URK|u-PA
PLAUR	plasminogen activator, urokinase receptor	CD87|U-PAR|UPAR|URKR
PLCG1	phospholipase C gamma 1	NCKAP3|PLC-II|PLC1|PLC148|PLCgamma1
PLCG2	phospholipase C gamma 2	APLAID|FCAS3|PLC-IV|PLC-gamma-2
PLSCR1	phospholipid scramblase 1	MMTRA1B
PLTP	phospholipid transfer protein	BPIFE|HDLCQ9
PLXNA1	plexin A1	NOV|NOVP|PLEXIN-A1|PLXN1
PLXNA2	plexin A2	OCT|PLXN2
PLXNA3	plexin A3	6.3|HSSEXGENE|PLXN3|PLXN4|XAP-6
PLXNA4	plexin A4	FAYV2820|PLEXA4|PLXNA4A|PLXNA4B|PRO34003
PLXNB1	plexin B1	PLEXIN-B1|PLXN5|SEP
PLXNB2	plexin B2	MM1|Nbla00445|PLEXB2|dJ402G11.3
PLXNB3	plexin B3	PLEXB3|PLEXR|PLXN6
PLXNC1	plexin C1	CD232|PLXN-C1|VESPR
PLXND1	plexin D1	PLEXD1
PMCH	pro-melanin concentrating hormone	MCH|ppMCH
PML	PML nuclear body scaffold	MYL|PP8675|RNF71|TRIM19
PMP2	peripheral myelin protein 2	CMT1G|FABP8|M-FABP|MP2|P2
PNOC	prepronociceptin	N/OFQ|NOP|OFQ|PPNOC|ppN/OFQ
POMC	proopiomelanocortin	ACTH|CLIP|LPH|MSH|NPP|OBAIRH|POC
PPARA	peroxisome proliferator activated receptor alpha	NR1C1|PPAR|PPARalpha|hPPAR
PPARD	peroxisome proliferator activated receptor delta	FAAR|NR1C2|NUC1|NUCI|NUCII|PPARB
PPARG	peroxisome proliferator activated receptor gamma	CIMT1|GLM1|NR1C3|PPARG1|PPARG2|PPARG5|PPARgamma
PPBP	pro-platelet basic protein	B-TG1|Beta-TG|CTAP-III|CTAP3|CTAPIII|CXCL7|LA-PF4|LDGF|MDGF|NAP-2|PBP|SCYB7|TC1|TC2|TGB|TGB1|THBGB|THBGB1
PPBPP1	pro-platelet basic protein pseudogene 1	PPBPL1|TGB2
PPBPP2	pro-platelet basic protein pseudogene 2	PPBPL2|SPBPBP
PPIA	peptidylprolyl isomerase A	CYPA|CYPH|HEL-S-69p
PPP3CA	protein phosphatase 3 catalytic subunit alpha	ACCIID|CALN|CALNA|CALNA1|CCN1|CNA1|IECEE|IECEE1|PPP2B
PPP3CB	protein phosphatase 3 catalytic subunit beta	CALNA2|CALNB|CNA2|PP2Bbeta
PPP3CC	protein phosphatase 3 catalytic subunit gamma	CALNA3|CNA3|PP2Bgamma
PPP3R1	protein phosphatase 3 regulatory subunit B, alpha	CALNB1|CNB|CNB1
PPP3R2	protein phosphatase 3 regulatory subunit B, beta	PPP3RL
PPP4C	protein phosphatase 4 catalytic subunit	PP-X|PP4|PP4C|PPH3|PPP4|PPX
PPY	pancreatic polypeptide	PNP|PP
PRDX1	peroxiredoxin 1	MSP23|NKEF-A|NKEFA|PAG|PAGA|PAGB|PRX1|PRXI|TDPX2
PRDX2	peroxiredoxin 2	HEL-S-2a|NKEF-B|NKEFB|PRP|PRX2|PRXII|PTX1|TDPX1|TPX1|TSA
PRF1	perforin 1	HPLH2|P1|PFP
PRKCA	protein kinase C alpha	AAG6|PKC-alpha|PKCA|PKCI+/-|PKCalpha|PRKACA
PRKCB	protein kinase C beta	PKC-beta|PKCB|PKCI(2)|PKCbeta|PRKCB1|PRKCB2
PRKCG	protein kinase C gamma	PKC-gamma|PKCC|PKCG|PKCI(3)|PKCgamma|SCA14
PRKCQ	protein kinase C theta	PRKCT|nPKC-theta
PRL	prolactin	GHA1
PRLH	prolactin releasing hormone	PRH|PRRP
PRLHR	prolactin releasing hormone receptor	GPR10|GR3|PrRPR
PRLR	prolactin receptor	HPRL|MFAB|RI-PRLR|hPRLrI
PROC	protein C, inactivator of coagulation factors Va and VIIIa	APC|PC|PROC1|THPH3|THPH4
PROCR	protein C receptor	CCCA|CCD41|EPCR
PROK1	prokineticin 1	EGVEGF|PK1|PRK1
PROK2	prokineticin 2	BV8|HH4|KAL4|MIT1|PK2
PRTN3	proteinase 3	ACPA|AGP7|C-ANCA|CANCA|MBN|MBT|NP-4|NP4|P29|PR-3|PR3
PSMB8	proteasome 20S subunit beta 8	ALDD|D6S216|D6S216E|JMP|LMP7|NKJO|PRAAS1|PSMB5i|RING10
PSMC1	proteasome 26S subunit, ATPase 1	P26S4|S4|p56
PSMC2	proteasome 26S subunit, ATPase 2	MSS1|Nbla10058|S7
PSMC3	proteasome 26S subunit, ATPase 3	TBP1
PSMC4	proteasome 26S subunit, ATPase 4	MIP224|RPT3|S6|TBP-7|TBP7
PSMC5	proteasome 26S subunit, ATPase 5	S8|SUG-1|SUG1|TBP10|TRIP1|p45|p45/SUG
PSMC6	proteasome 26S subunit, ATPase 6	SUG2|p42
PSMD1	proteasome 26S subunit, non-ATPase 1	P112|Rpn2|S1
PSMD10	proteasome 26S subunit, non-ATPase 10	dJ889N15.2|p28|p28(GANK)
PSMD11	proteasome 26S subunit, non-ATPase 11	Rpn6|S9|p44.5
PSMD13	proteasome 26S subunit, non-ATPase 13	HSPC027|Rpn9|S11|p40.5
PSMD14	proteasome 26S subunit, non-ATPase 14	PAD1|POH1|RPN11
PSMD2	proteasome 26S subunit, non-ATPase 2	P97|RPN1|S2|TRAP2
PSMD3	proteasome 26S subunit, non-ATPase 3	P58|RPN3|S3|TSTA2
PSMD4	proteasome 26S subunit, non-ATPase 4	AF|AF-1|ASF|MCB1|Rpn10|S5A|pUB-R5
PSMD5	proteasome 26S subunit, non-ATPase 5	S5B
PSMD6	proteasome 26S subunit, non-ATPase 6	Rpn7|S10|SGA-113M|p42A|p44S10
PSMD7	proteasome 26S subunit, non-ATPase 7	MOV34|P40|Rpn8|S12
PSMD8	proteasome 26S subunit, non-ATPase 8	HEL-S-91n|HIP6|HYPF|Nin1p|Rpn12|S14|p31
PSME1	proteasome activator subunit 1	HEL-S-129m|IFI5111|PA28A|PA28alpha|REGalpha
PSME2	proteasome activator subunit 2	PA28B|PA28beta|REGbeta
PSME3	proteasome activator subunit 3	HEL-S-283|Ki|PA28-gamma|PA28G|PA28gamma|REG-GAMMA
PSPN	persephin	PSP
PTAFR	platelet activating factor receptor	PAFR
PTGDR	prostaglandin D2 receptor	AS1|ASRT1|DP|DP1|PTGDR1
PTGDR2	prostaglandin D2 receptor 2	CD294|CRTH2|DL1R|DP2|GPR44
PTGDS	prostaglandin D2 synthase	L-PGDS|LPGDS|PDS|PGD2|PGDS|PGDS2
PTGER1	prostaglandin E receptor 1	EP1
PTGER2	prostaglandin E receptor 2	EP2
PTGER3	prostaglandin E receptor 3	EP3|EP3-I|EP3-II|EP3-III|EP3-IV|EP3-VI|EP3e|PGE2-R|lnc003875
PTGER4	prostaglandin E receptor 4	EP4|EP4R
PTGFR	prostaglandin F receptor	FP
PTGS2	prostaglandin-endoperoxide synthase 2	COX-2|COX2|GRIPGHS|PGG/HS|PGHS-2|PHS-2|hCox-2
PTH	parathyroid hormone	FIH1|PTH1
PTH1R	parathyroid hormone 1 receptor	EKNS|PFE|PTHR|PTHR1
PTH2	parathyroid hormone 2	TIP39
PTH2R	parathyroid hormone 2 receptor	PTHR2
PTHLH	parathyroid hormone like hormone	BDE2|HHM|PLP|PTHR|PTHRP
PTK2	protein tyrosine kinase 2	FADK|FAK|FAK1|FRNK|PPP1R71|p125FAK|pp125FAK
PTK2B	protein tyrosine kinase 2 beta	CADTK|CAKB|FADK2|FAK2|PKB|PTK|PYK2|RAFTK
PTN	pleiotrophin	HARP|HB-GAM|HBBM|HBGF-8|HBGF8|HBNF|HBNF-1|NEGF1|OSF-1
PTPN11	protein tyrosine phosphatase non-receptor type 11	BPTP3|CFC|JMML|METCDS|NS1|PTP-1D|PTP2C|SH-PTP2|SH-PTP3|SHP2
PTPN6	protein tyrosine phosphatase non-receptor type 6	HCP|HCPH|HPTP1C|PTP-1C|SH-PTP1|SHP-1|SHP-1L|SHP1
PTPRC	protein tyrosine phosphatase receptor type C	B220|CD45|CD45R|GP180|L-CA|LCA|LY5|T200
PTX3	pentraxin 3	TNFAIP5|TSG-14
PYY	peptide YY	PYY-I|PYY1
QRFP	pyroglutamylated RFamide peptide	26RFa|P518
R3HDML	R3H domain containing like	dJ881L22.3
RABEP1	rabaptin, RAB GTPase binding effector protein 1	RAB5EP|RABPT5
RABEP2	rabaptin, RAB GTPase binding effector protein 2	FRA
RAC1	Rac family small GTPase 1	MIG5|MRD48|Rac-1|TC-25|p21-Rac1
RAC2	Rac family small GTPase 2	EN-7|Gx|HSPC022|p21-Rac2
RAC3	Rac family small GTPase 3	-
RAET1E	retinoic acid early transcript 1E	LETAL|N2DL-4|NKG2DL4|RAET1E2|RL-4|ULBP4|bA350J20.7
RAET1G	retinoic acid early transcript 1G	ULBP5
RAET1L	retinoic acid early transcript 1L	ULBP6
RAF1	Raf-1 proto-oncogene, serine/threonine kinase	CMD1NN|CRAF|NS5|Raf-1|c-Raf
RARA	retinoic acid receptor alpha	NR1B1|RAR
RARB	retinoic acid receptor beta	HAP|MCOPS12|NR1B2|RARbeta1|RRB2
RARG	retinoic acid receptor gamma	NR1B3|RARC
RASGRP1	RAS guanyl releasing protein 1	CALDAG-GEFI|CALDAG-GEFII|IMD64|RASGRP
RASGRP3	RAS guanyl releasing protein 3	GRP3
RBP1	retinol binding protein 1	CRABP-I|CRBP|CRBP1|CRBPI|RBPC
RBP2	retinol binding protein 2	CRABP-II|CRBP2|CRBPII|RBPC2
RBP4	retinol binding protein 4	MCOPCB10|RDCCAS
RBP5	retinol binding protein 5	CRBP-III|CRBP3|CRBPIII|HRBPiso
RBP7	retinol binding protein 7	CRABP4|CRBP4|CRBPIV
REG1A	regenerating family member 1 alpha	ICRF|P19|PSP|PSPS|PSPS1|PTP|REG
REG3G	regenerating family member 3 gamma	LPPM429|PAP IB|PAP-1B|PAP1B|PAPIB|REG III|REG-III|UNQ429
RELA	RELA proto-oncogene, NF-kB subunit	CMCU|NFKB3|p65
RELB	RELB proto-oncogene, NF-kB subunit	I-REL|IMD53|IREL|REL-B
RETN	resistin	ADSF|FIZZ3|RETN1|RSTN|XCP1
RETNLB	resistin like beta	FIZZ1|FIZZ2|HXCP2|RELM-beta|RELMb|RELMbeta|XCP2
RFX5	regulatory factor X5	-
RFXANK	regulatory factor X associated ankyrin containing protein	ANKRA1|BLS|F14150_1|RFX-B
RFXAP	regulatory factor X associated protein	-
RHOA	ras homolog family member A	ARH12|ARHA|EDFAOB|RHO12|RHOH12
RLN1	relaxin 1	H1|H1RLX|RLXH1|bA12D24.3.1|bA12D24.3.2
RLN2	relaxin 2	H2|H2-RLX|RLXH2|bA12D24.1.1|bA12D24.1.2
RLN3	relaxin 3	H3|RXN3|ZINS4|insl7
RN7SL1	RNA component of signal recognition particle 7SL1	7L1a|7SL|RN7SL|RNSRP1
RNASE2	ribonuclease A family member 2	EDN|RAF3|RNS2
RNASE3	ribonuclease A family member 3	ECP|RAF1|RNS3
RNASE7	ribonuclease A family member 7	RAE1
RNASEL	ribonuclease L	PRCA1|RNS4
ROBO1	roundabout guidance receptor 1	DUTT1|SAX3
ROBO2	roundabout guidance receptor 2	SAX3
ROBO3	roundabout guidance receptor 3	HGPPS|HGPPS1|HGPS|RBIG1|RIG1
RORA	RAR related orphan receptor A	IDDECA|NR1F1|ROR1|ROR2|ROR3|RZR-ALPHA|RZRA
RORB	RAR related orphan receptor B	EIG15|NR1F2|ROR-BETA|RZR-BETA|RZRB|bA133M9.1
RORC	RAR related orphan receptor C	IMD42|NR1F3|RORG|RZR-GAMMA|RZRG|TOR
RSAD2	radical S-adenosyl methionine domain containing 2	2510004L01Rik|cig33|cig5|vig1
RXFP1	relaxin family peptide receptor 1	LGR7|RXFPR1
RXFP2	relaxin family peptide receptor 2	GPR106|GREAT|INSL3R|LGR8|LGR8.1|RXFPR2
RXFP3	relaxin family peptide receptor 3	GPCR135|RLN3R1|RXFPR3|SALPR
RXRA	retinoid X receptor alpha	NR2B1
RXRB	retinoid X receptor beta	DAUDI6|H-2RIIBP|NR2B2|RCoR-1
RXRG	retinoid X receptor gamma	NR2B3|RXRC
S100A1	S100 calcium binding protein A1	S100|S100-alpha|S100A
S100A10	S100 calcium binding protein A10	42C|ANX2L|ANX2LG|CAL1L|CLP11|Ca[1]|GP11|P11|p10
S100A11	S100 calcium binding protein A11	HEL-S-43|MLN70|S100C
S100A12	S100 calcium binding protein A12	CAAF1|CAGC|CGRP|ENRAGE|MRP-6|MRP6|p6
S100A13	S100 calcium binding protein A13	-
S100A14	S100 calcium binding protein A14	BCMP84|S100A15
S100A16	S100 calcium binding protein A16	AAG13|DT1P1A7|S100F
S100A2	S100 calcium binding protein A2	CAN19|S100L
S100A3	S100 calcium binding protein A3	S100E
S100A5	S100 calcium binding protein A5	S100D
S100A6	S100 calcium binding protein A6	2A9|5B10|CABP|CACY|PRA|S10A6
S100A7	S100 calcium binding protein A7	PSOR1|S100A7c
S100A7A	S100 calcium binding protein A7A	NICE-2|NICE2|S100A15|S100A7L1|S100A7f
S100A7L2	S100 calcium binding protein A7 like 2	S100a7b
S100A8	S100 calcium binding protein A8	60B8AG|CAGA|CFAG|CGLA|CP-10|L1Ag|MA387|MIF|MRP8|NIF|P8
S100A9	S100 calcium binding protein A9	60B8AG|CAGB|CFAG|CGLB|L1AG|LIAG|MAC387|MIF|MRP14|NIF|P14
S100B	S100 calcium binding protein B	NEF|S100|S100-B|S100beta
S100G	S100 calcium binding protein G	CABP|CABP1|CABP9K|CALB3
S100P	S100 calcium binding protein P	MIG9
S100Z	S100 calcium binding protein Z	Gm625|S100-zeta
S1PR1	sphingosine-1-phosphate receptor 1	CD363|CHEDG1|D1S3362|ECGF1|EDG-1|EDG1|S1P1
S1PR2	sphingosine-1-phosphate receptor 2	AGR16|DFNB68|EDG-5|EDG5|Gpcr13|H218|LPB2|S1P2
SAA1	serum amyloid A1	PIG4|SAA|SAA2|TP53I4
SAA2	serum amyloid A2	SAA|SAA1
SBDS	SBDS ribosome maturation factor	CGI-97|SDS|SWDS
SCG2	secretogranin II	CHGC|EM66|SN|SgII
SCGB3A1	secretoglobin family 3A member 1	HIN-1|HIN1|LU105|PnSP-2|UGRP2
SCT	secretin	-
SCTR	secretin receptor	SR
SDC1	syndecan 1	CD138|SDC|SYND1|syndecan
SDC2	syndecan 2	CD362|HSPG|HSPG1|SYND2
SDC3	syndecan 3	SDCN|SYND3
SDC4	syndecan 4	SYND4
SECTM1	secreted and transmembrane 1	K12|SECTM
SEM1	SEM1 26S proteasome complex subunit	C7orf76|DSS1|ECD|SHFD1|SHFM1|SHSF1|Shfdg1
SEMA3A	semaphorin 3A	COLL1|HH16|Hsema-I|Hsema-III|SEMA1|SEMAD|SEMAIII|SEMAL|SemD|coll-1
SEMA3B	semaphorin 3B	LUCA-1|SEMA5|SEMAA|SemA|semaV
SEMA3C	semaphorin 3C	SEMAE|SemE
SEMA3D	semaphorin 3D	Sema-Z2|coll-2
SEMA3E	semaphorin 3E	M-SEMAH|M-SemaK|SEMAH|coll-5
SEMA3F	semaphorin 3F	SEMA-IV|SEMA4|SEMAK
SEMA3G	semaphorin 3G	sem2
SEMA4A	semaphorin 4A	CORD10|RP35|SEMAB|SEMB
SEMA4B	semaphorin 4B	SEMAC|SemC
SEMA4C	semaphorin 4C	M-SEMA-F|SEMACL1|SEMAF|SEMAI
SEMA4D	semaphorin 4D	A8|BB18|C9orf164|CD100|COLL4|GR3|M-sema-G|SEMAJ|coll-4
SEMA4F	ssemaphorin 4F	M-SEMA|PRO2353|S4F|SEMAM|SEMAW|m-Sema-M
SEMA4G	semaphorin 4G	-
SEMA5A	semaphorin 5A	SEMAF|semF
SEMA5B	semaphorin 5B	SEMAG|SemG
SEMA6A	semaphorin 6A	HT018|SEMA|SEMA6A1|SEMAQ|VIA
SEMA6B	semaphorin 6B	EPM11|SEM-SEMA-Y|SEMA-VIB|SEMAN|semaZ
SEMA6C	semaphorin 6C	SEMAY|m-SemaY|m-SemaY2
SEMA6D	semaphorin 6D	-
SEMA7A	semaphorin 7A (John Milton Hagen blood group)	CD108|CDw108|H-SEMA-K1|H-Sema-L|JMH|SEMAK1|SEMAL
SEMG1	semenogelin 1	CT103|SEMG|SGI|dJ172H20.2
SEMG2	semenogelin 2	SGII
SEPTIN7	septin 7	CDC10|CDC3|NBLA02942|SEPT7|SEPT7A
SERPINA3	serpin family A member 3	AACT|ACT|GIG24|GIG25
SERPIND1	serpin family D member 1	D22S673|HC2|HCF2|HCII|HLS2|LS2|THPH10
SFTPA1	surfactant protein A1	COLEC4|PSAP|PSP-A|PSPA|SFTP1|SFTPA1B|SP-A|SP-A1|SP-A1 beta|SP-A1 delta|SP-A1 epsilon|SP-A1 gamma|SPA|SPA1
SFTPA2	surfactant protein A2	COLEC5|PSAP|PSP-A|PSPA|SFTP1|SFTPA2B|SP-2A|SP-A|SPA2|SPAII
SFTPD	surfactant protein D	COLEC7|PSP-D|SFTP4|SP-D
SH2D1A	SH2 domain containing 1A	DSHP|EBVS|IMD5|LYP|MTCP1|SAP|SAP/SH2D1A|XLP|XLPD|XLPD1
SH2D1B	SH2 domain containing 1B	EAT2
SH3BP2	SH3 domain binding protein 2	3BP-2|3BP2|CRBM|CRPM|RES4-23
SHC1	SHC adaptor protein 1	SHC|SHCA
SHC2	SHC adaptor protein 2	SCK|SHCB|SLI
SHC3	SHC adaptor protein 3	N-Shc|NSHC|RAI|SHCC
SHC4	SHC adaptor protein 4	RaLP|SHCD
SKIV2L	Ski2 like RNA helicase	170A|DDX13|HLP|SKI2|SKI2W|SKIV2|SKIV2L1|THES2
SLC10A2	solute carrier family 10 member 2	ASBT|IBAT|ISBT|NTCP2|PBAM
SLC11A1	solute carrier family 11 member 1	LSH|NRAMP|NRAMP1
SLC22A17	solute carrier family 22 member 17	24p3R|BOCT|BOIT|NGALR|NGALR2|NGALR3|hBOIT
SLC29A3	solute carrier family 29 member 3	ENT3|HCLAP|HJCD|PHID
SLC40A1	solute carrier family 40 member 1	FPN1|HFE4|IREG1|MST079|MSTP079|MTP1|SLC11A3
SLIT1	slit guidance ligand 1	MEGF4|SLIL1|SLIT-1|SLIT3
SLIT2	slit guidance ligand 2	SLIL3|Slit-2
SLPI	secretory leukocyte peptidase inhibitor	ALK1|ALP|BLPI|HUSI|HUSI-I|MPI|WAP4|WFDC4
SLURP1	secreted LY6/PLAUR domain containing 1	ANUP|ARS|ArsB|LY6-MT|LY6LS|MDM
SOCS1	suppressor of cytokine signaling 1	CIS1|CISH1|JAB|SOCS-1|SSI-1|SSI1|TIP-3|TIP3
SOCS3	suppressor of cytokine signaling 3	ATOD4|CIS3|Cish3|SOCS-3|SSI-3|SSI3
SOD1	superoxide dismutase 1	ALS|ALS1|HEL-S-44|IPOA|SOD|STAHP|hSod1|homodimer
SORT1	sortilin 1	Gp95|LDLCQ6|NT3|NTR3
SOS1	SOS Ras/Rac guanine nucleotide exchange factor 1	GF1|GGF1|GINGF|HGF|NS4|SOS-1
SOS2	SOS Ras/Rho guanine nucleotide exchange factor 2	NS9|SOS-2
SP1	Sp1 transcription factor	-
SPAG11A	sperm associated antigen 11A	EDDM2A|HE2
SPAG11B	sperm associated antigen 11B	EDDM2B|EP2|EP2C|EP2D|HE2|HE2C|SPAG11|SPAG11A
SPINK5	serine peptidase inhibitor Kazal type 5	LEKTI|LETKI|NETS|NS|VAKTI
SPP1	secreted phosphoprotein 1	BNSP|BSPI|ETA-1|OPN
SRC	SRC proto-oncogene, non-receptor tyrosine kinase	ASV|SRC1|THC6|c-SRC|p60-Src
SST	somatostatin	SMST
SSTR1	somatostatin receptor 1	SRIF-2|SS-1-R|SS1-R|SS1R
SSTR2	somatostatin receptor 2	-
SSTR5	somatostatin receptor 5	SS-5-R
ST2	-	-
STAB2	stabilin 2	FEEL2|FELE-2|FELL2|FEX2|HARE|SCARH1
STAT1	signal transducer and activator of transcription 1	CANDF7|IMD31A|IMD31B|IMD31C|ISGF-3|STAT91
STAT3	signal transducer and activator of transcription 3	ADMIO|ADMIO1|APRF|HIES
STC1	stanniocalcin 1	STC
STC2	stanniocalcin 2	STC-2|STCRP
STING1	stimulator of interferon response cGAMP interactor 1	ERIS|MITA|MPYS|NET23|SAVI|STING|STING-beta|TMEM173|hMITA|hSTING
SYK	spleen associated tyrosine kinase	p72-Syk
SYTL1	synaptotagmin like 1	JFC1|SLP1
TAC1	tachykinin precursor 1	Hs.2563|NK2|NKNA|NPK|TAC2
TACR1	tachykinin receptor 1	NK1R|NKIR|SPR|TAC1R
TAFA1	TAFA chemokine like family member 1	FAM19A1|TAFA-1
TAFA2	TAFA chemokine like family member 2	FAM19A2|TAFA-2
TAFA3	TAFA chemokine like family member 3	FAM19A3|TAFA-3
TAFA4	TAFA chemokine like family member 4	FAM19A4|TAFA-4
TAFA5	TAFA chemokine like family member 5	FAM19A5|QLLK5208|TAFA-5|UNQ5208
TANK	TRAF family member associated NFKB activator	I-TRAF|ITRAF|TRAF2
TAP1	transporter 1, ATP binding cassette subfamily B member	ABC17|ABCB2|APT1|D6S114E|PSF-1|PSF1|RING4|TAP1*0102N|TAP1N
TAP2	transporter 2, ATP binding cassette subfamily B member	ABC18|ABCB3|APT2|D6S217E|PSF-2|PSF2|RING11
TAPBP	TAP binding protein	NGS17|TAPA|TPN|TPSN
TAPBPL	TAP binding protein like	TAPBP-R|TAPBPR
TBK1	TANK binding kinase 1	FTDALS4|IIAE8|NAK|T2K
TCF7L2	transcription factor 7 like 2	TCF-4|TCF4
TCHHL1	trichohyalin like 1	S100A17|THHL1
TDGF1	teratocarcinoma-derived growth factor 1	CR|CR-1|CRGF|CRIPTO
TDGF1P3	teratocarcinoma-derived growth factor 1 pseudogene 3	CR-3|CRIPTO|CRIPTO-3|CRIPTO3|TDGF1|TDGF2|TDGF3
TEC	tec protein tyrosine kinase	PSCTK4
TEK	TEK receptor tyrosine kinase	CD202B|GLC3E|TIE-2|TIE2|VMCM|VMCM1
TFR2	transferrin receptor 2	HFE3|TFRC2
TFRC	transferrin receptor	CD71|IMD46|T9|TFR|TFR1|TR|TRFR|p90
TG	thyroglobulin	AITD3|TGN
TGFA	transforming growth factor alpha	TFGA
TGFB1	transforming growth factor beta 1	CED|DPD1|IBDIMDE|LAP|TGF-beta1|TGFB|TGFbeta
TGFB2	transforming growth factor beta 2	G-TSF|LDS4|TGF-beta2
TGFB3	transforming growth factor beta 3	ARVD|ARVD1|LDS5|RNHF|TGF-beta3
TGFBR1	transforming growth factor beta receptor 1	AAT5|ACVRLK4|ALK-5|ALK5|ESS1|LDS1|LDS1A|LDS2A|MSSE|SKR4|TBR-i|TBRI|TGFR-1|tbetaR-I
TGFBR2	transforming growth factor beta receptor 2	AAT3|FAA3|LDS1B|LDS2|LDS2B|MFS2|RIIC|TAAD2|TBR-ii|TBRII|TGFR-2|TGFbeta-RII
TGFBR3	transforming growth factor beta receptor 3	BGCAN|betaglycan
THBS1	thrombospondin 1	THBS|THBS-1|TSP|TSP-1|TSP1
THPO	thrombopoietin	MGDF|MKCSF|ML|MPLLG|THCYT1|TPO
THRA	thyroid hormone receptor alpha	AR7|CHNG6|EAR7|ERB-T-1|ERBA|ERBA1|NR1A1|THRA1|THRA2|c-ERBA-1
THRB	thyroid hormone receptor beta	C-ERBA-2|C-ERBA-BETA|ERBA2|GRTH|NR1A2|PRTH|THR1|THRB1|THRB2
TIE1	tyrosine kinase with immunoglobulin like and EGF like domains 1	JTK14|TIE
TINAGL1	tubulointerstitial nephritis antigen like 1	ARG1|LCN7|LIECG3|TINAGRP
TK2	thymidine kinase 2	MTDPS2|MTTK|PEOB3|SCA31
TKFC	triokinase and FMN cyclase	DAK|NET45|TKFCD
TLR1	toll like receptor 1	CD281|TIL|TIL. LPRS5|rsc786
TLR2	toll like receptor 2	CD282|TIL4
TLR3	toll like receptor 3	CD283|IIAE2
TLR4	toll like receptor 4	ARMD10|CD284|TLR-4|TOLL
TLR7	toll like receptor 7	TLR7-like
TLR8	toll like receptor 8	CD288
TMPRSS6	transmembrane serine protease 6	IRIDA|MT2
TMSB10	thymosin beta 10	MIG12|TB10
TMSB15A	thymosin beta 15a	TMSB15|TMSB15B|TMSL8|TMSNB|Tb15|TbNB
TMSB15B	thymosin beta 15B	TMSB15A|TMSL8|TMSNB|Tbeta15b
TMSB4X	thymosin beta 4 X-linked	FX|PTMB4|TB4X|TMSB4
TMSB4XP8	TMSB4X pseudogene 8	TMSL3
TMSB4Y	thymosin beta 4 Y-linked	TB4Y
TNC	tenascin C	150-225|DFNA56|GMEM|GP|HXB|JI|TN|TN-C
TNF	tumor necrosis factor	DIF|TNF-alpha|TNFA|TNFSF2|TNLG1F
TNFAIP3	TNF alpha induced protein 3	A20|AISBL|OTUD7C|TNFA1P2
TNFRSF10A	TNF receptor superfamily member 10a	APO2|CD261|DR4|TRAILR-1|TRAILR1
TNFRSF10B	TNF receptor superfamily member 10b	CD262|DR5|KILLER|KILLER/DR5|TRAIL-R2|TRAILR2|TRICK2|TRICK2A|TRICK2B|TRICKB|ZTNFR9
TNFRSF10C	TNF receptor superfamily member 10c	CD263|DCR1|DCR1-TNFR|LIT|TRAIL-R3|TRAILR3|TRID
TNFRSF10D	TNF receptor superfamily member 10d	CD264|DCR2|TRAIL-R4|TRAILR4|TRUNDD
TNFRSF11A	TNF receptor superfamily member 11a	CD265|FEO|LOH18CR1|ODFR|OFE|OPTB7|OSTS|PDB2|RANK|TRANCER
TNFRSF11B	TNF receptor superfamily member 11b	OCIF|OPG|PDB5|TR1
TNFRSF12A	TNF receptor superfamily member 12A	CD266|FN14|TWEAKR
TNFRSF13B	TNF receptor superfamily member 13B	CD267|CVID|CVID2|IGAD2|RYZN|TACI|TNFRSF14B
TNFRSF13C	TNF receptor superfamily member 13C	BAFF-R|BAFFR|BROMIX|CD268|CVID4|prolixin
TNFRSF14	TNF receptor superfamily member 14	ATAR|CD270|HVEA|HVEM|LIGHTR|TR2
TNFRSF17	TNF receptor superfamily member 17	BCM|BCMA|CD269|TNFRSF13A
TNFRSF18	TNF receptor superfamily member 18	AITR|CD357|ENERGEN|GITR|GITR-D
TNFRSF19	TNF receptor superfamily member 19	TAJ|TAJ-alpha|TRADE|TROY
TNFRSF1A	TNF receptor superfamily member 1A	CD120a|FPF|TBP1|TNF-R|TNF-R-I|TNF-R55|TNFAR|TNFR1|TNFR55|TNFR60|p55|p55-R|p60
TNFRSF1B	TNF receptor superfamily member 1B	CD120b|TBPII|TNF-R-II|TNF-R75|TNFBR|TNFR1B|TNFR2|TNFR80|p75|p75TNFR
TNFRSF21	TNF receptor superfamily member 21	BM-018|CD358|DR6
TNFRSF25	TNF receptor superfamily member 25	APO-3|DDR3|DR3|GEF720|LARD|PLEKHG5|TNFRSF12|TR3|TRAMP|WSL-1|WSL-LR
TNFRSF4	TNF receptor superfamily member 4	ACT35|CD134|IMD16|OX40|TXGP1L
TNFRSF6B	TNF receptor superfamily member 6b	DCR3|DJ583P15.1.1|M68|M68E|TR6
TNFRSF8	TNF receptor superfamily member 8	CD30|D1S166E|Ki-1
TNFRSF9	TNF receptor superfamily member 9	4-1BB|CD137|CDw137|ILA
TNFSF10	TNF superfamily member 10	APO2L|Apo-2L|CD253|TL2|TNLG6A|TRAIL
TNFSF11	TNF superfamily member 11	CD254|ODF|OPGL|OPTB2|RANKL|TNLG6B|TRANCE|hRANKL2|sOdf
TNFSF12	TNF superfamily member 12	APO3L|DR3LG|TNLG4A|TWEAK
TNFSF13	TNF superfamily member 13	APRIL|CD256|TALL-2|TALL2|TNLG7B|TRDL-1|UNQ383/PRO715|ZTNF2
TNFSF13B	TNF superfamily member 13b	BAFF|BLYS|CD257|DTL|TALL-1|TALL1|THANK|TNFSF20|TNLG7A|ZTNF4
TNFSF14	TNF superfamily member 14	CD258|HVEML|LIGHT|LTg
TNFSF15	TNF superfamily member 15	TL1|TL1A|TNLG1B|VEGI|VEGI192A
TNFSF18	TNF superfamily member 18	AITRL|GITRL|TL6|TNLG2A|hGITRL
TNFSF4	TNF superfamily member 4	CD134L|CD252|GP34|OX-40L|OX4OL|TNLG2B|TXGP1
TNFSF8	TNF superfamily member 8	CD153|CD30L|CD30LG|TNLG3A
TNFSF9	TNF superfamily member 9	4-1BB-L|CD137L|TNLG5A
TOR2A	torsin family 2 member A	TORP1
TPM2	tropomyosin 2	AMCD1|DA1|DA2B|DA2B4|HEL-S-273|NEM4|TMSB
TPT1	tumor protein, translationally-controlled 1	HRF|TCTP|p02|p23
TRAC	T cell receptor alpha constant	IMD7|TCRA|TRA|TRCA
TRAF3	TNF receptor associated factor 3	CAP-1|CAP1|CD40bp|CRAF1|IIAE5|LAP1|RNF118
TRAJ1	T cell receptor alpha joining 1 (non-functional)	-
TRAJ10	T cell receptor alpha joining 10	-
TRAJ11	T cell receptor alpha joining 11	-
TRAJ12	T cell receptor alpha joining 12	-
TRAJ13	T cell receptor alpha joining 13	-
TRAJ14	T cell receptor alpha joining 14	-
TRAJ15	T cell receptor alpha joining 15	-
TRAJ16	T cell receptor alpha joining 16	-
TRAJ17	T cell receptor alpha joining 17	-
TRAJ18	T cell receptor alpha joining 18	-
TRAJ19	T cell receptor alpha joining 19 (non-functional)	-
TRAJ2	T cell receptor alpha joining 2 (non-functional)	-
TRAJ20	T cell receptor alpha joining 20	-
TRAJ21	T cell receptor alpha joining 21	-
TRAJ22	T cell receptor alpha joining 22	-
TRAJ23	T cell receptor alpha joining 23	-
TRAJ24	T cell receptor alpha joining 24	-
TRAJ25	T cell receptor alpha joining 25 (non-functional)	-
TRAJ26	T cell receptor alpha joining 26	-
TRAJ27	T cell receptor alpha joining 27	-
TRAJ28	T cell receptor alpha joining 28	-
TRAJ29	T cell receptor alpha joining 29	-
TRAJ3	T cell receptor alpha joining 3	-
TRAJ30	T cell receptor alpha joining 30	-
TRAJ31	T cell receptor alpha joining 31	-
TRAJ32	T cell receptor alpha joining 32	-
TRAJ33	T cell receptor alpha joining 33	-
TRAJ34	T cell receptor alpha joining 34	-
TRAJ35	T cell receptor alpha joining 35 (non-functional)	-
TRAJ36	T cell receptor alpha joining 36	-
TRAJ37	T cell receptor alpha joining 37	-
TRAJ38	T cell receptor alpha joining 38	-
TRAJ39	T cell receptor alpha joining 39	-
TRAJ4	T cell receptor alpha joining 4	-
TRAJ40	T cell receptor alpha joining 40	-
TRAJ41	T cell receptor alpha joining 41	-
TRAJ42	T cell receptor alpha joining 42	-
TRAJ43	T cell receptor alpha joining 43	-
TRAJ44	T cell receptor alpha joining 44	-
TRAJ45	T cell receptor alpha joining 45	-
TRAJ46	T cell receptor alpha joining 46	-
TRAJ47	T cell receptor alpha joining 47	-
TRAJ48	T cell receptor alpha joining 48	-
TRAJ49	T cell receptor alpha joining 49	-
TRAJ5	T cell receptor alpha joining 5	-
TRAJ50	T cell receptor alpha joining 50	-
TRAJ52	T cell receptor alpha joining 52	-
TRAJ53	T cell receptor alpha joining 53	-
TRAJ54	T cell receptor alpha joining 54	-
TRAJ56	T cell receptor alpha joining 56	-
TRAJ57	T cell receptor alpha joining 57	-
TRAJ58	T cell receptor alpha joining 58 (non-functional)	-
TRAJ59	T cell receptor alpha joining 59 (non-functional)	-
TRAJ6	T cell receptor alpha joining 6	-
TRAJ61	T cell receptor alpha joining 61 (non-functional)	-
TRAJ7	T cell receptor alpha joining 7	-
TRAJ8	T cell receptor alpha joining 8	-
TRAJ9	T cell receptor alpha joining 9	-
TRAV10	T cell receptor alpha variable 10	TCRAV10S1|TCRAV24S1
TRAV1-1	T cell receptor alpha variable 1-1	TCRAV1S1|TCRAV7S1|TRAV11
TRAV1-2	T cell receptor alpha variable 1-2	TCRAV1S2|TCRAV7S2|TRAV12
TRAV12-1	T cell receptor alpha variable 12-1	TCRAV12S1|TCRAV2S3|TRAV121
TRAV12-2	T cell receptor alpha variable 12-2	TCRAV12S2|TCRAV2S1|TRAV122
TRAV12-3	T cell receptor alpha variable 12-3	TCRAV12S3|TCRAV2S2|TRAV123
TRAV13-1	T cell receptor alpha variable 13-1	TCRAV13S1|TCRAV8S1|TRAV131
TRAV13-2	T cell receptor alpha variable 13-2	TCRAV13S2|TCRAV8S2|TRAV132
TRAV14DV4	T cell receptor alpha variable 14/delta variable 4	TCRAV6S1-hDV104S1|TRAV14/DV4|hADV14S1
TRAV16	T cell receptor alpha variable 16	TCRAV16S1|TCRAV9S1
TRAV17	T cell receptor alpha variable 17	TCRAV17S1|TCRAV3S1
TRAV18	T cell receptor alpha variable 18	TCRAV18S1
TRAV19	T cell receptor alpha variable 19	TCRAV12S1|TCRAV19S1
TRAV2	T cell receptor alpha variable 2	TCRAV11S1|TCRAV2S1
TRAV20	T cell receptor alpha variable 20	TCRAV20S1|TCRAV30S1
TRAV21	T cell receptor alpha variable 21	TCRAV21S1|TCRAV23S1
TRAV22	T cell receptor alpha variable 22	TCRAV13S1|TCRAV22S1
TRAV23DV6	T cell receptor alpha variable 23/delta variable 6	TCRAV17S1|TRAV23/DV6|hADV23S1
TRAV24	T cell receptor alpha variable 24	TCRAV18S1|TCRAV24S1
TRAV25	T cell receptor alpha variable 25	TCRAV25S1|TCRAV32S1
TRAV26-1	T cell receptor alpha variable 26-1	TCRAV26S1|TCRAV4S2|TRAV261
TRAV26-2	T cell receptor alpha variable 26-2	TCRAV26S2|TCRAV4S1|TRAV262
TRAV27	T cell receptor alpha variable 27	TCRAV10S1|TCRAV27S1
TRAV29DV5	T cell receptor alpha variable 29/delta variable 5	TCRA|TCRAV21S1|TRAV29/DV5|hADV29S1
TRAV3	T cell receptor alpha variable 3	TCRAV16S1|TCRAV3S1
TRAV30	T cell receptor alpha variable 30	TCRAV29S1|TCRAV30S1
TRAV34	T cell receptor alpha variable 34	TCRAV26S1|TCRAV34S1
TRAV35	T cell receptor alpha variable 35	TCRAV25S1|TCRAV35S1
TRAV36DV7	T cell receptor alpha variable 36/delta variable 7	TCRAV28S1|TRAV36/DV7|hADV36S1
TRAV38-1	T cell receptor alpha variable 38-1	TCRAV14S2|TCRAV38S1|TRAV381
TRAV38-2DV8	T cell receptor alpha variable 38-2/delta variable 8	TCRAV14S1|TRAV382DV8|hADV38S2
TRAV39	T cell receptor alpha variable 39	TCRAV27S1|TCRAV39S1
TRAV4	T cell receptor alpha variable 4	TCRAV20S1|TCRAV4S1
TRAV40	T cell receptor alpha variable 40	TCRAV31S1|TCRAV40S1
TRAV41	T cell receptor alpha variable 41	TCRAV19S1|TCRAV41S1
TRAV5	T cell receptor alpha variable 5	TCRAV15S1|TCRAV5S1
TRAV6	T cell receptor alpha variable 6	TCRAV5S1|TCRAV6S1
TRAV7	T cell receptor alpha variable 7	TCRAV7S1
TRAV8-1	T cell receptor alpha variable 8-1	TCRAV1S1|TCRAV8S1|TRAV81
TRAV8-2	T cell receptor alpha variable 8-2	TCRAV1S5|TCRAV8S2|TRAV82
TRAV8-3	T cell receptor alpha variable 8-3	TCRAV1S4|TCRAV8S3|TRAV83
TRAV8-4	T cell receptor alpha variable 8-4	TCRAV1S2|TCRAV8S4|TRAV84
TRAV8-6	T cell receptor alpha variable 8-6	TCRAV1S3|TCRAV8S6|TRAV86
TRAV8-7	T cell receptor alpha variable 8-7 (pseudogene)	TCRAV8S7|TRAV87
TRAV9-1	T cell receptor alpha variable 9-1	TCRAV9S1|TRAV91
TRAV9-2	T cell receptor alpha variable 9-2	TCRAV22S1|TCRAV9S2|TRAV92
TRBC1	T cell receptor beta constant 1	BV05S1J2.2|TCRB|TCRBC1
TRBC2	T cell receptor beta constant 2	TCRBC2
TRBD1	T cell receptor beta diversity 1	TCRBD1
TRBD2	T cell receptor beta diversity 2	TCRBD2
TRBJ1-1	T cell receptor beta joining 1-1	TCRBJ1S1|TRBJ11
TRBJ1-2	T cell receptor beta joining 1-2	TCRBJ1S2|TRBJ12
TRBJ1-3	T cell receptor beta joining 1-3	TCRBJ1S3|TRBJ13
TRBJ1-4	T cell receptor beta joining 1-4	TCRBJ1S4|TRBJ14
TRBJ1-5	T cell receptor beta joining 1-5	TCRBJ1S5|TRBJ15
TRBJ1-6	T cell receptor beta joining 1-6	TCRBJ1S6|TRBJ16
TRBJ2-1	T cell receptor beta joining 2-1	TCRBJ2S1|TRBJ21
TRBJ2-2	T cell receptor beta joining 2-2	TCRBJ2S2|TRBJ22
TRBJ2-3	T cell receptor beta joining 2-3	TCRBJ2S3|TRBJ23
TRBJ2-4	T cell receptor beta joining 2-4	TCRBJ2S4|TRBJ24
TRBJ2-5	T cell receptor beta joining 2-5	TCRBJ2S5|TRBJ25
TRBJ2-6	T cell receptor beta joining 2-6	TCRBJ2S6|TRBJ26
TRBJ2-7	T cell receptor beta joining 2-7	TCRBJ2S7|TRBJ27
TRBV10-1	T cell receptor beta variable 10-1	TCRBV10S1|TCRBV12S2|TCRBV12S2A1T|TRBV101
TRBV10-2	T cell receptor beta variable 10-2	TCRBV10S2|TCRBV12S3|TRBV102
TRBV10-3	T cell receptor beta variable 10-3	TCRBV10S3|TCRBV12S1A1N2|TRBV103
TRBV11-1	T cell receptor beta variable 11-1	TCRBV11S1|TCRBV21S1|TRBV111
TRBV11-2	T cell receptor beta variable 11-2	TCRBV11S2|TCRBV21S3A2N2T|TRBV112
TRBV11-3	T cell receptor beta variable 11-3	TCRBV11S3|TCRBV21S2A2|TRBV113
TRBV12-3	T cell receptor beta variable 12-3	TCRBV12S3|TCRBV8S1|TRBV123
TRBV12-4	T cell receptor beta variable 12-4	TCRBV12S4|TCRBV8S2A1T|TRBV124
TRBV12-5	T cell receptor beta variable 12-5	TCRBV12S5|TCRBV8S3|TRBV125
TRBV13	T cell receptor beta variable 13	TCRBV13S1|TCRBV23S1A2T
TRBV14	T cell receptor beta variable 14	TCRBV14S1|TCRBV16S1A1N1
TRBV15	T cell receptor beta variable 15	TCRBV15S1|TCRBV24S1A3T
TRBV16	T cell receptor beta variable 16	BV25S1J1.2|TCRB|TCRBV16S1|TCRBV25S1|TCRBV25S1A2PT
TRBV17	T cell receptor beta variable 17 (non-functional)	TCRBV17S1|TCRBV26S1P
TRBV18	T cell receptor beta variable 18	TCRBV18S1
TRBV19	T cell receptor beta variable 19	TCRBV17S1A1T|TCRBV19S1
TRBV2	T cell receptor beta variable 2	TCRBV22S1A2N1T|TCRBV2S1
TRBV20-1	T cell receptor beta variable 20-1	TCRBV20S1|TCRBV2S1|TRBV201
TRBV24-1	T cell receptor beta variable 24-1	TCRBV15S1|TCRBV24S1|TRBV241
TRBV25-1	T cell receptor beta variable 25-1	TCRBV11S1A1T|TCRBV25S1|TRBV251
TRBV27	T cell receptor beta variable 27	TCRBV14S1|TCRBV27S1
TRBV28	T cell receptor beta variable 28	TCRBV28S1|TCRBV3S1
TRBV29-1	T cell receptor beta variable 29-1	TCRBV29S1|TCRBV4S1A1T|TRBV291
TRBV30	T cell receptor beta variable 30	TCRBV20S1A1N2|TCRBV30S1
TRBV3-1	T cell receptor beta variable 3-1	TCRBV3S1|TCRBV9S1A1T|TRBV31
TRBV4-1	T cell receptor beta variable 4-1	BV07S1J2.7|TCRBV4S1|TCRBV7S1A1N2T|TRBV41
TRBV4-2	T cell receptor beta variable 4-2	TCRBV4S2|TCRBV7S3A2|TCRBV7S3A2T|TRBV42
TRBV4-3	T cell receptor beta variable 4-3	TCRBV4S3|TCRBV7S2A1N4T|TRBV43
TRBV5-1	T cell receptor beta variable 5-1	TCRBV5S1|TCRBV5S1A1T|TRBV51
TRBV5-4	T cell receptor beta variable 5-4	TCRBV5S4|TCRBV5S6A3N2T|TRBV54
TRBV5-5	T cell receptor beta variable 5-5	TCRBV5S3A2T|TCRBV5S5|TRBV55
TRBV5-6	T cell receptor beta variable 5-6	TCRBV5S2|TCRBV5S6|TRBV56
TRBV5-7	T cell receptor beta variable 5-7 (non-functional)	TCRBV5S7|TCRBV5S7P|TRBV57
TRBV5-8	T cell receptor beta variable 5-8	TCRBV5S4A2T|TCRBV5S8|TRBV58
TRBV6-1	T cell receptor beta variable 6-1	TCRBV13S3|TCRBV6S1|TRBV61
TRBV6-2	T cell receptor beta variable 6-2	TCRBV13S2|TCRBV13S2A1T|TCRBV6S2|TRBV62
TRBV6-3	T cell receptor beta variable 6-3	TCRBV13S9/13S2A1T|TCRBV6S3|TRBV63
TRBV6-4	T cell receptor beta variable 6-4	TCRBV13S5|TCRBV6S4|TRBV64
TRBV6-5	T cell receptor beta variable 6-5	TCRBV13S1|TCRBV6S5|TRBV65
TRBV6-6	T cell receptor beta variable 6-6	TCRBV13S6A2T|TCRBV6S6|TRBV66
TRBV6-7	T cell receptor beta variable 6-7 (non-functional)	TCRBV13S8P|TCRBV6S7|TRBV67
TRBV6-8	T cell receptor beta variable 6-8	TCRBV13S7P|TCRBV6S8|TRBV68
TRBV6-9	T cell receptor beta variable 6-9	TCRBV13S4|TCRBV6S9|TRBV69
TRBV7-2	T cell receptor beta variable 7-2	TCRBV6S5A1N1|TCRBV6S5A2|TCRBV7S2|TRBV72
TRBV7-3	T cell receptor beta variable 7-3	TCRBV6S1A1N1|TCRBV7S3|TRBV73
TRBV7-4	T cell receptor beta variable 7-4	TCRBV6S8A2T|TCRBV7S4|TRBV74
TRBV7-6	T cell receptor beta variable 7-6	TCRBV6S3A1N1T|TCRBV7S6|TRBV76
TRBV7-7	T cell receptor beta variable 7-7	TCRBV6S6A2T|TCRBV7S7|TRBV77
TRBV7-8	T cell receptor beta variable 7-8	TCRBV6S2A1N1T|TCRBV7S8|TRBV78
TRBV7-9	T cell receptor beta variable 7-9	TCRB|TCRBV6S4A1|TCRBV7S9|TRBV79
TRBV9	T cell receptor beta variable 9	TCRBV1S1A1N1|TCRBV9S1
TRDC	T cell receptor delta constant	TCRD
TRDD1	T cell receptor delta diversity 1	-
TRDD2	T cell receptor delta diversity 2	-
TRDD3	T cell receptor delta diversity 3	TCRD
TRDJ1	T cell receptor delta joining 1	TCRD
TRDJ2	T cell receptor delta joining 2	-
TRDJ3	T cell receptor delta joining 3	-
TRDJ4	T cell receptor delta joining 4	-
TRDV1	T cell receptor delta variable 1	hDV101S1
TRDV2	T cell receptor delta variable 2	hDV102S1
TRDV3	T cell receptor delta variable 3	hDV103S1
TRGC1	T cell receptor gamma constant 1	C1|TCRG|TCRGC1
TRGC2	T cell receptor gamma constant 2	TCRGC2|TRGC2(2X)|TRGC2(3X)
TRGJ1	T cell receptor gamma joining 1	J1|TCRGJ1
TRGJ2	T cell receptor gamma joining 2	J2|TCRGJ2
TRGJP	T cell receptor gamma joining P	JP|TCRGJP
TRGJP1	T cell receptor gamma joining P1	JP1|TCRGJP1
TRGJP2	T cell receptor gamma joining P2	JP2|TCRGJP2
TRGV2	T cell receptor gamma variable 2	TCRGV2|VIS2
TRGV3	T cell receptor gamma variable 3	TCRGV3|V1S3
TRGV4	T cell receptor gamma variable 4	TCRGV4|V1S4
TRGV5	T cell receptor gamma variable 5	TCRGV5|V1S5
TRGV8	T cell receptor gamma variable 8	TCRGV8|V1S8
TRGV9	T cell receptor gamma variable 9	TCRGV9|TRGC1|V2
TRH	thyrotropin releasing hormone	Pro-TRH|TRF
TRHR	thyrotropin releasing hormone receptor	CHNG7|TRH-R
TRIM22	tripartite motif containing 22	GPSTAF50|RNF94|STAF50
TRIM27	tripartite motif containing 27	RFP|RNF76
TRIM5	tripartite motif containing 5	RNF88|TRIM5alpha
TRPC4AP	transient receptor potential cation channel subfamily C member 4 associated protein	C20orf188|PPP1R158|TRRP4AP|TRUSS
TSHB	thyroid stimulating hormone subunit beta	TSH-B|TSH-BETA
TSHR	thyroid stimulating hormone receptor	CHNG1|LGR3|hTSHR-I
TSLP	thymic stromal lymphopoietin	-
TUBB3	tubulin beta 3 class III	CDCBM|CDCBM1|CFEOM3|CFEOM3A|FEOM3|TUBB4|beta-4
TXK	TXK tyrosine kinase	BTKL|PSCTK5|PTK4|RLK|TKL
TXLNA	taxilin alpha	IL14|TXLN
TYK2	tyrosine kinase 2	IMD35|JTK1
TYMP	thymidine phosphorylase	ECGF|ECGF1|MEDPS1|MNGIE|MTDPS1|PDECGF|TP|hPD-ECGF
TYROBP	transmembrane immune signaling adaptor TYROBP	DAP12|KARAP|PLOSL|PLOSL1
UBR1	ubiquitin protein ligase E3 component n-recognin 1	JBS
UBXN1	UBX domain protein 1	2B28|SAKS1|UBXD10
UCN	urocortin	UI|UROC
UCN2	urocortin 2	SRP|UCN-II|UCNI|UR|URP
UCN3	urocortin 3	SCP|SPC|UCNIII
ULBP1	UL16 binding protein 1	N2DL-1|NKG2DL1|RAET1I
ULBP2	UL16 binding protein 2	ALCAN-alpha|N2DL2|NKG2DL2|RAET1H|RAET1L
ULBP3	UL16 binding protein 3	N2DL-3|NKG2DL3|RAET1N
UMODL1	uromodulin like 1	-
UNC93B1	unc-93 homolog B1, TLR signaling regulator	IIAE1|UNC93|UNC93B|Unc-93B1
UTS2	urotensin 2	PRO1068|U-II|UCN2|UII
UTS2B	urotensin 2B	U2B|URP|UTS2D
VAV1	vav guanine nucleotide exchange factor 1	VAV
VAV2	vav guanine nucleotide exchange factor 2	VAV-2
VAV3	vav guanine nucleotide exchange factor 3	-
VCAM1	vascular cell adhesion molecule 1	CD106|INCAM-100
VDR	vitamin D receptor	NR1I1|PPP1R163
VEGFA	vascular endothelial growth factor A	MVCD1|VEGF|VPF
VEGFB	vascular endothelial growth factor B	VEGFL|VRF
VEGFC	vascular endothelial growth factor C	Flt4-L|LMPH1D|LMPHM4|VRP
VEGFD	vascular endothelial growth factor D	FIGF|VEGF-D
VGF	VGF nerve growth factor inducible	SCG7|SgVII
VIM	vimentin	-
VIP	vasoactive intestinal peptide	PHM27
VIPR1	vasoactive intestinal peptide receptor 1	HVR1|II|PACAP-R-2|PACAP-R2|RDC1|V1RG|VAPC1|VIP-R-1|VIPR|VIRG|VPAC1|VPAC1R|VPCAP1R
VIPR2	vasoactive intestinal peptide receptor 2	C16DUPq36.3|DUP7q36.3|PACAP-R-3|PACAP-R3|VIP-R-2|VPAC2|VPAC2R|VPCAP2R
VTN	vitronectin	V75|VN|VNT
WFDC2	WAP four-disulfide core domain 2	EDDM4|HE4|WAP5|dJ461P17.6
WFIKKN1	WAP, follistatin/kazal, immunoglobulin, kunitz and netrin domain containing 1	C16orf12|RJD2|WFDC20A|WFIKKN
WNT5A	Wnt family member 5A	hWNT5A
XCL1	X-C motif chemokine ligand 1	ATAC|LPTN|LTN|SCM-1|SCM-1a|SCM1|SCM1A|SCYC1
XCL2	X-C motif chemokine ligand 2	SCM-1b|SCM1B|SCYC2
XCR1	X-C motif chemokine receptor 1	CCXCR1|GPR5
ZAP70	zeta chain of T cell receptor associated protein kinase 70	ADMIO2|IMD48|SRK|STCD|STD|TZK|ZAP-70
ZC3HAV1	zinc finger CCCH-type containing, antiviral 1	ARTD13|FLB6421|PARP13|ZAP|ZC3H2|ZC3HDC2
ZC3HAV1L	zinc finger CCCH-type containing, antiviral 1 like	C7orf39
ZYX	zyxin	ESP-2|HED-2

## Sheet: ESABGs
Supplementary Table 8 Endometrium spontaneous abortion genes from the GeneCard database
Gene Symbol	Description	Category	Gifts	GC Id	Relevance score	GeneCards Link
PGR	Progesterone Receptor	Protein Coding	50	GC11M100943	39.9	https://www.genecards.org/cgi-bin/carddisp.pl?gene=PGR
ANXA5	Annexin A5	Protein Coding	46	GC04M121667	37.51	https://www.genecards.org/cgi-bin/carddisp.pl?gene=ANXA5
TP53	Tumor Protein P53	Protein Coding	54	GC17M007661	35.11	https://www.genecards.org/cgi-bin/carddisp.pl?gene=TP53
F2	Coagulation Factor II, Thrombin	Protein Coding	48	GC11P046720	33.71	https://www.genecards.org/cgi-bin/carddisp.pl?gene=F2
CTNNB1	Catenin Beta 1	Protein Coding	53	GC03P041236	29.8	https://www.genecards.org/cgi-bin/carddisp.pl?gene=CTNNB1
ESR2	Estrogen Receptor 2	Protein Coding	49	GC14M064084	29.61	https://www.genecards.org/cgi-bin/carddisp.pl?gene=ESR2
MLH1	MutL Homolog 1	Protein Coding	48	GC03P036993	27.84	https://www.genecards.org/cgi-bin/carddisp.pl?gene=MLH1
IL10	Interleukin 10	Protein Coding	47	GC01M206767	27.54	https://www.genecards.org/cgi-bin/carddisp.pl?gene=IL10
SERPINE1	Serpin Family E Member 1	Protein Coding	50	GC07P101127	26.25	https://www.genecards.org/cgi-bin/carddisp.pl?gene=SERPINE1
KRAS	KRAS Proto-Oncogene, GTPase	Protein Coding	51	GC12M025204	25.92	https://www.genecards.org/cgi-bin/carddisp.pl?gene=KRAS
VEGFA	Vascular Endothelial Growth Factor A	Protein Coding	48	GC06P043770	25.44	https://www.genecards.org/cgi-bin/carddisp.pl?gene=VEGFA
TLR4	Toll Like Receptor 4	Protein Coding	51	GC09P117704	24.2	https://www.genecards.org/cgi-bin/carddisp.pl?gene=TLR4
IL6	Interleukin 6	Protein Coding	50	GC07P022765	24.19	https://www.genecards.org/cgi-bin/carddisp.pl?gene=IL6
ESR1	Estrogen Receptor 1	Protein Coding	53	GC06P151656	23.78	https://www.genecards.org/cgi-bin/carddisp.pl?gene=ESR1
PAEP	Progestagen Associated Endometrial Protein	Protein Coding	39	GC09P135561	23.45	https://www.genecards.org/cgi-bin/carddisp.pl?gene=PAEP
MTHFR	Methylenetetrahydrofolate Reductase	Protein Coding	47	GC01M011785	23.36	https://www.genecards.org/cgi-bin/carddisp.pl?gene=MTHFR
FLCN	Folliculin	Protein Coding	41	GC17M017206	23.15	https://www.genecards.org/cgi-bin/carddisp.pl?gene=FLCN
SERPINC1	Serpin Family C Member 1	Protein Coding	48	GC01M174153	23.04	https://www.genecards.org/cgi-bin/carddisp.pl?gene=SERPINC1
HLA-G	Major Histocompatibility Complex, Class I, G	Protein Coding	44	GC06P047256	22.87	https://www.genecards.org/cgi-bin/carddisp.pl?gene=HLA-G
TNF	Tumor Necrosis Factor	Protein Coding	51	GC06P047305	22.62	https://www.genecards.org/cgi-bin/carddisp.pl?gene=TNF
ENG	Endoglin	Protein Coding	46	GC09M127815	22.24	https://www.genecards.org/cgi-bin/carddisp.pl?gene=ENG
KIT	KIT Proto-Oncogene, Receptor Tyrosine Kinase	Protein Coding	53	GC04P054657	21.77	https://www.genecards.org/cgi-bin/carddisp.pl?gene=KIT
PTEN	Phosphatase And Tensin Homolog	Protein Coding	52	GC10P087863	21.28	https://www.genecards.org/cgi-bin/carddisp.pl?gene=PTEN
CXCL8	C-X-C Motif Chemokine Ligand 8	Protein Coding	41	GC04P073740	19.66	https://www.genecards.org/cgi-bin/carddisp.pl?gene=CXCL8
IL1B	Interleukin 1 Beta	Protein Coding	48	GC02M112829	19.52	https://www.genecards.org/cgi-bin/carddisp.pl?gene=IL1B
MMP9	Matrix Metallopeptidase 9	Protein Coding	52	GC20P046008	19.48	https://www.genecards.org/cgi-bin/carddisp.pl?gene=MMP9
CYP19A1	Cytochrome P450 Family 19 Subfamily A Member 1	Protein Coding	48	GC15M051208	19.17	https://www.genecards.org/cgi-bin/carddisp.pl?gene=CYP19A1
PTPN11	Protein Tyrosine Phosphatase Non-Receptor Type 11	Protein Coding	53	GC12P112418	18.89	https://www.genecards.org/cgi-bin/carddisp.pl?gene=PTPN11
VWF	Von Willebrand Factor	Protein Coding	48	GC12M005917	18.16	https://www.genecards.org/cgi-bin/carddisp.pl?gene=VWF
F13A1	Coagulation Factor XIII A Chain	Protein Coding	45	GC06M006144	17.92	https://www.genecards.org/cgi-bin/carddisp.pl?gene=F13A1
SRC	SRC Proto-Oncogene, Non-Receptor Tyrosine Kinase	Protein Coding	51	GC20P037344	17.83	https://www.genecards.org/cgi-bin/carddisp.pl?gene=SRC
TGFB1	Transforming Growth Factor Beta 1	Protein Coding	52	GC19M041301	17.71	https://www.genecards.org/cgi-bin/carddisp.pl?gene=TGFB1
CDH1	Cadherin 1	Protein Coding	50	GC16P068737	17.53	https://www.genecards.org/cgi-bin/carddisp.pl?gene=CDH1
AKT1	AKT Serine/Threonine Kinase 1	Protein Coding	54	GC14M104769	16.49	https://www.genecards.org/cgi-bin/carddisp.pl?gene=AKT1
AR	Androgen Receptor	Protein Coding	53	GC0XP067544	16.36	https://www.genecards.org/cgi-bin/carddisp.pl?gene=AR
EGF	Epidermal Growth Factor	Protein Coding	51	GC04P109912	16.25	https://www.genecards.org/cgi-bin/carddisp.pl?gene=EGF
CGA	Glycoprotein Hormones, Alpha Polypeptide	Protein Coding	43	GC06M087085	15.71	https://www.genecards.org/cgi-bin/carddisp.pl?gene=CGA
FGF2	Fibroblast Growth Factor 2	Protein Coding	47	GC04P122826	15.51	https://www.genecards.org/cgi-bin/carddisp.pl?gene=FGF2
TGFBR1	Transforming Growth Factor Beta Receptor 1	Protein Coding	52	GC09P099104	15.26	https://www.genecards.org/cgi-bin/carddisp.pl?gene=TGFBR1
ITGB3	Integrin Subunit Beta 3	Protein Coding	49	GC17P047254	15.03	https://www.genecards.org/cgi-bin/carddisp.pl?gene=ITGB3
H19	H19 Imprinted Maternally Expressed Transcript	RNA Gene	28	GC11M001995	14.96	https://www.genecards.org/cgi-bin/carddisp.pl?gene=H19
EGFR	Epidermal Growth Factor Receptor	Protein Coding	54	GC07P055019	14.37	https://www.genecards.org/cgi-bin/carddisp.pl?gene=EGFR
ALB	Albumin	Protein Coding	50	GC04P073397	14.25	https://www.genecards.org/cgi-bin/carddisp.pl?gene=ALB
F10	Coagulation Factor X	Protein Coding	48	GC13P113122	14.21	https://www.genecards.org/cgi-bin/carddisp.pl?gene=F10
HOTAIR	HOX Transcript Antisense RNA	RNA Gene	25	GC12M053962	13.93	https://www.genecards.org/cgi-bin/carddisp.pl?gene=HOTAIR
TEK	TEK Receptor Tyrosine Kinase	Protein Coding	50	GC09P027109	13.93	https://www.genecards.org/cgi-bin/carddisp.pl?gene=TEK
HOXA10	Homeobox A10	Protein Coding	42	GC07M027262	13.81	https://www.genecards.org/cgi-bin/carddisp.pl?gene=HOXA10
HIF1A	Hypoxia Inducible Factor 1 Subunit Alpha	Protein Coding	47	GC14P061695	13.77	https://www.genecards.org/cgi-bin/carddisp.pl?gene=HIF1A
INS	Insulin	Protein Coding	48	GC11M002159	13.69	https://www.genecards.org/cgi-bin/carddisp.pl?gene=INS
ATM	ATM Serine/Threonine Kinase	Protein Coding	54	GC11P108222	13.63	https://www.genecards.org/cgi-bin/carddisp.pl?gene=ATM
MMP2	Matrix Metallopeptidase 2	Protein Coding	53	GC16P055390	13.21	https://www.genecards.org/cgi-bin/carddisp.pl?gene=MMP2
F3	Coagulation Factor III, Tissue Factor	Protein Coding	45	GC01M094530	13.13	https://www.genecards.org/cgi-bin/carddisp.pl?gene=F3
CCND1	Cyclin D1	Protein Coding	52	GC11P069641	13.12	https://www.genecards.org/cgi-bin/carddisp.pl?gene=CCND1
PIBF1	Progesterone Immunomodulatory Binding Factor 1	Protein Coding	40	GC13P072782	12.99	https://www.genecards.org/cgi-bin/carddisp.pl?gene=PIBF1
FLT1	Fms Related Receptor Tyrosine Kinase 1	Protein Coding	51	GC13M028300	12.92	https://www.genecards.org/cgi-bin/carddisp.pl?gene=FLT1
PTGS2	Prostaglandin-Endoperoxide Synthase 2	Protein Coding	48	GC01M186640	12.9	https://www.genecards.org/cgi-bin/carddisp.pl?gene=PTGS2
CASP3	Caspase 3	Protein Coding	50	GC04M184627	12.89	https://www.genecards.org/cgi-bin/carddisp.pl?gene=CASP3
MMP1	Matrix Metallopeptidase 1	Protein Coding	51	GC11M102810	12.88	https://www.genecards.org/cgi-bin/carddisp.pl?gene=MMP1
ANGPT2	Angiopoietin 2	Protein Coding	44	GC08M006499	12.79	https://www.genecards.org/cgi-bin/carddisp.pl?gene=ANGPT2
MFN2	Mitofusin 2	Protein Coding	48	GC01P011980	12.75	https://www.genecards.org/cgi-bin/carddisp.pl?gene=MFN2
PCNA	Proliferating Cell Nuclear Antigen	Protein Coding	51	GC20M005114	12.72	https://www.genecards.org/cgi-bin/carddisp.pl?gene=PCNA
JAK2	Janus Kinase 2	Protein Coding	54	GC09P004985	12.66	https://www.genecards.org/cgi-bin/carddisp.pl?gene=JAK2
KDR	Kinase Insert Domain Receptor	Protein Coding	53	GC04M055078	12.42	https://www.genecards.org/cgi-bin/carddisp.pl?gene=KDR
GNRH1	Gonadotropin Releasing Hormone 1	Protein Coding	41	GC08M025419	12.4	https://www.genecards.org/cgi-bin/carddisp.pl?gene=GNRH1
STAT3	Signal Transducer And Activator Of Transcription 3	Protein Coding	52	GC17M042313	12.4	https://www.genecards.org/cgi-bin/carddisp.pl?gene=STAT3
JUN	Jun Proto-Oncogene, AP-1 Transcription Factor Subunit	Protein Coding	49	GC01M058780	12.32	https://www.genecards.org/cgi-bin/carddisp.pl?gene=JUN
CGB5	Chorionic Gonadotropin Subunit Beta 5	Protein Coding	32	GC19P049043	12.26	https://www.genecards.org/cgi-bin/carddisp.pl?gene=CGB5
ERBB2	Erb-B2 Receptor Tyrosine Kinase 2	Protein Coding	54	GC17P039687	12.26	https://www.genecards.org/cgi-bin/carddisp.pl?gene=ERBB2
MYC	MYC Proto-Oncogene, BHLH Transcription Factor	Protein Coding	51	GC08P127735	12.26	https://www.genecards.org/cgi-bin/carddisp.pl?gene=MYC
BRCA1	BRCA1 DNA Repair Associated	Protein Coding	50	GC17M043044	12.24	https://www.genecards.org/cgi-bin/carddisp.pl?gene=BRCA1
IGF1	Insulin Like Growth Factor 1	Protein Coding	50	GC12M102395	12.1	https://www.genecards.org/cgi-bin/carddisp.pl?gene=IGF1
INHA	Inhibin Subunit Alpha	Protein Coding	43	GC02P219569	12.06	https://www.genecards.org/cgi-bin/carddisp.pl?gene=INHA
IGFBP3	Insulin Like Growth Factor Binding Protein 3	Protein Coding	45	GC07M045912	12.05	https://www.genecards.org/cgi-bin/carddisp.pl?gene=IGFBP3
IFNG	Interferon Gamma	Protein Coding	48	GC12M068064	11.94	https://www.genecards.org/cgi-bin/carddisp.pl?gene=IFNG
CCL2	C-C Motif Chemokine Ligand 2	Protein Coding	48	GC17P034255	11.81	https://www.genecards.org/cgi-bin/carddisp.pl?gene=CCL2
SLC2A1	Solute Carrier Family 2 Member 1	Protein Coding	52	GC01M042925	11.78	https://www.genecards.org/cgi-bin/carddisp.pl?gene=SLC2A1
FOS	Fos Proto-Oncogene, AP-1 Transcription Factor Subunit	Protein Coding	50	GC14P075278	11.77	https://www.genecards.org/cgi-bin/carddisp.pl?gene=FOS
MRE11	MRE11 Homolog, Double Strand Break Repair Nuclease	Protein Coding	41	GC11M094444	11.64	https://www.genecards.org/cgi-bin/carddisp.pl?gene=MRE11
PGF	Placental Growth Factor	Protein Coding	43	GC14M074941	11.64	https://www.genecards.org/cgi-bin/carddisp.pl?gene=PGF
OXT	Oxytocin/Neurophysin I Prepropeptide	Protein Coding	40	GC20P003068	11.54	https://www.genecards.org/cgi-bin/carddisp.pl?gene=OXT
COMT	Catechol-O-Methyltransferase	Protein Coding	51	GC22P019941	11.21	https://www.genecards.org/cgi-bin/carddisp.pl?gene=COMT
SERPINA3	Serpin Family A Member 3	Protein Coding	43	GC14P094612	11.03	https://www.genecards.org/cgi-bin/carddisp.pl?gene=SERPINA3
CD4	CD4 Molecule	Protein Coding	49	GC12P006786	10.93	https://www.genecards.org/cgi-bin/carddisp.pl?gene=CD4
LIF	LIF Interleukin 6 Family Cytokine	Protein Coding	43	GC22M030240	10.88	https://www.genecards.org/cgi-bin/carddisp.pl?gene=LIF
TERT	Telomerase Reverse Transcriptase	Protein Coding	51	GC05M001253	10.8	https://www.genecards.org/cgi-bin/carddisp.pl?gene=TERT
THPO	Thrombopoietin	Protein Coding	42	GC03M184371	10.79	https://www.genecards.org/cgi-bin/carddisp.pl?gene=THPO
HSP90AA1	Heat Shock Protein 90 Alpha Family Class A Member 1	Protein Coding	48	GC14M102080	10.69	https://www.genecards.org/cgi-bin/carddisp.pl?gene=HSP90AA1
TLR2	Toll Like Receptor 2	Protein Coding	51	GC04P153684	10.68	https://www.genecards.org/cgi-bin/carddisp.pl?gene=TLR2
MAPK1	Mitogen-Activated Protein Kinase 1	Protein Coding	51	GC22M021754	10.63	https://www.genecards.org/cgi-bin/carddisp.pl?gene=MAPK1
MUC1	Mucin 1, Cell Surface Associated	Protein Coding	47	GC01M155185	10.59	https://www.genecards.org/cgi-bin/carddisp.pl?gene=MUC1
TIMP1	TIMP Metallopeptidase Inhibitor 1	Protein Coding	45	GC0XP047583	10.44	https://www.genecards.org/cgi-bin/carddisp.pl?gene=TIMP1
MIR34A	MicroRNA 34a	RNA Gene	22	GC01M009151	10.31	https://www.genecards.org/cgi-bin/carddisp.pl?gene=MIR34A
PRL	Prolactin	Protein Coding	44	GC06M022230	10.26	https://www.genecards.org/cgi-bin/carddisp.pl?gene=PRL
RB1	RB Transcriptional Corepressor 1	Protein Coding	49	GC13P048303	10.2	https://www.genecards.org/cgi-bin/carddisp.pl?gene=RB1
STAT1	Signal Transducer And Activator Of Transcription 1	Protein Coding	53	GC02M190908	10.17	https://www.genecards.org/cgi-bin/carddisp.pl?gene=STAT1
CCL5	C-C Motif Chemokine Ligand 5	Protein Coding	43	GC17M035871	9.91	https://www.genecards.org/cgi-bin/carddisp.pl?gene=CCL5
CXCR4	C-X-C Motif Chemokine Receptor 4	Protein Coding	52	GC02M136114	9.9	https://www.genecards.org/cgi-bin/carddisp.pl?gene=CXCR4
TSC2	TSC Complex Subunit 2	Protein Coding	50	GC16P002436	9.9	https://www.genecards.org/cgi-bin/carddisp.pl?gene=TSC2
IL1A	Interleukin 1 Alpha	Protein Coding	44	GC02M112773	9.88	https://www.genecards.org/cgi-bin/carddisp.pl?gene=IL1A
WT1	WT1 Transcription Factor	Protein Coding	49	GC11M032365	9.87	https://www.genecards.org/cgi-bin/carddisp.pl?gene=WT1
TIMP2	TIMP Metallopeptidase Inhibitor 2	Protein Coding	44	GC17M078852	9.83	https://www.genecards.org/cgi-bin/carddisp.pl?gene=TIMP2
NBN	Nibrin	Protein Coding	47	GC08M089933	9.78	https://www.genecards.org/cgi-bin/carddisp.pl?gene=NBN
CD40LG	CD40 Ligand	Protein Coding	47	GC0XP136649	9.76	https://www.genecards.org/cgi-bin/carddisp.pl?gene=CD40LG
IGFBP1	Insulin Like Growth Factor Binding Protein 1	Protein Coding	43	GC07P046552	9.73	https://www.genecards.org/cgi-bin/carddisp.pl?gene=IGFBP1
RAD51	RAD51 Recombinase	Protein Coding	52	GC15P040694	9.69	https://www.genecards.org/cgi-bin/carddisp.pl?gene=RAD51
FSHR	Follicle Stimulating Hormone Receptor	Protein Coding	49	GC02M048953	9.64	https://www.genecards.org/cgi-bin/carddisp.pl?gene=FSHR
CFTR	CF Transmembrane Conductance Regulator	Protein Coding	51	GC07P117287	9.63	https://www.genecards.org/cgi-bin/carddisp.pl?gene=CFTR
IL4	Interleukin 4	Protein Coding	46	GC05P132673	9.6	https://www.genecards.org/cgi-bin/carddisp.pl?gene=IL4
NLRP7	NLR Family Pyrin Domain Containing 7	Protein Coding	43	GC19M054923	9.6	https://www.genecards.org/cgi-bin/carddisp.pl?gene=NLRP7
HP	Haptoglobin	Protein Coding	44	GC16P072089	9.53	https://www.genecards.org/cgi-bin/carddisp.pl?gene=HP
LEFTY2	Left-Right Determination Factor 2	Protein Coding	43	GC01M225937	9.52	https://www.genecards.org/cgi-bin/carddisp.pl?gene=LEFTY2
IL1RN	Interleukin 1 Receptor Antagonist	Protein Coding	48	GC02P115307	9.38	https://www.genecards.org/cgi-bin/carddisp.pl?gene=IL1RN
AFP	Alpha Fetoprotein	Protein Coding	45	GC04P073431	9.37	https://www.genecards.org/cgi-bin/carddisp.pl?gene=AFP
MMP7	Matrix Metallopeptidase 7	Protein Coding	48	GC11M102425	9.33	https://www.genecards.org/cgi-bin/carddisp.pl?gene=MMP7
SMAD3	SMAD Family Member 3	Protein Coding	49	GC15P067063	9.27	https://www.genecards.org/cgi-bin/carddisp.pl?gene=SMAD3
BAX	BCL2 Associated X, Apoptosis Regulator	Protein Coding	48	GC19P048954	9.2	https://www.genecards.org/cgi-bin/carddisp.pl?gene=BAX
CSF1	Colony Stimulating Factor 1	Protein Coding	43	GC01P109911	9.03	https://www.genecards.org/cgi-bin/carddisp.pl?gene=CSF1
IL2	Interleukin 2	Protein Coding	45	GC04M122451	8.86	https://www.genecards.org/cgi-bin/carddisp.pl?gene=IL2
IGF2	Insulin Like Growth Factor 2	Protein Coding	48	GC11M002130	8.85	https://www.genecards.org/cgi-bin/carddisp.pl?gene=IGF2
SHBG	Sex Hormone Binding Globulin	Protein Coding	40	GC17P007613	8.85	https://www.genecards.org/cgi-bin/carddisp.pl?gene=SHBG
PAPPA	Pappalysin 1	Protein Coding	41	GC09P116179	8.83	https://www.genecards.org/cgi-bin/carddisp.pl?gene=PAPPA
CD44	CD44 Molecule (Indian Blood Group)	Protein Coding	47	GC11P035139	8.79	https://www.genecards.org/cgi-bin/carddisp.pl?gene=CD44
EP300	E1A Binding Protein P300	Protein Coding	50	GC22P041091	8.78	https://www.genecards.org/cgi-bin/carddisp.pl?gene=EP300
ANGPT1	Angiopoietin 1	Protein Coding	45	GC08M107246	8.74	https://www.genecards.org/cgi-bin/carddisp.pl?gene=ANGPT1
VIM	Vimentin	Protein Coding	50	GC10P017227	8.66	https://www.genecards.org/cgi-bin/carddisp.pl?gene=VIM
H2AC18	H2A Clustered Histone 18	Protein Coding	26	GC01M149961	8.59	https://www.genecards.org/cgi-bin/carddisp.pl?gene=H2AC18
MAPK8	Mitogen-Activated Protein Kinase 8	Protein Coding	50	GC10P048306	8.58	https://www.genecards.org/cgi-bin/carddisp.pl?gene=MAPK8
CDKN2A	Cyclin Dependent Kinase Inhibitor 2A	Protein Coding	51	GC09M021967	8.55	https://www.genecards.org/cgi-bin/carddisp.pl?gene=CDKN2A
CGB3	Chorionic Gonadotropin Subunit Beta 3	Protein Coding	31	GC19M049024	8.45	https://www.genecards.org/cgi-bin/carddisp.pl?gene=CGB3
DKK1	Dickkopf WNT Signaling Pathway Inhibitor 1	Protein Coding	45	GC10P052314	8.37	https://www.genecards.org/cgi-bin/carddisp.pl?gene=DKK1
NOS3	Nitric Oxide Synthase 3	Protein Coding	51	GC07P150990	8.34	https://www.genecards.org/cgi-bin/carddisp.pl?gene=NOS3
MMP3	Matrix Metallopeptidase 3	Protein Coding	51	GC11M102835	8.29	https://www.genecards.org/cgi-bin/carddisp.pl?gene=MMP3
MTOR	Mechanistic Target Of Rapamycin Kinase	Protein Coding	54	GC01M011106	8.22	https://www.genecards.org/cgi-bin/carddisp.pl?gene=MTOR
CXCL12	C-X-C Motif Chemokine Ligand 12	Protein Coding	45	GC10M044294	8.19	https://www.genecards.org/cgi-bin/carddisp.pl?gene=CXCL12
PAX2	Paired Box 2	Protein Coding	46	GC10P100735	8.16	https://www.genecards.org/cgi-bin/carddisp.pl?gene=PAX2
MPL	MPL Proto-Oncogene, Thrombopoietin Receptor	Protein Coding	48	GC01P043337	8.13	https://www.genecards.org/cgi-bin/carddisp.pl?gene=MPL
BCL2	BCL2 Apoptosis Regulator	Protein Coding	51	GC18M063123	8.1	https://www.genecards.org/cgi-bin/carddisp.pl?gene=BCL2
PTPRC	Protein Tyrosine Phosphatase Receptor Type C	Protein Coding	51	GC01P198607	8	https://www.genecards.org/cgi-bin/carddisp.pl?gene=PTPRC
BRCA2	BRCA2 DNA Repair Associated	Protein Coding	49	GC13P032315	7.94	https://www.genecards.org/cgi-bin/carddisp.pl?gene=BRCA2
HLA-DQA1	Major Histocompatibility Complex, Class II, DQ Alpha 1	Protein Coding	42	GC06P047340	7.93	https://www.genecards.org/cgi-bin/carddisp.pl?gene=HLA-DQA1
IL18	Interleukin 18	Protein Coding	44	GC11M112143	7.92	https://www.genecards.org/cgi-bin/carddisp.pl?gene=IL18
HLA-DQB1	Major Histocompatibility Complex, Class II, DQ Beta 1	Protein Coding	44	GC06M032804	7.79	https://www.genecards.org/cgi-bin/carddisp.pl?gene=HLA-DQB1
LRP5	LDL Receptor Related Protein 5	Protein Coding	48	GC11P068298	7.78	https://www.genecards.org/cgi-bin/carddisp.pl?gene=LRP5
DNMT1	DNA Methyltransferase 1	Protein Coding	50	GC19M010133	7.75	https://www.genecards.org/cgi-bin/carddisp.pl?gene=DNMT1
SELP	Selectin P	Protein Coding	45	GC01M169558	7.75	https://www.genecards.org/cgi-bin/carddisp.pl?gene=SELP
SLC17A5	Solute Carrier Family 17 Member 5	Protein Coding	44	GC06M073593	7.69	https://www.genecards.org/cgi-bin/carddisp.pl?gene=SLC17A5
IDO1	Indoleamine 2,3-Dioxygenase 1	Protein Coding	45	GC08P039891	7.67	https://www.genecards.org/cgi-bin/carddisp.pl?gene=IDO1
GNRHR	Gonadotropin Releasing Hormone Receptor	Protein Coding	47	GC04M067737	7.63	https://www.genecards.org/cgi-bin/carddisp.pl?gene=GNRHR
PPARG	Peroxisome Proliferator Activated Receptor Gamma	Protein Coding	52	GC03P012287	7.52	https://www.genecards.org/cgi-bin/carddisp.pl?gene=PPARG
DNAH8	Dynein Axonemal Heavy Chain 8	Protein Coding	37	GC06P047481	7.45	https://www.genecards.org/cgi-bin/carddisp.pl?gene=DNAH8
IGF1R	Insulin Like Growth Factor 1 Receptor	Protein Coding	54	GC15P098648	7.39	https://www.genecards.org/cgi-bin/carddisp.pl?gene=IGF1R
TET2	Tet Methylcytosine Dioxygenase 2	Protein Coding	44	GC04P105145	7.37	https://www.genecards.org/cgi-bin/carddisp.pl?gene=TET2
TGFA	Transforming Growth Factor Alpha	Protein Coding	46	GC02M070447	7.26	https://www.genecards.org/cgi-bin/carddisp.pl?gene=TGFA
SIRT1	Sirtuin 1	Protein Coding	49	GC10P067884	7.25	https://www.genecards.org/cgi-bin/carddisp.pl?gene=SIRT1
AHR	Aryl Hydrocarbon Receptor	Protein Coding	48	GC07P016916	7.21	https://www.genecards.org/cgi-bin/carddisp.pl?gene=AHR
CDKN1A	Cyclin Dependent Kinase Inhibitor 1A	Protein Coding	50	GC06P047460	7.19	https://www.genecards.org/cgi-bin/carddisp.pl?gene=CDKN1A
PLAT	Plasminogen Activator, Tissue Type	Protein Coding	49	GC08M042174	7.19	https://www.genecards.org/cgi-bin/carddisp.pl?gene=PLAT
FASLG	Fas Ligand	Protein Coding	47	GC01P172628	7.18	https://www.genecards.org/cgi-bin/carddisp.pl?gene=FASLG
ACTC1	Actin Alpha Cardiac Muscle 1	Protein Coding	42	GC15M034788	7.13	https://www.genecards.org/cgi-bin/carddisp.pl?gene=ACTC1
LEP	Leptin	Protein Coding	47	GC07P128241	7.12	https://www.genecards.org/cgi-bin/carddisp.pl?gene=LEP
CSF2	Colony Stimulating Factor 2	Protein Coding	44	GC05P132073	7.07	https://www.genecards.org/cgi-bin/carddisp.pl?gene=CSF2
CHEK2	Checkpoint Kinase 2	Protein Coding	53	GC22M028687	7.01	https://www.genecards.org/cgi-bin/carddisp.pl?gene=CHEK2
CDKN1B	Cyclin Dependent Kinase Inhibitor 1B	Protein Coding	48	GC12P012716	6.92	https://www.genecards.org/cgi-bin/carddisp.pl?gene=CDKN1B
IL17A	Interleukin 17A	Protein Coding	42	GC06P052186	6.89	https://www.genecards.org/cgi-bin/carddisp.pl?gene=IL17A
MDM2	MDM2 Proto-Oncogene	Protein Coding	52	GC12P068808	6.87	https://www.genecards.org/cgi-bin/carddisp.pl?gene=MDM2
SELE	Selectin E	Protein Coding	44	GC01M169722	6.86	https://www.genecards.org/cgi-bin/carddisp.pl?gene=SELE
VIP	Vasoactive Intestinal Peptide	Protein Coding	44	GC06P152750	6.82	https://www.genecards.org/cgi-bin/carddisp.pl?gene=VIP
ANXA2	Annexin A2	Protein Coding	48	GC15M060347	6.8	https://www.genecards.org/cgi-bin/carddisp.pl?gene=ANXA2
LGALS1	Galectin 1	Protein Coding	43	GC22P037675	6.75	https://www.genecards.org/cgi-bin/carddisp.pl?gene=LGALS1
IL5	Interleukin 5	Protein Coding	44	GC05M132541	6.69	https://www.genecards.org/cgi-bin/carddisp.pl?gene=IL5
ACE	Angiotensin I Converting Enzyme	Protein Coding	49	GC17P063477	6.68	https://www.genecards.org/cgi-bin/carddisp.pl?gene=ACE
SPP1	Secreted Phosphoprotein 1	Protein Coding	46	GC04P087975	6.66	https://www.genecards.org/cgi-bin/carddisp.pl?gene=SPP1
IL11	Interleukin 11	Protein Coding	41	GC19M055364	6.63	https://www.genecards.org/cgi-bin/carddisp.pl?gene=IL11
SELL	Selectin L	Protein Coding	42	GC01M169690	6.62	https://www.genecards.org/cgi-bin/carddisp.pl?gene=SELL
THBD	Thrombomodulin	Protein Coding	44	GC20M023026	6.58	https://www.genecards.org/cgi-bin/carddisp.pl?gene=THBD
PIK3CA	Phosphatidylinositol-4,5-Bisphosphate 3-Kinase Catalytic Subunit Alpha	Protein Coding	52	GC03P179148	6.57	https://www.genecards.org/cgi-bin/carddisp.pl?gene=PIK3CA
CCR5	C-C Motif Chemokine Receptor 5	Protein Coding	46	GC03P046383	6.53	https://www.genecards.org/cgi-bin/carddisp.pl?gene=CCR5
HSPB1	Heat Shock Protein Family B (Small) Member 1	Protein Coding	51	GC07P076302	6.53	https://www.genecards.org/cgi-bin/carddisp.pl?gene=HSPB1
CALB2	Calbindin 2	Protein Coding	40	GC16P071392	6.49	https://www.genecards.org/cgi-bin/carddisp.pl?gene=CALB2
CAT	Catalase	Protein Coding	50	GC11P034460	6.49	https://www.genecards.org/cgi-bin/carddisp.pl?gene=CAT
MAPK3	Mitogen-Activated Protein Kinase 3	Protein Coding	49	GC16M030117	6.46	https://www.genecards.org/cgi-bin/carddisp.pl?gene=MAPK3
CD46	CD46 Molecule	Protein Coding	46	GC01P207752	6.44	https://www.genecards.org/cgi-bin/carddisp.pl?gene=CD46
FGFR2	Fibroblast Growth Factor Receptor 2	Protein Coding	54	GC10M121478	6.36	https://www.genecards.org/cgi-bin/carddisp.pl?gene=FGFR2
NEDD4	NEDD4 E3 Ubiquitin Protein Ligase	Protein Coding	45	GC15M055826	6.36	https://www.genecards.org/cgi-bin/carddisp.pl?gene=NEDD4
CCNB1	Cyclin B1	Protein Coding	47	GC05P069167	6.33	https://www.genecards.org/cgi-bin/carddisp.pl?gene=CCNB1
FGFR1	Fibroblast Growth Factor Receptor 1	Protein Coding	55	GC08M038400	6.28	https://www.genecards.org/cgi-bin/carddisp.pl?gene=FGFR1
NKX2-1	NK2 Homeobox 1	Protein Coding	46	GC14M036516	6.27	https://www.genecards.org/cgi-bin/carddisp.pl?gene=NKX2-1
IFNA1	Interferon Alpha 1	Protein Coding	39	GC09P021494	6.26	https://www.genecards.org/cgi-bin/carddisp.pl?gene=IFNA1
TP63	Tumor Protein P63	Protein Coding	48	GC03P189598	6.23	https://www.genecards.org/cgi-bin/carddisp.pl?gene=TP63
EBAG9	Estrogen Receptor Binding Site Associated Antigen 9	Protein Coding	38	GC08P109536	6.22	https://www.genecards.org/cgi-bin/carddisp.pl?gene=EBAG9
LTA	Lymphotoxin Alpha	Protein Coding	42	GC06P047303	6.22	https://www.genecards.org/cgi-bin/carddisp.pl?gene=LTA
VEGFC	Vascular Endothelial Growth Factor C	Protein Coding	47	GC04M176683	6.21	https://www.genecards.org/cgi-bin/carddisp.pl?gene=VEGFC
CDKN3	Cyclin Dependent Kinase Inhibitor 3	Protein Coding	42	GC14P054398	6.19	https://www.genecards.org/cgi-bin/carddisp.pl?gene=CDKN3
POMC	Proopiomelanocortin	Protein Coding	48	GC02M025160	6.18	https://www.genecards.org/cgi-bin/carddisp.pl?gene=POMC
MKI67	Marker Of Proliferation Ki-67	Protein Coding	44	GC10M128096	6.13	https://www.genecards.org/cgi-bin/carddisp.pl?gene=MKI67
TFAP2A	Transcription Factor AP-2 Alpha	Protein Coding	47	GC06M010393	6.09	https://www.genecards.org/cgi-bin/carddisp.pl?gene=TFAP2A
PAX6	Paired Box 6	Protein Coding	47	GC11M031784	6.06	https://www.genecards.org/cgi-bin/carddisp.pl?gene=PAX6
MUC16	Mucin 16, Cell Surface Associated	Protein Coding	36	GC19M008848	6.02	https://www.genecards.org/cgi-bin/carddisp.pl?gene=MUC16
FAS	Fas Cell Surface Death Receptor	Protein Coding	50	GC10P088969	6.01	https://www.genecards.org/cgi-bin/carddisp.pl?gene=FAS
VCAM1	Vascular Cell Adhesion Molecule 1	Protein Coding	45	GC01P100719	6.01	https://www.genecards.org/cgi-bin/carddisp.pl?gene=VCAM1
CALR	Calreticulin	Protein Coding	51	GC19P012938	6	https://www.genecards.org/cgi-bin/carddisp.pl?gene=CALR
CSF3	Colony Stimulating Factor 3	Protein Coding	40	GC17P040015	5.99	https://www.genecards.org/cgi-bin/carddisp.pl?gene=CSF3
IL13	Interleukin 13	Protein Coding	44	GC05P132656	5.99	https://www.genecards.org/cgi-bin/carddisp.pl?gene=IL13
GSTM1	Glutathione S-Transferase Mu 1	Protein Coding	41	GC01P109687	5.98	https://www.genecards.org/cgi-bin/carddisp.pl?gene=GSTM1
APOE	Apolipoprotein E	Protein Coding	50	GC19P044906	5.97	https://www.genecards.org/cgi-bin/carddisp.pl?gene=APOE
BCL6	BCL6 Transcription Repressor	Protein Coding	45	GC03M187721	5.95	https://www.genecards.org/cgi-bin/carddisp.pl?gene=BCL6
TGFB2	Transforming Growth Factor Beta 2	Protein Coding	50	GC01P218345	5.89	https://www.genecards.org/cgi-bin/carddisp.pl?gene=TGFB2
PF4	Platelet Factor 4	Protein Coding	41	GC04M073980	5.88	https://www.genecards.org/cgi-bin/carddisp.pl?gene=PF4
CXCL1	C-X-C Motif Chemokine Ligand 1	Protein Coding	43	GC04P073869	5.87	https://www.genecards.org/cgi-bin/carddisp.pl?gene=CXCL1
ITGB1	Integrin Subunit Beta 1	Protein Coding	50	GC10M032900	5.85	https://www.genecards.org/cgi-bin/carddisp.pl?gene=ITGB1
USF1	Upstream Transcription Factor 1	Protein Coding	43	GC01M161039	5.84	https://www.genecards.org/cgi-bin/carddisp.pl?gene=USF1
EPO	Erythropoietin	Protein Coding	41	GC07P100720	5.82	https://www.genecards.org/cgi-bin/carddisp.pl?gene=EPO
ITGA2	Integrin Subunit Alpha 2	Protein Coding	45	GC05P052989	5.81	https://www.genecards.org/cgi-bin/carddisp.pl?gene=ITGA2
NOS2	Nitric Oxide Synthase 2	Protein Coding	49	GC17M027756	5.81	https://www.genecards.org/cgi-bin/carddisp.pl?gene=NOS2
OXTR	Oxytocin Receptor	Protein Coding	45	GC03M008767	5.78	https://www.genecards.org/cgi-bin/carddisp.pl?gene=OXTR
IL15	Interleukin 15	Protein Coding	40	GC04P141636	5.76	https://www.genecards.org/cgi-bin/carddisp.pl?gene=IL15
PTK2	Protein Tyrosine Kinase 2	Protein Coding	47	GC08M140657	5.76	https://www.genecards.org/cgi-bin/carddisp.pl?gene=PTK2
IL3	Interleukin 3	Protein Coding	44	GC05P132060	5.72	https://www.genecards.org/cgi-bin/carddisp.pl?gene=IL3
TIMP3	TIMP Metallopeptidase Inhibitor 3	Protein Coding	45	GC22P032800	5.69	https://www.genecards.org/cgi-bin/carddisp.pl?gene=TIMP3
CALCA	Calcitonin Related Polypeptide Alpha	Protein Coding	43	GC11M014945	5.68	https://www.genecards.org/cgi-bin/carddisp.pl?gene=CALCA
CCR1	C-C Motif Chemokine Receptor 1	Protein Coding	45	GC03M046218	5.67	https://www.genecards.org/cgi-bin/carddisp.pl?gene=CCR1
CDK2	Cyclin Dependent Kinase 2	Protein Coding	52	GC12P055966	5.63	https://www.genecards.org/cgi-bin/carddisp.pl?gene=CDK2
CR1	Complement C3b/C4b Receptor 1 (Knops Blood Group)	Protein Coding	44	GC01P207496	5.62	https://www.genecards.org/cgi-bin/carddisp.pl?gene=CR1
PLAU	Plasminogen Activator, Urokinase	Protein Coding	51	GC10P073909	5.62	https://www.genecards.org/cgi-bin/carddisp.pl?gene=PLAU
CDKN1C	Cyclin Dependent Kinase Inhibitor 1C	Protein Coding	47	GC11M002887	5.61	https://www.genecards.org/cgi-bin/carddisp.pl?gene=CDKN1C
LMNA	Lamin A/C	Protein Coding	47	GC01P156082	5.57	https://www.genecards.org/cgi-bin/carddisp.pl?gene=LMNA
CRH	Corticotropin Releasing Hormone	Protein Coding	44	GC08M066176	5.55	https://www.genecards.org/cgi-bin/carddisp.pl?gene=CRH
NAT2	N-Acetyltransferase 2	Protein Coding	43	GC08P018391	5.55	https://www.genecards.org/cgi-bin/carddisp.pl?gene=NAT2
CXCL10	C-X-C Motif Chemokine Ligand 10	Protein Coding	44	GC04M076021	5.54	https://www.genecards.org/cgi-bin/carddisp.pl?gene=CXCL10
PTGS1	Prostaglandin-Endoperoxide Synthase 1	Protein Coding	46	GC09P122370	5.53	https://www.genecards.org/cgi-bin/carddisp.pl?gene=PTGS1
BMP2	Bone Morphogenetic Protein 2	Protein Coding	47	GC20P006696	5.51	https://www.genecards.org/cgi-bin/carddisp.pl?gene=BMP2
TH	Tyrosine Hydroxylase	Protein Coding	51	GC11M002163	5.51	https://www.genecards.org/cgi-bin/carddisp.pl?gene=TH
ASPH	Aspartate Beta-Hydroxylase	Protein Coding	42	GC08M061500	5.49	https://www.genecards.org/cgi-bin/carddisp.pl?gene=ASPH
TLR9	Toll Like Receptor 9	Protein Coding	45	GC03M052222	5.44	https://www.genecards.org/cgi-bin/carddisp.pl?gene=TLR9
HSPA8	Heat Shock Protein Family A (Hsp70) Member 8	Protein Coding	47	GC11M123057	5.43	https://www.genecards.org/cgi-bin/carddisp.pl?gene=HSPA8
CCNA2	Cyclin A2	Protein Coding	44	GC04M121816	5.41	https://www.genecards.org/cgi-bin/carddisp.pl?gene=CCNA2
CHST3	Carbohydrate Sulfotransferase 3	Protein Coding	42	GC10P071964	5.37	https://www.genecards.org/cgi-bin/carddisp.pl?gene=CHST3
CXCL13	C-X-C Motif Chemokine Ligand 13	Protein Coding	41	GC04P077511	5.36	https://www.genecards.org/cgi-bin/carddisp.pl?gene=CXCL13
ICAM1	Intercellular Adhesion Molecule 1	Protein Coding	50	GC19P010270	5.36	https://www.genecards.org/cgi-bin/carddisp.pl?gene=ICAM1
GSTP1	Glutathione S-Transferase Pi 1	Protein Coding	50	GC11P067583	5.34	https://www.genecards.org/cgi-bin/carddisp.pl?gene=GSTP1
FOXP3	Forkhead Box P3	Protein Coding	46	GC0XM049250	5.33	https://www.genecards.org/cgi-bin/carddisp.pl?gene=FOXP3
SMAD2	SMAD Family Member 2	Protein Coding	47	GC18M047809	5.3	https://www.genecards.org/cgi-bin/carddisp.pl?gene=SMAD2
NME1	NME/NM23 Nucleoside Diphosphate Kinase 1	Protein Coding	47	GC17P051154	5.29	https://www.genecards.org/cgi-bin/carddisp.pl?gene=NME1
RET	Ret Proto-Oncogene	Protein Coding	53	GC10P043081	5.29	https://www.genecards.org/cgi-bin/carddisp.pl?gene=RET
IFNB1	Interferon Beta 1	Protein Coding	41	GC09M021077	5.28	https://www.genecards.org/cgi-bin/carddisp.pl?gene=IFNB1
LEPR	Leptin Receptor	Protein Coding	49	GC01P065421	5.23	https://www.genecards.org/cgi-bin/carddisp.pl?gene=LEPR
SAA1	Serum Amyloid A1	Protein Coding	42	GC11P018267	5.23	https://www.genecards.org/cgi-bin/carddisp.pl?gene=SAA1
TNFRSF1A	TNF Receptor Superfamily Member 1A	Protein Coding	49	GC12M006328	5.23	https://www.genecards.org/cgi-bin/carddisp.pl?gene=TNFRSF1A
DNMT3B	DNA Methyltransferase 3 Beta	Protein Coding	50	GC20P032762	5.2	https://www.genecards.org/cgi-bin/carddisp.pl?gene=DNMT3B
CD8A	CD8a Molecule	Protein Coding	46	GC02M086784	5.19	https://www.genecards.org/cgi-bin/carddisp.pl?gene=CD8A
BIRC5	Baculoviral IAP Repeat Containing 5	Protein Coding	47	GC17P078214	5.18	https://www.genecards.org/cgi-bin/carddisp.pl?gene=BIRC5
CTLA4	Cytotoxic T-Lymphocyte Associated Protein 4	Protein Coding	45	GC02P203867	5.18	https://www.genecards.org/cgi-bin/carddisp.pl?gene=CTLA4
BMP6	Bone Morphogenetic Protein 6	Protein Coding	43	GC06P007726	5.14	https://www.genecards.org/cgi-bin/carddisp.pl?gene=BMP6
TLR3	Toll Like Receptor 3	Protein Coding	52	GC04P186059	5.12	https://www.genecards.org/cgi-bin/carddisp.pl?gene=TLR3
AMH	Anti-Mullerian Hormone	Protein Coding	43	GC19P002251	5.11	https://www.genecards.org/cgi-bin/carddisp.pl?gene=AMH
COL4A1	Collagen Type IV Alpha 1 Chain	Protein Coding	47	GC13M110148	5.11	https://www.genecards.org/cgi-bin/carddisp.pl?gene=COL4A1
TF	Transferrin	Protein Coding	49	GC03P133666	5.11	https://www.genecards.org/cgi-bin/carddisp.pl?gene=TF
CDK4	Cyclin Dependent Kinase 4	Protein Coding	54	GC12M057743	5.04	https://www.genecards.org/cgi-bin/carddisp.pl?gene=CDK4
CASP8	Caspase 8	Protein Coding	52	GC02P201233	5.02	https://www.genecards.org/cgi-bin/carddisp.pl?gene=CASP8
LNPEP	Leucyl And Cystinyl Aminopeptidase	Protein Coding	45	GC05P096935	5.01	https://www.genecards.org/cgi-bin/carddisp.pl?gene=LNPEP
HGF	Hepatocyte Growth Factor	Protein Coding	52	GC07M081699	4.98	https://www.genecards.org/cgi-bin/carddisp.pl?gene=HGF
NGF	Nerve Growth Factor	Protein Coding	50	GC01M115285	4.98	https://www.genecards.org/cgi-bin/carddisp.pl?gene=NGF
HOXA11	Homeobox A11	Protein Coding	41	GC07M027259	4.95	https://www.genecards.org/cgi-bin/carddisp.pl?gene=HOXA11
IL6ST	Interleukin 6 Signal Transducer	Protein Coding	45	GC05M055935	4.94	https://www.genecards.org/cgi-bin/carddisp.pl?gene=IL6ST
MIR223	MicroRNA 223	RNA Gene	21	GC0XP066018	4.93	https://www.genecards.org/cgi-bin/carddisp.pl?gene=MIR223
NEU1	Neuraminidase 1	Protein Coding	44	GC06M031857	4.92	https://www.genecards.org/cgi-bin/carddisp.pl?gene=NEU1
SOD1	Superoxide Dismutase 1	Protein Coding	51	GC21P031659	4.92	https://www.genecards.org/cgi-bin/carddisp.pl?gene=SOD1
ENO2	Enolase 2	Protein Coding	47	GC12P006913	4.91	https://www.genecards.org/cgi-bin/carddisp.pl?gene=ENO2
APOA1	Apolipoprotein A1	Protein Coding	48	GC11M116835	4.9	https://www.genecards.org/cgi-bin/carddisp.pl?gene=APOA1
DSPP	Dentin Sialophosphoprotein	Protein Coding	37	GC04P087608	4.9	https://www.genecards.org/cgi-bin/carddisp.pl?gene=DSPP
NFKB1	Nuclear Factor Kappa B Subunit 1	Protein Coding	52	GC04P102501	4.9	https://www.genecards.org/cgi-bin/carddisp.pl?gene=NFKB1
PROK1	Prokineticin 1	Protein Coding	36	GC01P110451	4.9	https://www.genecards.org/cgi-bin/carddisp.pl?gene=PROK1
IL1R1	Interleukin 1 Receptor Type 1	Protein Coding	45	GC02P102136	4.88	https://www.genecards.org/cgi-bin/carddisp.pl?gene=IL1R1
BCL2L1	BCL2 Like 1	Protein Coding	47	GC20M031664	4.81	https://www.genecards.org/cgi-bin/carddisp.pl?gene=BCL2L1
GSR	Glutathione-Disulfide Reductase	Protein Coding	48	GC08M030678	4.81	https://www.genecards.org/cgi-bin/carddisp.pl?gene=GSR
EDN1	Endothelin 1	Protein Coding	47	GC06P012290	4.8	https://www.genecards.org/cgi-bin/carddisp.pl?gene=EDN1
CASP9	Caspase 9	Protein Coding	48	GC01M015491	4.79	https://www.genecards.org/cgi-bin/carddisp.pl?gene=CASP9
FURIN	Furin, Paired Basic Amino Acid Cleaving Enzyme	Protein Coding	46	GC15P090868	4.79	https://www.genecards.org/cgi-bin/carddisp.pl?gene=FURIN
PARP1	Poly(ADP-Ribose) Polymerase 1	Protein Coding	49	GC01M226360	4.75	https://www.genecards.org/cgi-bin/carddisp.pl?gene=PARP1
SERPINA1	Serpin Family A Member 1	Protein Coding	49	GC14M094376	4.75	https://www.genecards.org/cgi-bin/carddisp.pl?gene=SERPINA1
DES	Desmin	Protein Coding	48	GC02P219418	4.72	https://www.genecards.org/cgi-bin/carddisp.pl?gene=DES
CD79A	CD79a Molecule	Protein Coding	46	GC19P041877	4.71	https://www.genecards.org/cgi-bin/carddisp.pl?gene=CD79A
GJB2	Gap Junction Protein Beta 2	Protein Coding	47	GC13M020187	4.7	https://www.genecards.org/cgi-bin/carddisp.pl?gene=GJB2
SHH	Sonic Hedgehog Signaling Molecule	Protein Coding	50	GC07M155799	4.68	https://www.genecards.org/cgi-bin/carddisp.pl?gene=SHH
CD14	CD14 Molecule	Protein Coding	44	GC05M140631	4.66	https://www.genecards.org/cgi-bin/carddisp.pl?gene=CD14
BDNF	Brain Derived Neurotrophic Factor	Protein Coding	47	GC11M027654	4.65	https://www.genecards.org/cgi-bin/carddisp.pl?gene=BDNF
AGTR1	Angiotensin II Receptor Type 1	Protein Coding	51	GC03P148697	4.64	https://www.genecards.org/cgi-bin/carddisp.pl?gene=AGTR1
GAPDH	Glyceraldehyde-3-Phosphate Dehydrogenase	Protein Coding	48	GC12P008161	4.64	https://www.genecards.org/cgi-bin/carddisp.pl?gene=GAPDH
ELN	Elastin	Protein Coding	44	GC07P074027	4.61	https://www.genecards.org/cgi-bin/carddisp.pl?gene=ELN
KRT7	Keratin 7	Protein Coding	41	GC12P052232	4.61	https://www.genecards.org/cgi-bin/carddisp.pl?gene=KRT7
STAT5A	Signal Transducer And Activator Of Transcription 5A	Protein Coding	45	GC17P042287	4.61	https://www.genecards.org/cgi-bin/carddisp.pl?gene=STAT5A
STK11	Serine/Threonine Kinase 11	Protein Coding	49	GC19P001177	4.6	https://www.genecards.org/cgi-bin/carddisp.pl?gene=STK11
POU5F1	POU Class 5 Homeobox 1	Protein Coding	47	GC06M031184	4.58	https://www.genecards.org/cgi-bin/carddisp.pl?gene=POU5F1
CYP1A1	Cytochrome P450 Family 1 Subfamily A Member 1	Protein Coding	47	GC15M074719	4.55	https://www.genecards.org/cgi-bin/carddisp.pl?gene=CYP1A1
SOX2	SRY-Box Transcription Factor 2	Protein Coding	47	GC03P181711	4.55	https://www.genecards.org/cgi-bin/carddisp.pl?gene=SOX2
MYD88	MYD88 Innate Immune Signal Transduction Adaptor	Protein Coding	50	GC03P038179	4.51	https://www.genecards.org/cgi-bin/carddisp.pl?gene=MYD88
ACTG1	Actin Gamma 1	Protein Coding	50	GC17M081509	4.5	https://www.genecards.org/cgi-bin/carddisp.pl?gene=ACTG1
NOTCH1	Notch Receptor 1	Protein Coding	51	GC09M136602	4.5	https://www.genecards.org/cgi-bin/carddisp.pl?gene=NOTCH1
SERPINB2	Serpin Family B Member 2	Protein Coding	44	GC18P063871	4.49	https://www.genecards.org/cgi-bin/carddisp.pl?gene=SERPINB2
CDK6	Cyclin Dependent Kinase 6	Protein Coding	54	GC07M092604	4.48	https://www.genecards.org/cgi-bin/carddisp.pl?gene=CDK6
ADM	Adrenomedullin	Protein Coding	44	GC11P010304	4.47	https://www.genecards.org/cgi-bin/carddisp.pl?gene=ADM
NCR1	Natural Cytotoxicity Triggering Receptor 1	Protein Coding	37	GC19P054906	4.46	https://www.genecards.org/cgi-bin/carddisp.pl?gene=NCR1
HNF1B	HNF1 Homeobox B	Protein Coding	44	GC17M037686	4.44	https://www.genecards.org/cgi-bin/carddisp.pl?gene=HNF1B
EXO1	Exonuclease 1	Protein Coding	43	GC01P241847	4.43	https://www.genecards.org/cgi-bin/carddisp.pl?gene=EXO1
FBN1	Fibrillin 1	Protein Coding	45	GC15M048408	4.39	https://www.genecards.org/cgi-bin/carddisp.pl?gene=FBN1
MET	MET Proto-Oncogene, Receptor Tyrosine Kinase	Protein Coding	54	GC07P116672	4.38	https://www.genecards.org/cgi-bin/carddisp.pl?gene=MET
HLA-C	Major Histocompatibility Complex, Class I, C	Protein Coding	44	GC06M031272	4.36	https://www.genecards.org/cgi-bin/carddisp.pl?gene=HLA-C
NR5A1	Nuclear Receptor Subfamily 5 Group A Member 1	Protein Coding	50	GC09M124481	4.36	https://www.genecards.org/cgi-bin/carddisp.pl?gene=NR5A1
HSPG2	Heparan Sulfate Proteoglycan 2	Protein Coding	45	GC01M021822	4.33	https://www.genecards.org/cgi-bin/carddisp.pl?gene=HSPG2
IFI30	IFI30 Lysosomal Thiol Reductase	Protein Coding	39	GC19P018173	4.33	https://www.genecards.org/cgi-bin/carddisp.pl?gene=IFI30
PECAM1	Platelet And Endothelial Cell Adhesion Molecule 1	Protein Coding	40	GC17M064319	4.32	https://www.genecards.org/cgi-bin/carddisp.pl?gene=PECAM1
ERRFI1	ERBB Receptor Feedback Inhibitor 1	Protein Coding	37	GC01M008004	4.3	https://www.genecards.org/cgi-bin/carddisp.pl?gene=ERRFI1
NOD2	Nucleotide Binding Oligomerization Domain Containing 2	Protein Coding	48	GC16P050693	4.3	https://www.genecards.org/cgi-bin/carddisp.pl?gene=NOD2
CYP1B1	Cytochrome P450 Family 1 Subfamily B Member 1	Protein Coding	48	GC02M038034	4.28	https://www.genecards.org/cgi-bin/carddisp.pl?gene=CYP1B1
LBR	Lamin B Receptor	Protein Coding	47	GC01M225401	4.28	https://www.genecards.org/cgi-bin/carddisp.pl?gene=LBR
CD209	CD209 Molecule	Protein Coding	43	GC19M007739	4.24	https://www.genecards.org/cgi-bin/carddisp.pl?gene=CD209
ERVW-1	Endogenous Retrovirus Group W Member 1, Envelope	Protein Coding	32	GC07M092468	4.23	https://www.genecards.org/cgi-bin/carddisp.pl?gene=ERVW-1
SYP	Synaptophysin	Protein Coding	43	GC0XM049187	4.23	https://www.genecards.org/cgi-bin/carddisp.pl?gene=SYP
MALAT1	Metastasis Associated Lung Adenocarcinoma Transcript 1	RNA Gene	24	GC11P065806	4.18	https://www.genecards.org/cgi-bin/carddisp.pl?gene=MALAT1
KIR2DL3	Killer Cell Immunoglobulin Like Receptor, Two Ig Domains And Long Cytoplasmic Tail 3	Protein Coding	36	GC19P055469	4.13	https://www.genecards.org/cgi-bin/carddisp.pl?gene=KIR2DL3
MIR29C	MicroRNA 29c	RNA Gene	18	GC01M207802	4.13	https://www.genecards.org/cgi-bin/carddisp.pl?gene=MIR29C
TPO	Thyroid Peroxidase	Protein Coding	48	GC02P001374	4.13	https://www.genecards.org/cgi-bin/carddisp.pl?gene=TPO
GPER1	G Protein-Coupled Estrogen Receptor 1	Protein Coding	37	GC07P001188	4.12	https://www.genecards.org/cgi-bin/carddisp.pl?gene=GPER1
ELANE	Elastase, Neutrophil Expressed	Protein Coding	46	GC19P000854	4.11	https://www.genecards.org/cgi-bin/carddisp.pl?gene=ELANE
S100B	S100 Calcium Binding Protein B	Protein Coding	45	GC21M047431	4.08	https://www.genecards.org/cgi-bin/carddisp.pl?gene=S100B
FN1	Fibronectin 1	Protein Coding	50	GC02M215360	4.07	https://www.genecards.org/cgi-bin/carddisp.pl?gene=FN1
IFNA2	Interferon Alpha 2	Protein Coding	41	GC09M021384	4.04	https://www.genecards.org/cgi-bin/carddisp.pl?gene=IFNA2
MEG3	Maternally Expressed 3	RNA Gene	29	GC14P104771	4.03	https://www.genecards.org/cgi-bin/carddisp.pl?gene=MEG3
HSPD1	Heat Shock Protein Family D (Hsp60) Member 1	Protein Coding	47	GC02M197486	4.01	https://www.genecards.org/cgi-bin/carddisp.pl?gene=HSPD1
THBS1	Thrombospondin 1	Protein Coding	44	GC15P039581	4.01	https://www.genecards.org/cgi-bin/carddisp.pl?gene=THBS1
SLC6A4	Solute Carrier Family 6 Member 4	Protein Coding	47	GC17M030194	4	https://www.genecards.org/cgi-bin/carddisp.pl?gene=SLC6A4
CD69	CD69 Molecule	Protein Coding	40	GC12M013857	3.97	https://www.genecards.org/cgi-bin/carddisp.pl?gene=CD69
HMOX1	Heme Oxygenase 1	Protein Coding	52	GC22P035380	3.97	https://www.genecards.org/cgi-bin/carddisp.pl?gene=HMOX1
STS	Steroid Sulfatase	Protein Coding	44	GC0XP007146	3.97	https://www.genecards.org/cgi-bin/carddisp.pl?gene=STS
C3	Complement C3	Protein Coding	47	GC19M006677	3.96	https://www.genecards.org/cgi-bin/carddisp.pl?gene=C3
KISS1	KiSS-1 Metastasis Suppressor	Protein Coding	41	GC01M204190	3.95	https://www.genecards.org/cgi-bin/carddisp.pl?gene=KISS1
PSG1	Pregnancy Specific Beta-1-Glycoprotein 1	Protein Coding	39	GC19M042866	3.92	https://www.genecards.org/cgi-bin/carddisp.pl?gene=PSG1
SFTPD	Surfactant Protein D	Protein Coding	44	GC10M079937	3.92	https://www.genecards.org/cgi-bin/carddisp.pl?gene=SFTPD
PTCH1	Patched 1	Protein Coding	50	GC09M095442	3.87	https://www.genecards.org/cgi-bin/carddisp.pl?gene=PTCH1
SOCS3	Suppressor Of Cytokine Signaling 3	Protein Coding	44	GC17M078356	3.87	https://www.genecards.org/cgi-bin/carddisp.pl?gene=SOCS3
GH1	Growth Hormone 1	Protein Coding	44	GC17M063917	3.86	https://www.genecards.org/cgi-bin/carddisp.pl?gene=GH1
KNG1	Kininogen 1	Protein Coding	44	GC03P186717	3.86	https://www.genecards.org/cgi-bin/carddisp.pl?gene=KNG1
AGT	Angiotensinogen	Protein Coding	49	GC01M230702	3.84	https://www.genecards.org/cgi-bin/carddisp.pl?gene=AGT
HLA-E	Major Histocompatibility Complex, Class I, E	Protein Coding	41	GC06P047281	3.79	https://www.genecards.org/cgi-bin/carddisp.pl?gene=HLA-E
LGALS3	Galectin 3	Protein Coding	44	GC14P055124	3.79	https://www.genecards.org/cgi-bin/carddisp.pl?gene=LGALS3
HSPA4	Heat Shock Protein Family A (Hsp70) Member 4	Protein Coding	41	GC05P133051	3.78	https://www.genecards.org/cgi-bin/carddisp.pl?gene=HSPA4
IL7R	Interleukin 7 Receptor	Protein Coding	47	GC05P035852	3.78	https://www.genecards.org/cgi-bin/carddisp.pl?gene=IL7R
MIR200C	MicroRNA 200c	RNA Gene	21	GC12P008229	3.78	https://www.genecards.org/cgi-bin/carddisp.pl?gene=MIR200C
CYP17A1	Cytochrome P450 Family 17 Subfamily A Member 1	Protein Coding	48	GC10M102830	3.77	https://www.genecards.org/cgi-bin/carddisp.pl?gene=CYP17A1
EPOR	Erythropoietin Receptor	Protein Coding	48	GC19M011377	3.75	https://www.genecards.org/cgi-bin/carddisp.pl?gene=EPOR
P4HB	Prolyl 4-Hydroxylase Subunit Beta	Protein Coding	49	GC17M081843	3.73	https://www.genecards.org/cgi-bin/carddisp.pl?gene=P4HB
FKBP4	FKBP Prolyl Isomerase 4	Protein Coding	44	GC12P002795	3.71	https://www.genecards.org/cgi-bin/carddisp.pl?gene=FKBP4
DNMT3A	DNA Methyltransferase 3 Alpha	Protein Coding	51	GC02M025228	3.7	https://www.genecards.org/cgi-bin/carddisp.pl?gene=DNMT3A
IL33	Interleukin 33	Protein Coding	40	GC09P006206	3.7	https://www.genecards.org/cgi-bin/carddisp.pl?gene=IL33
CDH2	Cadherin 2	Protein Coding	50	GC18M027950	3.68	https://www.genecards.org/cgi-bin/carddisp.pl?gene=CDH2
NCAM1	Neural Cell Adhesion Molecule 1	Protein Coding	45	GC11P112961	3.67	https://www.genecards.org/cgi-bin/carddisp.pl?gene=NCAM1
NR0B1	Nuclear Receptor Subfamily 0 Group B Member 1	Protein Coding	46	GC0XM030304	3.67	https://www.genecards.org/cgi-bin/carddisp.pl?gene=NR0B1
PTX3	Pentraxin 3	Protein Coding	41	GC03P157436	3.67	https://www.genecards.org/cgi-bin/carddisp.pl?gene=PTX3
TBX21	T-Box Transcription Factor 21	Protein Coding	45	GC17P047733	3.66	https://www.genecards.org/cgi-bin/carddisp.pl?gene=TBX21
ADIPOQ	Adiponectin, C1Q And Collagen Domain Containing	Protein Coding	45	GC03P186842	3.64	https://www.genecards.org/cgi-bin/carddisp.pl?gene=ADIPOQ
KIR2DL1	Killer Cell Immunoglobulin Like Receptor, Two Ig Domains And Long Cytoplasmic Tail 1	Protein Coding	36	GC19P055437	3.64	https://www.genecards.org/cgi-bin/carddisp.pl?gene=KIR2DL1
IFNAR1	Interferon Alpha And Beta Receptor Subunit 1	Protein Coding	45	GC21P033324	3.63	https://www.genecards.org/cgi-bin/carddisp.pl?gene=IFNAR1
MCAM	Melanoma Cell Adhesion Molecule	Protein Coding	40	GC11M119308	3.63	https://www.genecards.org/cgi-bin/carddisp.pl?gene=MCAM
PITX2	Paired Like Homeodomain 2	Protein Coding	47	GC04M110617	3.63	https://www.genecards.org/cgi-bin/carddisp.pl?gene=PITX2
FH	Fumarate Hydratase	Protein Coding	45	GC01M241499	3.62	https://www.genecards.org/cgi-bin/carddisp.pl?gene=FH
HPR	Haptoglobin-Related Protein	Protein Coding	40	GC16P072097	3.62	https://www.genecards.org/cgi-bin/carddisp.pl?gene=HPR
COL1A1	Collagen Type I Alpha 1 Chain	Protein Coding	50	GC17M050183	3.61	https://www.genecards.org/cgi-bin/carddisp.pl?gene=COL1A1
KIR3DL1	Killer Cell Immunoglobulin Like Receptor, Three Ig Domains And Long Cytoplasmic Tail 1	Protein Coding	40	GC19P055442	3.61	https://www.genecards.org/cgi-bin/carddisp.pl?gene=KIR3DL1
SOCS1	Suppressor Of Cytokine Signaling 1	Protein Coding	43	GC16M011255	3.61	https://www.genecards.org/cgi-bin/carddisp.pl?gene=SOCS1
UCN	Urocortin	Protein Coding	37	GC02M027308	3.58	https://www.genecards.org/cgi-bin/carddisp.pl?gene=UCN
DDX58	DExD/H-Box Helicase 58	Protein Coding	47	GC09M032455	3.57	https://www.genecards.org/cgi-bin/carddisp.pl?gene=DDX58
CGB7	Chorionic Gonadotropin Subunit Beta 7	Protein Coding	30	GC19M049054	3.56	https://www.genecards.org/cgi-bin/carddisp.pl?gene=CGB7
MMP14	Matrix Metallopeptidase 14	Protein Coding	51	GC14P025277	3.56	https://www.genecards.org/cgi-bin/carddisp.pl?gene=MMP14
SERPINF1	Serpin Family F Member 1	Protein Coding	44	GC17P001761	3.56	https://www.genecards.org/cgi-bin/carddisp.pl?gene=SERPINF1
KISS1R	KISS1 Receptor	Protein Coding	44	GC19P000917	3.55	https://www.genecards.org/cgi-bin/carddisp.pl?gene=KISS1R
TAC1	Tachykinin Precursor 1	Protein Coding	43	GC07P097731	3.53	https://www.genecards.org/cgi-bin/carddisp.pl?gene=TAC1
CD36	CD36 Molecule	Protein Coding	48	GC07P080369	3.52	https://www.genecards.org/cgi-bin/carddisp.pl?gene=CD36
MIR124-1	MicroRNA 124-1	RNA Gene	21	GC08M009903	3.51	https://www.genecards.org/cgi-bin/carddisp.pl?gene=MIR124-1
LCN2	Lipocalin 2	Protein Coding	43	GC09P128149	3.5	https://www.genecards.org/cgi-bin/carddisp.pl?gene=LCN2
HLA-A	Major Histocompatibility Complex, Class I, A	Protein Coding	46	GC06P047265	3.49	https://www.genecards.org/cgi-bin/carddisp.pl?gene=HLA-A
MIR204	MicroRNA 204	RNA Gene	21	GC09M070809	3.49	https://www.genecards.org/cgi-bin/carddisp.pl?gene=MIR204
PAM	Peptidylglycine Alpha-Amidating Monooxygenase	Protein Coding	43	GC05P102753	3.49	https://www.genecards.org/cgi-bin/carddisp.pl?gene=PAM
HBEGF	Heparin Binding EGF Like Growth Factor	Protein Coding	43	GC05M140332	3.48	https://www.genecards.org/cgi-bin/carddisp.pl?gene=HBEGF
PIK3CG	Phosphatidylinositol-4,5-Bisphosphate 3-Kinase Catalytic Subunit Gamma	Protein Coding	48	GC07P106865	3.45	https://www.genecards.org/cgi-bin/carddisp.pl?gene=PIK3CG
MBP	Myelin Basic Protein	Protein Coding	44	GC18M076978	3.44	https://www.genecards.org/cgi-bin/carddisp.pl?gene=MBP
MMP11	Matrix Metallopeptidase 11	Protein Coding	45	GC22P023768	3.44	https://www.genecards.org/cgi-bin/carddisp.pl?gene=MMP11
ACP1	Acid Phosphatase 1	Protein Coding	44	GC02P000254	3.42	https://www.genecards.org/cgi-bin/carddisp.pl?gene=ACP1
KIR2DL4	Killer Cell Immunoglobulin Like Receptor, Two Ig Domains And Long Cytoplasmic Tail 4	Protein Coding	39	GC19P055441	3.41	https://www.genecards.org/cgi-bin/carddisp.pl?gene=KIR2DL4
LRP6	LDL Receptor Related Protein 6	Protein Coding	48	GC12M013893	3.41	https://www.genecards.org/cgi-bin/carddisp.pl?gene=LRP6
MICA	MHC Class I Polypeptide-Related Sequence A	Protein Coding	39	GC06P031399	3.41	https://www.genecards.org/cgi-bin/carddisp.pl?gene=MICA
TFF3	Trefoil Factor 3	Protein Coding	41	GC21M042311	3.4	https://www.genecards.org/cgi-bin/carddisp.pl?gene=TFF3
ADCY1	Adenylate Cyclase 1	Protein Coding	48	GC07P045580	3.39	https://www.genecards.org/cgi-bin/carddisp.pl?gene=ADCY1
HPSE	Heparanase	Protein Coding	44	GC04M083292	3.39	https://www.genecards.org/cgi-bin/carddisp.pl?gene=HPSE
SST	Somatostatin	Protein Coding	42	GC03M187668	3.37	https://www.genecards.org/cgi-bin/carddisp.pl?gene=SST
CP	Ceruloplasmin	Protein Coding	47	GC03M149162	3.36	https://www.genecards.org/cgi-bin/carddisp.pl?gene=CP
TTR	Transthyretin	Protein Coding	49	GC18P031557	3.36	https://www.genecards.org/cgi-bin/carddisp.pl?gene=TTR
KRT20	Keratin 20	Protein Coding	41	GC17M040875	3.34	https://www.genecards.org/cgi-bin/carddisp.pl?gene=KRT20
GJA1	Gap Junction Protein Alpha 1	Protein Coding	50	GC06P121436	3.33	https://www.genecards.org/cgi-bin/carddisp.pl?gene=GJA1
IL2RB	Interleukin 2 Receptor Subunit Beta	Protein Coding	48	GC22M037125	3.33	https://www.genecards.org/cgi-bin/carddisp.pl?gene=IL2RB
GC	GC Vitamin D Binding Protein	Protein Coding	43	GC04M071741	3.32	https://www.genecards.org/cgi-bin/carddisp.pl?gene=GC
INHBA	Inhibin Subunit Beta A	Protein Coding	45	GC07M041668	3.32	https://www.genecards.org/cgi-bin/carddisp.pl?gene=INHBA
STAT5B	Signal Transducer And Activator Of Transcription 5B	Protein Coding	49	GC17M042199	3.32	https://www.genecards.org/cgi-bin/carddisp.pl?gene=STAT5B
TNFRSF1B	TNF Receptor Superfamily Member 1B	Protein Coding	47	GC01P012167	3.31	https://www.genecards.org/cgi-bin/carddisp.pl?gene=TNFRSF1B
PLAUR	Plasminogen Activator, Urokinase Receptor	Protein Coding	44	GC19M043646	3.3	https://www.genecards.org/cgi-bin/carddisp.pl?gene=PLAUR
STAT2	Signal Transducer And Activator Of Transcription 2	Protein Coding	47	GC12M056341	3.3	https://www.genecards.org/cgi-bin/carddisp.pl?gene=STAT2
ABCB1	ATP Binding Cassette Subfamily B Member 1	Protein Coding	51	GC07M087504	3.29	https://www.genecards.org/cgi-bin/carddisp.pl?gene=ABCB1
ERBB3	Erb-B2 Receptor Tyrosine Kinase 3	Protein Coding	54	GC12P056094	3.28	https://www.genecards.org/cgi-bin/carddisp.pl?gene=ERBB3
REN	Renin	Protein Coding	48	GC01M204154	3.28	https://www.genecards.org/cgi-bin/carddisp.pl?gene=REN
TSHR	Thyroid Stimulating Hormone Receptor	Protein Coding	47	GC14P080954	3.28	https://www.genecards.org/cgi-bin/carddisp.pl?gene=TSHR
LHCGR	Luteinizing Hormone/Choriogonadotropin Receptor	Protein Coding	47	GC02M048647	3.24	https://www.genecards.org/cgi-bin/carddisp.pl?gene=LHCGR
TLR1	Toll Like Receptor 1	Protein Coding	47	GC04M038797	3.24	https://www.genecards.org/cgi-bin/carddisp.pl?gene=TLR1
TERC	Telomerase RNA Component	RNA Gene	28	GC03M169765	3.23	https://www.genecards.org/cgi-bin/carddisp.pl?gene=TERC
KLK3	Kallikrein Related Peptidase 3	Protein Coding	46	GC19P050854	3.22	https://www.genecards.org/cgi-bin/carddisp.pl?gene=KLK3
TNFSF10	TNF Superfamily Member 10	Protein Coding	46	GC03M172505	3.22	https://www.genecards.org/cgi-bin/carddisp.pl?gene=TNFSF10
CCN2	Cellular Communication Network Factor 2	Protein Coding	39	GC06M131948	3.21	https://www.genecards.org/cgi-bin/carddisp.pl?gene=CCN2
IL2RA	Interleukin 2 Receptor Subunit Alpha	Protein Coding	50	GC10M006010	3.19	https://www.genecards.org/cgi-bin/carddisp.pl?gene=IL2RA
NR3C1	Nuclear Receptor Subfamily 3 Group C Member 1	Protein Coding	50	GC05M143277	3.19	https://www.genecards.org/cgi-bin/carddisp.pl?gene=NR3C1
IL12A	Interleukin 12A	Protein Coding	44	GC03P159988	3.18	https://www.genecards.org/cgi-bin/carddisp.pl?gene=IL12A
MMP12	Matrix Metallopeptidase 12	Protein Coding	44	GC11M102862	3.16	https://www.genecards.org/cgi-bin/carddisp.pl?gene=MMP12
ODC1	Ornithine Decarboxylase 1	Protein Coding	47	GC02M010432	3.16	https://www.genecards.org/cgi-bin/carddisp.pl?gene=ODC1
LGALS7	Galectin 7	Protein Coding	37	GC19M038770	3.13	https://www.genecards.org/cgi-bin/carddisp.pl?gene=LGALS7
VDR	Vitamin D Receptor	Protein Coding	51	GC12M047841	3.13	https://www.genecards.org/cgi-bin/carddisp.pl?gene=VDR
ADCYAP1	Adenylate Cyclase Activating Polypeptide 1	Protein Coding	41	GC18P000895	3.11	https://www.genecards.org/cgi-bin/carddisp.pl?gene=ADCYAP1
CD34	CD34 Molecule	Protein Coding	43	GC01M207880	3.11	https://www.genecards.org/cgi-bin/carddisp.pl?gene=CD34
MIR141	MicroRNA 141	RNA Gene	21	GC12P008231	3.11	https://www.genecards.org/cgi-bin/carddisp.pl?gene=MIR141
CD2AP	CD2 Associated Protein	Protein Coding	43	GC06P047777	3.1	https://www.genecards.org/cgi-bin/carddisp.pl?gene=CD2AP
ALPP	Alkaline Phosphatase, Placental	Protein Coding	46	GC02P232378	3.09	https://www.genecards.org/cgi-bin/carddisp.pl?gene=ALPP
MIF	Macrophage Migration Inhibitory Factor	Protein Coding	49	GC22P023894	3.09	https://www.genecards.org/cgi-bin/carddisp.pl?gene=MIF
SOX10	SRY-Box Transcription Factor 10	Protein Coding	45	GC22M046233	3.09	https://www.genecards.org/cgi-bin/carddisp.pl?gene=SOX10
SLPI	Secretory Leukocyte Peptidase Inhibitor	Protein Coding	39	GC20M045252	3.08	https://www.genecards.org/cgi-bin/carddisp.pl?gene=SLPI
CTSL	Cathepsin L	Protein Coding	46	GC09P087725	3.07	https://www.genecards.org/cgi-bin/carddisp.pl?gene=CTSL
DHFR	Dihydrofolate Reductase	Protein Coding	49	GC05M080626	3.07	https://www.genecards.org/cgi-bin/carddisp.pl?gene=DHFR
CD200	CD200 Molecule	Protein Coding	39	GC03P112332	3.06	https://www.genecards.org/cgi-bin/carddisp.pl?gene=CD200
IFI27	Interferon Alpha Inducible Protein 27	Protein Coding	37	GC14P094104	3.06	https://www.genecards.org/cgi-bin/carddisp.pl?gene=IFI27
USF2	Upstream Transcription Factor 2, C-Fos Interacting	Protein Coding	39	GC19P035268	3.06	https://www.genecards.org/cgi-bin/carddisp.pl?gene=USF2
HSD17B1	Hydroxysteroid 17-Beta Dehydrogenase 1	Protein Coding	43	GC17P042548	3.05	https://www.genecards.org/cgi-bin/carddisp.pl?gene=HSD17B1
KITLG	KIT Ligand	Protein Coding	44	GC12M088492	3.05	https://www.genecards.org/cgi-bin/carddisp.pl?gene=KITLG
NPY	Neuropeptide Y	Protein Coding	45	GC07P024290	3.05	https://www.genecards.org/cgi-bin/carddisp.pl?gene=NPY
TIMP4	TIMP Metallopeptidase Inhibitor 4	Protein Coding	40	GC03M012153	3.02	https://www.genecards.org/cgi-bin/carddisp.pl?gene=TIMP4
CD86	CD86 Molecule	Protein Coding	43	GC03P122055	3.01	https://www.genecards.org/cgi-bin/carddisp.pl?gene=CD86
CNR1	Cannabinoid Receptor 1	Protein Coding	46	GC06M088139	3.01	https://www.genecards.org/cgi-bin/carddisp.pl?gene=CNR1
ABCG2	ATP Binding Cassette Subfamily G Member 2 (Junior Blood Group)	Protein Coding	50	GC04M088090	2.98	https://www.genecards.org/cgi-bin/carddisp.pl?gene=ABCG2
ACTB	Actin Beta	Protein Coding	49	GC07M005527	2.98	https://www.genecards.org/cgi-bin/carddisp.pl?gene=ACTB
PIK3CB	Phosphatidylinositol-4,5-Bisphosphate 3-Kinase Catalytic Subunit Beta	Protein Coding	47	GC03M138652	2.95	https://www.genecards.org/cgi-bin/carddisp.pl?gene=PIK3CB
ADCY10	Adenylate Cyclase 10	Protein Coding	45	GC01M167809	2.94	https://www.genecards.org/cgi-bin/carddisp.pl?gene=ADCY10
HSPE1	Heat Shock Protein Family E (Hsp10) Member 1	Protein Coding	40	GC02P197501	2.94	https://www.genecards.org/cgi-bin/carddisp.pl?gene=HSPE1
NTRK2	Neurotrophic Receptor Tyrosine Kinase 2	Protein Coding	53	GC09P084668	2.94	https://www.genecards.org/cgi-bin/carddisp.pl?gene=NTRK2
ACVR2B	Activin A Receptor Type 2B	Protein Coding	50	GC03P038453	2.93	https://www.genecards.org/cgi-bin/carddisp.pl?gene=ACVR2B
MIR27A	MicroRNA 27a	RNA Gene	22	GC19M014010	2.93	https://www.genecards.org/cgi-bin/carddisp.pl?gene=MIR27A
DRD2	Dopamine Receptor D2	Protein Coding	50	GC11M113409	2.91	https://www.genecards.org/cgi-bin/carddisp.pl?gene=DRD2
IL1RL1	Interleukin 1 Receptor Like 1	Protein Coding	41	GC02P102294	2.91	https://www.genecards.org/cgi-bin/carddisp.pl?gene=IL1RL1
EZH2	Enhancer Of Zeste 2 Polycomb Repressive Complex 2 Subunit	Protein Coding	54	GC07M148807	2.9	https://www.genecards.org/cgi-bin/carddisp.pl?gene=EZH2
TLR6	Toll Like Receptor 6	Protein Coding	44	GC04M038828	2.9	https://www.genecards.org/cgi-bin/carddisp.pl?gene=TLR6
CXCL9	C-X-C Motif Chemokine Ligand 9	Protein Coding	39	GC04M076001	2.89	https://www.genecards.org/cgi-bin/carddisp.pl?gene=CXCL9
GLUD1	Glutamate Dehydrogenase 1	Protein Coding	50	GC10M087050	2.89	https://www.genecards.org/cgi-bin/carddisp.pl?gene=GLUD1
FGR	FGR Proto-Oncogene, Src Family Tyrosine Kinase	Protein Coding	48	GC01M027622	2.88	https://www.genecards.org/cgi-bin/carddisp.pl?gene=FGR
NCR3	Natural Cytotoxicity Triggering Receptor 3	Protein Coding	39	GC06M031588	2.87	https://www.genecards.org/cgi-bin/carddisp.pl?gene=NCR3
TSLP	Thymic Stromal Lymphopoietin	Protein Coding	38	GC05P111070	2.85	https://www.genecards.org/cgi-bin/carddisp.pl?gene=TSLP
TUBB	Tubulin Beta Class I	Protein Coding	49	GC06P030720	2.85	https://www.genecards.org/cgi-bin/carddisp.pl?gene=TUBB
IL6R	Interleukin 6 Receptor	Protein Coding	48	GC01P154405	2.84	https://www.genecards.org/cgi-bin/carddisp.pl?gene=IL6R
TLR5	Toll Like Receptor 5	Protein Coding	47	GC01M223109	2.84	https://www.genecards.org/cgi-bin/carddisp.pl?gene=TLR5
CD59	CD59 Molecule (CD59 Blood Group)	Protein Coding	46	GC11M033704	2.83	https://www.genecards.org/cgi-bin/carddisp.pl?gene=CD59
PDGFRB	Platelet Derived Growth Factor Receptor Beta	Protein Coding	55	GC05M150113	2.83	https://www.genecards.org/cgi-bin/carddisp.pl?gene=PDGFRB
PRKCA	Protein Kinase C Alpha	Protein Coding	50	GC17P066302	2.82	https://www.genecards.org/cgi-bin/carddisp.pl?gene=PRKCA
RORC	RAR Related Orphan Receptor C	Protein Coding	45	GC01M151806	2.81	https://www.genecards.org/cgi-bin/carddisp.pl?gene=RORC
MAPK14	Mitogen-Activated Protein Kinase 14	Protein Coding	51	GC06P047451	2.8	https://www.genecards.org/cgi-bin/carddisp.pl?gene=MAPK14
AXL	AXL Receptor Tyrosine Kinase	Protein Coding	51	GC19P041219	2.79	https://www.genecards.org/cgi-bin/carddisp.pl?gene=AXL
CD80	CD80 Molecule	Protein Coding	41	GC03M119524	2.79	https://www.genecards.org/cgi-bin/carddisp.pl?gene=CD80
CISH	Cytokine Inducible SH2 Containing Protein	Protein Coding	44	GC03M050618	2.79	https://www.genecards.org/cgi-bin/carddisp.pl?gene=CISH
EZR	Ezrin	Protein Coding	45	GC06M158765	2.79	https://www.genecards.org/cgi-bin/carddisp.pl?gene=EZR
TAGLN	Transgelin	Protein Coding	43	GC11P117199	2.79	https://www.genecards.org/cgi-bin/carddisp.pl?gene=TAGLN
TFRC	Transferrin Receptor	Protein Coding	48	GC03M196027	2.79	https://www.genecards.org/cgi-bin/carddisp.pl?gene=TFRC
GAL	Galanin And GMAP Prepropeptide	Protein Coding	44	GC11P068684	2.78	https://www.genecards.org/cgi-bin/carddisp.pl?gene=GAL
TGFB3	Transforming Growth Factor Beta 3	Protein Coding	47	GC14M075958	2.76	https://www.genecards.org/cgi-bin/carddisp.pl?gene=TGFB3
FOXL2	Forkhead Box L2	Protein Coding	40	GC03M138944	2.75	https://www.genecards.org/cgi-bin/carddisp.pl?gene=FOXL2
NR1H2	Nuclear Receptor Subfamily 1 Group H Member 2	Protein Coding	48	GC19P050329	2.75	https://www.genecards.org/cgi-bin/carddisp.pl?gene=NR1H2
FST	Follistatin	Protein Coding	46	GC05P053480	2.74	https://www.genecards.org/cgi-bin/carddisp.pl?gene=FST
SOD2	Superoxide Dismutase 2	Protein Coding	51	GC06M159669	2.74	https://www.genecards.org/cgi-bin/carddisp.pl?gene=SOD2
TXN	Thioredoxin	Protein Coding	45	GC09M110243	2.74	https://www.genecards.org/cgi-bin/carddisp.pl?gene=TXN
AVP	Arginine Vasopressin	Protein Coding	45	GC20M003082	2.72	https://www.genecards.org/cgi-bin/carddisp.pl?gene=AVP
CFLAR	CASP8 And FADD Like Apoptosis Regulator	Protein Coding	46	GC02P201117	2.72	https://www.genecards.org/cgi-bin/carddisp.pl?gene=CFLAR
LEFTY1	Left-Right Determination Factor 1	Protein Coding	41	GC01M225887	2.72	https://www.genecards.org/cgi-bin/carddisp.pl?gene=LEFTY1
NODAL	Nodal Growth Differentiation Factor	Protein Coding	42	GC10M070431	2.72	https://www.genecards.org/cgi-bin/carddisp.pl?gene=NODAL
TG	Thyroglobulin	Protein Coding	42	GC08P132866	2.72	https://www.genecards.org/cgi-bin/carddisp.pl?gene=TG
BMP4	Bone Morphogenetic Protein 4	Protein Coding	49	GC14M053949	2.7	https://www.genecards.org/cgi-bin/carddisp.pl?gene=BMP4
CDK1	Cyclin Dependent Kinase 1	Protein Coding	45	GC10P060772	2.7	https://www.genecards.org/cgi-bin/carddisp.pl?gene=CDK1
CYP1A2	Cytochrome P450 Family 1 Subfamily A Member 2	Protein Coding	45	GC15P074748	2.7	https://www.genecards.org/cgi-bin/carddisp.pl?gene=CYP1A2
STMN1	Stathmin 1	Protein Coding	44	GC01M025884	2.7	https://www.genecards.org/cgi-bin/carddisp.pl?gene=STMN1
VEGFB	Vascular Endothelial Growth Factor B	Protein Coding	44	GC11P064234	2.7	https://www.genecards.org/cgi-bin/carddisp.pl?gene=VEGFB
IGF2R	Insulin Like Growth Factor 2 Receptor	Protein Coding	45	GC06P159969	2.69	https://www.genecards.org/cgi-bin/carddisp.pl?gene=IGF2R
RORA	RAR Related Orphan Receptor A	Protein Coding	48	GC15M060488	2.69	https://www.genecards.org/cgi-bin/carddisp.pl?gene=RORA
CD55	CD55 Molecule (Cromer Blood Group)	Protein Coding	47	GC01P207321	2.68	https://www.genecards.org/cgi-bin/carddisp.pl?gene=CD55
CRABP2	Cellular Retinoic Acid Binding Protein 2	Protein Coding	43	GC01M156701	2.67	https://www.genecards.org/cgi-bin/carddisp.pl?gene=CRABP2
NCOA1	Nuclear Receptor Coactivator 1	Protein Coding	44	GC02P024492	2.66	https://www.genecards.org/cgi-bin/carddisp.pl?gene=NCOA1
TGIF1	TGFB Induced Factor Homeobox 1	Protein Coding	45	GC18P003411	2.65	https://www.genecards.org/cgi-bin/carddisp.pl?gene=TGIF1
INSR	Insulin Receptor	Protein Coding	54	GC19M007112	2.63	https://www.genecards.org/cgi-bin/carddisp.pl?gene=INSR
UBE3A	Ubiquitin Protein Ligase E3A	Protein Coding	47	GC15M025333	2.63	https://www.genecards.org/cgi-bin/carddisp.pl?gene=UBE3A
FLT4	Fms Related Receptor Tyrosine Kinase 4	Protein Coding	52	GC05M180607	2.62	https://www.genecards.org/cgi-bin/carddisp.pl?gene=FLT4
XDH	Xanthine Dehydrogenase	Protein Coding	47	GC02M031294	2.62	https://www.genecards.org/cgi-bin/carddisp.pl?gene=XDH
CYP11A1	Cytochrome P450 Family 11 Subfamily A Member 1	Protein Coding	48	GC15M074337	2.61	https://www.genecards.org/cgi-bin/carddisp.pl?gene=CYP11A1
NTRK1	Neurotrophic Receptor Tyrosine Kinase 1	Protein Coding	48	GC01P156786	2.61	https://www.genecards.org/cgi-bin/carddisp.pl?gene=NTRK1
GNLY	Granulysin	Protein Coding	38	GC02P085685	2.6	https://www.genecards.org/cgi-bin/carddisp.pl?gene=GNLY
POSTN	Periostin	Protein Coding	43	GC13M037562	2.59	https://www.genecards.org/cgi-bin/carddisp.pl?gene=POSTN
COX5A	Cytochrome C Oxidase Subunit 5A	Protein Coding	43	GC15M074919	2.58	https://www.genecards.org/cgi-bin/carddisp.pl?gene=COX5A
MX1	MX Dynamin Like GTPase 1	Protein Coding	41	GC21P041420	2.58	https://www.genecards.org/cgi-bin/carddisp.pl?gene=MX1
NCOA2	Nuclear Receptor Coactivator 2	Protein Coding	44	GC08M070109	2.58	https://www.genecards.org/cgi-bin/carddisp.pl?gene=NCOA2
CYP2D6	Cytochrome P450 Family 2 Subfamily D Member 6	Protein Coding	48	GC22M042126	2.57	https://www.genecards.org/cgi-bin/carddisp.pl?gene=CYP2D6
HMGB1	High Mobility Group Box 1	Protein Coding	44	GC13M030456	2.56	https://www.genecards.org/cgi-bin/carddisp.pl?gene=HMGB1
ITGA4	Integrin Subunit Alpha 4	Protein Coding	48	GC02P181456	2.56	https://www.genecards.org/cgi-bin/carddisp.pl?gene=ITGA4
F2R	Coagulation Factor II Thrombin Receptor	Protein Coding	46	GC05P076716	2.55	https://www.genecards.org/cgi-bin/carddisp.pl?gene=F2R
PRLR	Prolactin Receptor	Protein Coding	48	GC05M035048	2.55	https://www.genecards.org/cgi-bin/carddisp.pl?gene=PRLR
XRCC5	X-Ray Repair Cross Complementing 5	Protein Coding	44	GC02P216107	2.51	https://www.genecards.org/cgi-bin/carddisp.pl?gene=XRCC5
CFB	Complement Factor B	Protein Coding	45	GC06P031945	2.5	https://www.genecards.org/cgi-bin/carddisp.pl?gene=CFB
GHRL	Ghrelin And Obestatin Prepropeptide	Protein Coding	43	GC03M010285	2.5	https://www.genecards.org/cgi-bin/carddisp.pl?gene=GHRL
NR5A2	Nuclear Receptor Subfamily 5 Group A Member 2	Protein Coding	45	GC01P199996	2.49	https://www.genecards.org/cgi-bin/carddisp.pl?gene=NR5A2
STAR	Steroidogenic Acute Regulatory Protein	Protein Coding	46	GC08M038145	2.49	https://www.genecards.org/cgi-bin/carddisp.pl?gene=STAR
DNASE1	Deoxyribonuclease 1	Protein Coding	41	GC16P003611	2.48	https://www.genecards.org/cgi-bin/carddisp.pl?gene=DNASE1
IFIH1	Interferon Induced With Helicase C Domain 1	Protein Coding	47	GC02M162267	2.48	https://www.genecards.org/cgi-bin/carddisp.pl?gene=IFIH1
RXRA	Retinoid X Receptor Alpha	Protein Coding	49	GC09P134317	2.48	https://www.genecards.org/cgi-bin/carddisp.pl?gene=RXRA
CAV1	Caveolin 1	Protein Coding	48	GC07P116524	2.47	https://www.genecards.org/cgi-bin/carddisp.pl?gene=CAV1
ENPEP	Glutamyl Aminopeptidase	Protein Coding	44	GC04P110365	2.47	https://www.genecards.org/cgi-bin/carddisp.pl?gene=ENPEP
BAD	BCL2 Associated Agonist Of Cell Death	Protein Coding	46	GC11M064273	2.46	https://www.genecards.org/cgi-bin/carddisp.pl?gene=BAD
HPGD	15-Hydroxyprostaglandin Dehydrogenase	Protein Coding	48	GC04M174490	2.46	https://www.genecards.org/cgi-bin/carddisp.pl?gene=HPGD
F12	Coagulation Factor XII	Protein Coding	48	GC05M177402	2.45	https://www.genecards.org/cgi-bin/carddisp.pl?gene=F12
FGF7	Fibroblast Growth Factor 7	Protein Coding	41	GC15P049423	2.45	https://www.genecards.org/cgi-bin/carddisp.pl?gene=FGF7
ITGAV	Integrin Subunit Alpha V	Protein Coding	46	GC02P186589	2.45	https://www.genecards.org/cgi-bin/carddisp.pl?gene=ITGAV
PCSK6	Proprotein Convertase Subtilisin/Kexin Type 6	Protein Coding	40	GC15M101297	2.44	https://www.genecards.org/cgi-bin/carddisp.pl?gene=PCSK6
WNT2	Wnt Family Member 2	Protein Coding	44	GC07M117276	2.44	https://www.genecards.org/cgi-bin/carddisp.pl?gene=WNT2
IL23A	Interleukin 23 Subunit Alpha	Protein Coding	39	GC12P056335	2.41	https://www.genecards.org/cgi-bin/carddisp.pl?gene=IL23A
MMP8	Matrix Metallopeptidase 8	Protein Coding	47	GC11M102617	2.4	https://www.genecards.org/cgi-bin/carddisp.pl?gene=MMP8
GHR	Growth Hormone Receptor	Protein Coding	47	GC05P042429	2.39	https://www.genecards.org/cgi-bin/carddisp.pl?gene=GHR
ERBB4	Erb-B2 Receptor Tyrosine Kinase 4	Protein Coding	55	GC02M211375	2.38	https://www.genecards.org/cgi-bin/carddisp.pl?gene=ERBB4
PTGER2	Prostaglandin E Receptor 2	Protein Coding	48	GC14P052314	2.38	https://www.genecards.org/cgi-bin/carddisp.pl?gene=PTGER2
GZMB	Granzyme B	Protein Coding	45	GC14M024630	2.37	https://www.genecards.org/cgi-bin/carddisp.pl?gene=GZMB
HAS1	Hyaluronan Synthase 1	Protein Coding	39	GC19M051714	2.37	https://www.genecards.org/cgi-bin/carddisp.pl?gene=HAS1
IRF1	Interferon Regulatory Factor 1	Protein Coding	47	GC05M132481	2.37	https://www.genecards.org/cgi-bin/carddisp.pl?gene=IRF1
SCNN1A	Sodium Channel Epithelial 1 Subunit Alpha	Protein Coding	47	GC12M006346	2.37	https://www.genecards.org/cgi-bin/carddisp.pl?gene=SCNN1A
SMARCA4	SWI/SNF Related, Matrix Associated, Actin Dependent Regulator Of Chromatin, Subfamily A, Member 4	Protein Coding	50	GC19P010932	2.37	https://www.genecards.org/cgi-bin/carddisp.pl?gene=SMARCA4
EDNRB	Endothelin Receptor Type B	Protein Coding	49	GC13M077895	2.36	https://www.genecards.org/cgi-bin/carddisp.pl?gene=EDNRB
SERPINE2	Serpin Family E Member 2	Protein Coding	41	GC02M223975	2.36	https://www.genecards.org/cgi-bin/carddisp.pl?gene=SERPINE2
CD38	CD38 Molecule	Protein Coding	45	GC04P015779	2.35	https://www.genecards.org/cgi-bin/carddisp.pl?gene=CD38
CSF1R	Colony Stimulating Factor 1 Receptor	Protein Coding	52	GC05M150053	2.35	https://www.genecards.org/cgi-bin/carddisp.pl?gene=CSF1R
ITGA1	Integrin Subunit Alpha 1	Protein Coding	41	GC05P052788	2.35	https://www.genecards.org/cgi-bin/carddisp.pl?gene=ITGA1
RSAD2	Radical S-Adenosyl Methionine Domain Containing 2	Protein Coding	40	GC02P006865	2.35	https://www.genecards.org/cgi-bin/carddisp.pl?gene=RSAD2
CCL8	C-C Motif Chemokine Ligand 8	Protein Coding	39	GC17P034319	2.34	https://www.genecards.org/cgi-bin/carddisp.pl?gene=CCL8
CDH5	Cadherin 5	Protein Coding	47	GC16P066366	2.34	https://www.genecards.org/cgi-bin/carddisp.pl?gene=CDH5
GLI3	GLI Family Zinc Finger 3	Protein Coding	48	GC07M041960	2.33	https://www.genecards.org/cgi-bin/carddisp.pl?gene=GLI3
TACR1	Tachykinin Receptor 1	Protein Coding	45	GC02M075010	2.33	https://www.genecards.org/cgi-bin/carddisp.pl?gene=TACR1
SP1	Sp1 Transcription Factor	Protein Coding	44	GC12P053380	2.32	https://www.genecards.org/cgi-bin/carddisp.pl?gene=SP1
MAP2	Microtubule Associated Protein 2	Protein Coding	42	GC02P209424	2.29	https://www.genecards.org/cgi-bin/carddisp.pl?gene=MAP2
SHC1	SHC Adaptor Protein 1	Protein Coding	45	GC01M154962	2.29	https://www.genecards.org/cgi-bin/carddisp.pl?gene=SHC1
SPARC	Secreted Protein Acidic And Cysteine Rich	Protein Coding	50	GC05M151639	2.29	https://www.genecards.org/cgi-bin/carddisp.pl?gene=SPARC
CCR3	C-C Motif Chemokine Receptor 3	Protein Coding	47	GC03P046227	2.27	https://www.genecards.org/cgi-bin/carddisp.pl?gene=CCR3
FSHB	Follicle Stimulating Hormone Subunit Beta	Protein Coding	43	GC11P030210	2.27	https://www.genecards.org/cgi-bin/carddisp.pl?gene=FSHB
TET1	Tet Methylcytosine Dioxygenase 1	Protein Coding	38	GC10P068560	2.27	https://www.genecards.org/cgi-bin/carddisp.pl?gene=TET1
IL4R	Interleukin 4 Receptor	Protein Coding	47	GC16P027325	2.26	https://www.genecards.org/cgi-bin/carddisp.pl?gene=IL4R
MUC5AC	Mucin 5AC, Oligomeric Mucus/Gel-Forming	Protein Coding	39	GC11P001151	2.26	https://www.genecards.org/cgi-bin/carddisp.pl?gene=MUC5AC
NES	Nestin	Protein Coding	39	GC01M156668	2.26	https://www.genecards.org/cgi-bin/carddisp.pl?gene=NES
SLC8A1	Solute Carrier Family 8 Member A1	Protein Coding	44	GC02M040078	2.26	https://www.genecards.org/cgi-bin/carddisp.pl?gene=SLC8A1
GJB1	Gap Junction Protein Beta 1	Protein Coding	47	GC0XP071215	2.25	https://www.genecards.org/cgi-bin/carddisp.pl?gene=GJB1
LGALS9	Galectin 9	Protein Coding	39	GC17P027629	2.25	https://www.genecards.org/cgi-bin/carddisp.pl?gene=LGALS9
PCSK5	Proprotein Convertase Subtilisin/Kexin Type 5	Protein Coding	41	GC09P075890	2.25	https://www.genecards.org/cgi-bin/carddisp.pl?gene=PCSK5
RAB8A	RAB8A, Member RAS Oncogene Family	Protein Coding	40	GC19P016111	2.25	https://www.genecards.org/cgi-bin/carddisp.pl?gene=RAB8A
SALL4	Spalt Like Transcription Factor 4	Protein Coding	43	GC20M051784	2.25	https://www.genecards.org/cgi-bin/carddisp.pl?gene=SALL4
SERPINA7	Serpin Family A Member 7	Protein Coding	39	GC0XM106032	2.22	https://www.genecards.org/cgi-bin/carddisp.pl?gene=SERPINA7
CYCS	Cytochrome C, Somatic	Protein Coding	48	GC07M025118	2.21	https://www.genecards.org/cgi-bin/carddisp.pl?gene=CYCS
SERPINA6	Serpin Family A Member 6	Protein Coding	43	GC14M094341	2.2	https://www.genecards.org/cgi-bin/carddisp.pl?gene=SERPINA6
ISG15	ISG15 Ubiquitin Like Modifier	Protein Coding	47	GC01P001001	2.19	https://www.genecards.org/cgi-bin/carddisp.pl?gene=ISG15
LTF	Lactotransferrin	Protein Coding	43	GC03M046435	2.17	https://www.genecards.org/cgi-bin/carddisp.pl?gene=LTF
CTSB	Cathepsin B	Protein Coding	51	GC08M011842	2.16	https://www.genecards.org/cgi-bin/carddisp.pl?gene=CTSB
CD9	CD9 Molecule	Protein Coding	44	GC12P008124	2.15	https://www.genecards.org/cgi-bin/carddisp.pl?gene=CD9
HOXD10	Homeobox D10	Protein Coding	40	GC02P176108	2.15	https://www.genecards.org/cgi-bin/carddisp.pl?gene=HOXD10
LRP1	LDL Receptor Related Protein 1	Protein Coding	47	GC12P057128	2.15	https://www.genecards.org/cgi-bin/carddisp.pl?gene=LRP1
BLZF1	Basic Leucine Zipper Nuclear Factor 1	Protein Coding	39	GC01P169367	2.14	https://www.genecards.org/cgi-bin/carddisp.pl?gene=BLZF1
CRK	CRK Proto-Oncogene, Adaptor Protein	Protein Coding	45	GC17M001420	2.14	https://www.genecards.org/cgi-bin/carddisp.pl?gene=CRK
CHGA	Chromogranin A	Protein Coding	42	GC14P092923	2.13	https://www.genecards.org/cgi-bin/carddisp.pl?gene=CHGA
FGF1	Fibroblast Growth Factor 1	Protein Coding	48	GC05M142555	2.13	https://www.genecards.org/cgi-bin/carddisp.pl?gene=FGF1
ACVR2A	Activin A Receptor Type 2A	Protein Coding	45	GC02P147844	2.11	https://www.genecards.org/cgi-bin/carddisp.pl?gene=ACVR2A
EDNRA	Endothelin Receptor Type A	Protein Coding	49	GC04P147480	2.11	https://www.genecards.org/cgi-bin/carddisp.pl?gene=EDNRA
TKT	Transketolase	Protein Coding	46	GC03M053224	2.11	https://www.genecards.org/cgi-bin/carddisp.pl?gene=TKT
CREBBP	CREB Binding Protein	Protein Coding	52	GC16M003726	2.1	https://www.genecards.org/cgi-bin/carddisp.pl?gene=CREBBP
DAG1	Dystroglycan 1	Protein Coding	46	GC03P049482	2.1	https://www.genecards.org/cgi-bin/carddisp.pl?gene=DAG1
GPC3	Glypican 3	Protein Coding	45	GC0XM133535	2.09	https://www.genecards.org/cgi-bin/carddisp.pl?gene=GPC3
TNFRSF11A	TNF Receptor Superfamily Member 11a	Protein Coding	45	GC18P062325	2.09	https://www.genecards.org/cgi-bin/carddisp.pl?gene=TNFRSF11A
C4BPA	Complement Component 4 Binding Protein Alpha	Protein Coding	40	GC01P207105	2.07	https://www.genecards.org/cgi-bin/carddisp.pl?gene=C4BPA
CXCR3	C-X-C Motif Chemokine Receptor 3	Protein Coding	44	GC0XM071615	2.07	https://www.genecards.org/cgi-bin/carddisp.pl?gene=CXCR3
TYRO3	TYRO3 Protein Tyrosine Kinase	Protein Coding	47	GC15P041557	2.07	https://www.genecards.org/cgi-bin/carddisp.pl?gene=TYRO3
UCP2	Uncoupling Protein 2	Protein Coding	45	GC11M073974	2.07	https://www.genecards.org/cgi-bin/carddisp.pl?gene=UCP2
APOB	Apolipoprotein B	Protein Coding	45	GC02M020956	2.05	https://www.genecards.org/cgi-bin/carddisp.pl?gene=APOB
DMPK	DM1 Protein Kinase	Protein Coding	48	GC19M045769	2.05	https://www.genecards.org/cgi-bin/carddisp.pl?gene=DMPK
EPHX2	Epoxide Hydrolase 2	Protein Coding	47	GC08P027490	2.05	https://www.genecards.org/cgi-bin/carddisp.pl?gene=EPHX2
KCNH2	Potassium Voltage-Gated Channel Subfamily H Member 2	Protein Coding	49	GC07M150944	2.05	https://www.genecards.org/cgi-bin/carddisp.pl?gene=KCNH2
MMP24	Matrix Metallopeptidase 24	Protein Coding	43	GC20P035226	2.04	https://www.genecards.org/cgi-bin/carddisp.pl?gene=MMP24
MSH5	MutS Homolog 5	Protein Coding	41	GC06P047322	2.04	https://www.genecards.org/cgi-bin/carddisp.pl?gene=MSH5
EDN3	Endothelin 3	Protein Coding	47	GC20P059300	2.03	https://www.genecards.org/cgi-bin/carddisp.pl?gene=EDN3
FAAH	Fatty Acid Amide Hydrolase	Protein Coding	47	GC01P046394	2.03	https://www.genecards.org/cgi-bin/carddisp.pl?gene=FAAH
CD63	CD63 Molecule	Protein Coding	41	GC12M055725	2.02	https://www.genecards.org/cgi-bin/carddisp.pl?gene=CD63
NTF3	Neurotrophin 3	Protein Coding	43	GC12P005432	2.02	https://www.genecards.org/cgi-bin/carddisp.pl?gene=NTF3
MGMT	O-6-Methylguanine-DNA Methyltransferase	Protein Coding	50	GC10P129467	2.01	https://www.genecards.org/cgi-bin/carddisp.pl?gene=MGMT
NRG1	Neuregulin 1	Protein Coding	46	GC08P031639	2.01	https://www.genecards.org/cgi-bin/carddisp.pl?gene=NRG1
TMPRSS11A	Transmembrane Serine Protease 11A	Protein Coding	37	GC04M067909	2.01	https://www.genecards.org/cgi-bin/carddisp.pl?gene=TMPRSS11A
NDUFA13	NADH:Ubiquinone Oxidoreductase Subunit A13	Protein Coding	44	GC19P019515	2	https://www.genecards.org/cgi-bin/carddisp.pl?gene=NDUFA13
ALPL	Alkaline Phosphatase, Biomineralization Associated	Protein Coding	50	GC01P021508	1.99	https://www.genecards.org/cgi-bin/carddisp.pl?gene=ALPL
MAOA	Monoamine Oxidase A	Protein Coding	50	GC0XP043654	1.99	https://www.genecards.org/cgi-bin/carddisp.pl?gene=MAOA
HOXA@	Homeobox A Cluster	Gene Cluster	5	GC07U990048	1.98	https://www.genecards.org/cgi-bin/carddisp.pl?gene=HOXA%40
LIG4	DNA Ligase 4	Protein Coding	48	GC13M108207	1.98	https://www.genecards.org/cgi-bin/carddisp.pl?gene=LIG4
ASS1	Argininosuccinate Synthase 1	Protein Coding	48	GC09P130444	1.97	https://www.genecards.org/cgi-bin/carddisp.pl?gene=ASS1
GRP	Gastrin Releasing Peptide	Protein Coding	41	GC18P059220	1.97	https://www.genecards.org/cgi-bin/carddisp.pl?gene=GRP
ADRB2	Adrenoceptor Beta 2	Protein Coding	48	GC05P148825	1.96	https://www.genecards.org/cgi-bin/carddisp.pl?gene=ADRB2
EFEMP1	EGF Containing Fibulin Extracellular Matrix Protein 1	Protein Coding	44	GC02M055865	1.95	https://www.genecards.org/cgi-bin/carddisp.pl?gene=EFEMP1
VHL	Von Hippel-Lindau Tumor Suppressor	Protein Coding	47	GC03P010211	1.95	https://www.genecards.org/cgi-bin/carddisp.pl?gene=VHL
MUC5B	Mucin 5B, Oligomeric Mucus/Gel-Forming	Protein Coding	41	GC11P001244	1.94	https://www.genecards.org/cgi-bin/carddisp.pl?gene=MUC5B
MSN	Moesin	Protein Coding	47	GC0XP065588	1.93	https://www.genecards.org/cgi-bin/carddisp.pl?gene=MSN
GCN1	GCN1 Activator Of EIF2AK4	Protein Coding	28	GC12M120128	1.92	https://www.genecards.org/cgi-bin/carddisp.pl?gene=GCN1
HOXD9	Homeobox D9	Protein Coding	40	GC02P176122	1.92	https://www.genecards.org/cgi-bin/carddisp.pl?gene=HOXD9
SFTPA1	Surfactant Protein A1	Protein Coding	41	GC10P084171	1.92	https://www.genecards.org/cgi-bin/carddisp.pl?gene=SFTPA1
RLN1	Relaxin 1	Protein Coding	35	GC09M005309	1.91	https://www.genecards.org/cgi-bin/carddisp.pl?gene=RLN1
ARAF	A-Raf Proto-Oncogene, Serine/Threonine Kinase	Protein Coding	45	GC0XP047562	1.9	https://www.genecards.org/cgi-bin/carddisp.pl?gene=ARAF
DLL4	Delta Like Canonical Notch Ligand 4	Protein Coding	45	GC15P040929	1.9	https://www.genecards.org/cgi-bin/carddisp.pl?gene=DLL4
HAS2	Hyaluronan Synthase 2	Protein Coding	40	GC08M121594	1.9	https://www.genecards.org/cgi-bin/carddisp.pl?gene=HAS2
ITGB4	Integrin Subunit Beta 4	Protein Coding	48	GC17P075721	1.9	https://www.genecards.org/cgi-bin/carddisp.pl?gene=ITGB4
MYLK	Myosin Light Chain Kinase	Protein Coding	52	GC03M123610	1.9	https://www.genecards.org/cgi-bin/carddisp.pl?gene=MYLK
NGFR	Nerve Growth Factor Receptor	Protein Coding	45	GC17P049495	1.9	https://www.genecards.org/cgi-bin/carddisp.pl?gene=NGFR
BIRC2	Baculoviral IAP Repeat Containing 2	Protein Coding	45	GC11P102347	1.89	https://www.genecards.org/cgi-bin/carddisp.pl?gene=BIRC2
GSN	Gelsolin	Protein Coding	48	GC09P121201	1.89	https://www.genecards.org/cgi-bin/carddisp.pl?gene=GSN
MYO1A	Myosin IA	Protein Coding	40	GC12M057028	1.89	https://www.genecards.org/cgi-bin/carddisp.pl?gene=MYO1A
PDCD4	Programmed Cell Death 4	Protein Coding	43	GC10P110871	1.89	https://www.genecards.org/cgi-bin/carddisp.pl?gene=PDCD4
EIF2AK2	Eukaryotic Translation Initiation Factor 2 Alpha Kinase 2	Protein Coding	45	GC02M037099	1.88	https://www.genecards.org/cgi-bin/carddisp.pl?gene=EIF2AK2
AURKA	Aurora Kinase A	Protein Coding	50	GC20M056370	1.87	https://www.genecards.org/cgi-bin/carddisp.pl?gene=AURKA
CYP3A4	Cytochrome P450 Family 3 Subfamily A Member 4	Protein Coding	48	GC07M099759	1.87	https://www.genecards.org/cgi-bin/carddisp.pl?gene=CYP3A4
VCL	Vinculin	Protein Coding	47	GC10P073995	1.87	https://www.genecards.org/cgi-bin/carddisp.pl?gene=VCL
CCR2	C-C Motif Chemokine Receptor 2	Protein Coding	45	GC03P046356	1.86	https://www.genecards.org/cgi-bin/carddisp.pl?gene=CCR2
CD40	CD40 Molecule	Protein Coding	48	GC20P046118	1.86	https://www.genecards.org/cgi-bin/carddisp.pl?gene=CD40
KRT19	Keratin 19	Protein Coding	45	GC17M041523	1.86	https://www.genecards.org/cgi-bin/carddisp.pl?gene=KRT19
PLA2G2A	Phospholipase A2 Group IIA	Protein Coding	45	GC01M019975	1.86	https://www.genecards.org/cgi-bin/carddisp.pl?gene=PLA2G2A
RPS27A	Ribosomal Protein S27a	Protein Coding	43	GC02P055231	1.86	https://www.genecards.org/cgi-bin/carddisp.pl?gene=RPS27A
AHCY	Adenosylhomocysteinase	Protein Coding	50	GC20M034276	1.85	https://www.genecards.org/cgi-bin/carddisp.pl?gene=AHCY
AURKB	Aurora Kinase B	Protein Coding	48	GC17M008864	1.85	https://www.genecards.org/cgi-bin/carddisp.pl?gene=AURKB
MEST	Mesoderm Specific Transcript	Protein Coding	39	GC07P130486	1.85	https://www.genecards.org/cgi-bin/carddisp.pl?gene=MEST
DPP4	Dipeptidyl Peptidase 4	Protein Coding	50	GC02M161992	1.84	https://www.genecards.org/cgi-bin/carddisp.pl?gene=DPP4
PARL	Presenilin Associated Rhomboid Like	Protein Coding	41	GC03M183825	1.82	https://www.genecards.org/cgi-bin/carddisp.pl?gene=PARL
GHRH	Growth Hormone Releasing Hormone	Protein Coding	40	GC20M037251	1.81	https://www.genecards.org/cgi-bin/carddisp.pl?gene=GHRH
OLFM1	Olfactomedin 1	Protein Coding	40	GC09P135075	1.81	https://www.genecards.org/cgi-bin/carddisp.pl?gene=OLFM1
TWIST1	Twist Family BHLH Transcription Factor 1	Protein Coding	45	GC07M019020	1.81	https://www.genecards.org/cgi-bin/carddisp.pl?gene=TWIST1
DUSP19	Dual Specificity Phosphatase 19	Protein Coding	39	GC02P183078	1.8	https://www.genecards.org/cgi-bin/carddisp.pl?gene=DUSP19
GATA4	GATA Binding Protein 4	Protein Coding	48	GC08P011676	1.8	https://www.genecards.org/cgi-bin/carddisp.pl?gene=GATA4
AGTR2	Angiotensin II Receptor Type 2	Protein Coding	43	GC0XP116170	1.79	https://www.genecards.org/cgi-bin/carddisp.pl?gene=AGTR2
AIF1	Allograft Inflammatory Factor 1	Protein Coding	39	GC06P047304	1.79	https://www.genecards.org/cgi-bin/carddisp.pl?gene=AIF1
ARNT	Aryl Hydrocarbon Receptor Nuclear Translocator	Protein Coding	43	GC01M150809	1.78	https://www.genecards.org/cgi-bin/carddisp.pl?gene=ARNT
CNR2	Cannabinoid Receptor 2	Protein Coding	45	GC01M023870	1.78	https://www.genecards.org/cgi-bin/carddisp.pl?gene=CNR2
SGK1	Serum/Glucocorticoid Regulated Kinase 1	Protein Coding	48	GC06M134169	1.78	https://www.genecards.org/cgi-bin/carddisp.pl?gene=SGK1
FYN	FYN Proto-Oncogene, Src Family Tyrosine Kinase	Protein Coding	48	GC06M111660	1.77	https://www.genecards.org/cgi-bin/carddisp.pl?gene=FYN
KLRC1	Killer Cell Lectin Like Receptor C1	Protein Coding	40	GC12M013870	1.77	https://www.genecards.org/cgi-bin/carddisp.pl?gene=KLRC1
SLC6A2	Solute Carrier Family 6 Member 2	Protein Coding	48	GC16P055656	1.77	https://www.genecards.org/cgi-bin/carddisp.pl?gene=SLC6A2
CSTA	Cystatin A	Protein Coding	44	GC03P122325	1.76	https://www.genecards.org/cgi-bin/carddisp.pl?gene=CSTA
PTH1R	Parathyroid Hormone 1 Receptor	Protein Coding	50	GC03P046877	1.76	https://www.genecards.org/cgi-bin/carddisp.pl?gene=PTH1R
CD1A	CD1a Molecule	Protein Coding	41	GC01P158255	1.75	https://www.genecards.org/cgi-bin/carddisp.pl?gene=CD1A
KLRD1	Killer Cell Lectin Like Receptor D1	Protein Coding	41	GC12P010226	1.75	https://www.genecards.org/cgi-bin/carddisp.pl?gene=KLRD1
PDYN	Prodynorphin	Protein Coding	43	GC20M001978	1.75	https://www.genecards.org/cgi-bin/carddisp.pl?gene=PDYN
GSTT1	Glutathione S-Transferase Theta 1	Protein Coding	32	GC22Mi00270	1.74	https://www.genecards.org/cgi-bin/carddisp.pl?gene=GSTT1
PTGER4	Prostaglandin E Receptor 4	Protein Coding	46	GC05P040679	1.74	https://www.genecards.org/cgi-bin/carddisp.pl?gene=PTGER4
PGM1	Phosphoglucomutase 1	Protein Coding	48	GC01P063593	1.72	https://www.genecards.org/cgi-bin/carddisp.pl?gene=PGM1
TCF7L2	Transcription Factor 7 Like 2	Protein Coding	45	GC10P112950	1.72	https://www.genecards.org/cgi-bin/carddisp.pl?gene=TCF7L2
HMOX2	Heme Oxygenase 2	Protein Coding	47	GC16P004474	1.71	https://www.genecards.org/cgi-bin/carddisp.pl?gene=HMOX2
S100P	S100 Calcium Binding Protein P	Protein Coding	40	GC04P006700	1.71	https://www.genecards.org/cgi-bin/carddisp.pl?gene=S100P
STAT4	Signal Transducer And Activator Of Transcription 4	Protein Coding	45	GC02M191029	1.71	https://www.genecards.org/cgi-bin/carddisp.pl?gene=STAT4
HLA-DRA	Major Histocompatibility Complex, Class II, DR Alpha	Protein Coding	47	GC06P032439	1.7	https://www.genecards.org/cgi-bin/carddisp.pl?gene=HLA-DRA
CSF3R	Colony Stimulating Factor 3 Receptor	Protein Coding	47	GC01M036466	1.69	https://www.genecards.org/cgi-bin/carddisp.pl?gene=CSF3R
TIE1	Tyrosine Kinase With Immunoglobulin Like And EGF Like Domains 1	Protein Coding	43	GC01P043300	1.69	https://www.genecards.org/cgi-bin/carddisp.pl?gene=TIE1
EPHX1	Epoxide Hydrolase 1	Protein Coding	47	GC01P225810	1.68	https://www.genecards.org/cgi-bin/carddisp.pl?gene=EPHX1
HMGCR	3-Hydroxy-3-Methylglutaryl-CoA Reductase	Protein Coding	45	GC05P075336	1.68	https://www.genecards.org/cgi-bin/carddisp.pl?gene=HMGCR
MMP10	Matrix Metallopeptidase 10	Protein Coding	46	GC11M102770	1.68	https://www.genecards.org/cgi-bin/carddisp.pl?gene=MMP10
PDCD1	Programmed Cell Death 1	Protein Coding	48	GC02M241849	1.68	https://www.genecards.org/cgi-bin/carddisp.pl?gene=PDCD1
RBP4	Retinol Binding Protein 4	Protein Coding	44	GC10M093591	1.68	https://www.genecards.org/cgi-bin/carddisp.pl?gene=RBP4
RLN2	Relaxin 2	Protein Coding	37	GC09M005306	1.68	https://www.genecards.org/cgi-bin/carddisp.pl?gene=RLN2
CD274	CD274 Molecule	Protein Coding	44	GC09P005450	1.67	https://www.genecards.org/cgi-bin/carddisp.pl?gene=CD274
CXCL5	C-X-C Motif Chemokine Ligand 5	Protein Coding	40	GC04M073995	1.67	https://www.genecards.org/cgi-bin/carddisp.pl?gene=CXCL5
GGT1	Gamma-Glutamyltransferase 1	Protein Coding	46	GC22P024927	1.67	https://www.genecards.org/cgi-bin/carddisp.pl?gene=GGT1
PRDM1	PR/SET Domain 1	Protein Coding	45	GC06P105993	1.67	https://www.genecards.org/cgi-bin/carddisp.pl?gene=PRDM1
RNASEL	Ribonuclease L	Protein Coding	44	GC01M182542	1.66	https://www.genecards.org/cgi-bin/carddisp.pl?gene=RNASEL
MB	Myoglobin	Protein Coding	43	GC22M035606	1.65	https://www.genecards.org/cgi-bin/carddisp.pl?gene=MB
XRCC1	X-Ray Repair Cross Complementing 1	Protein Coding	43	GC19M043543	1.64	https://www.genecards.org/cgi-bin/carddisp.pl?gene=XRCC1
CX3CR1	C-X3-C Motif Chemokine Receptor 1	Protein Coding	44	GC03M039279	1.63	https://www.genecards.org/cgi-bin/carddisp.pl?gene=CX3CR1
SRD5A2	Steroid 5 Alpha-Reductase 2	Protein Coding	43	GC02M031522	1.63	https://www.genecards.org/cgi-bin/carddisp.pl?gene=SRD5A2
NRP1	Neuropilin 1	Protein Coding	47	GC10M033177	1.62	https://www.genecards.org/cgi-bin/carddisp.pl?gene=NRP1
PTPN6	Protein Tyrosine Phosphatase Non-Receptor Type 6	Protein Coding	50	GC12P008223	1.62	https://www.genecards.org/cgi-bin/carddisp.pl?gene=PTPN6
XIAP	X-Linked Inhibitor Of Apoptosis	Protein Coding	49	GC0XP123859	1.62	https://www.genecards.org/cgi-bin/carddisp.pl?gene=XIAP
PTGER1	Prostaglandin E Receptor 1	Protein Coding	41	GC19M014444	1.61	https://www.genecards.org/cgi-bin/carddisp.pl?gene=PTGER1
BDKRB2	Bradykinin Receptor B2	Protein Coding	44	GC14P096205	1.6	https://www.genecards.org/cgi-bin/carddisp.pl?gene=BDKRB2
KLRK1	Killer Cell Lectin Like Receptor K1	Protein Coding	40	GC12M013865	1.6	https://www.genecards.org/cgi-bin/carddisp.pl?gene=KLRK1
FUT4	Fucosyltransferase 4	Protein Coding	36	GC11P094544	1.59	https://www.genecards.org/cgi-bin/carddisp.pl?gene=FUT4
ANG	Angiogenin	Protein Coding	45	GC14P020830	1.58	https://www.genecards.org/cgi-bin/carddisp.pl?gene=ANG
CALB1	Calbindin 1	Protein Coding	41	GC08M090058	1.58	https://www.genecards.org/cgi-bin/carddisp.pl?gene=CALB1
IL7	Interleukin 7	Protein Coding	42	GC08M078689	1.58	https://www.genecards.org/cgi-bin/carddisp.pl?gene=IL7
NRP2	Neuropilin 2	Protein Coding	43	GC02P205681	1.58	https://www.genecards.org/cgi-bin/carddisp.pl?gene=NRP2
PI3	Peptidase Inhibitor 3	Protein Coding	39	GC20P045174	1.58	https://www.genecards.org/cgi-bin/carddisp.pl?gene=PI3
TEAD1	TEA Domain Transcription Factor 1	Protein Coding	47	GC11P012674	1.57	https://www.genecards.org/cgi-bin/carddisp.pl?gene=TEAD1
AQP1	Aquaporin 1 (Colton Blood Group)	Protein Coding	45	GC07P030911	1.56	https://www.genecards.org/cgi-bin/carddisp.pl?gene=AQP1
HPSE2	Heparanase 2 (Inactive)	Protein Coding	41	GC10M098457	1.55	https://www.genecards.org/cgi-bin/carddisp.pl?gene=HPSE2
LACTB	Lactamase Beta	Protein Coding	36	GC15P073008	1.55	https://www.genecards.org/cgi-bin/carddisp.pl?gene=LACTB
CD82	CD82 Molecule	Protein Coding	43	GC11P044586	1.54	https://www.genecards.org/cgi-bin/carddisp.pl?gene=CD82
KRT14	Keratin 14	Protein Coding	47	GC17M041582	1.54	https://www.genecards.org/cgi-bin/carddisp.pl?gene=KRT14
ROCK1	Rho Associated Coiled-Coil Containing Protein Kinase 1	Protein Coding	50	GC18M020946	1.54	https://www.genecards.org/cgi-bin/carddisp.pl?gene=ROCK1
SMAD7	SMAD Family Member 7	Protein Coding	43	GC18M048919	1.54	https://www.genecards.org/cgi-bin/carddisp.pl?gene=SMAD7
F2RL1	F2R Like Trypsin Receptor 1	Protein Coding	45	GC05P076818	1.53	https://www.genecards.org/cgi-bin/carddisp.pl?gene=F2RL1
GLI2	GLI Family Zinc Finger 2	Protein Coding	47	GC02P120735	1.53	https://www.genecards.org/cgi-bin/carddisp.pl?gene=GLI2
PROKR2	Prokineticin Receptor 2	Protein Coding	41	GC20M005303	1.53	https://www.genecards.org/cgi-bin/carddisp.pl?gene=PROKR2
PTGIS	Prostaglandin I2 Synthase	Protein Coding	47	GC20M049503	1.53	https://www.genecards.org/cgi-bin/carddisp.pl?gene=PTGIS
NFIC	Nuclear Factor I C	Protein Coding	40	GC19P003314	1.51	https://www.genecards.org/cgi-bin/carddisp.pl?gene=NFIC
NT5E	5'-Nucleotidase Ecto	Protein Coding	51	GC06P085449	1.51	https://www.genecards.org/cgi-bin/carddisp.pl?gene=NT5E
TNFSF12	TNF Superfamily Member 12	Protein Coding	40	GC17P008027	1.51	https://www.genecards.org/cgi-bin/carddisp.pl?gene=TNFSF12
RXFP2	Relaxin Family Peptide Receptor 2	Protein Coding	43	GC13P031739	1.49	https://www.genecards.org/cgi-bin/carddisp.pl?gene=RXFP2
SLC11A2	Solute Carrier Family 11 Member 2	Protein Coding	47	GC12M050952	1.49	https://www.genecards.org/cgi-bin/carddisp.pl?gene=SLC11A2
TNFRSF10A	TNF Receptor Superfamily Member 10a	Protein Coding	45	GC08M023190	1.49	https://www.genecards.org/cgi-bin/carddisp.pl?gene=TNFRSF10A
CDC25C	Cell Division Cycle 25C	Protein Coding	48	GC05M138285	1.48	https://www.genecards.org/cgi-bin/carddisp.pl?gene=CDC25C
FSTL3	Follistatin Like 3	Protein Coding	37	GC19P000676	1.48	https://www.genecards.org/cgi-bin/carddisp.pl?gene=FSTL3
FUT2	Fucosyltransferase 2	Protein Coding	44	GC19P048695	1.48	https://www.genecards.org/cgi-bin/carddisp.pl?gene=FUT2
LAMC2	Laminin Subunit Gamma 2	Protein Coding	45	GC01P183155	1.48	https://www.genecards.org/cgi-bin/carddisp.pl?gene=LAMC2
LAP3	Leucine Aminopeptidase 3	Protein Coding	43	GC04P017578	1.48	https://www.genecards.org/cgi-bin/carddisp.pl?gene=LAP3
IKBKG	Inhibitor Of Nuclear Factor Kappa B Kinase Regulatory Subunit Gamma	Protein Coding	48	GC0XP154541	1.47	https://www.genecards.org/cgi-bin/carddisp.pl?gene=IKBKG
KCNN4	Potassium Calcium-Activated Channel Subfamily N Member 4	Protein Coding	48	GC19M043767	1.47	https://www.genecards.org/cgi-bin/carddisp.pl?gene=KCNN4
ATP6V0A2	ATPase H+ Transporting V0 Subunit A2	Protein Coding	44	GC12P123712	1.46	https://www.genecards.org/cgi-bin/carddisp.pl?gene=ATP6V0A2
RBPJ	Recombination Signal Binding Protein For Immunoglobulin Kappa J Region	Protein Coding	47	GC04P026165	1.46	https://www.genecards.org/cgi-bin/carddisp.pl?gene=RBPJ
TFF1	Trefoil Factor 1	Protein Coding	44	GC21M042362	1.46	https://www.genecards.org/cgi-bin/carddisp.pl?gene=TFF1
VCAN	Versican	Protein Coding	47	GC05P083471	1.46	https://www.genecards.org/cgi-bin/carddisp.pl?gene=VCAN
INHBB	Inhibin Subunit Beta B	Protein Coding	42	GC02P120349	1.45	https://www.genecards.org/cgi-bin/carddisp.pl?gene=INHBB
LILRB1	Leukocyte Immunoglobulin Like Receptor B1	Protein Coding	43	GC19P055408	1.45	https://www.genecards.org/cgi-bin/carddisp.pl?gene=LILRB1
CYP27B1	Cytochrome P450 Family 27 Subfamily B Member 1	Protein Coding	47	GC12M057757	1.43	https://www.genecards.org/cgi-bin/carddisp.pl?gene=CYP27B1
PTGER3	Prostaglandin E Receptor 3	Protein Coding	46	GC01M070852	1.43	https://www.genecards.org/cgi-bin/carddisp.pl?gene=PTGER3
ALK	ALK Receptor Tyrosine Kinase	Protein Coding	51	GC02M029156	1.41	https://www.genecards.org/cgi-bin/carddisp.pl?gene=ALK
ERVFRD-1	Endogenous Retrovirus Group FRD Member 1, Envelope	Protein Coding	32	GC06M011103	1.41	https://www.genecards.org/cgi-bin/carddisp.pl?gene=ERVFRD-1
PRDX2	Peroxiredoxin 2	Protein Coding	46	GC19M012796	1.41	https://www.genecards.org/cgi-bin/carddisp.pl?gene=PRDX2
SOX9	SRY-Box Transcription Factor 9	Protein Coding	47	GC17P072121	1.41	https://www.genecards.org/cgi-bin/carddisp.pl?gene=SOX9
CCL22	C-C Motif Chemokine Ligand 22	Protein Coding	38	GC16P057359	1.4	https://www.genecards.org/cgi-bin/carddisp.pl?gene=CCL22
CTSH	Cathepsin H	Protein Coding	47	GC15M078925	1.39	https://www.genecards.org/cgi-bin/carddisp.pl?gene=CTSH
SLIT2	Slit Guidance Ligand 2	Protein Coding	45	GC04P020287	1.39	https://www.genecards.org/cgi-bin/carddisp.pl?gene=SLIT2
CCL20	C-C Motif Chemokine Ligand 20	Protein Coding	43	GC02P227813	1.38	https://www.genecards.org/cgi-bin/carddisp.pl?gene=CCL20
ERCC2	ERCC Excision Repair 2, TFIIH Core Complex Helicase Subunit	Protein Coding	47	GC19M045349	1.38	https://www.genecards.org/cgi-bin/carddisp.pl?gene=ERCC2
GDF15	Growth Differentiation Factor 15	Protein Coding	41	GC19P023329	1.38	https://www.genecards.org/cgi-bin/carddisp.pl?gene=GDF15
BRIP1	BRCA1 Interacting Protein C-Terminal Helicase 1	Protein Coding	47	GC17M061679	1.37	https://www.genecards.org/cgi-bin/carddisp.pl?gene=BRIP1
CD83	CD83 Molecule	Protein Coding	39	GC06P014117	1.37	https://www.genecards.org/cgi-bin/carddisp.pl?gene=CD83
ITGA5	Integrin Subunit Alpha 5	Protein Coding	48	GC12M054396	1.36	https://www.genecards.org/cgi-bin/carddisp.pl?gene=ITGA5
GAS6	Growth Arrest Specific 6	Protein Coding	44	GC13M113820	1.35	https://www.genecards.org/cgi-bin/carddisp.pl?gene=GAS6
PLK1	Polo Like Kinase 1	Protein Coding	49	GC16P023888	1.35	https://www.genecards.org/cgi-bin/carddisp.pl?gene=PLK1
PENK	Proenkephalin	Protein Coding	38	GC08M056436	1.33	https://www.genecards.org/cgi-bin/carddisp.pl?gene=PENK
HTR1B	5-Hydroxytryptamine Receptor 1B	Protein Coding	45	GC06M077478	1.32	https://www.genecards.org/cgi-bin/carddisp.pl?gene=HTR1B
ITGAL	Integrin Subunit Alpha L	Protein Coding	45	GC16P030472	1.32	https://www.genecards.org/cgi-bin/carddisp.pl?gene=ITGAL
TGM2	Transglutaminase 2	Protein Coding	48	GC20M038127	1.32	https://www.genecards.org/cgi-bin/carddisp.pl?gene=TGM2
TOP2A	DNA Topoisomerase II Alpha	Protein Coding	50	GC17M040388	1.32	https://www.genecards.org/cgi-bin/carddisp.pl?gene=TOP2A
ACVR1	Activin A Receptor Type 1	Protein Coding	51	GC02M157736	1.31	https://www.genecards.org/cgi-bin/carddisp.pl?gene=ACVR1
PROM1	Prominin 1	Protein Coding	44	GC04M015965	1.31	https://www.genecards.org/cgi-bin/carddisp.pl?gene=PROM1
RARB	Retinoic Acid Receptor Beta	Protein Coding	50	GC03P024830	1.31	https://www.genecards.org/cgi-bin/carddisp.pl?gene=RARB
SLC2A3	Solute Carrier Family 2 Member 3	Protein Coding	48	GC12M007919	1.31	https://www.genecards.org/cgi-bin/carddisp.pl?gene=SLC2A3
FOXO3	Forkhead Box O3	Protein Coding	44	GC06P108559	1.29	https://www.genecards.org/cgi-bin/carddisp.pl?gene=FOXO3
HCRTR2	Hypocretin Receptor 2	Protein Coding	44	GC06P055106	1.29	https://www.genecards.org/cgi-bin/carddisp.pl?gene=HCRTR2
CYP2A6	Cytochrome P450 Family 2 Subfamily A Member 6	Protein Coding	47	GC19M040843	1.28	https://www.genecards.org/cgi-bin/carddisp.pl?gene=CYP2A6
ITGA3	Integrin Subunit Alpha 3	Protein Coding	46	GC17P050055	1.28	https://www.genecards.org/cgi-bin/carddisp.pl?gene=ITGA3
RAD51C	RAD51 Paralog C	Protein Coding	43	GC17P058692	1.28	https://www.genecards.org/cgi-bin/carddisp.pl?gene=RAD51C
TAP2	Transporter 2, ATP Binding Cassette Subfamily B Member	Protein Coding	44	GC06M032821	1.28	https://www.genecards.org/cgi-bin/carddisp.pl?gene=TAP2
ADAM12	ADAM Metallopeptidase Domain 12	Protein Coding	45	GC10M126012	1.27	https://www.genecards.org/cgi-bin/carddisp.pl?gene=ADAM12
TET3	Tet Methylcytosine Dioxygenase 3	Protein Coding	40	GC02P073986	1.27	https://www.genecards.org/cgi-bin/carddisp.pl?gene=TET3
IGFBP4	Insulin Like Growth Factor Binding Protein 4	Protein Coding	43	GC17P040443	1.26	https://www.genecards.org/cgi-bin/carddisp.pl?gene=IGFBP4
IL15RA	Interleukin 15 Receptor Subunit Alpha	Protein Coding	41	GC10M005943	1.26	https://www.genecards.org/cgi-bin/carddisp.pl?gene=IL15RA
CCNH	Cyclin H	Protein Coding	45	GC05M087311	1.25	https://www.genecards.org/cgi-bin/carddisp.pl?gene=CCNH
THRA	Thyroid Hormone Receptor Alpha	Protein Coding	48	GC17P040058	1.25	https://www.genecards.org/cgi-bin/carddisp.pl?gene=THRA
ALOX5	Arachidonate 5-Lipoxygenase	Protein Coding	48	GC10P045374	1.24	https://www.genecards.org/cgi-bin/carddisp.pl?gene=ALOX5
COL13A1	Collagen Type XIII Alpha 1 Chain	Protein Coding	41	GC10P069801	1.24	https://www.genecards.org/cgi-bin/carddisp.pl?gene=COL13A1
SRD5A1	Steroid 5 Alpha-Reductase 1	Protein Coding	44	GC05P006633	1.24	https://www.genecards.org/cgi-bin/carddisp.pl?gene=SRD5A1
AGER	Advanced Glycosylation End-Product Specific Receptor	Protein Coding	44	GC06M032180	1.23	https://www.genecards.org/cgi-bin/carddisp.pl?gene=AGER
BARD1	BRCA1 Associated RING Domain 1	Protein Coding	46	GC02M214725	1.23	https://www.genecards.org/cgi-bin/carddisp.pl?gene=BARD1
IL27	Interleukin 27	Protein Coding	38	GC16M028511	1.21	https://www.genecards.org/cgi-bin/carddisp.pl?gene=IL27
IL22	Interleukin 22	Protein Coding	41	GC12M068248	1.19	https://www.genecards.org/cgi-bin/carddisp.pl?gene=IL22
TUBB3	Tubulin Beta 3 Class III	Protein Coding	49	GC16P089919	1.19	https://www.genecards.org/cgi-bin/carddisp.pl?gene=TUBB3
CD247	CD247 Molecule	Protein Coding	49	GC01M167399	1.18	https://www.genecards.org/cgi-bin/carddisp.pl?gene=CD247
GCH1	GTP Cyclohydrolase 1	Protein Coding	47	GC14M054842	1.18	https://www.genecards.org/cgi-bin/carddisp.pl?gene=GCH1
LBX1	Ladybird Homeobox 1	Protein Coding	37	GC10M101226	1.18	https://www.genecards.org/cgi-bin/carddisp.pl?gene=LBX1
ANXA4	Annexin A4	Protein Coding	44	GC02P069644	1.17	https://www.genecards.org/cgi-bin/carddisp.pl?gene=ANXA4
ANXA1	Annexin A1	Protein Coding	49	GC09P073151	1.13	https://www.genecards.org/cgi-bin/carddisp.pl?gene=ANXA1
OGG1	8-Oxoguanine DNA Glycosylase	Protein Coding	47	GC03P009751	1.13	https://www.genecards.org/cgi-bin/carddisp.pl?gene=OGG1
PSG9	Pregnancy Specific Beta-1-Glycoprotein 9	Protein Coding	36	GC19M043397	1.13	https://www.genecards.org/cgi-bin/carddisp.pl?gene=PSG9
NUDT6	Nudix Hydrolase 6	Protein Coding	37	GC04M122888	1.12	https://www.genecards.org/cgi-bin/carddisp.pl?gene=NUDT6
NOTCH4	Notch Receptor 4	Protein Coding	45	GC06M032648	1.11	https://www.genecards.org/cgi-bin/carddisp.pl?gene=NOTCH4
TNFRSF10C	TNF Receptor Superfamily Member 10c	Protein Coding	39	GC08P023102	1.11	https://www.genecards.org/cgi-bin/carddisp.pl?gene=TNFRSF10C
TOX3	TOX High Mobility Group Box Family Member 3	Protein Coding	37	GC16M052471	1.11	https://www.genecards.org/cgi-bin/carddisp.pl?gene=TOX3
GRPR	Gastrin Releasing Peptide Receptor	Protein Coding	42	GC0XP016141	1.09	https://www.genecards.org/cgi-bin/carddisp.pl?gene=GRPR
SFRP2	Secreted Frizzled Related Protein 2	Protein Coding	42	GC04M153780	1.09	https://www.genecards.org/cgi-bin/carddisp.pl?gene=SFRP2
NOD1	Nucleotide Binding Oligomerization Domain Containing 1	Protein Coding	44	GC07M030424	1.08	https://www.genecards.org/cgi-bin/carddisp.pl?gene=NOD1
TNFRSF10D	TNF Receptor Superfamily Member 10d	Protein Coding	43	GC08M023135	1.08	https://www.genecards.org/cgi-bin/carddisp.pl?gene=TNFRSF10D
WNT5A	Wnt Family Member 5A	Protein Coding	49	GC03M055465	1.08	https://www.genecards.org/cgi-bin/carddisp.pl?gene=WNT5A
GBP1	Guanylate Binding Protein 1	Protein Coding	41	GC01M089052	1.07	https://www.genecards.org/cgi-bin/carddisp.pl?gene=GBP1
LEF1	Lymphoid Enhancer Binding Factor 1	Protein Coding	47	GC04M108047	1.07	https://www.genecards.org/cgi-bin/carddisp.pl?gene=LEF1
PTN	Pleiotrophin	Protein Coding	43	GC07M137227	1.07	https://www.genecards.org/cgi-bin/carddisp.pl?gene=PTN
ID3	Inhibitor Of DNA Binding 3, HLH Protein	Protein Coding	41	GC01M023557	1.06	https://www.genecards.org/cgi-bin/carddisp.pl?gene=ID3
EGR1	Early Growth Response 1	Protein Coding	44	GC05P138465	1.05	https://www.genecards.org/cgi-bin/carddisp.pl?gene=EGR1
IFITM1	Interferon Induced Transmembrane Protein 1	Protein Coding	41	GC11P000313	1.05	https://www.genecards.org/cgi-bin/carddisp.pl?gene=IFITM1
WNT7B	Wnt Family Member 7B	Protein Coding	43	GC22M045920	1.04	https://www.genecards.org/cgi-bin/carddisp.pl?gene=WNT7B
FCER2	Fc Fragment Of IgE Receptor II	Protein Coding	45	GC19M007689	1.03	https://www.genecards.org/cgi-bin/carddisp.pl?gene=FCER2
FGF4	Fibroblast Growth Factor 4	Protein Coding	44	GC11M069762	1.03	https://www.genecards.org/cgi-bin/carddisp.pl?gene=FGF4
TP73	Tumor Protein P73	Protein Coding	45	GC01P003652	1.03	https://www.genecards.org/cgi-bin/carddisp.pl?gene=TP73
AHSP	Alpha Hemoglobin Stabilizing Protein	Protein Coding	35	GC16P031527	1.02	https://www.genecards.org/cgi-bin/carddisp.pl?gene=AHSP
CDK7	Cyclin Dependent Kinase 7	Protein Coding	46	GC05P069243	1.02	https://www.genecards.org/cgi-bin/carddisp.pl?gene=CDK7
ERVK-6	Endogenous Retrovirus Group K Member 6, Envelope	Protein Coding	17	GC07U903184	1.02	https://www.genecards.org/cgi-bin/carddisp.pl?gene=ERVK-6
CORIN	Corin, Serine Peptidase	Protein Coding	44	GC04M047596	1.01	https://www.genecards.org/cgi-bin/carddisp.pl?gene=CORIN
DDR1	Discoidin Domain Receptor Tyrosine Kinase 1	Protein Coding	47	GC06P047288	1	https://www.genecards.org/cgi-bin/carddisp.pl?gene=DDR1
HSPA1A	Heat Shock Protein Family A (Hsp70) Member 1A	Protein Coding	43	GC06P047326	1	https://www.genecards.org/cgi-bin/carddisp.pl?gene=HSPA1A
PNOC	Prepronociceptin	Protein Coding	37	GC08P028316	0.99	https://www.genecards.org/cgi-bin/carddisp.pl?gene=PNOC
CKB	Creatine Kinase B	Protein Coding	45	GC14M103519	0.98	https://www.genecards.org/cgi-bin/carddisp.pl?gene=CKB
HSD3BP4	Hydroxy-Delta-5-Steroid Dehydrogenase, 3 Beta, Pseudogene 4	Pseudogene	12	GC01P119563	0.98	https://www.genecards.org/cgi-bin/carddisp.pl?gene=HSD3BP4
IL18R1	Interleukin 18 Receptor 1	Protein Coding	43	GC02P102311	0.98	https://www.genecards.org/cgi-bin/carddisp.pl?gene=IL18R1
TCF3	Transcription Factor 3	Protein Coding	45	GC19M001609	0.97	https://www.genecards.org/cgi-bin/carddisp.pl?gene=TCF3
UCN2	Urocortin 2	Protein Coding	33	GC03M048561	0.96	https://www.genecards.org/cgi-bin/carddisp.pl?gene=UCN2
CCND3	Cyclin D3	Protein Coding	47	GC06M041934	0.95	https://www.genecards.org/cgi-bin/carddisp.pl?gene=CCND3
HABP2	Hyaluronan Binding Protein 2	Protein Coding	44	GC10P113550	0.95	https://www.genecards.org/cgi-bin/carddisp.pl?gene=HABP2
KLF4	Kruppel Like Factor 4	Protein Coding	45	GC09M107484	0.94	https://www.genecards.org/cgi-bin/carddisp.pl?gene=KLF4
XRCC3	X-Ray Repair Cross Complementing 3	Protein Coding	41	GC14M103697	0.94	https://www.genecards.org/cgi-bin/carddisp.pl?gene=XRCC3
CD70	CD70 Molecule	Protein Coding	43	GC19M006583	0.93	https://www.genecards.org/cgi-bin/carddisp.pl?gene=CD70
NTN1	Netrin 1	Protein Coding	44	GC17P009021	0.93	https://www.genecards.org/cgi-bin/carddisp.pl?gene=NTN1
PDE4A	Phosphodiesterase 4A	Protein Coding	44	GC19P010416	0.93	https://www.genecards.org/cgi-bin/carddisp.pl?gene=PDE4A
GLO1	Glyoxalase I	Protein Coding	45	GC06M042239	0.91	https://www.genecards.org/cgi-bin/carddisp.pl?gene=GLO1
IL17F	Interleukin 17F	Protein Coding	41	GC06M052209	0.91	https://www.genecards.org/cgi-bin/carddisp.pl?gene=IL17F
JAZF1	JAZF Zinc Finger 1	Protein Coding	39	GC07M027830	0.91	https://www.genecards.org/cgi-bin/carddisp.pl?gene=JAZF1
TACR3	Tachykinin Receptor 3	Protein Coding	50	GC04M103586	0.91	https://www.genecards.org/cgi-bin/carddisp.pl?gene=TACR3
PC	Pyruvate Carboxylase	Protein Coding	47	GC11M066848	0.9	https://www.genecards.org/cgi-bin/carddisp.pl?gene=PC
SLC9A3R1	SLC9A3 Regulator 1	Protein Coding	44	GC17P074749	0.9	https://www.genecards.org/cgi-bin/carddisp.pl?gene=SLC9A3R1
SMARCA2	SWI/SNF Related, Matrix Associated, Actin Dependent Regulator Of Chromatin, Subfamily A, Member 2	Protein Coding	49	GC09P001980	0.9	https://www.genecards.org/cgi-bin/carddisp.pl?gene=SMARCA2
UCN3	Urocortin 3	Protein Coding	37	GC10P005396	0.89	https://www.genecards.org/cgi-bin/carddisp.pl?gene=UCN3
ADAMTS1	ADAM Metallopeptidase With Thrombospondin Type 1 Motif 1	Protein Coding	44	GC21M026835	0.88	https://www.genecards.org/cgi-bin/carddisp.pl?gene=ADAMTS1
CASP6	Caspase 6	Protein Coding	48	GC04M109688	0.88	https://www.genecards.org/cgi-bin/carddisp.pl?gene=CASP6
ELF1	E74 Like ETS Transcription Factor 1	Protein Coding	41	GC13M040932	0.88	https://www.genecards.org/cgi-bin/carddisp.pl?gene=ELF1
L1CAM	L1 Cell Adhesion Molecule	Protein Coding	46	GC0XM153864	0.87	https://www.genecards.org/cgi-bin/carddisp.pl?gene=L1CAM
YAP1	Yes1 Associated Transcriptional Regulator	Protein Coding	47	GC11P102110	0.87	https://www.genecards.org/cgi-bin/carddisp.pl?gene=YAP1
MRC1	Mannose Receptor C-Type 1	Protein Coding	39	GC10P017809	0.85	https://www.genecards.org/cgi-bin/carddisp.pl?gene=MRC1
TNFRSF10B	TNF Receptor Superfamily Member 10b	Protein Coding	50	GC08M023020	0.85	https://www.genecards.org/cgi-bin/carddisp.pl?gene=TNFRSF10B
PXN	Paxillin	Protein Coding	45	GC12M120210	0.84	https://www.genecards.org/cgi-bin/carddisp.pl?gene=PXN
RUNX3	RUNX Family Transcription Factor 3	Protein Coding	43	GC01M024899	0.84	https://www.genecards.org/cgi-bin/carddisp.pl?gene=RUNX3
MIR17	MicroRNA 17	RNA Gene	21	GC13P091350	0.83	https://www.genecards.org/cgi-bin/carddisp.pl?gene=MIR17
HOXB4	Homeobox B4	Protein Coding	40	GC17M048575	0.82	https://www.genecards.org/cgi-bin/carddisp.pl?gene=HOXB4
SAMHD1	SAM And HD Domain Containing Deoxynucleoside Triphosphate Triphosphohydrolase 1	Protein Coding	43	GC20M036890	0.82	https://www.genecards.org/cgi-bin/carddisp.pl?gene=SAMHD1
CD81	CD81 Molecule	Protein Coding	47	GC11P002377	0.81	https://www.genecards.org/cgi-bin/carddisp.pl?gene=CD81
CEMIP2	Cell Migration Inducing Hyaluronidase 2	Protein Coding	27	GC09M071684	0.8	https://www.genecards.org/cgi-bin/carddisp.pl?gene=CEMIP2
CSK	C-Terminal Src Kinase	Protein Coding	48	GC15P074782	0.8	https://www.genecards.org/cgi-bin/carddisp.pl?gene=CSK
ICAM2	Intercellular Adhesion Molecule 2	Protein Coding	45	GC17M064002	0.8	https://www.genecards.org/cgi-bin/carddisp.pl?gene=ICAM2
BCOR	BCL6 Corepressor	Protein Coding	41	GC0XM040049	0.79	https://www.genecards.org/cgi-bin/carddisp.pl?gene=BCOR
CCR4	C-C Motif Chemokine Receptor 4	Protein Coding	45	GC03P032951	0.79	https://www.genecards.org/cgi-bin/carddisp.pl?gene=CCR4
SRF	Serum Response Factor	Protein Coding	41	GC06P043171	0.79	https://www.genecards.org/cgi-bin/carddisp.pl?gene=SRF
XRCC4	X-Ray Repair Cross Complementing 4	Protein Coding	43	GC05P083077	0.79	https://www.genecards.org/cgi-bin/carddisp.pl?gene=XRCC4
FOLH1	Folate Hydrolase 1	Protein Coding	46	GC11M061160	0.78	https://www.genecards.org/cgi-bin/carddisp.pl?gene=FOLH1
FXR1	FMR1 Autosomal Homolog 1	Protein Coding	42	GC03P180868	0.78	https://www.genecards.org/cgi-bin/carddisp.pl?gene=FXR1
GDF5	Growth Differentiation Factor 5	Protein Coding	47	GC20M035433	0.78	https://www.genecards.org/cgi-bin/carddisp.pl?gene=GDF5
TTF2	Transcription Termination Factor 2	Protein Coding	39	GC01P117060	0.78	https://www.genecards.org/cgi-bin/carddisp.pl?gene=TTF2
RIPK2	Receptor Interacting Serine/Threonine Kinase 2	Protein Coding	46	GC08P089758	0.77	https://www.genecards.org/cgi-bin/carddisp.pl?gene=RIPK2
THRB	Thyroid Hormone Receptor Beta	Protein Coding	50	GC03M024117	0.77	https://www.genecards.org/cgi-bin/carddisp.pl?gene=THRB
SUFU	SUFU Negative Regulator Of Hedgehog Signaling	Protein Coding	43	GC10P102503	0.76	https://www.genecards.org/cgi-bin/carddisp.pl?gene=SUFU
DHRS2	Dehydrogenase/Reductase 2	Protein Coding	39	GC14P025289	0.75	https://www.genecards.org/cgi-bin/carddisp.pl?gene=DHRS2
P2RX3	Purinergic Receptor P2X 3	Protein Coding	41	GC11P057356	0.74	https://www.genecards.org/cgi-bin/carddisp.pl?gene=P2RX3
SPHK1	Sphingosine Kinase 1	Protein Coding	47	GC17P076376	0.74	https://www.genecards.org/cgi-bin/carddisp.pl?gene=SPHK1
CCL17	C-C Motif Chemokine Ligand 17	Protein Coding	38	GC16P057400	0.73	https://www.genecards.org/cgi-bin/carddisp.pl?gene=CCL17
DSG3	Desmoglein 3	Protein Coding	38	GC18P031447	0.73	https://www.genecards.org/cgi-bin/carddisp.pl?gene=DSG3
RLN3	Relaxin 3	Protein Coding	36	GC19P014030	0.73	https://www.genecards.org/cgi-bin/carddisp.pl?gene=RLN3
SIRT3	Sirtuin 3	Protein Coding	48	GC11M000215	0.73	https://www.genecards.org/cgi-bin/carddisp.pl?gene=SIRT3
ACP5	Acid Phosphatase 5, Tartrate Resistant	Protein Coding	47	GC19M011574	0.72	https://www.genecards.org/cgi-bin/carddisp.pl?gene=ACP5
DCC	DCC Netrin 1 Receptor	Protein Coding	46	GC18P052340	0.72	https://www.genecards.org/cgi-bin/carddisp.pl?gene=DCC
FAH	Fumarylacetoacetate Hydrolase	Protein Coding	47	GC15P080152	0.72	https://www.genecards.org/cgi-bin/carddisp.pl?gene=FAH
RAG1	Recombination Activating 1	Protein Coding	45	GC11P036514	0.71	https://www.genecards.org/cgi-bin/carddisp.pl?gene=RAG1
GHRHR	Growth Hormone Releasing Hormone Receptor	Protein Coding	43	GC07P030978	0.7	https://www.genecards.org/cgi-bin/carddisp.pl?gene=GHRHR
MSX1	Msh Homeobox 1	Protein Coding	45	GC04P004861	0.7	https://www.genecards.org/cgi-bin/carddisp.pl?gene=MSX1
TNFAIP3	TNF Alpha Induced Protein 3	Protein Coding	48	GC06P137866	0.7	https://www.genecards.org/cgi-bin/carddisp.pl?gene=TNFAIP3
BMI1	BMI1 Proto-Oncogene, Polycomb Ring Finger	Protein Coding	43	GC10P022326	0.69	https://www.genecards.org/cgi-bin/carddisp.pl?gene=BMI1
FCGR2B	Fc Fragment Of IgG Receptor IIb	Protein Coding	47	GC01P161663	0.69	https://www.genecards.org/cgi-bin/carddisp.pl?gene=FCGR2B
AOC1	Amine Oxidase Copper Containing 1	Protein Coding	40	GC07P150824	0.67	https://www.genecards.org/cgi-bin/carddisp.pl?gene=AOC1
HDAC9	Histone Deacetylase 9	Protein Coding	46	GC07P018086	0.67	https://www.genecards.org/cgi-bin/carddisp.pl?gene=HDAC9
ACP2	Acid Phosphatase 2, Lysosomal	Protein Coding	42	GC11M061121	0.66	https://www.genecards.org/cgi-bin/carddisp.pl?gene=ACP2
DAPK1	Death Associated Protein Kinase 1	Protein Coding	48	GC09P087497	0.66	https://www.genecards.org/cgi-bin/carddisp.pl?gene=DAPK1
DAZL	Deleted In Azoospermia Like	Protein Coding	39	GC03M016586	0.66	https://www.genecards.org/cgi-bin/carddisp.pl?gene=DAZL
DLAT	Dihydrolipoamide S-Acetyltransferase	Protein Coding	46	GC11P112024	0.66	https://www.genecards.org/cgi-bin/carddisp.pl?gene=DLAT
FNDC5	Fibronectin Type III Domain Containing 5	Protein Coding	34	GC01M032864	0.66	https://www.genecards.org/cgi-bin/carddisp.pl?gene=FNDC5
FUT1	Fucosyltransferase 1 (H Blood Group)	Protein Coding	40	GC19M048748	0.66	https://www.genecards.org/cgi-bin/carddisp.pl?gene=FUT1
SPAST	Spastin	Protein Coding	40	GC02P032063	0.66	https://www.genecards.org/cgi-bin/carddisp.pl?gene=SPAST
PPP1R12A	Protein Phosphatase 1 Regulatory Subunit 12A	Protein Coding	42	GC12M079773	0.65	https://www.genecards.org/cgi-bin/carddisp.pl?gene=PPP1R12A
SNAI2	Snail Family Transcriptional Repressor 2	Protein Coding	44	GC08M048854	0.65	https://www.genecards.org/cgi-bin/carddisp.pl?gene=SNAI2
C1QBP	Complement C1q Binding Protein	Protein Coding	45	GC17M005432	0.64	https://www.genecards.org/cgi-bin/carddisp.pl?gene=C1QBP
ERCC6	ERCC Excision Repair 6, Chromatin Remodeling Factor	Protein Coding	45	GC10M049454	0.63	https://www.genecards.org/cgi-bin/carddisp.pl?gene=ERCC6
PPP2CA	Protein Phosphatase 2 Catalytic Subunit Alpha	Protein Coding	48	GC05M134194	0.63	https://www.genecards.org/cgi-bin/carddisp.pl?gene=PPP2CA
RXRB	Retinoid X Receptor Beta	Protein Coding	47	GC06M033193	0.63	https://www.genecards.org/cgi-bin/carddisp.pl?gene=RXRB
RELB	RELB Proto-Oncogene, NF-KB Subunit	Protein Coding	45	GC19P045002	0.62	https://www.genecards.org/cgi-bin/carddisp.pl?gene=RELB
METAP2	Methionyl Aminopeptidase 2	Protein Coding	44	GC12P095473	0.61	https://www.genecards.org/cgi-bin/carddisp.pl?gene=METAP2
CUBN	Cubilin	Protein Coding	46	GC10M016824	0.6	https://www.genecards.org/cgi-bin/carddisp.pl?gene=CUBN
HAND1	Heart And Neural Crest Derivatives Expressed 1	Protein Coding	41	GC05M154450	0.6	https://www.genecards.org/cgi-bin/carddisp.pl?gene=HAND1
IER3	Immediate Early Response 3	Protein Coding	38	GC06M030743	0.59	https://www.genecards.org/cgi-bin/carddisp.pl?gene=IER3
SRSF1	Serine And Arginine Rich Splicing Factor 1	Protein Coding	41	GC17M058000	0.57	https://www.genecards.org/cgi-bin/carddisp.pl?gene=SRSF1
CEACAM7	CEA Cell Adhesion Molecule 7	Protein Coding	37	GC19M041673	0.56	https://www.genecards.org/cgi-bin/carddisp.pl?gene=CEACAM7
PRDX6	Peroxiredoxin 6	Protein Coding	46	GC01P173477	0.56	https://www.genecards.org/cgi-bin/carddisp.pl?gene=PRDX6
RAG2	Recombination Activating 2	Protein Coding	42	GC11M036575	0.56	https://www.genecards.org/cgi-bin/carddisp.pl?gene=RAG2
MED12	Mediator Complex Subunit 12	Protein Coding	44	GC0XP071118	0.55	https://www.genecards.org/cgi-bin/carddisp.pl?gene=MED12
CAPN1	Calpain 1	Protein Coding	49	GC11P065198	0.54	https://www.genecards.org/cgi-bin/carddisp.pl?gene=CAPN1
NCOA6	Nuclear Receptor Coactivator 6	Protein Coding	39	GC20M034696	0.53	https://www.genecards.org/cgi-bin/carddisp.pl?gene=NCOA6
PPARGC1A	PPARG Coactivator 1 Alpha	Protein Coding	46	GC04M023755	0.52	https://www.genecards.org/cgi-bin/carddisp.pl?gene=PPARGC1A
SLC7A5	Solute Carrier Family 7 Member 5	Protein Coding	44	GC16M087830	0.52	https://www.genecards.org/cgi-bin/carddisp.pl?gene=SLC7A5
FDXR	Ferredoxin Reductase	Protein Coding	44	GC17M074862	0.51	https://www.genecards.org/cgi-bin/carddisp.pl?gene=FDXR
IL25	Interleukin 25	Protein Coding	38	GC14P025284	0.51	https://www.genecards.org/cgi-bin/carddisp.pl?gene=IL25
ATF3	Activating Transcription Factor 3	Protein Coding	44	GC01P212565	0.49	https://www.genecards.org/cgi-bin/carddisp.pl?gene=ATF3
HDAC2	Histone Deacetylase 2	Protein Coding	51	GC06M113933	0.49	https://www.genecards.org/cgi-bin/carddisp.pl?gene=HDAC2
CXCL16	C-X-C Motif Chemokine Ligand 16	Protein Coding	40	GC17M004733	0.48	https://www.genecards.org/cgi-bin/carddisp.pl?gene=CXCL16
EPAS1	Endothelial PAS Domain Protein 1	Protein Coding	48	GC02P046293	0.48	https://www.genecards.org/cgi-bin/carddisp.pl?gene=EPAS1
CXCR6	C-X-C Motif Chemokine Receptor 6	Protein Coding	40	GC03P045982	0.47	https://www.genecards.org/cgi-bin/carddisp.pl?gene=CXCR6
LAMP2	Lysosomal Associated Membrane Protein 2	Protein Coding	44	GC0XM120426	0.47	https://www.genecards.org/cgi-bin/carddisp.pl?gene=LAMP2
CD74	CD74 Molecule	Protein Coding	43	GC05M150378	0.46	https://www.genecards.org/cgi-bin/carddisp.pl?gene=CD74
ENPP2	Ectonucleotide Pyrophosphatase/Phosphodiesterase 2	Protein Coding	44	GC08M119556	0.46	https://www.genecards.org/cgi-bin/carddisp.pl?gene=ENPP2
GAB1	GRB2 Associated Binding Protein 1	Protein Coding	44	GC04P143336	0.46	https://www.genecards.org/cgi-bin/carddisp.pl?gene=GAB1
AMBP	Alpha-1-Microglobulin/Bikunin Precursor	Protein Coding	41	GC09M114060	0.45	https://www.genecards.org/cgi-bin/carddisp.pl?gene=AMBP
CAPS	Calcyphosine	Protein Coding	37	GC19P005911	0.45	https://www.genecards.org/cgi-bin/carddisp.pl?gene=CAPS
TIA1	TIA1 Cytotoxic Granule Associated RNA Binding Protein	Protein Coding	43	GC02M070209	0.43	https://www.genecards.org/cgi-bin/carddisp.pl?gene=TIA1
FXYD2	FXYD Domain Containing Ion Transport Regulator 2	Protein Coding	43	GC11M117800	0.42	https://www.genecards.org/cgi-bin/carddisp.pl?gene=FXYD2
HSD3B2	Hydroxy-Delta-5-Steroid Dehydrogenase, 3 Beta- And Steroid Delta-Isomerase 2	Protein Coding	46	GC01P119414	0.42	https://www.genecards.org/cgi-bin/carddisp.pl?gene=HSD3B2
MAPK7	Mitogen-Activated Protein Kinase 7	Protein Coding	48	GC17P019379	0.41	https://www.genecards.org/cgi-bin/carddisp.pl?gene=MAPK7
LAMC1	Laminin Subunit Gamma 1	Protein Coding	43	GC01P182992	0.4	https://www.genecards.org/cgi-bin/carddisp.pl?gene=LAMC1
PER2	Period Circadian Regulator 2	Protein Coding	43	GC02M238244	0.39	https://www.genecards.org/cgi-bin/carddisp.pl?gene=PER2
PSCA	Prostate Stem Cell Antigen	Protein Coding	39	GC08P142670	0.37	https://www.genecards.org/cgi-bin/carddisp.pl?gene=PSCA
HCK	HCK Proto-Oncogene, Src Family Tyrosine Kinase	Protein Coding	49	GC20P032052	0.34	https://www.genecards.org/cgi-bin/carddisp.pl?gene=HCK
GNB1	G Protein Subunit Beta 1	Protein Coding	45	GC01M001785	0.33	https://www.genecards.org/cgi-bin/carddisp.pl?gene=GNB1
DSG2	Desmoglein 2	Protein Coding	45	GC18P031498	0.32	https://www.genecards.org/cgi-bin/carddisp.pl?gene=DSG2
ELK1	ETS Transcription Factor ELK1	Protein Coding	44	GC0XM047635	0.32	https://www.genecards.org/cgi-bin/carddisp.pl?gene=ELK1
EMD	Emerin	Protein Coding	45	GC0XP154379	0.3	https://www.genecards.org/cgi-bin/carddisp.pl?gene=EMD
GNB2	G Protein Subunit Beta 2	Protein Coding	42	GC07P100673	0.3	https://www.genecards.org/cgi-bin/carddisp.pl?gene=GNB2
LILRB2	Leukocyte Immunoglobulin Like Receptor B2	Protein Coding	40	GC19M054409	0.3	https://www.genecards.org/cgi-bin/carddisp.pl?gene=LILRB2
NFYA	Nuclear Transcription Factor Y Subunit Alpha	Protein Coding	39	GC06P047495	0.3	https://www.genecards.org/cgi-bin/carddisp.pl?gene=NFYA
ACKR2	Atypical Chemokine Receptor 2	Protein Coding	37	GC03P042804	0.26	https://www.genecards.org/cgi-bin/carddisp.pl?gene=ACKR2
CLEC12A	C-Type Lectin Domain Family 12 Member A	Protein Coding	37	GC12P009951	0.26	https://www.genecards.org/cgi-bin/carddisp.pl?gene=CLEC12A
HSPB2	Heat Shock Protein Family B (Small) Member 2	Protein Coding	40	GC11P111913	0.26	https://www.genecards.org/cgi-bin/carddisp.pl?gene=HSPB2
CEACAM6	CEA Cell Adhesion Molecule 6	Protein Coding	40	GC19P041750	0.22	https://www.genecards.org/cgi-bin/carddisp.pl?gene=CEACAM6
