# Supplementary material for: Integrated Insight into the Molecular Mechanisms of Spontaneous Abortion during Early Pregnancy in Pigs
Source: Int J Mol Sci. 2021 Jun 21;22(12):6644. doi: 10.3390/ijms22126644 (PMC8235555; doi:10.3390/ijms22126644)
Supplement: Supplementary file 1 [file ijms-22-06644-s001.zip › Supplementary Table 9.xlsx]

## Sheet: Sheet1
Supplementary Table 9 Pearson correlation coefficient of lncRNAs and genes
lncRNA_ID	Transcript_ID	R	P
ENSSSCT00000004780	ENSSSCT00000000007	0.884908	0.00348993
ENSSSCT00000004780	ENSSSCT00000004226	0.878047	0.00412976
ENSSSCT00000004780	ENSSSCT00000004472	0.844768	0.00829661
ENSSSCT00000004780	ENSSSCT00000004631	0.875502	0.00438494
ENSSSCT00000004780	ENSSSCT00000005078	0.83948	0.00913532
ENSSSCT00000004780	ENSSSCT00000005311	0.900379	0.00229072
ENSSSCT00000004780	ENSSSCT00000005747	0.843873	0.00843489
ENSSSCT00000004780	ENSSSCT00000009279	0.890694	0.00300312
ENSSSCT00000004780	ENSSSCT00000009890	0.9452	0.000394703
ENSSSCT00000004780	ENSSSCT00000010803	0.880042	0.00393651
ENSSSCT00000004780	ENSSSCT00000012423	0.913603	0.00150962
ENSSSCT00000004780	ENSSSCT00000012520	0.89236	0.00287162
ENSSSCT00000004780	ENSSSCT00000012544	0.881365	0.00381168
ENSSSCT00000004780	ENSSSCT00000013274	0.826969	0.0113287
ENSSSCT00000004780	ENSSSCT00000013344	0.809684	0.0148671
ENSSSCT00000004780	ENSSSCT00000013423	0.810354	0.0147184
ENSSSCT00000004780	ENSSSCT00000013528	0.861146	0.00601523
ENSSSCT00000004780	ENSSSCT00000014563	0.862629	0.00583137
ENSSSCT00000004780	ENSSSCT00000015156	0.868745	0.00511128
ENSSSCT00000004780	ENSSSCT00000016339	0.856449	0.00662195
ENSSSCT00000004780	ENSSSCT00000016929	0.849042	0.00765587
ENSSSCT00000004780	ENSSSCT00000018090	0.93485	0.000657975
ENSSSCT00000004780	ENSSSCT00000018375	0.821101	0.0124622
ENSSSCT00000004780	ENSSSCT00000018421	0.880239	0.0039178
ENSSSCT00000004780	ENSSSCT00000022811	0.863597	0.00571328
ENSSSCT00000004780	ENSSSCT00000024460	0.891668	0.00292574
ENSSSCT00000004780	ENSSSCT00000024650	0.876931	0.0042405
ENSSSCT00000004780	ENSSSCT00000028459	0.879601	0.0039787
ENSSSCT00000004780	ENSSSCT00000030882	0.855763	0.00671379
ENSSSCT00000004780	ENSSSCT00000031972	0.802006	0.0166368
ENSSSCT00000004780	ENSSSCT00000034636	0.866047	0.00542138
ENSSSCT00000004780	ENSSSCT00000035147	0.844411	0.00835169
ENSSSCT00000004780	ENSSSCT00000035305	0.90824	0.00180105
ENSSSCT00000004780	ENSSSCT00000035781	0.850229	0.00748372
ENSSSCT00000004780	ENSSSCT00000036903	0.885195	0.00346464
ENSSSCT00000004780	ENSSSCT00000042207	0.89647	0.00256327
ENSSSCT00000004780	ENSSSCT00000042710	0.894498	0.00270839
ENSSSCT00000004780	ENSSSCT00000046546	0.906026	0.00193125
ENSSSCT00000004780	ENSSSCT00000046751	0.897117	0.0025168
ENSSSCT00000004780	ENSSSCT00000046992	0.837773	0.00941712
ENSSSCT00000004780	ENSSSCT00000047546	0.800838	0.0169171
ENSSSCT00000004780	ENSSSCT00000048003	0.852939	0.00710007
ENSSSCT00000004780	ENSSSCT00000049931	0.891282	0.00295623
ENSSSCT00000004780	ENSSSCT00000054973	0.924772	0.00100517
ENSSSCT00000004780	ENSSSCT00000056920	0.812731	0.014199
ENSSSCT00000004780	ENSSSCT00000062781	0.870957	0.00486554
ENSSSCT00000004780	ENSSSCT00000064060	0.898864	0.002394
ENSSSCT00000004780	ENSSSCT00000064846	0.881338	0.00381417
ENSSSCT00000004780	ENSSSCT00000066320	0.902504	0.00215075
ENSSSCT00000004780	ENSSSCT00000069436	0.871226	0.00483622
ENSSSCT00000004780	ENSSSCT00000073803	0.873565	0.00458591
ENSSSCT00000004780	ENSSSCT00000075382	0.88603	0.00339181
ENSSSCT00000004780	ENSSSCT00000075771	0.870646	0.0048996
ENSSSCT00000004780	ENSSSCT00000078368	0.889785	0.00307644
ENSSSCT00000004780	ENSSSCT00000090593	0.869207	0.00505929
ENSSSCT00000010559	ENSSSCT00000001903	0.909851	0.00170995
ENSSSCT00000010559	ENSSSCT00000003995	0.901144	0.00223962
ENSSSCT00000010559	ENSSSCT00000005288	0.962436	0.000128809
ENSSSCT00000010559	ENSSSCT00000005735	0.9746	4.0192e-05
ENSSSCT00000010559	ENSSSCT00000006167	0.972874	4.88897e-05
ENSSSCT00000010559	ENSSSCT00000006315	0.869028	0.00507937
ENSSSCT00000010559	ENSSSCT00000006990	0.881124	0.00383425
ENSSSCT00000010559	ENSSSCT00000007515	0.916353	0.00137289
ENSSSCT00000010559	ENSSSCT00000007675	0.887096	0.00330029
ENSSSCT00000010559	ENSSSCT00000007896	0.920804	0.00116919
ENSSSCT00000010559	ENSSSCT00000009030	0.94514	0.000395982
ENSSSCT00000010559	ENSSSCT00000009818	0.928954	0.000849441
ENSSSCT00000010559	ENSSSCT00000010091	0.975239	3.72511e-05
ENSSSCT00000010559	ENSSSCT00000011287	0.891317	0.00295347
ENSSSCT00000010559	ENSSSCT00000011413	0.908724	0.00177333
ENSSSCT00000010559	ENSSSCT00000011467	0.979526	2.11276e-05
ENSSSCT00000010559	ENSSSCT00000012397	0.944435	0.000411209
ENSSSCT00000010559	ENSSSCT00000013077	0.926356	0.000944173
ENSSSCT00000010559	ENSSSCT00000014241	0.933625	0.000695159
ENSSSCT00000010559	ENSSSCT00000014648	0.960605	0.000148371
ENSSSCT00000010559	ENSSSCT00000015187	0.974713	3.96624e-05
ENSSSCT00000010559	ENSSSCT00000015634	0.941076	0.000489135
ENSSSCT00000010559	ENSSSCT00000016451	0.96285	0.000124634
ENSSSCT00000010559	ENSSSCT00000016778	0.895083	0.0026648
ENSSSCT00000010559	ENSSSCT00000023029	0.859312	0.00624777
ENSSSCT00000010559	ENSSSCT00000023544	0.951438	0.000275977
ENSSSCT00000010559	ENSSSCT00000025459	0.938278	0.000560965
ENSSSCT00000010559	ENSSSCT00000025989	0.851705	0.00727313
ENSSSCT00000010559	ENSSSCT00000026802	0.923544	0.00105421
ENSSSCT00000010559	ENSSSCT00000026905	0.877861	0.00414812
ENSSSCT00000010559	ENSSSCT00000029101	0.922352	0.0011033
ENSSSCT00000010559	ENSSSCT00000029636	0.976593	3.1502e-05
ENSSSCT00000010559	ENSSSCT00000029842	0.893088	0.00281536
ENSSSCT00000010559	ENSSSCT00000030342	0.8284	0.0110625
ENSSSCT00000010559	ENSSSCT00000031885	0.916615	0.0013603
ENSSSCT00000010559	ENSSSCT00000032483	0.97777	2.70096e-05
ENSSSCT00000010559	ENSSSCT00000032632	0.907249	0.00185859
ENSSSCT00000010559	ENSSSCT00000032662	0.909287	0.00174149
ENSSSCT00000010559	ENSSSCT00000032707	0.962733	0.000125803
ENSSSCT00000010559	ENSSSCT00000033303	0.899816	0.00232875
ENSSSCT00000010559	ENSSSCT00000036085	0.953889	0.000236712
ENSSSCT00000010559	ENSSSCT00000036469	0.950653	0.000289399
ENSSSCT00000010559	ENSSSCT00000036517	0.879094	0.00402758
ENSSSCT00000010559	ENSSSCT00000036772	0.870453	0.00492091
ENSSSCT00000010559	ENSSSCT00000037733	0.973274	4.67718e-05
ENSSSCT00000010559	ENSSSCT00000039535	0.965432	0.000100609
ENSSSCT00000010559	ENSSSCT00000040673	0.963448	0.000118769
ENSSSCT00000010559	ENSSSCT00000042490	0.947654	0.000344649
ENSSSCT00000010559	ENSSSCT00000044104	0.960863	0.000145501
ENSSSCT00000010559	ENSSSCT00000044167	0.889864	0.00307005
ENSSSCT00000010559	ENSSSCT00000044908	0.95296	0.000251121
ENSSSCT00000010559	ENSSSCT00000045310	0.960334	0.000151423
ENSSSCT00000010559	ENSSSCT00000046783	0.854647	0.00686481
ENSSSCT00000010559	ENSSSCT00000048279	0.975472	3.62179e-05
ENSSSCT00000010559	ENSSSCT00000049685	0.975671	3.53471e-05
ENSSSCT00000010559	ENSSSCT00000050181	0.876579	0.00427581
ENSSSCT00000010559	ENSSSCT00000050293	0.916502	0.00136575
ENSSSCT00000010559	ENSSSCT00000052717	0.947501	0.000347648
ENSSSCT00000010559	ENSSSCT00000053085	0.973471	4.57518e-05
ENSSSCT00000010559	ENSSSCT00000053106	0.94552	0.000387906
ENSSSCT00000010559	ENSSSCT00000053530	0.928872	0.000852323
ENSSSCT00000010559	ENSSSCT00000055212	0.963011	0.000123038
ENSSSCT00000010559	ENSSSCT00000059041	0.925724	0.00096822
ENSSSCT00000010559	ENSSSCT00000059695	0.938038	0.00056743
ENSSSCT00000010559	ENSSSCT00000060954	0.938836	0.000546127
ENSSSCT00000010559	ENSSSCT00000061402	0.97716	2.92789e-05
ENSSSCT00000010559	ENSSSCT00000061850	0.912747	0.0015539
ENSSSCT00000010559	ENSSSCT00000062417	0.944398	0.000412035
ENSSSCT00000010559	ENSSSCT00000064783	0.930564	0.000793963
ENSSSCT00000010559	ENSSSCT00000066217	0.899316	0.00236284
ENSSSCT00000010559	ENSSSCT00000075608	0.881453	0.00380346
ENSSSCT00000010559	ENSSSCT00000081718	0.908169	0.00180511
ENSSSCT00000010559	ENSSSCT00000082171	0.912076	0.00158918
ENSSSCT00000010559	ENSSSCT00000083926	0.875938	0.00434057
ENSSSCT00000010559	ENSSSCT00000088054	0.898798	0.00239853
ENSSSCT00000010559	ENSSSCT00000088859	0.984308	9.54675e-06
ENSSSCT00000028632	ENSSSCT00000001903	0.884929	0.00348802
ENSSSCT00000028632	ENSSSCT00000006990	0.830475	0.0106837
ENSSSCT00000028632	ENSSSCT00000007675	0.838011	0.00937751
ENSSSCT00000028632	ENSSSCT00000014241	0.87705	0.00422861
ENSSSCT00000028632	ENSSSCT00000014648	0.830381	0.0107008
ENSSSCT00000028632	ENSSSCT00000016451	0.816472	0.013405
ENSSSCT00000028632	ENSSSCT00000025989	0.910384	0.00168051
ENSSSCT00000028632	ENSSSCT00000029101	0.844002	0.00841498
ENSSSCT00000028632	ENSSSCT00000029842	0.922123	0.00111288
ENSSSCT00000028632	ENSSSCT00000030342	0.873569	0.00458549
ENSSSCT00000028632	ENSSSCT00000031885	0.892821	0.00283592
ENSSSCT00000028632	ENSSSCT00000032632	0.878521	0.00408326
ENSSSCT00000028632	ENSSSCT00000032662	0.807304	0.0154024
ENSSSCT00000028632	ENSSSCT00000033303	0.81247	0.0142556
ENSSSCT00000028632	ENSSSCT00000036085	0.826201	0.0114731
ENSSSCT00000028632	ENSSSCT00000036469	0.843397	0.00850906
ENSSSCT00000028632	ENSSSCT00000036517	0.82606	0.0114998
ENSSSCT00000028632	ENSSSCT00000039535	0.823887	0.0119156
ENSSSCT00000028632	ENSSSCT00000045310	0.826968	0.0113289
ENSSSCT00000028632	ENSSSCT00000052717	0.846191	0.00807964
ENSSSCT00000028632	ENSSSCT00000053106	0.846225	0.00807452
ENSSSCT00000028632	ENSSSCT00000053530	0.88748	0.00326771
ENSSSCT00000028632	ENSSSCT00000055212	0.811382	0.0144925
ENSSSCT00000028632	ENSSSCT00000059041	0.863233	0.00575756
ENSSSCT00000028632	ENSSSCT00000061850	0.804425	0.0160658
ENSSSCT00000028632	ENSSSCT00000062417	0.865656	0.00546736
ENSSSCT00000028632	ENSSSCT00000064783	0.813153	0.014108
ENSSSCT00000028632	ENSSSCT00000066217	0.8264	0.0114356
ENSSSCT00000028632	ENSSSCT00000075608	0.839239	0.00917477
ENSSSCT00000028632	ENSSSCT00000083926	0.810542	0.0146769
ENSSSCT00000030032	ENSSSCT00000000007	0.989657	2.74474e-06
ENSSSCT00000030032	ENSSSCT00000002555	0.959689	0.000158848
ENSSSCT00000030032	ENSSSCT00000004226	0.986919	5.54144e-06
ENSSSCT00000030032	ENSSSCT00000004472	0.973579	4.52003e-05
ENSSSCT00000030032	ENSSSCT00000004631	0.976076	3.36209e-05
ENSSSCT00000030032	ENSSSCT00000005078	0.934098	0.000680641
ENSSSCT00000030032	ENSSSCT00000005311	0.947509	0.000347494
ENSSSCT00000030032	ENSSSCT00000005747	0.98614	6.58664e-06
ENSSSCT00000030032	ENSSSCT00000007482	0.944823	0.000402773
ENSSSCT00000030032	ENSSSCT00000009279	0.990845	1.90491e-06
ENSSSCT00000030032	ENSSSCT00000009890	0.964257	0.000111121
ENSSSCT00000030032	ENSSSCT00000010803	0.953427	0.000243814
ENSSSCT00000030032	ENSSSCT00000012423	0.981995	1.43957e-05
ENSSSCT00000030032	ENSSSCT00000012520	0.97048	6.28942e-05
ENSSSCT00000030032	ENSSSCT00000012544	0.959964	0.000155659
ENSSSCT00000030032	ENSSSCT00000012769	0.925479	0.00097763
ENSSSCT00000030032	ENSSSCT00000013274	0.938211	0.000562771
ENSSSCT00000030032	ENSSSCT00000013344	0.878786	0.00405753
ENSSSCT00000030032	ENSSSCT00000013423	0.970445	6.31184e-05
ENSSSCT00000030032	ENSSSCT00000013528	0.979749	2.04492e-05
ENSSSCT00000030032	ENSSSCT00000014563	0.97757	2.77394e-05
ENSSSCT00000030032	ENSSSCT00000015156	0.979748	2.04504e-05
ENSSSCT00000030032	ENSSSCT00000016339	0.984839	8.61373e-06
ENSSSCT00000030032	ENSSSCT00000016774	0.969046	7.24348e-05
ENSSSCT00000030032	ENSSSCT00000016929	0.952278	0.000262077
ENSSSCT00000030032	ENSSSCT00000018090	0.915497	0.00141453
ENSSSCT00000030032	ENSSSCT00000018375	0.957579	0.00018482
ENSSSCT00000030032	ENSSSCT00000018421	0.992728	9.56232e-07
ENSSSCT00000030032	ENSSSCT00000022811	0.970031	6.57869e-05
ENSSSCT00000030032	ENSSSCT00000024460	0.992223	1.169e-06
ENSSSCT00000030032	ENSSSCT00000024600	0.957357	0.000187711
ENSSSCT00000030032	ENSSSCT00000024650	0.969355	7.03045e-05
ENSSSCT00000030032	ENSSSCT00000028459	0.977797	2.69108e-05
ENSSSCT00000030032	ENSSSCT00000030882	0.980162	1.92284e-05
ENSSSCT00000030032	ENSSSCT00000031972	0.969072	7.22541e-05
ENSSSCT00000030032	ENSSSCT00000034636	0.963605	0.000117256
ENSSSCT00000030032	ENSSSCT00000035147	0.97006	6.56004e-05
ENSSSCT00000030032	ENSSSCT00000035305	0.96809	7.93006e-05
ENSSSCT00000030032	ENSSSCT00000035781	0.851899	0.00724577
ENSSSCT00000030032	ENSSSCT00000036903	0.978899	2.31174e-05
ENSSSCT00000030032	ENSSSCT00000038201	0.97066	6.17616e-05
ENSSSCT00000030032	ENSSSCT00000042207	0.976445	3.21004e-05
ENSSSCT00000030032	ENSSSCT00000042710	0.968975	7.29335e-05
ENSSSCT00000030032	ENSSSCT00000046546	0.960107	0.000154011
ENSSSCT00000030032	ENSSSCT00000046751	0.99403	5.29653e-07
ENSSSCT00000030032	ENSSSCT00000046992	0.946251	0.000372723
ENSSSCT00000030032	ENSSSCT00000047546	0.974811	3.92041e-05
ENSSSCT00000030032	ENSSSCT00000048003	0.959561	0.000160349
ENSSSCT00000030032	ENSSSCT00000049931	0.961374	0.000139929
ENSSSCT00000030032	ENSSSCT00000051709	0.924966	0.000997597
ENSSSCT00000030032	ENSSSCT00000054973	0.962388	0.000129292
ENSSSCT00000030032	ENSSSCT00000056920	0.953687	0.000239794
ENSSSCT00000030032	ENSSSCT00000062781	0.991079	1.76328e-06
ENSSSCT00000030032	ENSSSCT00000064060	0.990136	2.38198e-06
ENSSSCT00000030032	ENSSSCT00000064846	0.98112	1.65863e-05
ENSSSCT00000030032	ENSSSCT00000066320	0.947246	0.000352672
ENSSSCT00000030032	ENSSSCT00000069436	0.938027	0.000567718
ENSSSCT00000030032	ENSSSCT00000073803	0.9745	4.0663e-05
ENSSSCT00000030032	ENSSSCT00000074717	0.938292	0.000560586
ENSSSCT00000030032	ENSSSCT00000075382	0.945567	0.000386918
ENSSSCT00000030032	ENSSSCT00000075771	0.957468	0.000186269
ENSSSCT00000030032	ENSSSCT00000078368	0.988383	3.88493e-06
ENSSSCT00000030032	ENSSSCT00000087700	0.947041	0.000356728
ENSSSCT00000030032	ENSSSCT00000090593	0.979218	2.20891e-05
ENSSSCT00000036268	ENSSSCT00000001903	0.868676	0.00511905
ENSSSCT00000036268	ENSSSCT00000003995	0.922089	0.00111431
ENSSSCT00000036268	ENSSSCT00000005288	0.92773	0.000893263
ENSSSCT00000036268	ENSSSCT00000005735	0.959399	0.000162271
ENSSSCT00000036268	ENSSSCT00000006167	0.929105	0.000844109
ENSSSCT00000036268	ENSSSCT00000006990	0.908836	0.00176697
ENSSSCT00000036268	ENSSSCT00000007515	0.971796	5.49097e-05
ENSSSCT00000036268	ENSSSCT00000007675	0.842068	0.00871835
ENSSSCT00000036268	ENSSSCT00000007896	0.927298	0.000909044
ENSSSCT00000036268	ENSSSCT00000009030	0.967685	8.23315e-05
ENSSSCT00000036268	ENSSSCT00000009818	0.912474	0.00156817
ENSSSCT00000036268	ENSSSCT00000010091	0.940281	0.000508876
ENSSSCT00000036268	ENSSSCT00000011287	0.936476	0.000610703
ENSSSCT00000036268	ENSSSCT00000011413	0.967702	8.22052e-05
ENSSSCT00000036268	ENSSSCT00000011467	0.94764	0.000344917
ENSSSCT00000036268	ENSSSCT00000012397	0.975514	3.60335e-05
ENSSSCT00000036268	ENSSSCT00000013077	0.943261	0.000437442
ENSSSCT00000036268	ENSSSCT00000014241	0.905666	0.001953
ENSSSCT00000036268	ENSSSCT00000014648	0.902245	0.00216747
ENSSSCT00000036268	ENSSSCT00000015187	0.934853	0.000657891
ENSSSCT00000036268	ENSSSCT00000015634	0.890972	0.00298094
ENSSSCT00000036268	ENSSSCT00000016451	0.94433	0.000413509
ENSSSCT00000036268	ENSSSCT00000016778	0.854733	0.00685298
ENSSSCT00000036268	ENSSSCT00000023029	0.966222	9.39257e-05
ENSSSCT00000036268	ENSSSCT00000023544	0.931759	0.000754362
ENSSSCT00000036268	ENSSSCT00000025459	0.948264	0.000332896
ENSSSCT00000036268	ENSSSCT00000026802	0.906094	0.00192715
ENSSSCT00000036268	ENSSSCT00000026905	0.836844	0.00957261
ENSSSCT00000036268	ENSSSCT00000029101	0.865004	0.00554447
ENSSSCT00000036268	ENSSSCT00000029636	0.93451	0.000668167
ENSSSCT00000036268	ENSSSCT00000029842	0.824593	0.0117795
ENSSSCT00000036268	ENSSSCT00000031885	0.88082	0.00386281
ENSSSCT00000036268	ENSSSCT00000032483	0.963172	0.000121452
ENSSSCT00000036268	ENSSSCT00000032632	0.822832	0.0121207
ENSSSCT00000036268	ENSSSCT00000032662	0.890039	0.00305584
ENSSSCT00000036268	ENSSSCT00000032707	0.932655	0.000725531
ENSSSCT00000036268	ENSSSCT00000033303	0.92351	0.0010556
ENSSSCT00000036268	ENSSSCT00000036085	0.913901	0.00149437
ENSSSCT00000036268	ENSSSCT00000036469	0.885678	0.00342239
ENSSSCT00000036268	ENSSSCT00000036517	0.881924	0.00375966
ENSSSCT00000036268	ENSSSCT00000036772	0.806732	0.0155327
ENSSSCT00000036268	ENSSSCT00000037733	0.927273	0.000909973
ENSSSCT00000036268	ENSSSCT00000039535	0.92257	0.0010942
ENSSSCT00000036268	ENSSSCT00000040673	0.970054	6.56382e-05
ENSSSCT00000036268	ENSSSCT00000042490	0.964633	0.000107684
ENSSSCT00000036268	ENSSSCT00000044104	0.908908	0.00176289
ENSSSCT00000036268	ENSSSCT00000044167	0.844204	0.00838359
ENSSSCT00000036268	ENSSSCT00000044908	0.955616	0.00021138
ENSSSCT00000036268	ENSSSCT00000045310	0.913775	0.00150079
ENSSSCT00000036268	ENSSSCT00000046783	0.9038	0.00206821
ENSSSCT00000036268	ENSSSCT00000048279	0.917737	0.00130727
ENSSSCT00000036268	ENSSSCT00000049685	0.920513	0.00118188
ENSSSCT00000036268	ENSSSCT00000050181	0.877254	0.00420824
ENSSSCT00000036268	ENSSSCT00000050293	0.931246	0.000771213
ENSSSCT00000036268	ENSSSCT00000052717	0.905152	0.00198431
ENSSSCT00000036268	ENSSSCT00000053085	0.941931	0.000468455
ENSSSCT00000036268	ENSSSCT00000053106	0.886176	0.00337918
ENSSSCT00000036268	ENSSSCT00000053530	0.845502	0.0081843
ENSSSCT00000036268	ENSSSCT00000055212	0.935846	0.000628744
ENSSSCT00000036268	ENSSSCT00000059041	0.861224	0.0060055
ENSSSCT00000036268	ENSSSCT00000059695	0.966733	8.97601e-05
ENSSSCT00000036268	ENSSSCT00000060954	0.938685	0.000550109
ENSSSCT00000036268	ENSSSCT00000061402	0.958756	0.000170017
ENSSSCT00000036268	ENSSSCT00000061850	0.907391	0.00185029
ENSSSCT00000036268	ENSSSCT00000062417	0.89295	0.00282592
ENSSSCT00000036268	ENSSSCT00000064783	0.864974	0.00554807
ENSSSCT00000036268	ENSSSCT00000066217	0.879191	0.00401825
ENSSSCT00000036268	ENSSSCT00000075608	0.88429	0.00354474
ENSSSCT00000036268	ENSSSCT00000081718	0.927759	0.000892203
ENSSSCT00000036268	ENSSSCT00000083926	0.924502	0.00101584
ENSSSCT00000036268	ENSSSCT00000088054	0.9159	0.00139486
ENSSSCT00000036268	ENSSSCT00000088859	0.949111	0.000317017
ENSSSCT00000040543	ENSSSCT00000001903	0.993629	6.43505e-07
ENSSSCT00000040543	ENSSSCT00000003995	0.9191	0.00124469
ENSSSCT00000040543	ENSSSCT00000005288	0.913794	0.00149984
ENSSSCT00000040543	ENSSSCT00000005735	0.930932	0.000781616
ENSSSCT00000040543	ENSSSCT00000006167	0.948068	0.000336641
ENSSSCT00000040543	ENSSSCT00000006990	0.951689	0.000271782
ENSSSCT00000040543	ENSSSCT00000007515	0.894196	0.00273106
ENSSSCT00000040543	ENSSSCT00000007675	0.971931	5.41313e-05
ENSSSCT00000040543	ENSSSCT00000007896	0.908401	0.00179182
ENSSSCT00000040543	ENSSSCT00000009030	0.907704	0.00183201
ENSSSCT00000040543	ENSSSCT00000009818	0.939753	0.00052229
ENSSSCT00000040543	ENSSSCT00000010091	0.970469	6.29676e-05
ENSSSCT00000040543	ENSSSCT00000011287	0.921776	0.00112753
ENSSSCT00000040543	ENSSSCT00000011413	0.902888	0.00212606
ENSSSCT00000040543	ENSSSCT00000011467	0.965762	9.77757e-05
ENSSSCT00000040543	ENSSSCT00000012397	0.916985	0.00134265
ENSSSCT00000040543	ENSSSCT00000013077	0.881998	0.00375285
ENSSSCT00000040543	ENSSSCT00000014241	0.981352	1.59859e-05
ENSSSCT00000040543	ENSSSCT00000014648	0.970973	5.98169e-05
ENSSSCT00000040543	ENSSSCT00000015187	0.968428	7.68228e-05
ENSSSCT00000040543	ENSSSCT00000015634	0.907304	0.00185537
ENSSSCT00000040543	ENSSSCT00000016451	0.976448	3.20881e-05
ENSSSCT00000040543	ENSSSCT00000016778	0.829575	0.0108471
ENSSSCT00000040543	ENSSSCT00000023544	0.945673	0.000384705
ENSSSCT00000040543	ENSSSCT00000025459	0.925754	0.000967075
ENSSSCT00000040543	ENSSSCT00000025989	0.934987	0.000653916
ENSSSCT00000040543	ENSSSCT00000026802	0.956871	0.000194129
ENSSSCT00000040543	ENSSSCT00000026905	0.88317	0.00364543
ENSSSCT00000040543	ENSSSCT00000029101	0.957201	0.000189759
ENSSSCT00000040543	ENSSSCT00000029636	0.951844	0.000269203
ENSSSCT00000040543	ENSSSCT00000029842	0.987932	4.35379e-06
ENSSSCT00000040543	ENSSSCT00000030342	0.922838	0.00108312
ENSSSCT00000040543	ENSSSCT00000031885	0.994554	4.0217e-07
ENSSSCT00000040543	ENSSSCT00000032483	0.938924	0.000543793
ENSSSCT00000040543	ENSSSCT00000032632	0.987538	4.79342e-06
ENSSSCT00000040543	ENSSSCT00000032662	0.951403	0.000276562
ENSSSCT00000040543	ENSSSCT00000032707	0.887471	0.00326843
ENSSSCT00000040543	ENSSSCT00000033303	0.926886	0.00092432
ENSSSCT00000040543	ENSSSCT00000036085	0.985449	7.61804e-06
ENSSSCT00000040543	ENSSSCT00000036469	0.986323	6.33035e-06
ENSSSCT00000040543	ENSSSCT00000036517	0.954173	0.000232413
ENSSSCT00000040543	ENSSSCT00000036772	0.903624	0.0020793
ENSSSCT00000040543	ENSSSCT00000037733	0.916017	0.00138916
ENSSSCT00000040543	ENSSSCT00000039535	0.985439	7.63462e-06
ENSSSCT00000040543	ENSSSCT00000040673	0.951221	0.000279646
ENSSSCT00000040543	ENSSSCT00000042490	0.929796	0.000820109
ENSSSCT00000040543	ENSSSCT00000044104	0.947017	0.000357213
ENSSSCT00000040543	ENSSSCT00000044167	0.938593	0.000552544
ENSSSCT00000040543	ENSSSCT00000044908	0.953594	0.00024123
ENSSSCT00000040543	ENSSSCT00000045310	0.989234	3.09415e-06
ENSSSCT00000040543	ENSSSCT00000046783	0.918713	0.00126222
ENSSSCT00000040543	ENSSSCT00000048279	0.964429	0.000109536
ENSSSCT00000040543	ENSSSCT00000049685	0.956611	0.000197623
ENSSSCT00000040543	ENSSSCT00000050181	0.942664	0.000451198
ENSSSCT00000040543	ENSSSCT00000050293	0.952134	0.000264425
ENSSSCT00000040543	ENSSSCT00000052717	0.991999	1.27288e-06
ENSSSCT00000040543	ENSSSCT00000053085	0.954957	0.000220819
ENSSSCT00000040543	ENSSSCT00000053106	0.959164	0.000165071
ENSSSCT00000040543	ENSSSCT00000053530	0.988735	3.54389e-06
ENSSSCT00000040543	ENSSSCT00000055212	0.981398	1.58691e-05
ENSSSCT00000040543	ENSSSCT00000059041	0.988117	4.1578e-06
ENSSSCT00000040543	ENSSSCT00000059695	0.894336	0.00272052
ENSSSCT00000040543	ENSSSCT00000060954	0.971417	5.71338e-05
ENSSSCT00000040543	ENSSSCT00000061402	0.953547	0.000241954
ENSSSCT00000040543	ENSSSCT00000061850	0.966464	9.19381e-05
ENSSSCT00000040543	ENSSSCT00000062417	0.99588	1.74246e-07
ENSSSCT00000040543	ENSSSCT00000064783	0.956206	0.000203143
ENSSSCT00000040543	ENSSSCT00000066217	0.969186	7.14619e-05
ENSSSCT00000040543	ENSSSCT00000075608	0.963375	0.000119476
ENSSSCT00000040543	ENSSSCT00000081718	0.950933	0.000284569
ENSSSCT00000040543	ENSSSCT00000082171	0.905027	0.00199196
ENSSSCT00000040543	ENSSSCT00000083926	0.909357	0.00173756
ENSSSCT00000040543	ENSSSCT00000088054	0.923863	0.00104132
ENSSSCT00000040543	ENSSSCT00000088859	0.956147	0.000203955
ENSSSCT00000044628	ENSSSCT00000000007	0.942317	0.000459304
ENSSSCT00000044628	ENSSSCT00000002555	0.970145	6.50458e-05
ENSSSCT00000044628	ENSSSCT00000004226	0.963584	0.000117459
ENSSSCT00000044628	ENSSSCT00000004472	0.930381	0.000800146
ENSSSCT00000044628	ENSSSCT00000004631	0.95109	0.000281882
ENSSSCT00000044628	ENSSSCT00000005078	0.960189	0.000153071
ENSSSCT00000044628	ENSSSCT00000005311	0.877358	0.00419792
ENSSSCT00000044628	ENSSSCT00000005747	0.954531	0.000227071
ENSSSCT00000044628	ENSSSCT00000007482	0.912799	0.00155119
ENSSSCT00000044628	ENSSSCT00000009279	0.922376	0.0011023
ENSSSCT00000044628	ENSSSCT00000009890	0.896409	0.00256764
ENSSSCT00000044628	ENSSSCT00000010803	0.882956	0.00366491
ENSSSCT00000044628	ENSSSCT00000012423	0.901871	0.00219185
ENSSSCT00000044628	ENSSSCT00000012520	0.938984	0.000542234
ENSSSCT00000044628	ENSSSCT00000012544	0.908953	0.00176037
ENSSSCT00000044628	ENSSSCT00000012769	0.9615	0.000138581
ENSSSCT00000044628	ENSSSCT00000013274	0.92451	0.00101551
ENSSSCT00000044628	ENSSSCT00000013344	0.836645	0.00960628
ENSSSCT00000044628	ENSSSCT00000013423	0.956557	0.00019835
ENSSSCT00000044628	ENSSSCT00000013528	0.940654	0.00049954
ENSSSCT00000044628	ENSSSCT00000014563	0.932699	0.000724136
ENSSSCT00000044628	ENSSSCT00000015156	0.97348	4.57093e-05
ENSSSCT00000044628	ENSSSCT00000016339	0.943555	0.00043078
ENSSSCT00000044628	ENSSSCT00000016774	0.97409	4.26465e-05
ENSSSCT00000044628	ENSSSCT00000016929	0.915187	0.00142983
ENSSSCT00000044628	ENSSSCT00000018375	0.945542	0.000387441
ENSSSCT00000044628	ENSSSCT00000018421	0.935086	0.000650992
ENSSSCT00000044628	ENSSSCT00000022811	0.952956	0.00025119
ENSSSCT00000044628	ENSSSCT00000024460	0.948692	0.000324813
ENSSSCT00000044628	ENSSSCT00000024600	0.913991	0.00148978
ENSSSCT00000044628	ENSSSCT00000024650	0.95265	0.000256061
ENSSSCT00000044628	ENSSSCT00000028459	0.933483	0.000699541
ENSSSCT00000044628	ENSSSCT00000030882	0.967165	8.63397e-05
ENSSSCT00000044628	ENSSSCT00000031972	0.975902	3.43576e-05
ENSSSCT00000044628	ENSSSCT00000034636	0.91884	0.00125646
ENSSSCT00000044628	ENSSSCT00000035147	0.950879	0.000285494
ENSSSCT00000044628	ENSSSCT00000035305	0.901281	0.00223059
ENSSSCT00000044628	ENSSSCT00000036903	0.957256	0.000189039
ENSSSCT00000044628	ENSSSCT00000038201	0.925408	0.000980384
ENSSSCT00000044628	ENSSSCT00000042207	0.936475	0.000610734
ENSSSCT00000044628	ENSSSCT00000042710	0.900608	0.00227535
ENSSSCT00000044628	ENSSSCT00000046546	0.938002	0.000568392
ENSSSCT00000044628	ENSSSCT00000046751	0.941714	0.000473649
ENSSSCT00000044628	ENSSSCT00000046992	0.905371	0.00197095
ENSSSCT00000044628	ENSSSCT00000047546	0.961346	0.00014023
ENSSSCT00000044628	ENSSSCT00000048003	0.903691	0.00207507
ENSSSCT00000044628	ENSSSCT00000049931	0.951957	0.000267328
ENSSSCT00000044628	ENSSSCT00000051709	0.971694	5.55031e-05
ENSSSCT00000044628	ENSSSCT00000054973	0.828618	0.0110223
ENSSSCT00000044628	ENSSSCT00000056920	0.95764	0.000184038
ENSSSCT00000044628	ENSSSCT00000062781	0.944586	0.00040791
ENSSSCT00000044628	ENSSSCT00000064060	0.941093	0.000488701
ENSSSCT00000044628	ENSSSCT00000064846	0.945648	0.000385219
ENSSSCT00000044628	ENSSSCT00000066320	0.847485	0.0078855
ENSSSCT00000044628	ENSSSCT00000069436	0.867268	0.00527962
ENSSSCT00000044628	ENSSSCT00000073803	0.903537	0.00208477
ENSSSCT00000044628	ENSSSCT00000074717	0.956171	0.000203625
ENSSSCT00000044628	ENSSSCT00000075382	0.894948	0.00267478
ENSSSCT00000044628	ENSSSCT00000075771	0.956379	0.000200778
ENSSSCT00000044628	ENSSSCT00000078368	0.932337	0.000735694
ENSSSCT00000044628	ENSSSCT00000087700	0.959865	0.000156803
ENSSSCT00000044628	ENSSSCT00000090593	0.898964	0.00238706
ENSSSCT00000045730	ENSSSCT00000000007	0.932712	0.000723736
ENSSSCT00000045730	ENSSSCT00000002555	0.872952	0.00465064
ENSSSCT00000045730	ENSSSCT00000004226	0.93069	0.000789722
ENSSSCT00000045730	ENSSSCT00000004472	0.923404	0.00105993
ENSSSCT00000045730	ENSSSCT00000004631	0.925056	0.000994065
ENSSSCT00000045730	ENSSSCT00000005078	0.863008	0.00578498
ENSSSCT00000045730	ENSSSCT00000005311	0.925934	0.000960174
ENSSSCT00000045730	ENSSSCT00000005747	0.922016	0.00111737
ENSSSCT00000045730	ENSSSCT00000007482	0.866704	0.00534483
ENSSSCT00000045730	ENSSSCT00000009279	0.969195	7.14004e-05
ENSSSCT00000045730	ENSSSCT00000009890	0.950107	0.00029899
ENSSSCT00000045730	ENSSSCT00000010803	0.939894	0.000518698
ENSSSCT00000045730	ENSSSCT00000012423	0.961927	0.000134067
ENSSSCT00000045730	ENSSSCT00000012520	0.930105	0.000809523
ENSSSCT00000045730	ENSSSCT00000012544	0.932319	0.000736264
ENSSSCT00000045730	ENSSSCT00000012769	0.823685	0.0119546
ENSSSCT00000045730	ENSSSCT00000013274	0.88356	0.00361016
ENSSSCT00000045730	ENSSSCT00000013344	0.852604	0.00714681
ENSSSCT00000045730	ENSSSCT00000013423	0.888001	0.00322379
ENSSSCT00000045730	ENSSSCT00000013528	0.929837	0.000818689
ENSSSCT00000045730	ENSSSCT00000014563	0.936459	0.000611175
ENSSSCT00000045730	ENSSSCT00000015156	0.917601	0.00131362
ENSSSCT00000045730	ENSSSCT00000016339	0.933271	0.000706156
ENSSSCT00000045730	ENSSSCT00000016774	0.872245	0.00472608
ENSSSCT00000045730	ENSSSCT00000016929	0.900828	0.00226066
ENSSSCT00000045730	ENSSSCT00000018090	0.977239	2.89792e-05
ENSSSCT00000045730	ENSSSCT00000018375	0.882702	0.00368805
ENSSSCT00000045730	ENSSSCT00000018421	0.95466	0.000225164
ENSSSCT00000045730	ENSSSCT00000022811	0.907555	0.00184072
ENSSSCT00000045730	ENSSSCT00000024460	0.952115	0.000264737
ENSSSCT00000045730	ENSSSCT00000024600	0.878212	0.00411359
ENSSSCT00000045730	ENSSSCT00000024650	0.933985	0.000684084
ENSSSCT00000045730	ENSSSCT00000028459	0.956015	0.000205782
ENSSSCT00000045730	ENSSSCT00000030882	0.908265	0.00179961
ENSSSCT00000045730	ENSSSCT00000031972	0.880994	0.00384644
ENSSSCT00000045730	ENSSSCT00000034636	0.915908	0.00139445
ENSSSCT00000045730	ENSSSCT00000035147	0.904661	0.00201449
ENSSSCT00000045730	ENSSSCT00000035305	0.959199	0.000164648
ENSSSCT00000045730	ENSSSCT00000035781	0.882386	0.00371704
ENSSSCT00000045730	ENSSSCT00000036903	0.933986	0.000684051
ENSSSCT00000045730	ENSSSCT00000038201	0.901245	0.00223298
ENSSSCT00000045730	ENSSSCT00000042207	0.940853	0.000494619
ENSSSCT00000045730	ENSSSCT00000042710	0.942269	0.000460447
ENSSSCT00000045730	ENSSSCT00000046546	0.911889	0.00159911
ENSSSCT00000045730	ENSSSCT00000046751	0.958313	0.000175489
ENSSSCT00000045730	ENSSSCT00000046992	0.896185	0.00258388
ENSSSCT00000045730	ENSSSCT00000047546	0.882096	0.00374376
ENSSSCT00000045730	ENSSSCT00000048003	0.925134	0.000991041
ENSSSCT00000045730	ENSSSCT00000049931	0.912128	0.00158642
ENSSSCT00000045730	ENSSSCT00000051709	0.810921	0.0145936
ENSSSCT00000045730	ENSSSCT00000054973	0.989037	3.26689e-06
ENSSSCT00000045730	ENSSSCT00000056920	0.870347	0.00493252
ENSSSCT00000045730	ENSSSCT00000062781	0.945978	0.000378348
ENSSSCT00000045730	ENSSSCT00000064060	0.946995	0.000357656
ENSSSCT00000045730	ENSSSCT00000064846	0.922192	0.00111
ENSSSCT00000045730	ENSSSCT00000066320	0.952179	0.000263679
ENSSSCT00000045730	ENSSSCT00000069436	0.920599	0.00117811
ENSSSCT00000045730	ENSSSCT00000073803	0.943644	0.000428766
ENSSSCT00000045730	ENSSSCT00000074717	0.803961	0.0161743
ENSSSCT00000045730	ENSSSCT00000075382	0.907118	0.00186628
ENSSSCT00000045730	ENSSSCT00000075771	0.916889	0.00134726
ENSSSCT00000045730	ENSSSCT00000078368	0.950191	0.000297507
ENSSSCT00000045730	ENSSSCT00000087700	0.841029	0.00888426
ENSSSCT00000045730	ENSSSCT00000090593	0.943626	0.000429162
ENSSSCT00000053227	ENSSSCT00000000007	0.973085	4.77674e-05
ENSSSCT00000053227	ENSSSCT00000002555	0.942722	0.000449851
ENSSSCT00000053227	ENSSSCT00000004226	0.9747	3.97195e-05
ENSSSCT00000053227	ENSSSCT00000004472	0.981339	1.60196e-05
ENSSSCT00000053227	ENSSSCT00000004631	0.967531	8.35015e-05
ENSSSCT00000053227	ENSSSCT00000005078	0.910826	0.00165632
ENSSSCT00000053227	ENSSSCT00000005311	0.9571	0.000191087
ENSSSCT00000053227	ENSSSCT00000005747	0.977607	2.76035e-05
ENSSSCT00000053227	ENSSSCT00000007482	0.935602	0.000635831
ENSSSCT00000053227	ENSSSCT00000009279	0.989229	3.09904e-06
ENSSSCT00000053227	ENSSSCT00000009890	0.955325	0.000215513
ENSSSCT00000053227	ENSSSCT00000010803	0.95322	0.000247038
ENSSSCT00000053227	ENSSSCT00000012423	0.98961	2.78256e-06
ENSSSCT00000053227	ENSSSCT00000012520	0.952711	0.000255082
ENSSSCT00000053227	ENSSSCT00000012544	0.959924	0.000156115
ENSSSCT00000053227	ENSSSCT00000012769	0.91132	0.0016296
ENSSSCT00000053227	ENSSSCT00000013274	0.925368	0.000981937
ENSSSCT00000053227	ENSSSCT00000013344	0.884846	0.00349539
ENSSSCT00000053227	ENSSSCT00000013423	0.956173	0.000203607
ENSSSCT00000053227	ENSSSCT00000013528	0.96386	0.000114827
ENSSSCT00000053227	ENSSSCT00000014563	0.971921	5.41859e-05
ENSSSCT00000053227	ENSSSCT00000015156	0.960262	0.000152233
ENSSSCT00000053227	ENSSSCT00000016339	0.98314	1.18303e-05
ENSSSCT00000053227	ENSSSCT00000016774	0.946609	0.000365415
ENSSSCT00000053227	ENSSSCT00000016929	0.93848	0.000555559
ENSSSCT00000053227	ENSSSCT00000018090	0.94402	0.000420362
ENSSSCT00000053227	ENSSSCT00000018375	0.940905	0.000493344
ENSSSCT00000053227	ENSSSCT00000018421	0.993764	6.03531e-07
ENSSSCT00000053227	ENSSSCT00000022811	0.944773	0.000403861
ENSSSCT00000053227	ENSSSCT00000024460	0.983621	1.08512e-05
ENSSSCT00000053227	ENSSSCT00000024600	0.933695	0.000692987
ENSSSCT00000053227	ENSSSCT00000024650	0.957688	0.000183418
ENSSSCT00000053227	ENSSSCT00000028459	0.985376	7.73271e-06
ENSSSCT00000053227	ENSSSCT00000030882	0.962857	0.000124566
ENSSSCT00000053227	ENSSSCT00000031972	0.951213	0.000279788
ENSSSCT00000053227	ENSSSCT00000034636	0.966063	9.52414e-05
ENSSSCT00000053227	ENSSSCT00000035147	0.967014	8.75268e-05
ENSSSCT00000053227	ENSSSCT00000035305	0.96682	8.90655e-05
ENSSSCT00000053227	ENSSSCT00000035781	0.820792	0.0125238
ENSSSCT00000053227	ENSSSCT00000036903	0.965078	0.000103705
ENSSSCT00000053227	ENSSSCT00000038201	0.949401	0.000311703
ENSSSCT00000053227	ENSSSCT00000042207	0.961383	0.000139836
ENSSSCT00000053227	ENSSSCT00000042710	0.971661	5.56949e-05
ENSSSCT00000053227	ENSSSCT00000046546	0.9307	0.000789384
ENSSSCT00000053227	ENSSSCT00000046751	0.987407	4.94533e-06
ENSSSCT00000053227	ENSSSCT00000046992	0.939042	0.000540703
ENSSSCT00000053227	ENSSSCT00000047546	0.943134	0.00044033
ENSSSCT00000053227	ENSSSCT00000048003	0.959203	0.000164599
ENSSSCT00000053227	ENSSSCT00000049931	0.947892	0.000340041
ENSSSCT00000053227	ENSSSCT00000051709	0.889063	0.00313553
ENSSSCT00000053227	ENSSSCT00000054973	0.980708	1.76922e-05
ENSSSCT00000053227	ENSSSCT00000056920	0.921882	0.00112303
ENSSSCT00000053227	ENSSSCT00000062781	0.988787	3.4952e-06
ENSSSCT00000053227	ENSSSCT00000064060	0.98052	1.82109e-05
ENSSSCT00000053227	ENSSSCT00000064846	0.961947	0.000133854
ENSSSCT00000053227	ENSSSCT00000066320	0.947226	0.000353063
ENSSSCT00000053227	ENSSSCT00000069436	0.96245	0.000128662
ENSSSCT00000053227	ENSSSCT00000073803	0.974499	4.06718e-05
ENSSSCT00000053227	ENSSSCT00000074717	0.882436	0.00371244
ENSSSCT00000053227	ENSSSCT00000075382	0.942116	0.000464048
ENSSSCT00000053227	ENSSSCT00000075771	0.947467	0.000348317
ENSSSCT00000053227	ENSSSCT00000078368	0.983142	1.18254e-05
ENSSSCT00000053227	ENSSSCT00000087700	0.930824	0.000785227
ENSSSCT00000053227	ENSSSCT00000090593	0.976559	3.16368e-05
ENSSSCT00000054516	ENSSSCT00000000007	0.963199	0.00012119
ENSSSCT00000054516	ENSSSCT00000002555	0.924069	0.00103309
ENSSSCT00000054516	ENSSSCT00000004226	0.966961	8.7939e-05
ENSSSCT00000054516	ENSSSCT00000004472	0.971952	5.40072e-05
ENSSSCT00000054516	ENSSSCT00000004631	0.951815	0.000269681
ENSSSCT00000054516	ENSSSCT00000005078	0.90882	0.00176791
ENSSSCT00000054516	ENSSSCT00000005311	0.939692	0.000523863
ENSSSCT00000054516	ENSSSCT00000005747	0.976616	3.14073e-05
ENSSSCT00000054516	ENSSSCT00000007482	0.94139	0.000481471
ENSSSCT00000054516	ENSSSCT00000009279	0.985463	7.5961e-06
ENSSSCT00000054516	ENSSSCT00000009890	0.958696	0.000170756
ENSSSCT00000054516	ENSSSCT00000010803	0.936476	0.000610696
ENSSSCT00000054516	ENSSSCT00000012423	0.982759	1.26473e-05
ENSSSCT00000054516	ENSSSCT00000012520	0.938134	0.000564833
ENSSSCT00000054516	ENSSSCT00000012544	0.939779	0.000521633
ENSSSCT00000054516	ENSSSCT00000012769	0.921782	0.00112728
ENSSSCT00000054516	ENSSSCT00000013274	0.937942	0.000570029
ENSSSCT00000054516	ENSSSCT00000013344	0.901746	0.00220004
ENSSSCT00000054516	ENSSSCT00000013423	0.954792	0.000223219
ENSSSCT00000054516	ENSSSCT00000013528	0.959159	0.000165127
ENSSSCT00000054516	ENSSSCT00000014563	0.955119	0.000218467
ENSSSCT00000054516	ENSSSCT00000015156	0.952984	0.000250748
ENSSSCT00000054516	ENSSSCT00000016339	0.970714	6.14209e-05
ENSSSCT00000054516	ENSSSCT00000016774	0.937446	0.000583596
ENSSSCT00000054516	ENSSSCT00000016929	0.949177	0.000315807
ENSSSCT00000054516	ENSSSCT00000018090	0.933009	0.000714354
ENSSSCT00000054516	ENSSSCT00000018375	0.948094	0.000336142
ENSSSCT00000054516	ENSSSCT00000018421	0.989668	2.7362e-06
ENSSSCT00000054516	ENSSSCT00000022811	0.952397	0.000260141
ENSSSCT00000054516	ENSSSCT00000024460	0.977675	2.73531e-05
ENSSSCT00000054516	ENSSSCT00000024600	0.90821	0.00180274
ENSSSCT00000054516	ENSSSCT00000024650	0.957373	0.000187505
ENSSSCT00000054516	ENSSSCT00000028459	0.978278	2.52071e-05
ENSSSCT00000054516	ENSSSCT00000030882	0.9591	0.000165847
ENSSSCT00000054516	ENSSSCT00000031972	0.941781	0.000472032
ENSSSCT00000054516	ENSSSCT00000034636	0.967702	8.22059e-05
ENSSSCT00000054516	ENSSSCT00000035147	0.956376	0.000200811
ENSSSCT00000054516	ENSSSCT00000035305	0.952336	0.00026113
ENSSSCT00000054516	ENSSSCT00000035781	0.815555	0.013597
ENSSSCT00000054516	ENSSSCT00000036903	0.962412	0.000129055
ENSSSCT00000054516	ENSSSCT00000038201	0.950161	0.000298043
ENSSSCT00000054516	ENSSSCT00000042207	0.958587	0.000172092
ENSSSCT00000054516	ENSSSCT00000042710	0.972724	4.97013e-05
ENSSSCT00000054516	ENSSSCT00000046546	0.932299	0.000736902
ENSSSCT00000054516	ENSSSCT00000046751	0.983161	1.17861e-05
ENSSSCT00000054516	ENSSSCT00000046992	0.95214	0.000264318
ENSSSCT00000054516	ENSSSCT00000047546	0.942838	0.00044716
ENSSSCT00000054516	ENSSSCT00000048003	0.970669	6.17022e-05
ENSSSCT00000054516	ENSSSCT00000049931	0.95268	0.000255583
ENSSSCT00000054516	ENSSSCT00000051709	0.882623	0.00369535
ENSSSCT00000054516	ENSSSCT00000054973	0.970011	6.59206e-05
ENSSSCT00000054516	ENSSSCT00000056920	0.930832	0.000784971
ENSSSCT00000054516	ENSSSCT00000062781	0.980481	1.83209e-05
ENSSSCT00000054516	ENSSSCT00000064060	0.971881	5.44155e-05
ENSSSCT00000054516	ENSSSCT00000064846	0.956035	0.000205509
ENSSSCT00000054516	ENSSSCT00000066320	0.92738	0.00090603
ENSSSCT00000054516	ENSSSCT00000069436	0.962945	0.000123688
ENSSSCT00000054516	ENSSSCT00000073803	0.979882	2.00495e-05
ENSSSCT00000054516	ENSSSCT00000074717	0.872683	0.00467931
ENSSSCT00000054516	ENSSSCT00000075382	0.946486	0.000367906
ENSSSCT00000054516	ENSSSCT00000075771	0.957726	0.000182927
ENSSSCT00000054516	ENSSSCT00000078368	0.98715	5.254e-06
ENSSSCT00000054516	ENSSSCT00000087700	0.923597	0.00105206
ENSSSCT00000054516	ENSSSCT00000090593	0.983961	1.01922e-05
ENSSSCT00000066866	ENSSSCT00000004472	0.819914	0.0126998
ENSSSCT00000066866	ENSSSCT00000005311	0.861781	0.00593614
ENSSSCT00000066866	ENSSSCT00000009890	0.805125	0.0159028
ENSSSCT00000066866	ENSSSCT00000012423	0.861713	0.00594447
ENSSSCT00000066866	ENSSSCT00000018090	0.886872	0.00331933
ENSSSCT00000066866	ENSSSCT00000018421	0.80728	0.0154078
ENSSSCT00000066866	ENSSSCT00000034636	0.833949	0.0100681
ENSSSCT00000066866	ENSSSCT00000042710	0.843953	0.00842247
ENSSSCT00000066866	ENSSSCT00000054973	0.856487	0.00661697
ENSSSCT00000066866	ENSSSCT00000069436	0.898465	0.00242164
ENSSSCT00000066866	ENSSSCT00000073803	0.81273	0.0141993
ENSSSCT00000066866	ENSSSCT00000075382	0.833278	0.0101853
ENSSSCT00000066866	ENSSSCT00000090593	0.802074	0.0166207
ENSSSCT00000066924	ENSSSCT00000000007	0.857069	0.00653983
ENSSSCT00000066924	ENSSSCT00000002555	0.863772	0.00569214
ENSSSCT00000066924	ENSSSCT00000004226	0.832946	0.0102434
ENSSSCT00000066924	ENSSSCT00000004472	0.879837	0.0039561
ENSSSCT00000066924	ENSSSCT00000004631	0.856856	0.00656797
ENSSSCT00000066924	ENSSSCT00000005311	0.842966	0.00857663
ENSSSCT00000066924	ENSSSCT00000005747	0.855163	0.00679472
ENSSSCT00000066924	ENSSSCT00000007482	0.843735	0.00845645
ENSSSCT00000066924	ENSSSCT00000009279	0.851612	0.00728627
ENSSSCT00000066924	ENSSSCT00000010803	0.872559	0.00469253
ENSSSCT00000066924	ENSSSCT00000012423	0.848328	0.0077606
ENSSSCT00000066924	ENSSSCT00000012520	0.830609	0.0106595
ENSSSCT00000066924	ENSSSCT00000012544	0.866344	0.0053867
ENSSSCT00000066924	ENSSSCT00000013423	0.873467	0.00459615
ENSSSCT00000066924	ENSSSCT00000013528	0.883146	0.00364764
ENSSSCT00000066924	ENSSSCT00000014563	0.878772	0.00405886
ENSSSCT00000066924	ENSSSCT00000015156	0.821222	0.0124382
ENSSSCT00000066924	ENSSSCT00000016339	0.888736	0.00316259
ENSSSCT00000066924	ENSSSCT00000016774	0.855656	0.0067281
ENSSSCT00000066924	ENSSSCT00000018090	0.804243	0.0161083
ENSSSCT00000066924	ENSSSCT00000018421	0.867798	0.00521874
ENSSSCT00000066924	ENSSSCT00000022811	0.8014	0.0167819
ENSSSCT00000066924	ENSSSCT00000024460	0.833778	0.0100979
ENSSSCT00000066924	ENSSSCT00000024600	0.917974	0.00129623
ENSSSCT00000066924	ENSSSCT00000028459	0.834126	0.0100374
ENSSSCT00000066924	ENSSSCT00000030882	0.829891	0.0107894
ENSSSCT00000066924	ENSSSCT00000031972	0.883395	0.00362507
ENSSSCT00000066924	ENSSSCT00000034636	0.804019	0.0161607
ENSSSCT00000066924	ENSSSCT00000035147	0.865352	0.00550321
ENSSSCT00000066924	ENSSSCT00000035305	0.830096	0.0107524
ENSSSCT00000066924	ENSSSCT00000038201	0.909182	0.00174741
ENSSSCT00000066924	ENSSSCT00000046751	0.833156	0.0102066
ENSSSCT00000066924	ENSSSCT00000047546	0.884012	0.00356951
ENSSSCT00000066924	ENSSSCT00000054973	0.834684	0.00994079
ENSSSCT00000066924	ENSSSCT00000062781	0.87828	0.00410686
ENSSSCT00000066924	ENSSSCT00000064060	0.85859	0.0063408
ENSSSCT00000066924	ENSSSCT00000064846	0.85604	0.00667657
ENSSSCT00000066924	ENSSSCT00000066320	0.850897	0.00738793
ENSSSCT00000066924	ENSSSCT00000074717	0.89075	0.0029986
ENSSSCT00000066924	ENSSSCT00000078368	0.821223	0.012438
ENSSSCT00000066924	ENSSSCT00000087700	0.912164	0.00158453
ENSSSCT00000066924	ENSSSCT00000090593	0.852206	0.00720254
ENSSSCT00000067028	ENSSSCT00000000007	0.954034	0.000234507
ENSSSCT00000067028	ENSSSCT00000002555	0.924621	0.00101113
ENSSSCT00000067028	ENSSSCT00000004226	0.96406	0.000112949
ENSSSCT00000067028	ENSSSCT00000004472	0.916295	0.00137568
ENSSSCT00000067028	ENSSSCT00000004631	0.958513	0.000173001
ENSSSCT00000067028	ENSSSCT00000005078	0.941196	0.000486203
ENSSSCT00000067028	ENSSSCT00000005311	0.924078	0.0010327
ENSSSCT00000067028	ENSSSCT00000005747	0.928473	0.00086649
ENSSSCT00000067028	ENSSSCT00000007482	0.847961	0.00781483
ENSSSCT00000067028	ENSSSCT00000009279	0.969373	7.01793e-05
ENSSSCT00000067028	ENSSSCT00000009890	0.957565	0.000185009
ENSSSCT00000067028	ENSSSCT00000010803	0.942832	0.000447298
ENSSSCT00000067028	ENSSSCT00000012423	0.949162	0.000316076
ENSSSCT00000067028	ENSSSCT00000012520	0.974842	3.90595e-05
ENSSSCT00000067028	ENSSSCT00000012544	0.951005	0.000283329
ENSSSCT00000067028	ENSSSCT00000012769	0.841638	0.00878675
ENSSSCT00000067028	ENSSSCT00000013274	0.912415	0.00157128
ENSSSCT00000067028	ENSSSCT00000013344	0.861938	0.00591655
ENSSSCT00000067028	ENSSSCT00000013423	0.89325	0.00280292
ENSSSCT00000067028	ENSSSCT00000013528	0.936585	0.000607626
ENSSSCT00000067028	ENSSSCT00000014563	0.957692	0.000183365
ENSSSCT00000067028	ENSSSCT00000015156	0.964866	0.000105588
ENSSSCT00000067028	ENSSSCT00000016339	0.941239	0.000485154
ENSSSCT00000067028	ENSSSCT00000016774	0.910725	0.00166184
ENSSSCT00000067028	ENSSSCT00000016929	0.916865	0.00134839
ENSSSCT00000067028	ENSSSCT00000018090	0.916826	0.00135023
ENSSSCT00000067028	ENSSSCT00000018375	0.903217	0.00210506
ENSSSCT00000067028	ENSSSCT00000018421	0.949078	0.000317635
ENSSSCT00000067028	ENSSSCT00000022811	0.929557	0.000828348
ENSSSCT00000067028	ENSSSCT00000024460	0.975068	3.80243e-05
ENSSSCT00000067028	ENSSSCT00000024600	0.906554	0.00189967
ENSSSCT00000067028	ENSSSCT00000024650	0.974364	4.13128e-05
ENSSSCT00000067028	ENSSSCT00000028459	0.967768	8.17023e-05
ENSSSCT00000067028	ENSSSCT00000030882	0.938916	0.000544022
ENSSSCT00000067028	ENSSSCT00000031972	0.90977	0.00171446
ENSSSCT00000067028	ENSSSCT00000034636	0.912239	0.00158055
ENSSSCT00000067028	ENSSSCT00000035147	0.919486	0.00122731
ENSSSCT00000067028	ENSSSCT00000035305	0.980103	1.93992e-05
ENSSSCT00000067028	ENSSSCT00000035781	0.860153	0.00614046
ENSSSCT00000067028	ENSSSCT00000036903	0.976193	3.3135e-05
ENSSSCT00000067028	ENSSSCT00000038201	0.890334	0.00303202
ENSSSCT00000067028	ENSSSCT00000042207	0.980798	1.74455e-05
ENSSSCT00000067028	ENSSSCT00000042710	0.946326	0.000371178
ENSSSCT00000067028	ENSSSCT00000046546	0.958772	0.000169818
ENSSSCT00000067028	ENSSSCT00000046751	0.973894	4.36141e-05
ENSSSCT00000067028	ENSSSCT00000046992	0.897373	0.00249854
ENSSSCT00000067028	ENSSSCT00000047546	0.896746	0.00254336
ENSSSCT00000067028	ENSSSCT00000048003	0.920012	0.0012039
ENSSSCT00000067028	ENSSSCT00000049931	0.947546	0.000346758
ENSSSCT00000067028	ENSSSCT00000051709	0.887628	0.00325519
ENSSSCT00000067028	ENSSSCT00000054973	0.95901	0.000166925
ENSSSCT00000067028	ENSSSCT00000056920	0.909648	0.00172125
ENSSSCT00000067028	ENSSSCT00000062781	0.951045	0.000282652
ENSSSCT00000067028	ENSSSCT00000064060	0.961792	0.000135475
ENSSSCT00000067028	ENSSSCT00000064846	0.940432	0.000505103
ENSSSCT00000067028	ENSSSCT00000066320	0.955163	0.000217841
ENSSSCT00000067028	ENSSSCT00000069436	0.90051	0.00228188
ENSSSCT00000067028	ENSSSCT00000073803	0.936823	0.000600905
ENSSSCT00000067028	ENSSSCT00000074717	0.850406	0.00745826
ENSSSCT00000067028	ENSSSCT00000075382	0.918686	0.00126347
ENSSSCT00000067028	ENSSSCT00000075771	0.948977	0.000319504
ENSSSCT00000067028	ENSSSCT00000078368	0.948756	0.000323607
ENSSSCT00000067028	ENSSSCT00000087700	0.850892	0.00738864
ENSSSCT00000067028	ENSSSCT00000090593	0.910165	0.00169259
ENSSSCT00000067059	ENSSSCT00000000007	0.962839	0.000124746
ENSSSCT00000067059	ENSSSCT00000002555	0.942457	0.000456014
ENSSSCT00000067059	ENSSSCT00000004226	0.976262	3.28484e-05
ENSSSCT00000067059	ENSSSCT00000004472	0.94104	0.000490004
ENSSSCT00000067059	ENSSSCT00000004631	0.946954	0.000358483
ENSSSCT00000067059	ENSSSCT00000005078	0.975613	3.56002e-05
ENSSSCT00000067059	ENSSSCT00000005311	0.894338	0.0027204
ENSSSCT00000067059	ENSSSCT00000005747	0.978151	2.56487e-05
ENSSSCT00000067059	ENSSSCT00000007482	0.951933	0.000267728
ENSSSCT00000067059	ENSSSCT00000009279	0.946155	0.000374698
ENSSSCT00000067059	ENSSSCT00000009890	0.954517	0.00022727
ENSSSCT00000067059	ENSSSCT00000010803	0.881606	0.00378919
ENSSSCT00000067059	ENSSSCT00000012423	0.937574	0.000580073
ENSSSCT00000067059	ENSSSCT00000012520	0.938533	0.000554159
ENSSSCT00000067059	ENSSSCT00000012544	0.901149	0.00223929
ENSSSCT00000067059	ENSSSCT00000012769	0.97531	3.69349e-05
ENSSSCT00000067059	ENSSSCT00000013274	0.973629	4.49447e-05
ENSSSCT00000067059	ENSSSCT00000013344	0.91163	0.00161295
ENSSSCT00000067059	ENSSSCT00000013423	0.972154	5.2856e-05
ENSSSCT00000067059	ENSSSCT00000013528	0.952144	0.000264262
ENSSSCT00000067059	ENSSSCT00000014563	0.925123	0.00099146
ENSSSCT00000067059	ENSSSCT00000015156	0.979183	2.22017e-05
ENSSSCT00000067059	ENSSSCT00000016339	0.946143	0.000374939
ENSSSCT00000067059	ENSSSCT00000016774	0.972561	5.05888e-05
ENSSSCT00000067059	ENSSSCT00000016929	0.972076	5.3302e-05
ENSSSCT00000067059	ENSSSCT00000018375	0.984711	8.83221e-06
ENSSSCT00000067059	ENSSSCT00000018421	0.959922	0.000156142
ENSSSCT00000067059	ENSSSCT00000022811	0.991113	1.74326e-06
ENSSSCT00000067059	ENSSSCT00000024460	0.968042	7.96523e-05
ENSSSCT00000067059	ENSSSCT00000024600	0.888526	0.00318002
ENSSSCT00000067059	ENSSSCT00000024650	0.967979	8.01225e-05
ENSSSCT00000067059	ENSSSCT00000028459	0.942145	0.000463357
ENSSSCT00000067059	ENSSSCT00000030882	0.985824	7.04686e-06
ENSSSCT00000067059	ENSSSCT00000031972	0.965654	9.86976e-05
ENSSSCT00000067059	ENSSSCT00000034636	0.962403	0.000129141
ENSSSCT00000067059	ENSSSCT00000035147	0.955672	0.000210585
ENSSSCT00000067059	ENSSSCT00000035305	0.908309	0.0017971
ENSSSCT00000067059	ENSSSCT00000036903	0.977768	2.70134e-05
ENSSSCT00000067059	ENSSSCT00000038201	0.93464	0.000664273
ENSSSCT00000067059	ENSSSCT00000042207	0.96514	0.000103157
ENSSSCT00000067059	ENSSSCT00000042710	0.95246	0.000259124
ENSSSCT00000067059	ENSSSCT00000046546	0.976513	3.18217e-05
ENSSSCT00000067059	ENSSSCT00000046751	0.967679	8.23751e-05
ENSSSCT00000067059	ENSSSCT00000046992	0.966903	8.83999e-05
ENSSSCT00000067059	ENSSSCT00000047546	0.975659	3.53971e-05
ENSSSCT00000067059	ENSSSCT00000048003	0.961744	0.000135985
ENSSSCT00000067059	ENSSSCT00000049931	0.99034	2.23734e-06
ENSSSCT00000067059	ENSSSCT00000051709	0.971518	5.65365e-05
ENSSSCT00000067059	ENSSSCT00000054973	0.865713	0.00546063
ENSSSCT00000067059	ENSSSCT00000056920	0.99178	1.38008e-06
ENSSSCT00000067059	ENSSSCT00000062781	0.956418	0.000200247
ENSSSCT00000067059	ENSSSCT00000064060	0.960495	0.000149603
ENSSSCT00000067059	ENSSSCT00000064846	0.967396	8.45431e-05
ENSSSCT00000067059	ENSSSCT00000066320	0.854132	0.00693517
ENSSSCT00000067059	ENSSSCT00000069436	0.919702	0.00121767
ENSSSCT00000067059	ENSSSCT00000073803	0.956907	0.000193649
ENSSSCT00000067059	ENSSSCT00000074717	0.941012	0.000490713
ENSSSCT00000067059	ENSSSCT00000075382	0.955207	0.000217209
ENSSSCT00000067059	ENSSSCT00000075771	0.98952	2.85489e-06
ENSSSCT00000067059	ENSSSCT00000078368	0.977065	2.96439e-05
ENSSSCT00000067059	ENSSSCT00000087700	0.940635	0.000500033
ENSSSCT00000067059	ENSSSCT00000090593	0.954329	0.000230069
ENSSSCT00000067125	ENSSSCT00000000007	0.962562	0.000127522
ENSSSCT00000067125	ENSSSCT00000002555	0.928593	0.000862186
ENSSSCT00000067125	ENSSSCT00000004226	0.972378	5.16006e-05
ENSSSCT00000067125	ENSSSCT00000004472	0.952504	0.000258403
ENSSSCT00000067125	ENSSSCT00000004631	0.941698	0.000474022
ENSSSCT00000067125	ENSSSCT00000005078	0.952048	0.000265839
ENSSSCT00000067125	ENSSSCT00000005311	0.911637	0.00161254
ENSSSCT00000067125	ENSSSCT00000005747	0.975808	3.47562e-05
ENSSSCT00000067125	ENSSSCT00000007482	0.928851	0.00085306
ENSSSCT00000067125	ENSSSCT00000009279	0.97613	3.33955e-05
ENSSSCT00000067125	ENSSSCT00000009890	0.953056	0.000249608
ENSSSCT00000067125	ENSSSCT00000010803	0.899587	0.00234433
ENSSSCT00000067125	ENSSSCT00000012423	0.965816	9.73176e-05
ENSSSCT00000067125	ENSSSCT00000012520	0.93268	0.000724741
ENSSSCT00000067125	ENSSSCT00000012544	0.913736	0.00150281
ENSSSCT00000067125	ENSSSCT00000012769	0.930034	0.000811954
ENSSSCT00000067125	ENSSSCT00000013274	0.975084	3.7951e-05
ENSSSCT00000067125	ENSSSCT00000013344	0.951305	0.000278218
ENSSSCT00000067125	ENSSSCT00000013423	0.941982	0.000467239
ENSSSCT00000067125	ENSSSCT00000013528	0.93249	0.000730777
ENSSSCT00000067125	ENSSSCT00000014563	0.940595	0.000501009
ENSSSCT00000067125	ENSSSCT00000015156	0.960124	0.000153818
ENSSSCT00000067125	ENSSSCT00000016339	0.954628	0.00022563
ENSSSCT00000067125	ENSSSCT00000016774	0.946429	0.000369077
ENSSSCT00000067125	ENSSSCT00000016929	0.978774	2.35302e-05
ENSSSCT00000067125	ENSSSCT00000018090	0.891564	0.00293394
ENSSSCT00000067125	ENSSSCT00000018375	0.968829	7.39548e-05
ENSSSCT00000067125	ENSSSCT00000018421	0.97672	3.09946e-05
ENSSSCT00000067125	ENSSSCT00000022811	0.953156	0.000248037
ENSSSCT00000067125	ENSSSCT00000024460	0.981281	1.61675e-05
ENSSSCT00000067125	ENSSSCT00000024600	0.90091	0.00225516
ENSSSCT00000067125	ENSSSCT00000024650	0.96735	8.49009e-05
ENSSSCT00000067125	ENSSSCT00000028459	0.969647	6.83268e-05
ENSSSCT00000067125	ENSSSCT00000030882	0.965909	9.65366e-05
ENSSSCT00000067125	ENSSSCT00000031972	0.929333	0.000836162
ENSSSCT00000067125	ENSSSCT00000034636	0.968854	7.3782e-05
ENSSSCT00000067125	ENSSSCT00000035147	0.942919	0.000445273
ENSSSCT00000067125	ENSSSCT00000035305	0.939904	0.000518426
ENSSSCT00000067125	ENSSSCT00000036903	0.980166	1.92184e-05
ENSSSCT00000067125	ENSSSCT00000038201	0.93226	0.000738141
ENSSSCT00000067125	ENSSSCT00000042207	0.981367	1.59465e-05
ENSSSCT00000067125	ENSSSCT00000042710	0.991813	1.36346e-06
ENSSSCT00000067125	ENSSSCT00000046546	0.944986	0.000399259
ENSSSCT00000067125	ENSSSCT00000046751	0.986002	6.78481e-06
ENSSSCT00000067125	ENSSSCT00000046992	0.9751	3.7877e-05
ENSSSCT00000067125	ENSSSCT00000047546	0.932828	0.000720046
ENSSSCT00000067125	ENSSSCT00000048003	0.990564	2.0855e-06
ENSSSCT00000067125	ENSSSCT00000049931	0.964783	0.000106332
ENSSSCT00000067125	ENSSSCT00000051709	0.916151	0.00138265
ENSSSCT00000067125	ENSSSCT00000054973	0.94771	0.000343572
ENSSSCT00000067125	ENSSSCT00000056920	0.956566	0.000198226
ENSSSCT00000067125	ENSSSCT00000062781	0.96639	9.25449e-05
ENSSSCT00000067125	ENSSSCT00000064060	0.960923	0.000144839
ENSSSCT00000067125	ENSSSCT00000064846	0.943527	0.000431412
ENSSSCT00000067125	ENSSSCT00000066320	0.89789	0.00246195
ENSSSCT00000067125	ENSSSCT00000069436	0.967307	8.5227e-05
ENSSSCT00000067125	ENSSSCT00000073803	0.994809	3.48308e-07
ENSSSCT00000067125	ENSSSCT00000074717	0.872033	0.00474885
ENSSSCT00000067125	ENSSSCT00000075382	0.968131	7.89978e-05
ENSSSCT00000067125	ENSSSCT00000075771	0.967284	8.54089e-05
ENSSSCT00000067125	ENSSSCT00000078368	0.988032	4.2468e-06
ENSSSCT00000067125	ENSSSCT00000087700	0.903956	0.00205842
ENSSSCT00000067125	ENSSSCT00000090593	0.966903	8.84052e-05
ENSSSCT00000067454	ENSSSCT00000000007	0.97344	4.59122e-05
ENSSSCT00000067454	ENSSSCT00000002555	0.947827	0.000341298
ENSSSCT00000067454	ENSSSCT00000004226	0.971417	5.71326e-05
ENSSSCT00000067454	ENSSSCT00000004472	0.991557	1.49524e-06
ENSSSCT00000067454	ENSSSCT00000004631	0.958496	0.00017322
ENSSSCT00000067454	ENSSSCT00000005078	0.914381	0.00147009
ENSSSCT00000067454	ENSSSCT00000005311	0.949273	0.000314038
ENSSSCT00000067454	ENSSSCT00000005747	0.992516	1.04205e-06
ENSSSCT00000067454	ENSSSCT00000007482	0.988566	3.70469e-06
ENSSSCT00000067454	ENSSSCT00000009279	0.954113	0.000233322
ENSSSCT00000067454	ENSSSCT00000009890	0.943191	0.00043903
ENSSSCT00000067454	ENSSSCT00000010803	0.912471	0.00156835
ENSSSCT00000067454	ENSSSCT00000012423	0.977165	2.92613e-05
ENSSSCT00000067454	ENSSSCT00000012520	0.92436	0.00102146
ENSSSCT00000067454	ENSSSCT00000012544	0.930854	0.000784225
ENSSSCT00000067454	ENSSSCT00000012769	0.967655	8.25607e-05
ENSSSCT00000067454	ENSSSCT00000013274	0.930654	0.000790944
ENSSSCT00000067454	ENSSSCT00000013344	0.881301	0.00381759
ENSSSCT00000067454	ENSSSCT00000013423	0.995134	2.87074e-07
ENSSSCT00000067454	ENSSSCT00000013528	0.962308	0.000130118
ENSSSCT00000067454	ENSSSCT00000014563	0.944638	0.000406796
ENSSSCT00000067454	ENSSSCT00000015156	0.95675	0.000195756
ENSSSCT00000067454	ENSSSCT00000016339	0.980039	1.95858e-05
ENSSSCT00000067454	ENSSSCT00000016774	0.976482	3.19498e-05
ENSSSCT00000067454	ENSSSCT00000016929	0.94529	0.000392773
ENSSSCT00000067454	ENSSSCT00000018090	0.861045	0.00602788
ENSSSCT00000067454	ENSSSCT00000018375	0.969713	6.78849e-05
ENSSSCT00000067454	ENSSSCT00000018421	0.98698	5.46383e-06
ENSSSCT00000067454	ENSSSCT00000022811	0.963854	0.000114887
ENSSSCT00000067454	ENSSSCT00000024460	0.963332	0.000119888
ENSSSCT00000067454	ENSSSCT00000024600	0.92081	0.00116895
ENSSSCT00000067454	ENSSSCT00000024650	0.928587	0.000862431
ENSSSCT00000067454	ENSSSCT00000028459	0.951395	0.000276701
ENSSSCT00000067454	ENSSSCT00000030882	0.981159	1.64865e-05
ENSSSCT00000067454	ENSSSCT00000031972	0.979033	2.26842e-05
ENSSSCT00000067454	ENSSSCT00000034636	0.98635	6.29278e-06
ENSSSCT00000067454	ENSSSCT00000035147	0.98817	4.10286e-06
ENSSSCT00000067454	ENSSSCT00000035305	0.912459	0.00156899
ENSSSCT00000067454	ENSSSCT00000036903	0.945938	0.000379169
ENSSSCT00000067454	ENSSSCT00000038201	0.949231	0.000314819
ENSSSCT00000067454	ENSSSCT00000042207	0.930339	0.000801562
ENSSSCT00000067454	ENSSSCT00000042710	0.957084	0.000191295
ENSSSCT00000067454	ENSSSCT00000046546	0.928789	0.000855233
ENSSSCT00000067454	ENSSSCT00000046751	0.96657	9.10761e-05
ENSSSCT00000067454	ENSSSCT00000046992	0.954871	0.000222075
ENSSSCT00000067454	ENSSSCT00000047546	0.978216	2.54244e-05
ENSSSCT00000067454	ENSSSCT00000048003	0.953852	0.000237265
ENSSSCT00000067454	ENSSSCT00000049931	0.958987	0.000167207
ENSSSCT00000067454	ENSSSCT00000051709	0.933389	0.000702459
ENSSSCT00000067454	ENSSSCT00000054973	0.910539	0.00167201
ENSSSCT00000067454	ENSSSCT00000056920	0.946734	0.000362894
ENSSSCT00000067454	ENSSSCT00000062781	0.981538	1.55141e-05
ENSSSCT00000067454	ENSSSCT00000064060	0.973501	4.55971e-05
ENSSSCT00000067454	ENSSSCT00000064846	0.974331	4.14742e-05
ENSSSCT00000067454	ENSSSCT00000066320	0.882101	0.00374333
ENSSSCT00000067454	ENSSSCT00000069436	0.963089	0.000122263
ENSSSCT00000067454	ENSSSCT00000073803	0.961573	0.000137805
ENSSSCT00000067454	ENSSSCT00000074717	0.931286	0.000769872
ENSSSCT00000067454	ENSSSCT00000075382	0.951636	0.000272651
ENSSSCT00000067454	ENSSSCT00000075771	0.944536	0.000409003
ENSSSCT00000067454	ENSSSCT00000078368	0.980968	1.69898e-05
ENSSSCT00000067454	ENSSSCT00000087700	0.974617	4.01117e-05
ENSSSCT00000067454	ENSSSCT00000090593	0.985112	8.15748e-06
ENSSSCT00000067714	ENSSSCT00000000007	0.943266	0.000437334
ENSSSCT00000067714	ENSSSCT00000002555	0.950142	0.00029838
ENSSSCT00000067714	ENSSSCT00000004226	0.963217	0.000121008
ENSSSCT00000067714	ENSSSCT00000004472	0.942	0.000466813
ENSSSCT00000067714	ENSSSCT00000004631	0.938104	0.000565656
ENSSSCT00000067714	ENSSSCT00000005078	0.963506	0.000118209
ENSSSCT00000067714	ENSSSCT00000005311	0.89589	0.00260538
ENSSSCT00000067714	ENSSSCT00000005747	0.955473	0.000213404
ENSSSCT00000067714	ENSSSCT00000007482	0.894549	0.00270459
ENSSSCT00000067714	ENSSSCT00000009279	0.941164	0.000486979
ENSSSCT00000067714	ENSSSCT00000009890	0.900206	0.00230231
ENSSSCT00000067714	ENSSSCT00000010803	0.869188	0.00506143
ENSSSCT00000067714	ENSSSCT00000012423	0.934553	0.000666866
ENSSSCT00000067714	ENSSSCT00000012520	0.918261	0.00128298
ENSSSCT00000067714	ENSSSCT00000012544	0.90303	0.002117
ENSSSCT00000067714	ENSSSCT00000012769	0.921325	0.00114675
ENSSSCT00000067714	ENSSSCT00000013274	0.954167	0.000232501
ENSSSCT00000067714	ENSSSCT00000013344	0.931869	0.000750771
ENSSSCT00000067714	ENSSSCT00000013423	0.920503	0.00118232
ENSSSCT00000067714	ENSSSCT00000013528	0.892736	0.00284241
ENSSSCT00000067714	ENSSSCT00000014563	0.931413	0.000765689
ENSSSCT00000067714	ENSSSCT00000015156	0.951651	0.000272405
ENSSSCT00000067714	ENSSSCT00000016339	0.943939	0.000422164
ENSSSCT00000067714	ENSSSCT00000016774	0.951317	0.000278014
ENSSSCT00000067714	ENSSSCT00000016929	0.948201	0.000334105
ENSSSCT00000067714	ENSSSCT00000018090	0.824834	0.0117333
ENSSSCT00000067714	ENSSSCT00000018375	0.94903	0.00031851
ENSSSCT00000067714	ENSSSCT00000018421	0.948856	0.000321742
ENSSSCT00000067714	ENSSSCT00000022811	0.910073	0.00169766
ENSSSCT00000067714	ENSSSCT00000024460	0.961979	0.000133518
ENSSSCT00000067714	ENSSSCT00000024600	0.905214	0.00198048
ENSSSCT00000067714	ENSSSCT00000024650	0.947156	0.000354456
ENSSSCT00000067714	ENSSSCT00000028459	0.954647	0.00022535
ENSSSCT00000067714	ENSSSCT00000030882	0.953685	0.000239825
ENSSSCT00000067714	ENSSSCT00000031972	0.925182	0.000989144
ENSSSCT00000067714	ENSSSCT00000034636	0.946475	0.000368145
ENSSSCT00000067714	ENSSSCT00000035147	0.938919	0.000543928
ENSSSCT00000067714	ENSSSCT00000035305	0.917992	0.00129541
ENSSSCT00000067714	ENSSSCT00000036903	0.966555	9.11941e-05
ENSSSCT00000067714	ENSSSCT00000038201	0.888851	0.00315303
ENSSSCT00000067714	ENSSSCT00000042207	0.962488	0.000128281
ENSSSCT00000067714	ENSSSCT00000042710	0.968978	7.29131e-05
ENSSSCT00000067714	ENSSSCT00000046546	0.909461	0.00173175
ENSSSCT00000067714	ENSSSCT00000046751	0.961671	0.000136758
ENSSSCT00000067714	ENSSSCT00000046992	0.941161	0.000487048
ENSSSCT00000067714	ENSSSCT00000047546	0.899897	0.00232326
ENSSSCT00000067714	ENSSSCT00000048003	0.955328	0.000215465
ENSSSCT00000067714	ENSSSCT00000049931	0.940518	0.000502947
ENSSSCT00000067714	ENSSSCT00000051709	0.935199	0.000647657
ENSSSCT00000067714	ENSSSCT00000054973	0.903525	0.00208556
ENSSSCT00000067714	ENSSSCT00000056920	0.931208	0.000772466
ENSSSCT00000067714	ENSSSCT00000062781	0.946716	0.000363253
ENSSSCT00000067714	ENSSSCT00000064060	0.935919	0.000626654
ENSSSCT00000067714	ENSSSCT00000064846	0.913129	0.00153401
ENSSSCT00000067714	ENSSSCT00000066320	0.864207	0.00563971
ENSSSCT00000067714	ENSSSCT00000069436	0.952331	0.000261214
ENSSSCT00000067714	ENSSSCT00000073803	0.961359	0.000140097
ENSSSCT00000067714	ENSSSCT00000074717	0.859252	0.00625547
ENSSSCT00000067714	ENSSSCT00000075382	0.944014	0.000420493
ENSSSCT00000067714	ENSSSCT00000075771	0.936875	0.000599451
ENSSSCT00000067714	ENSSSCT00000078368	0.950181	0.00029769
ENSSSCT00000067714	ENSSSCT00000087700	0.900868	0.00225798
ENSSSCT00000067714	ENSSSCT00000090593	0.90899	0.00175828
ENSSSCT00000067992	ENSSSCT00000000007	0.968393	7.70812e-05
ENSSSCT00000067992	ENSSSCT00000002555	0.945142	0.000395933
ENSSSCT00000067992	ENSSSCT00000004226	0.968868	7.3682e-05
ENSSSCT00000067992	ENSSSCT00000004472	0.983506	1.10804e-05
ENSSSCT00000067992	ENSSSCT00000004631	0.973739	4.43887e-05
ENSSSCT00000067992	ENSSSCT00000005078	0.890523	0.00301686
ENSSSCT00000067992	ENSSSCT00000005311	0.968859	7.37446e-05
ENSSSCT00000067992	ENSSSCT00000005747	0.967022	8.7459e-05
ENSSSCT00000067992	ENSSSCT00000007482	0.922406	0.00110103
ENSSSCT00000067992	ENSSSCT00000009279	0.985508	7.52618e-06
ENSSSCT00000067992	ENSSSCT00000009890	0.946074	0.00037636
ENSSSCT00000067992	ENSSSCT00000010803	0.970196	6.47175e-05
ENSSSCT00000067992	ENSSSCT00000012423	0.98887	3.41857e-06
ENSSSCT00000067992	ENSSSCT00000012520	0.957743	0.000182708
ENSSSCT00000067992	ENSSSCT00000012544	0.975274	3.70956e-05
ENSSSCT00000067992	ENSSSCT00000012769	0.89195	0.00290361
ENSSSCT00000067992	ENSSSCT00000013274	0.894086	0.00273932
ENSSSCT00000067992	ENSSSCT00000013344	0.844978	0.00826434
ENSSSCT00000067992	ENSSSCT00000013423	0.95023	0.000296825
ENSSSCT00000067992	ENSSSCT00000013528	0.967673	8.24256e-05
ENSSSCT00000067992	ENSSSCT00000014563	0.979744	2.04631e-05
ENSSSCT00000067992	ENSSSCT00000015156	0.955107	0.000218645
ENSSSCT00000067992	ENSSSCT00000016339	0.986945	5.50835e-06
ENSSSCT00000067992	ENSSSCT00000016774	0.938576	0.000552999
ENSSSCT00000067992	ENSSSCT00000016929	0.909148	0.0017493
ENSSSCT00000067992	ENSSSCT00000018090	0.954427	0.000228611
ENSSSCT00000067992	ENSSSCT00000018375	0.917261	0.0013296
ENSSSCT00000067992	ENSSSCT00000018421	0.990205	2.33182e-06
ENSSSCT00000067992	ENSSSCT00000022811	0.930306	0.000802682
ENSSSCT00000067992	ENSSSCT00000024460	0.977031	2.97744e-05
ENSSSCT00000067992	ENSSSCT00000024600	0.940911	0.000493182
ENSSSCT00000067992	ENSSSCT00000024650	0.948753	0.000323668
ENSSSCT00000067992	ENSSSCT00000028459	0.985982	6.81401e-06
ENSSSCT00000067992	ENSSSCT00000030882	0.952819	0.000253365
ENSSSCT00000067992	ENSSSCT00000031972	0.952893	0.000252186
ENSSSCT00000067992	ENSSSCT00000034636	0.95263	0.000256377
ENSSSCT00000067992	ENSSSCT00000035147	0.968988	7.28425e-05
ENSSSCT00000067992	ENSSSCT00000035305	0.973916	4.35017e-05
ENSSSCT00000067992	ENSSSCT00000035781	0.830879	0.0106109
ENSSSCT00000067992	ENSSSCT00000036903	0.952863	0.000252667
ENSSSCT00000067992	ENSSSCT00000038201	0.943133	0.000440367
ENSSSCT00000067992	ENSSSCT00000042207	0.946592	0.000365771
ENSSSCT00000067992	ENSSSCT00000042710	0.952088	0.000265177
ENSSSCT00000067992	ENSSSCT00000046546	0.917538	0.00131657
ENSSSCT00000067992	ENSSSCT00000046751	0.979351	2.16719e-05
ENSSSCT00000067992	ENSSSCT00000046992	0.909836	0.0017108
ENSSSCT00000067992	ENSSSCT00000047546	0.93516	0.000648786
ENSSSCT00000067992	ENSSSCT00000048003	0.932578	0.000727973
ENSSSCT00000067992	ENSSSCT00000049931	0.932959	0.00071592
ENSSSCT00000067992	ENSSSCT00000051709	0.872652	0.00468259
ENSSSCT00000067992	ENSSSCT00000054973	0.984848	8.59793e-06
ENSSSCT00000067992	ENSSSCT00000056920	0.896791	0.00254014
ENSSSCT00000067992	ENSSSCT00000062781	0.989243	3.08716e-06
ENSSSCT00000067992	ENSSSCT00000064060	0.980301	1.88287e-05
ENSSSCT00000067992	ENSSSCT00000064846	0.960209	0.000152843
ENSSSCT00000067992	ENSSSCT00000066320	0.962779	0.000125347
ENSSSCT00000067992	ENSSSCT00000069436	0.948431	0.000329724
ENSSSCT00000067992	ENSSSCT00000073803	0.952869	0.00025257
ENSSSCT00000067992	ENSSSCT00000074717	0.876954	0.00423811
ENSSSCT00000067992	ENSSSCT00000075382	0.919696	0.00121792
ENSSSCT00000067992	ENSSSCT00000075771	0.931888	0.000750163
ENSSSCT00000067992	ENSSSCT00000078368	0.96891	7.33872e-05
ENSSSCT00000067992	ENSSSCT00000087700	0.931901	0.000749727
ENSSSCT00000067992	ENSSSCT00000090593	0.964165	0.000111972
ENSSSCT00000068547	ENSSSCT00000000007	0.974092	4.26369e-05
ENSSSCT00000068547	ENSSSCT00000002555	0.962636	0.000126783
ENSSSCT00000068547	ENSSSCT00000004226	0.976744	3.09001e-05
ENSSSCT00000068547	ENSSSCT00000004472	0.971929	5.41382e-05
ENSSSCT00000068547	ENSSSCT00000004631	0.976968	3.00195e-05
ENSSSCT00000068547	ENSSSCT00000005078	0.922815	0.00108405
ENSSSCT00000068547	ENSSSCT00000005311	0.959625	0.000159604
ENSSSCT00000068547	ENSSSCT00000005747	0.962267	0.00013054
ENSSSCT00000068547	ENSSSCT00000007482	0.899224	0.00236916
ENSSSCT00000068547	ENSSSCT00000009279	0.979746	2.04564e-05
ENSSSCT00000068547	ENSSSCT00000009890	0.934549	0.000666994
ENSSSCT00000068547	ENSSSCT00000010803	0.954844	0.000222463
ENSSSCT00000068547	ENSSSCT00000012423	0.978738	2.36498e-05
ENSSSCT00000068547	ENSSSCT00000012520	0.964996	0.000104425
ENSSSCT00000068547	ENSSSCT00000012544	0.971305	5.78045e-05
ENSSSCT00000068547	ENSSSCT00000012769	0.879519	0.00398661
ENSSSCT00000068547	ENSSSCT00000013274	0.907468	0.00184577
ENSSSCT00000068547	ENSSSCT00000013344	0.865584	0.00547584
ENSSSCT00000068547	ENSSSCT00000013423	0.934222	0.000676884
ENSSSCT00000068547	ENSSSCT00000013528	0.945942	0.000379092
ENSSSCT00000068547	ENSSSCT00000014563	0.982065	1.42301e-05
ENSSSCT00000068547	ENSSSCT00000015156	0.963565	0.00011764
ENSSSCT00000068547	ENSSSCT00000016339	0.982061	1.42395e-05
ENSSSCT00000068547	ENSSSCT00000016774	0.949076	0.000317666
ENSSSCT00000068547	ENSSSCT00000016929	0.918715	0.00126216
ENSSSCT00000068547	ENSSSCT00000018090	0.934404	0.000671361
ENSSSCT00000068547	ENSSSCT00000018375	0.921209	0.00115173
ENSSSCT00000068547	ENSSSCT00000018421	0.979933	1.99e-05
ENSSSCT00000068547	ENSSSCT00000022811	0.917398	0.00132316
ENSSSCT00000068547	ENSSSCT00000024460	0.982945	1.2244e-05
ENSSSCT00000068547	ENSSSCT00000024600	0.958552	0.000172522
ENSSSCT00000068547	ENSSSCT00000024650	0.953865	0.000237073
ENSSSCT00000068547	ENSSSCT00000028459	0.983192	1.17212e-05
ENSSSCT00000068547	ENSSSCT00000030882	0.95658	0.000198043
ENSSSCT00000068547	ENSSSCT00000031972	0.945434	0.00038972
ENSSSCT00000068547	ENSSSCT00000034636	0.946595	0.000365706
ENSSSCT00000068547	ENSSSCT00000035147	0.962555	0.000127595
ENSSSCT00000068547	ENSSSCT00000035305	0.977304	2.87307e-05
ENSSSCT00000068547	ENSSSCT00000035781	0.803697	0.0162364
ENSSSCT00000068547	ENSSSCT00000036903	0.966653	9.04039e-05
ENSSSCT00000068547	ENSSSCT00000038201	0.924221	0.00102698
ENSSSCT00000068547	ENSSSCT00000042207	0.965974	9.59866e-05
ENSSSCT00000068547	ENSSSCT00000042710	0.964227	0.000111396
ENSSSCT00000068547	ENSSSCT00000046546	0.921901	0.00112224
ENSSSCT00000068547	ENSSSCT00000046751	0.983132	1.18477e-05
ENSSSCT00000068547	ENSSSCT00000046992	0.910942	0.00165
ENSSSCT00000068547	ENSSSCT00000047546	0.921028	0.00115952
ENSSSCT00000068547	ENSSSCT00000048003	0.934145	0.000679218
ENSSSCT00000068547	ENSSSCT00000049931	0.932217	0.00073953
ENSSSCT00000068547	ENSSSCT00000051709	0.899285	0.00236497
ENSSSCT00000068547	ENSSSCT00000054973	0.978692	2.38026e-05
ENSSSCT00000068547	ENSSSCT00000056920	0.90314	0.00210999
ENSSSCT00000068547	ENSSSCT00000062781	0.982099	1.41488e-05
ENSSSCT00000068547	ENSSSCT00000064060	0.976149	3.33181e-05
ENSSSCT00000068547	ENSSSCT00000064846	0.950782	0.000287175
ENSSSCT00000068547	ENSSSCT00000066320	0.958998	0.00016707
ENSSSCT00000068547	ENSSSCT00000069436	0.947715	0.000343472
ENSSSCT00000068547	ENSSSCT00000073803	0.957279	0.000188731
ENSSSCT00000068547	ENSSSCT00000074717	0.879801	0.00395954
ENSSSCT00000068547	ENSSSCT00000075382	0.928881	0.000851985
ENSSSCT00000068547	ENSSSCT00000075771	0.923847	0.00104199
ENSSSCT00000068547	ENSSSCT00000078368	0.961744	0.00013599
ENSSSCT00000068547	ENSSSCT00000087700	0.915682	0.00140548
ENSSSCT00000068547	ENSSSCT00000090593	0.938764	0.00054803
ENSSSCT00000068617	ENSSSCT00000000007	0.967779	8.16194e-05
ENSSSCT00000068617	ENSSSCT00000002555	0.975121	3.77835e-05
ENSSSCT00000068617	ENSSSCT00000004226	0.97429	4.16688e-05
ENSSSCT00000068617	ENSSSCT00000004472	0.981136	1.65444e-05
ENSSSCT00000068617	ENSSSCT00000004631	0.969771	6.75003e-05
ENSSSCT00000068617	ENSSSCT00000005078	0.921509	0.00113889
ENSSSCT00000068617	ENSSSCT00000005311	0.942723	0.000449818
ENSSSCT00000068617	ENSSSCT00000005747	0.973025	4.80853e-05
ENSSSCT00000068617	ENSSSCT00000007482	0.919091	0.00124507
ENSSSCT00000068617	ENSSSCT00000009279	0.971912	5.42386e-05
ENSSSCT00000068617	ENSSSCT00000009890	0.907747	0.00182952
ENSSSCT00000068617	ENSSSCT00000010803	0.934678	0.00066313
ENSSSCT00000068617	ENSSSCT00000012423	0.968076	7.94052e-05
ENSSSCT00000068617	ENSSSCT00000012520	0.945978	0.000378349
ENSSSCT00000068617	ENSSSCT00000012544	0.955617	0.000211361
ENSSSCT00000068617	ENSSSCT00000012769	0.916002	0.00138987
ENSSSCT00000068617	ENSSSCT00000013274	0.915515	0.00141365
ENSSSCT00000068617	ENSSSCT00000013344	0.87197	0.00475572
ENSSSCT00000068617	ENSSSCT00000013423	0.950099	0.000299146
ENSSSCT00000068617	ENSSSCT00000013528	0.940676	0.000499006
ENSSSCT00000068617	ENSSSCT00000014563	0.975957	3.41227e-05
ENSSSCT00000068617	ENSSSCT00000015156	0.959502	0.000161053
ENSSSCT00000068617	ENSSSCT00000016339	0.985129	8.13057e-06
ENSSSCT00000068617	ENSSSCT00000016774	0.965476	0.000100229
ENSSSCT00000068617	ENSSSCT00000016929	0.922417	0.0011006
ENSSSCT00000068617	ENSSSCT00000018090	0.893711	0.00276771
ENSSSCT00000068617	ENSSSCT00000018375	0.934579	0.000666079
ENSSSCT00000068617	ENSSSCT00000018421	0.9804	1.85491e-05
ENSSSCT00000068617	ENSSSCT00000022811	0.914543	0.00146191
ENSSSCT00000068617	ENSSSCT00000024460	0.976619	3.13975e-05
ENSSSCT00000068617	ENSSSCT00000024600	0.964602	0.000107964
ENSSSCT00000068617	ENSSSCT00000024650	0.94544	0.000389611
ENSSSCT00000068617	ENSSSCT00000028459	0.978989	2.28237e-05
ENSSSCT00000068617	ENSSSCT00000030882	0.9607	0.000147309
ENSSSCT00000068617	ENSSSCT00000031972	0.95931	0.000163331
ENSSSCT00000068617	ENSSSCT00000034636	0.951565	0.000273851
ENSSSCT00000068617	ENSSSCT00000035147	0.96943	6.97903e-05
ENSSSCT00000068617	ENSSSCT00000035305	0.954469	0.000227989
ENSSSCT00000068617	ENSSSCT00000036903	0.959735	0.000158318
ENSSSCT00000068617	ENSSSCT00000038201	0.941368	0.000481992
ENSSSCT00000068617	ENSSSCT00000042207	0.953533	0.000242163
ENSSSCT00000068617	ENSSSCT00000042710	0.959706	0.000158655
ENSSSCT00000068617	ENSSSCT00000046546	0.901125	0.00224092
ENSSSCT00000068617	ENSSSCT00000046751	0.97648	3.19579e-05
ENSSSCT00000068617	ENSSSCT00000046992	0.919551	0.0012244
ENSSSCT00000068617	ENSSSCT00000047546	0.933566	0.000696978
ENSSSCT00000068617	ENSSSCT00000048003	0.940472	0.000504101
ENSSSCT00000068617	ENSSSCT00000049931	0.924601	0.00101191
ENSSSCT00000068617	ENSSSCT00000051709	0.91304	0.00153862
ENSSSCT00000068617	ENSSSCT00000054973	0.953511	0.000242513
ENSSSCT00000068617	ENSSSCT00000056920	0.912379	0.00157318
ENSSSCT00000068617	ENSSSCT00000062781	0.982682	1.28175e-05
ENSSSCT00000068617	ENSSSCT00000064060	0.96648	9.18067e-05
ENSSSCT00000068617	ENSSSCT00000064846	0.943188	0.000439096
ENSSSCT00000068617	ENSSSCT00000066320	0.927804	0.000890571
ENSSSCT00000068617	ENSSSCT00000069436	0.9507	0.000288594
ENSSSCT00000068617	ENSSSCT00000073803	0.958884	0.000168459
ENSSSCT00000068617	ENSSSCT00000074717	0.899189	0.00237155
ENSSSCT00000068617	ENSSSCT00000075382	0.923315	0.00106355
ENSSSCT00000068617	ENSSSCT00000075771	0.920557	0.00117993
ENSSSCT00000068617	ENSSSCT00000078368	0.959935	0.000155991
ENSSSCT00000068617	ENSSSCT00000087700	0.948903	0.000320873
ENSSSCT00000068617	ENSSSCT00000090593	0.940494	0.000503533
ENSSSCT00000068717	ENSSSCT00000000007	0.95666	0.000196955
ENSSSCT00000068717	ENSSSCT00000002555	0.922333	0.00110408
ENSSSCT00000068717	ENSSSCT00000004226	0.962088	0.000132386
ENSSSCT00000068717	ENSSSCT00000004472	0.931823	0.000752265
ENSSSCT00000068717	ENSSSCT00000004631	0.916661	0.0013581
ENSSSCT00000068717	ENSSSCT00000005078	0.972324	5.19044e-05
ENSSSCT00000068717	ENSSSCT00000005311	0.875035	0.00443293
ENSSSCT00000068717	ENSSSCT00000005747	0.976871	3.03975e-05
ENSSSCT00000068717	ENSSSCT00000007482	0.962826	0.000124871
ENSSSCT00000068717	ENSSSCT00000009279	0.924061	0.00103338
ENSSSCT00000068717	ENSSSCT00000009890	0.936999	0.000595987
ENSSSCT00000068717	ENSSSCT00000010803	0.830062	0.0107586
ENSSSCT00000068717	ENSSSCT00000012423	0.930124	0.000808884
ENSSSCT00000068717	ENSSSCT00000012520	0.898144	0.00244408
ENSSSCT00000068717	ENSSSCT00000012544	0.859094	0.00627576
ENSSSCT00000068717	ENSSSCT00000012769	0.973961	4.32824e-05
ENSSSCT00000068717	ENSSSCT00000013274	0.989619	2.77502e-06
ENSSSCT00000068717	ENSSSCT00000013344	0.956807	0.000194985
ENSSSCT00000068717	ENSSSCT00000013423	0.962928	0.000123854
ENSSSCT00000068717	ENSSSCT00000013528	0.911796	0.00160409
ENSSSCT00000068717	ENSSSCT00000014563	0.893238	0.00280379
ENSSSCT00000068717	ENSSSCT00000015156	0.953969	0.000235497
ENSSSCT00000068717	ENSSSCT00000016339	0.927383	0.000905919
ENSSSCT00000068717	ENSSSCT00000016774	0.970725	6.1357e-05
ENSSSCT00000068717	ENSSSCT00000016929	0.993161	7.95611e-07
ENSSSCT00000068717	ENSSSCT00000018375	0.998859	3.70844e-09
ENSSSCT00000068717	ENSSSCT00000018421	0.948164	0.000334811
ENSSSCT00000068717	ENSSSCT00000022811	0.972109	5.31106e-05
ENSSSCT00000068717	ENSSSCT00000024460	0.95269	0.000255429
ENSSSCT00000068717	ENSSSCT00000024600	0.876007	0.00433354
ENSSSCT00000068717	ENSSSCT00000024650	0.935084	0.000651044
ENSSSCT00000068717	ENSSSCT00000028459	0.912747	0.00155391
ENSSSCT00000068717	ENSSSCT00000030882	0.979449	2.13672e-05
ENSSSCT00000068717	ENSSSCT00000031972	0.93949	0.000529053
ENSSSCT00000068717	ENSSSCT00000034636	0.974125	4.24737e-05
ENSSSCT00000068717	ENSSSCT00000035147	0.941421	0.000480713
ENSSSCT00000068717	ENSSSCT00000035305	0.869505	0.00502592
ENSSSCT00000068717	ENSSSCT00000036903	0.962301	0.000130187
ENSSSCT00000068717	ENSSSCT00000038201	0.914271	0.00147561
ENSSSCT00000068717	ENSSSCT00000042207	0.956419	0.000200234
ENSSSCT00000068717	ENSSSCT00000042710	0.972987	4.82853e-05
ENSSSCT00000068717	ENSSSCT00000046546	0.954763	0.000223653
ENSSSCT00000068717	ENSSSCT00000046751	0.956101	0.000204592
ENSSSCT00000068717	ENSSSCT00000046992	0.991581	1.48224e-06
ENSSSCT00000068717	ENSSSCT00000047546	0.960322	0.00015156
ENSSSCT00000068717	ENSSSCT00000048003	0.981074	1.67076e-05
ENSSSCT00000068717	ENSSSCT00000049931	0.976436	3.21339e-05
ENSSSCT00000068717	ENSSSCT00000051709	0.974347	4.13967e-05
ENSSSCT00000068717	ENSSSCT00000054973	0.850242	0.00748188
ENSSSCT00000068717	ENSSSCT00000056920	0.993053	8.33725e-07
ENSSSCT00000068717	ENSSSCT00000062781	0.93744	0.00058376
ENSSSCT00000068717	ENSSSCT00000064060	0.940249	0.00050969
ENSSSCT00000068717	ENSSSCT00000064846	0.946165	0.000374484
ENSSSCT00000068717	ENSSSCT00000066320	0.810467	0.0146936
ENSSSCT00000068717	ENSSSCT00000069436	0.945131	0.000396163
ENSSSCT00000068717	ENSSSCT00000073803	0.975671	3.53483e-05
ENSSSCT00000068717	ENSSSCT00000074717	0.926067	0.000955112
ENSSSCT00000068717	ENSSSCT00000075382	0.978995	2.28059e-05
ENSSSCT00000068717	ENSSSCT00000075771	0.96077	0.000146533
ENSSSCT00000068717	ENSSSCT00000078368	0.975748	3.50138e-05
ENSSSCT00000068717	ENSSSCT00000087700	0.921136	0.00115487
ENSSSCT00000068717	ENSSSCT00000090593	0.956026	0.000205632
ENSSSCT00000068815	ENSSSCT00000001903	0.953511	0.000242513
ENSSSCT00000068815	ENSSSCT00000003995	0.884925	0.00348839
ENSSSCT00000068815	ENSSSCT00000005288	0.978872	2.32066e-05
ENSSSCT00000068815	ENSSSCT00000005735	0.965533	9.97404e-05
ENSSSCT00000068815	ENSSSCT00000006167	0.993218	7.7592e-07
ENSSSCT00000068815	ENSSSCT00000006315	0.831135	0.0105651
ENSSSCT00000068815	ENSSSCT00000006990	0.909016	0.00175681
ENSSSCT00000068815	ENSSSCT00000007515	0.888155	0.0032109
ENSSSCT00000068815	ENSSSCT00000007675	0.911381	0.00162628
ENSSSCT00000068815	ENSSSCT00000007896	0.88922	0.00312269
ENSSSCT00000068815	ENSSSCT00000009030	0.910922	0.00165113
ENSSSCT00000068815	ENSSSCT00000009818	0.915796	0.0013999
ENSSSCT00000068815	ENSSSCT00000010091	0.982161	1.40041e-05
ENSSSCT00000068815	ENSSSCT00000011287	0.89364	0.00277314
ENSSSCT00000068815	ENSSSCT00000011413	0.892365	0.00287119
ENSSSCT00000068815	ENSSSCT00000011467	0.980621	1.79307e-05
ENSSSCT00000068815	ENSSSCT00000012397	0.925114	0.000991809
ENSSSCT00000068815	ENSSSCT00000013077	0.898631	0.00241014
ENSSSCT00000068815	ENSSSCT00000014241	0.975751	3.49996e-05
ENSSSCT00000068815	ENSSSCT00000014648	0.99929	8.95471e-10
ENSSSCT00000068815	ENSSSCT00000015187	0.985173	8.05875e-06
ENSSSCT00000068815	ENSSSCT00000015634	0.926369	0.000943689
ENSSSCT00000068815	ENSSSCT00000016451	0.980252	1.89692e-05
ENSSSCT00000068815	ENSSSCT00000016778	0.851312	0.00732888
ENSSSCT00000068815	ENSSSCT00000023029	0.810628	0.0146579
ENSSSCT00000068815	ENSSSCT00000023544	0.938192	0.000563283
ENSSSCT00000068815	ENSSSCT00000025459	0.946357	0.000370541
ENSSSCT00000068815	ENSSSCT00000025989	0.925884	0.000962089
ENSSSCT00000068815	ENSSSCT00000026802	0.932174	0.000740934
ENSSSCT00000068815	ENSSSCT00000026905	0.950211	0.000297155
ENSSSCT00000068815	ENSSSCT00000029101	0.989408	2.94734e-06
ENSSSCT00000068815	ENSSSCT00000029636	0.98775	4.55313e-06
ENSSSCT00000068815	ENSSSCT00000029842	0.950849	0.000286019
ENSSSCT00000068815	ENSSSCT00000030342	0.844682	0.0083098
ENSSSCT00000068815	ENSSSCT00000031885	0.975678	3.53151e-05
ENSSSCT00000068815	ENSSSCT00000032483	0.964615	0.000107843
ENSSSCT00000068815	ENSSSCT00000032632	0.940608	0.000500687
ENSSSCT00000068815	ENSSSCT00000032662	0.907351	0.00185261
ENSSSCT00000068815	ENSSSCT00000032707	0.956034	0.000205517
ENSSSCT00000068815	ENSSSCT00000033303	0.922901	0.0010805
ENSSSCT00000068815	ENSSSCT00000036085	0.974366	4.13041e-05
ENSSSCT00000068815	ENSSSCT00000036469	0.994825	3.45143e-07
ENSSSCT00000068815	ENSSSCT00000036517	0.89826	0.00243601
ENSSSCT00000068815	ENSSSCT00000036772	0.947872	0.000340427
ENSSSCT00000068815	ENSSSCT00000037733	0.969344	7.03779e-05
ENSSSCT00000068815	ENSSSCT00000039535	0.983047	1.20273e-05
ENSSSCT00000068815	ENSSSCT00000040673	0.967217	8.59319e-05
ENSSSCT00000068815	ENSSSCT00000042490	0.934776	0.000660202
ENSSSCT00000068815	ENSSSCT00000044104	0.992946	8.73042e-07
ENSSSCT00000068815	ENSSSCT00000044167	0.876674	0.00426627
ENSSSCT00000068815	ENSSSCT00000044908	0.952979	0.000250827
ENSSSCT00000068815	ENSSSCT00000045310	0.979403	2.1508e-05
ENSSSCT00000068815	ENSSSCT00000046783	0.868781	0.0051072
ENSSSCT00000068815	ENSSSCT00000048279	0.991495	1.52817e-06
ENSSSCT00000068815	ENSSSCT00000049685	0.996336	1.22661e-07
ENSSSCT00000068815	ENSSSCT00000050181	0.877458	0.004188
ENSSSCT00000068815	ENSSSCT00000050293	0.925958	0.000959287
ENSSSCT00000068815	ENSSSCT00000052717	0.971542	5.63932e-05
ENSSSCT00000068815	ENSSSCT00000053085	0.967499	8.37499e-05
ENSSSCT00000068815	ENSSSCT00000053106	0.988564	3.70681e-06
ENSSSCT00000068815	ENSSSCT00000053530	0.984469	9.25763e-06
ENSSSCT00000068815	ENSSSCT00000055212	0.978899	2.31192e-05
ENSSSCT00000068815	ENSSSCT00000059041	0.962455	0.000128609
ENSSSCT00000068815	ENSSSCT00000059695	0.932482	0.00073103
ENSSSCT00000068815	ENSSSCT00000060954	0.962801	0.000125121
ENSSSCT00000068815	ENSSSCT00000061402	0.967173	8.62737e-05
ENSSSCT00000068815	ENSSSCT00000061850	0.92177	0.00112777
ENSSSCT00000068815	ENSSSCT00000062417	0.981668	1.51916e-05
ENSSSCT00000068815	ENSSSCT00000064783	0.985077	8.21487e-06
ENSSSCT00000068815	ENSSSCT00000066217	0.913242	0.00152816
ENSSSCT00000068815	ENSSSCT00000075608	0.911338	0.00162862
ENSSSCT00000068815	ENSSSCT00000081718	0.918911	0.00125323
ENSSSCT00000068815	ENSSSCT00000082171	0.891316	0.00295358
ENSSSCT00000068815	ENSSSCT00000083926	0.883817	0.00358702
ENSSSCT00000068815	ENSSSCT00000088054	0.878955	0.00404107
ENSSSCT00000068815	ENSSSCT00000088859	0.981422	1.58087e-05
ENSSSCT00000069091	ENSSSCT00000001903	0.967028	8.74135e-05
ENSSSCT00000069091	ENSSSCT00000003995	0.873067	0.00463849
ENSSSCT00000069091	ENSSSCT00000005288	0.954554	0.000226729
ENSSSCT00000069091	ENSSSCT00000005735	0.935377	0.000642406
ENSSSCT00000069091	ENSSSCT00000006167	0.974798	3.92665e-05
ENSSSCT00000069091	ENSSSCT00000006990	0.918984	0.0012499
ENSSSCT00000069091	ENSSSCT00000007515	0.887124	0.00329787
ENSSSCT00000069091	ENSSSCT00000007675	0.921554	0.00113694
ENSSSCT00000069091	ENSSSCT00000007896	0.869902	0.00498177
ENSSSCT00000069091	ENSSSCT00000009030	0.91766	0.00131086
ENSSSCT00000069091	ENSSSCT00000009818	0.898918	0.00239027
ENSSSCT00000069091	ENSSSCT00000010091	0.966248	9.37103e-05
ENSSSCT00000069091	ENSSSCT00000011287	0.918172	0.00128708
ENSSSCT00000069091	ENSSSCT00000011413	0.894985	0.00267202
ENSSSCT00000069091	ENSSSCT00000011467	0.96382	0.000115209
ENSSSCT00000069091	ENSSSCT00000012397	0.924503	0.00101582
ENSSSCT00000069091	ENSSSCT00000013077	0.851765	0.00726461
ENSSSCT00000069091	ENSSSCT00000014241	0.984356	9.45919e-06
ENSSSCT00000069091	ENSSSCT00000014648	0.989093	3.21773e-06
ENSSSCT00000069091	ENSSSCT00000015187	0.965642	9.88031e-05
ENSSSCT00000069091	ENSSSCT00000015634	0.879083	0.00402863
ENSSSCT00000069091	ENSSSCT00000016451	0.974216	4.20314e-05
ENSSSCT00000069091	ENSSSCT00000023544	0.917147	0.00133499
ENSSSCT00000069091	ENSSSCT00000025459	0.93444	0.000670277
ENSSSCT00000069091	ENSSSCT00000025989	0.940583	0.000501332
ENSSSCT00000069091	ENSSSCT00000026802	0.917728	0.00130769
ENSSSCT00000069091	ENSSSCT00000026905	0.915948	0.00139253
ENSSSCT00000069091	ENSSSCT00000029101	0.979426	2.14388e-05
ENSSSCT00000069091	ENSSSCT00000029636	0.978981	2.28507e-05
ENSSSCT00000069091	ENSSSCT00000029842	0.982317	1.36416e-05
ENSSSCT00000069091	ENSSSCT00000030342	0.877583	0.00417552
ENSSSCT00000069091	ENSSSCT00000031885	0.98279	1.25789e-05
ENSSSCT00000069091	ENSSSCT00000032483	0.946382	0.000370033
ENSSSCT00000069091	ENSSSCT00000032632	0.951379	0.000276971
ENSSSCT00000069091	ENSSSCT00000032662	0.940644	0.000499791
ENSSSCT00000069091	ENSSSCT00000032707	0.91326	0.00152724
ENSSSCT00000069091	ENSSSCT00000033303	0.954537	0.000226985
ENSSSCT00000069091	ENSSSCT00000036085	0.96586	9.69468e-05
ENSSSCT00000069091	ENSSSCT00000036469	0.980966	1.69954e-05
ENSSSCT00000069091	ENSSSCT00000036517	0.934384	0.000671976
ENSSSCT00000069091	ENSSSCT00000036772	0.942121	0.000463945
ENSSSCT00000069091	ENSSSCT00000037733	0.926561	0.000936438
ENSSSCT00000069091	ENSSSCT00000039535	0.976203	3.3092e-05
ENSSSCT00000069091	ENSSSCT00000040673	0.954818	0.000222838
ENSSSCT00000069091	ENSSSCT00000042490	0.935348	0.000643273
ENSSSCT00000069091	ENSSSCT00000044104	0.965423	0.000100691
ENSSSCT00000069091	ENSSSCT00000044167	0.888341	0.00319535
ENSSSCT00000069091	ENSSSCT00000044908	0.934366	0.000672517
ENSSSCT00000069091	ENSSSCT00000045310	0.980027	1.96207e-05
ENSSSCT00000069091	ENSSSCT00000046783	0.906668	0.0018929
ENSSSCT00000069091	ENSSSCT00000048279	0.966775	8.94224e-05
ENSSSCT00000069091	ENSSSCT00000049685	0.974557	4.03946e-05
ENSSSCT00000069091	ENSSSCT00000050181	0.902422	0.00215606
ENSSSCT00000069091	ENSSSCT00000050293	0.950578	0.00029072
ENSSSCT00000069091	ENSSSCT00000052717	0.975639	3.54849e-05
ENSSSCT00000069091	ENSSSCT00000053085	0.944604	0.000407532
ENSSSCT00000069091	ENSSSCT00000053106	0.990347	2.23242e-06
ENSSSCT00000069091	ENSSSCT00000053530	0.989072	3.23559e-06
ENSSSCT00000069091	ENSSSCT00000055212	0.978567	2.42199e-05
ENSSSCT00000069091	ENSSSCT00000059041	0.958249	0.000176296
ENSSSCT00000069091	ENSSSCT00000059695	0.934369	0.000672405
ENSSSCT00000069091	ENSSSCT00000060954	0.97135	5.75344e-05
ENSSSCT00000069091	ENSSSCT00000061402	0.948242	0.000333318
ENSSSCT00000069091	ENSSSCT00000061850	0.938369	0.000558526
ENSSSCT00000069091	ENSSSCT00000062417	0.98899	3.30864e-06
ENSSSCT00000069091	ENSSSCT00000064783	0.960343	0.000151319
ENSSSCT00000069091	ENSSSCT00000066217	0.931619	0.000758918
ENSSSCT00000069091	ENSSSCT00000075608	0.944627	0.000407016
ENSSSCT00000069091	ENSSSCT00000081718	0.933298	0.000705301
ENSSSCT00000069091	ENSSSCT00000082171	0.865867	0.00544254
ENSSSCT00000069091	ENSSSCT00000083926	0.910877	0.00165357
ENSSSCT00000069091	ENSSSCT00000088054	0.883881	0.00358129
ENSSSCT00000069091	ENSSSCT00000088859	0.96051	0.000149429
ENSSSCT00000069210	ENSSSCT00000000007	0.943065	0.000441928
ENSSSCT00000069210	ENSSSCT00000002555	0.890508	0.00301804
ENSSSCT00000069210	ENSSSCT00000004226	0.944104	0.000418505
ENSSSCT00000069210	ENSSSCT00000004472	0.94362	0.000429297
ENSSSCT00000069210	ENSSSCT00000004631	0.921812	0.00112599
ENSSSCT00000069210	ENSSSCT00000005078	0.888974	0.00314289
ENSSSCT00000069210	ENSSSCT00000005311	0.912646	0.00155917
ENSSSCT00000069210	ENSSSCT00000005747	0.954707	0.000224473
ENSSSCT00000069210	ENSSSCT00000007482	0.914032	0.0014877
ENSSSCT00000069210	ENSSSCT00000009279	0.974518	4.05782e-05
ENSSSCT00000069210	ENSSSCT00000009890	0.945659	0.000384995
ENSSSCT00000069210	ENSSSCT00000010803	0.912584	0.0015624
ENSSSCT00000069210	ENSSSCT00000012423	0.966461	9.19641e-05
ENSSSCT00000069210	ENSSSCT00000012520	0.914249	0.00147673
ENSSSCT00000069210	ENSSSCT00000012544	0.911741	0.00160701
ENSSSCT00000069210	ENSSSCT00000012769	0.887881	0.00323389
ENSSSCT00000069210	ENSSSCT00000013274	0.931512	0.000762424
ENSSSCT00000069210	ENSSSCT00000013344	0.909858	0.00170958
ENSSSCT00000069210	ENSSSCT00000013423	0.921638	0.00113336
ENSSSCT00000069210	ENSSSCT00000013528	0.930468	0.000797188
ENSSSCT00000069210	ENSSSCT00000014563	0.931582	0.000760154
ENSSSCT00000069210	ENSSSCT00000015156	0.926954	0.000921794
ENSSSCT00000069210	ENSSSCT00000016339	0.943837	0.000424431
ENSSSCT00000069210	ENSSSCT00000016774	0.906473	0.00190449
ENSSSCT00000069210	ENSSSCT00000016929	0.944539	0.000408943
ENSSSCT00000069210	ENSSSCT00000018090	0.941494	0.000478943
ENSSSCT00000069210	ENSSSCT00000018375	0.930491	0.000796437
ENSSSCT00000069210	ENSSSCT00000018421	0.970659	6.17699e-05
ENSSSCT00000069210	ENSSSCT00000022811	0.929044	0.000846255
ENSSSCT00000069210	ENSSSCT00000024460	0.962005	0.000133251
ENSSSCT00000069210	ENSSSCT00000024600	0.885517	0.00343647
ENSSSCT00000069210	ENSSSCT00000024650	0.940677	0.000498985
ENSSSCT00000069210	ENSSSCT00000028459	0.960011	0.00015511
ENSSSCT00000069210	ENSSSCT00000030882	0.933227	0.000707504
ENSSSCT00000069210	ENSSSCT00000031972	0.902572	0.00214635
ENSSSCT00000069210	ENSSSCT00000034636	0.948685	0.000324952
ENSSSCT00000069210	ENSSSCT00000035147	0.922072	0.00111502
ENSSSCT00000069210	ENSSSCT00000035305	0.938022	0.000567872
ENSSSCT00000069210	ENSSSCT00000035781	0.822971	0.0120936
ENSSSCT00000069210	ENSSSCT00000036903	0.947317	0.000351266
ENSSSCT00000069210	ENSSSCT00000038201	0.931874	0.000750609
ENSSSCT00000069210	ENSSSCT00000042207	0.951386	0.00027686
ENSSSCT00000069210	ENSSSCT00000042710	0.970171	6.48794e-05
ENSSSCT00000069210	ENSSSCT00000046546	0.913802	0.00149945
ENSSSCT00000069210	ENSSSCT00000046751	0.969939	6.63896e-05
ENSSSCT00000069210	ENSSSCT00000046992	0.945877	0.000380446
ENSSSCT00000069210	ENSSSCT00000047546	0.912412	0.00157147
ENSSSCT00000069210	ENSSSCT00000048003	0.969112	7.19741e-05
ENSSSCT00000069210	ENSSSCT00000049931	0.930036	0.000811867
ENSSSCT00000069210	ENSSSCT00000051709	0.849318	0.00761564
ENSSSCT00000069210	ENSSSCT00000054973	0.972226	5.24495e-05
ENSSSCT00000069210	ENSSSCT00000056920	0.912707	0.00155595
ENSSSCT00000069210	ENSSSCT00000062781	0.957189	0.000189911
ENSSSCT00000069210	ENSSSCT00000064060	0.949238	0.000314674
ENSSSCT00000069210	ENSSSCT00000064846	0.928246	0.000874589
ENSSSCT00000069210	ENSSSCT00000066320	0.9154	0.00141934
ENSSSCT00000069210	ENSSSCT00000069436	0.953459	0.000243307
ENSSSCT00000069210	ENSSSCT00000073803	0.978772	2.35341e-05
ENSSSCT00000069210	ENSSSCT00000074717	0.835929	0.00972755
ENSSSCT00000069210	ENSSSCT00000075382	0.93808	0.000566284
ENSSSCT00000069210	ENSSSCT00000075771	0.936687	0.000604738
ENSSSCT00000069210	ENSSSCT00000078368	0.974545	4.04503e-05
ENSSSCT00000069210	ENSSSCT00000087700	0.881898	0.00376206
ENSSSCT00000069210	ENSSSCT00000090593	0.971619	5.59436e-05
ENSSSCT00000069285	ENSSSCT00000000007	0.969775	6.74731e-05
ENSSSCT00000069285	ENSSSCT00000002555	0.941311	0.000483385
ENSSSCT00000069285	ENSSSCT00000004226	0.973615	4.50188e-05
ENSSSCT00000069285	ENSSSCT00000004472	0.970176	6.48424e-05
ENSSSCT00000069285	ENSSSCT00000004631	0.966894	8.84722e-05
ENSSSCT00000069285	ENSSSCT00000005078	0.914254	0.00147647
ENSSSCT00000069285	ENSSSCT00000005311	0.949564	0.00030873
ENSSSCT00000069285	ENSSSCT00000005747	0.969404	6.99683e-05
ENSSSCT00000069285	ENSSSCT00000007482	0.915414	0.00141864
ENSSSCT00000069285	ENSSSCT00000009279	0.99314	8.02822e-07
ENSSSCT00000069285	ENSSSCT00000009890	0.954309	0.000230366
ENSSSCT00000069285	ENSSSCT00000010803	0.957647	0.000183946
ENSSSCT00000069285	ENSSSCT00000012423	0.983709	1.06779e-05
ENSSSCT00000069285	ENSSSCT00000012520	0.959806	0.000157483
ENSSSCT00000069285	ENSSSCT00000012544	0.961961	0.000133712
ENSSSCT00000069285	ENSSSCT00000012769	0.896036	0.00259472
ENSSSCT00000069285	ENSSSCT00000013274	0.923957	0.00103756
ENSSSCT00000069285	ENSSSCT00000013344	0.881617	0.00378812
ENSSSCT00000069285	ENSSSCT00000013423	0.942236	0.000461226
ENSSSCT00000069285	ENSSSCT00000013528	0.961249	0.00014128
ENSSSCT00000069285	ENSSSCT00000014563	0.974948	3.85737e-05
ENSSSCT00000069285	ENSSSCT00000015156	0.961838	0.000134994
ENSSSCT00000069285	ENSSSCT00000016339	0.978025	2.60937e-05
ENSSSCT00000069285	ENSSSCT00000016774	0.938412	0.000557364
ENSSSCT00000069285	ENSSSCT00000016929	0.934924	0.000655783
ENSSSCT00000069285	ENSSSCT00000018090	0.9498	0.000304474
ENSSSCT00000069285	ENSSSCT00000018375	0.932026	0.000745684
ENSSSCT00000069285	ENSSSCT00000018421	0.988716	3.56127e-06
ENSSSCT00000069285	ENSSSCT00000022811	0.94005	0.000514723
ENSSSCT00000069285	ENSSSCT00000024460	0.985982	6.81463e-06
ENSSSCT00000069285	ENSSSCT00000024600	0.934912	0.00065615
ENSSSCT00000069285	ENSSSCT00000024650	0.965781	9.76151e-05
ENSSSCT00000069285	ENSSSCT00000028459	0.988808	3.47583e-06
ENSSSCT00000069285	ENSSSCT00000030882	0.956653	0.000197051
ENSSSCT00000069285	ENSSSCT00000031972	0.942536	0.000454168
ENSSSCT00000069285	ENSSSCT00000034636	0.953704	0.000239527
ENSSSCT00000069285	ENSSSCT00000035147	0.956123	0.000204286
ENSSSCT00000069285	ENSSSCT00000035305	0.976702	3.10655e-05
ENSSSCT00000069285	ENSSSCT00000035781	0.840582	0.00895621
ENSSSCT00000069285	ENSSSCT00000036903	0.970066	6.55612e-05
ENSSSCT00000069285	ENSSSCT00000038201	0.946774	0.000362094
ENSSSCT00000069285	ENSSSCT00000042207	0.969317	7.0561e-05
ENSSSCT00000069285	ENSSSCT00000042710	0.969228	7.11788e-05
ENSSSCT00000069285	ENSSSCT00000046546	0.933444	0.000700759
ENSSSCT00000069285	ENSSSCT00000046751	0.989049	3.25631e-06
ENSSSCT00000069285	ENSSSCT00000046992	0.931075	0.000776875
ENSSSCT00000069285	ENSSSCT00000047546	0.933686	0.000693263
ENSSSCT00000069285	ENSSSCT00000048003	0.95554	0.000212454
ENSSSCT00000069285	ENSSSCT00000049931	0.94444	0.000411109
ENSSSCT00000069285	ENSSSCT00000051709	0.882475	0.0037089
ENSSSCT00000069285	ENSSSCT00000054973	0.987485	4.85417e-06
ENSSSCT00000069285	ENSSSCT00000056920	0.918337	0.00127947
ENSSSCT00000069285	ENSSSCT00000062781	0.985017	8.31535e-06
ENSSSCT00000069285	ENSSSCT00000064060	0.978105	2.58117e-05
ENSSSCT00000069285	ENSSSCT00000064846	0.956101	0.000204589
ENSSSCT00000069285	ENSSSCT00000066320	0.957577	0.000184855
ENSSSCT00000069285	ENSSSCT00000069436	0.95076	0.000287545
ENSSSCT00000069285	ENSSSCT00000073803	0.971773	5.50423e-05
ENSSSCT00000069285	ENSSSCT00000074717	0.874736	0.00446369
ENSSSCT00000069285	ENSSSCT00000075382	0.93471	0.000662173
ENSSSCT00000069285	ENSSSCT00000075771	0.948518	0.00032809
ENSSSCT00000069285	ENSSSCT00000078368	0.978644	2.39602e-05
ENSSSCT00000069285	ENSSSCT00000087700	0.916734	0.00135462
ENSSSCT00000069285	ENSSSCT00000090593	0.966205	9.40642e-05
ENSSSCT00000069404	ENSSSCT00000001903	0.95072	0.000288252
ENSSSCT00000069404	ENSSSCT00000003995	0.992192	1.18311e-06
ENSSSCT00000069404	ENSSSCT00000005288	0.875428	0.00439256
ENSSSCT00000069404	ENSSSCT00000005735	0.953982	0.000235289
ENSSSCT00000069404	ENSSSCT00000006167	0.907176	0.00186288
ENSSSCT00000069404	ENSSSCT00000006990	0.968039	7.96754e-05
ENSSSCT00000069404	ENSSSCT00000007515	0.978812	2.34047e-05
ENSSSCT00000069404	ENSSSCT00000007675	0.962361	0.000129573
ENSSSCT00000069404	ENSSSCT00000007896	0.990238	2.30861e-06
ENSSSCT00000069404	ENSSSCT00000009030	0.971207	5.83919e-05
ENSSSCT00000069404	ENSSSCT00000009818	0.989088	3.22158e-06
ENSSSCT00000069404	ENSSSCT00000010091	0.966579	9.09977e-05
ENSSSCT00000069404	ENSSSCT00000011287	0.96032	0.000151584
ENSSSCT00000069404	ENSSSCT00000011413	0.975815	3.47264e-05
ENSSSCT00000069404	ENSSSCT00000011467	0.968771	7.43662e-05
ENSSSCT00000069404	ENSSSCT00000012397	0.969628	6.84562e-05
ENSSSCT00000069404	ENSSSCT00000013077	0.964226	0.000111405
ENSSSCT00000069404	ENSSSCT00000014241	0.931009	0.000779043
ENSSSCT00000069404	ENSSSCT00000014648	0.903958	0.00205826
ENSSSCT00000069404	ENSSSCT00000015187	0.957648	0.000183939
ENSSSCT00000069404	ENSSSCT00000015634	0.937301	0.000587583
ENSSSCT00000069404	ENSSSCT00000016451	0.966214	9.3989e-05
ENSSSCT00000069404	ENSSSCT00000016778	0.909149	0.00174926
ENSSSCT00000069404	ENSSSCT00000023029	0.910911	0.00165171
ENSSSCT00000069404	ENSSSCT00000023544	0.987214	5.17627e-06
ENSSSCT00000069404	ENSSSCT00000025459	0.939066	0.000540081
ENSSSCT00000069404	ENSSSCT00000025989	0.832368	0.0103455
ENSSSCT00000069404	ENSSSCT00000026802	0.975753	3.4992e-05
ENSSSCT00000069404	ENSSSCT00000029101	0.854442	0.00689276
ENSSSCT00000069404	ENSSSCT00000029636	0.921324	0.00114677
ENSSSCT00000069404	ENSSSCT00000029842	0.901776	0.00219804
ENSSSCT00000069404	ENSSSCT00000030342	0.908201	0.00180326
ENSSSCT00000069404	ENSSSCT00000031885	0.930603	0.000792657
ENSSSCT00000069404	ENSSSCT00000032483	0.96406	0.000112951
ENSSSCT00000069404	ENSSSCT00000032632	0.939993	0.000516176
ENSSSCT00000069404	ENSSSCT00000032662	0.960898	0.000145116
ENSSSCT00000069404	ENSSSCT00000032707	0.890238	0.00303977
ENSSSCT00000069404	ENSSSCT00000033303	0.909219	0.0017453
ENSSSCT00000069404	ENSSSCT00000036085	0.970541	6.25102e-05
ENSSSCT00000069404	ENSSSCT00000036469	0.923372	0.0010612
ENSSSCT00000069404	ENSSSCT00000036517	0.956013	0.00020581
ENSSSCT00000069404	ENSSSCT00000037733	0.914376	0.0014703
ENSSSCT00000069404	ENSSSCT00000039535	0.966035	9.54807e-05
ENSSSCT00000069404	ENSSSCT00000040673	0.96866	7.51593e-05
ENSSSCT00000069404	ENSSSCT00000042490	0.970136	6.5103e-05
ENSSSCT00000069404	ENSSSCT00000044104	0.892621	0.00285133
ENSSSCT00000069404	ENSSSCT00000044167	0.972142	5.2924e-05
ENSSSCT00000069404	ENSSSCT00000044908	0.986449	6.15812e-06
ENSSSCT00000069404	ENSSSCT00000045310	0.965362	0.000101213
ENSSSCT00000069404	ENSSSCT00000046783	0.945664	0.000384886
ENSSSCT00000069404	ENSSSCT00000048279	0.935099	0.000650589
ENSSSCT00000069404	ENSSSCT00000049685	0.9143	0.00147413
ENSSSCT00000069404	ENSSSCT00000050181	0.977409	2.83377e-05
ENSSSCT00000069404	ENSSSCT00000050293	0.96417	0.000111929
ENSSSCT00000069404	ENSSSCT00000052717	0.967439	8.42111e-05
ENSSSCT00000069404	ENSSSCT00000053085	0.972287	5.2112e-05
ENSSSCT00000069404	ENSSSCT00000053106	0.879264	0.00401118
ENSSSCT00000069404	ENSSSCT00000053530	0.895243	0.00265295
ENSSSCT00000069404	ENSSSCT00000055212	0.967201	8.60529e-05
ENSSSCT00000069404	ENSSSCT00000059041	0.944558	0.000408527
ENSSSCT00000069404	ENSSSCT00000059695	0.912183	0.00158353
ENSSSCT00000069404	ENSSSCT00000060954	0.959209	0.000164527
ENSSSCT00000069404	ENSSSCT00000061402	0.97868	2.38403e-05
ENSSSCT00000069404	ENSSSCT00000061850	0.983023	1.20784e-05
ENSSSCT00000069404	ENSSSCT00000062417	0.945427	0.000389875
ENSSSCT00000069404	ENSSSCT00000064783	0.879072	0.00402973
ENSSSCT00000069404	ENSSSCT00000066217	0.977356	2.85375e-05
ENSSSCT00000069404	ENSSSCT00000075608	0.953578	0.000241474
ENSSSCT00000069404	ENSSSCT00000081718	0.975949	3.41553e-05
ENSSSCT00000069404	ENSSSCT00000082171	0.910732	0.00166143
ENSSSCT00000069404	ENSSSCT00000083926	0.938006	0.000568285
ENSSSCT00000069404	ENSSSCT00000088054	0.994789	3.52331e-07
ENSSSCT00000069404	ENSSSCT00000088859	0.959474	0.000161374
ENSSSCT00000069507	ENSSSCT00000000007	0.951849	0.000269121
ENSSSCT00000069507	ENSSSCT00000002555	0.898968	0.0023868
ENSSSCT00000069507	ENSSSCT00000004226	0.946396	0.000369757
ENSSSCT00000069507	ENSSSCT00000004472	0.974954	3.85438e-05
ENSSSCT00000069507	ENSSSCT00000004631	0.929867	0.000817657
ENSSSCT00000069507	ENSSSCT00000005078	0.875182	0.00441782
ENSSSCT00000069507	ENSSSCT00000005311	0.940211	0.000510647
ENSSSCT00000069507	ENSSSCT00000005747	0.973016	4.81298e-05
ENSSSCT00000069507	ENSSSCT00000007482	0.968275	7.79379e-05
ENSSSCT00000069507	ENSSSCT00000009279	0.956475	0.000199473
ENSSSCT00000069507	ENSSSCT00000009890	0.946992	0.00035771
ENSSSCT00000069507	ENSSSCT00000010803	0.907328	0.00185395
ENSSSCT00000069507	ENSSSCT00000012423	0.97954	2.10842e-05
ENSSSCT00000069507	ENSSSCT00000012520	0.900249	0.00229945
ENSSSCT00000069507	ENSSSCT00000012544	0.913942	0.00149227
ENSSSCT00000069507	ENSSSCT00000012769	0.927688	0.000894781
ENSSSCT00000069507	ENSSSCT00000013274	0.91919	0.00124062
ENSSSCT00000069507	ENSSSCT00000013344	0.891634	0.00292845
ENSSSCT00000069507	ENSSSCT00000013423	0.963564	0.000117647
ENSSSCT00000069507	ENSSSCT00000013528	0.94408	0.000419026
ENSSSCT00000069507	ENSSSCT00000014563	0.925407	0.000980444
ENSSSCT00000069507	ENSSSCT00000015156	0.924858	0.00100179
ENSSSCT00000069507	ENSSSCT00000016339	0.959609	0.000159788
ENSSSCT00000069507	ENSSSCT00000016774	0.930767	0.00078715
ENSSSCT00000069507	ENSSSCT00000016929	0.938678	0.000550303
ENSSSCT00000069507	ENSSSCT00000018090	0.914547	0.0014617
ENSSSCT00000069507	ENSSSCT00000018375	0.946488	0.000367869
ENSSSCT00000069507	ENSSSCT00000018421	0.980663	1.78149e-05
ENSSSCT00000069507	ENSSSCT00000022811	0.942759	0.000448981
ENSSSCT00000069507	ENSSSCT00000024460	0.950685	0.000288848
ENSSSCT00000069507	ENSSSCT00000024600	0.883809	0.00358771
ENSSSCT00000069507	ENSSSCT00000024650	0.914206	0.00147887
ENSSSCT00000069507	ENSSSCT00000028459	0.946335	0.000370985
ENSSSCT00000069507	ENSSSCT00000030882	0.950455	0.000292865
ENSSSCT00000069507	ENSSSCT00000031972	0.934983	0.000654044
ENSSSCT00000069507	ENSSSCT00000034636	0.97679	3.07154e-05
ENSSSCT00000069507	ENSSSCT00000035147	0.957638	0.000184067
ENSSSCT00000069507	ENSSSCT00000035305	0.910022	0.00170045
ENSSSCT00000069507	ENSSSCT00000036903	0.927839	0.000889291
ENSSSCT00000069507	ENSSSCT00000038201	0.934121	0.000679934
ENSSSCT00000069507	ENSSSCT00000042207	0.919884	0.00120959
ENSSSCT00000069507	ENSSSCT00000042710	0.961155	0.000142306
ENSSSCT00000069507	ENSSSCT00000046546	0.907718	0.00183118
ENSSSCT00000069507	ENSSSCT00000046751	0.958884	0.000168459
ENSSSCT00000069507	ENSSSCT00000046992	0.951949	0.000267463
ENSSSCT00000069507	ENSSSCT00000047546	0.942493	0.000455181
ENSSSCT00000069507	ENSSSCT00000048003	0.960226	0.000152646
ENSSSCT00000069507	ENSSSCT00000049931	0.938877	0.000545046
ENSSSCT00000069507	ENSSSCT00000051709	0.871116	0.0048482
ENSSSCT00000069507	ENSSSCT00000054973	0.94177	0.000472307
ENSSSCT00000069507	ENSSSCT00000056920	0.916277	0.00137658
ENSSSCT00000069507	ENSSSCT00000062781	0.967041	8.73101e-05
ENSSSCT00000069507	ENSSSCT00000064060	0.957708	0.000183164
ENSSSCT00000069507	ENSSSCT00000064846	0.950083	0.000299424
ENSSSCT00000069507	ENSSSCT00000066320	0.888514	0.00318096
ENSSSCT00000069507	ENSSSCT00000069436	0.972121	5.30461e-05
ENSSSCT00000069507	ENSSSCT00000073803	0.968616	7.5474e-05
ENSSSCT00000069507	ENSSSCT00000074717	0.866879	0.00532454
ENSSSCT00000069507	ENSSSCT00000075382	0.947274	0.000352114
ENSSSCT00000069507	ENSSSCT00000075771	0.930545	0.000794604
ENSSSCT00000069507	ENSSSCT00000078368	0.97862	2.40428e-05
ENSSSCT00000069507	ENSSSCT00000087700	0.927403	0.000905194
ENSSSCT00000069507	ENSSSCT00000090593	0.992169	1.19358e-06
ENSSSCT00000069918	ENSSSCT00000000007	0.982784	1.25918e-05
ENSSSCT00000069918	ENSSSCT00000002555	0.949932	0.000302104
ENSSSCT00000069918	ENSSSCT00000004226	0.986872	5.60104e-06
ENSSSCT00000069918	ENSSSCT00000004472	0.973983	4.31735e-05
ENSSSCT00000069918	ENSSSCT00000004631	0.960954	0.000144493
ENSSSCT00000069918	ENSSSCT00000005078	0.958173	0.000177254
ENSSSCT00000069918	ENSSSCT00000005311	0.934156	0.000678863
ENSSSCT00000069918	ENSSSCT00000005747	0.994212	4.82555e-07
ENSSSCT00000069918	ENSSSCT00000007482	0.961724	0.000136195
ENSSSCT00000069918	ENSSSCT00000009279	0.978587	2.41542e-05
ENSSSCT00000069918	ENSSSCT00000009890	0.964643	0.00010759
ENSSSCT00000069918	ENSSSCT00000010803	0.91329	0.00152569
ENSSSCT00000069918	ENSSSCT00000012423	0.979212	2.21094e-05
ENSSSCT00000069918	ENSSSCT00000012520	0.945809	0.000381866
ENSSSCT00000069918	ENSSSCT00000012544	0.93008	0.000810365
ENSSSCT00000069918	ENSSSCT00000012769	0.954958	0.000220804
ENSSSCT00000069918	ENSSSCT00000013274	0.974379	4.12412e-05
ENSSSCT00000069918	ENSSSCT00000013344	0.937512	0.00058178
ENSSSCT00000069918	ENSSSCT00000013423	0.973896	4.36045e-05
ENSSSCT00000069918	ENSSSCT00000013528	0.956148	0.000203949
ENSSSCT00000069918	ENSSSCT00000014563	0.953423	0.000243871
ENSSSCT00000069918	ENSSSCT00000015156	0.975434	3.63821e-05
ENSSSCT00000069918	ENSSSCT00000016339	0.973993	4.3121e-05
ENSSSCT00000069918	ENSSSCT00000016774	0.973669	4.47453e-05
ENSSSCT00000069918	ENSSSCT00000016929	0.982628	1.29373e-05
ENSSSCT00000069918	ENSSSCT00000018090	0.88358	0.00360835
ENSSSCT00000069918	ENSSSCT00000018375	0.984785	8.7055e-06
ENSSSCT00000069918	ENSSSCT00000018421	0.990204	2.33257e-06
ENSSSCT00000069918	ENSSSCT00000022811	0.974309	4.1577e-05
ENSSSCT00000069918	ENSSSCT00000024460	0.988453	3.81597e-06
ENSSSCT00000069918	ENSSSCT00000024600	0.923689	0.00104837
ENSSSCT00000069918	ENSSSCT00000024650	0.967255	8.56327e-05
ENSSSCT00000069918	ENSSSCT00000028459	0.970891	6.03215e-05
ENSSSCT00000069918	ENSSSCT00000030882	0.98737	4.98915e-06
ENSSSCT00000069918	ENSSSCT00000031972	0.960775	0.000146473
ENSSSCT00000069918	ENSSSCT00000034636	0.985996	6.79391e-06
ENSSSCT00000069918	ENSSSCT00000035147	0.97024	6.44315e-05
ENSSSCT00000069918	ENSSSCT00000035305	0.941287	0.000483966
ENSSSCT00000069918	ENSSSCT00000036903	0.98355	1.09909e-05
ENSSSCT00000069918	ENSSSCT00000038201	0.950279	0.000295959
ENSSSCT00000069918	ENSSSCT00000042207	0.979711	2.05629e-05
ENSSSCT00000069918	ENSSSCT00000042710	0.991559	1.49418e-06
ENSSSCT00000069918	ENSSSCT00000046546	0.959975	0.000155531
ENSSSCT00000069918	ENSSSCT00000046751	0.992146	1.20415e-06
ENSSSCT00000069918	ENSSSCT00000046992	0.981303	1.61115e-05
ENSSSCT00000069918	ENSSSCT00000047546	0.966289	9.33729e-05
ENSSSCT00000069918	ENSSSCT00000048003	0.988618	3.6548e-06
ENSSSCT00000069918	ENSSSCT00000049931	0.978634	2.39947e-05
ENSSSCT00000069918	ENSSSCT00000051709	0.944105	0.000418476
ENSSSCT00000069918	ENSSSCT00000054973	0.940176	0.000511524
ENSSSCT00000069918	ENSSSCT00000056920	0.972506	5.08907e-05
ENSSSCT00000069918	ENSSSCT00000062781	0.98235	1.3565e-05
ENSSSCT00000069918	ENSSSCT00000064060	0.979201	2.21436e-05
ENSSSCT00000069918	ENSSSCT00000064846	0.970674	6.16761e-05
ENSSSCT00000069918	ENSSSCT00000066320	0.902486	0.0021519
ENSSSCT00000069918	ENSSSCT00000069436	0.971351	5.75315e-05
ENSSSCT00000069918	ENSSSCT00000073803	0.994448	4.26066e-07
ENSSSCT00000069918	ENSSSCT00000074717	0.916482	0.00136669
ENSSSCT00000069918	ENSSSCT00000075382	0.976764	3.08185e-05
ENSSSCT00000069918	ENSSSCT00000075771	0.972303	5.20226e-05
ENSSSCT00000069918	ENSSSCT00000078368	0.997961	2.11729e-08
ENSSSCT00000069918	ENSSSCT00000087700	0.939885	0.000518919
ENSSSCT00000069918	ENSSSCT00000090593	0.983696	1.07037e-05
ENSSSCT00000071166	ENSSSCT00000000007	0.948452	0.000329323
ENSSSCT00000071166	ENSSSCT00000002555	0.862967	0.00578994
ENSSSCT00000071166	ENSSSCT00000004226	0.942649	0.000451543
ENSSSCT00000071166	ENSSSCT00000004472	0.925641	0.000971392
ENSSSCT00000071166	ENSSSCT00000004631	0.907407	0.00184936
ENSSSCT00000071166	ENSSSCT00000005078	0.928675	0.000859292
ENSSSCT00000071166	ENSSSCT00000005311	0.914982	0.00143999
ENSSSCT00000071166	ENSSSCT00000005747	0.952756	0.000254366
ENSSSCT00000071166	ENSSSCT00000007482	0.952648	0.000256092
ENSSSCT00000071166	ENSSSCT00000009279	0.917975	0.00129622
ENSSSCT00000071166	ENSSSCT00000009890	0.981261	1.62192e-05
ENSSSCT00000071166	ENSSSCT00000010803	0.849228	0.00762882
ENSSSCT00000071166	ENSSSCT00000012423	0.95588	0.000207669
ENSSSCT00000071166	ENSSSCT00000012520	0.892276	0.00287811
ENSSSCT00000071166	ENSSSCT00000012544	0.868517	0.00513697
ENSSSCT00000071166	ENSSSCT00000012769	0.912473	0.00156822
ENSSSCT00000071166	ENSSSCT00000013274	0.953424	0.00024386
ENSSSCT00000071166	ENSSSCT00000013344	0.938437	0.000556716
ENSSSCT00000071166	ENSSSCT00000013423	0.940142	0.000512382
ENSSSCT00000071166	ENSSSCT00000013528	0.910484	0.00167503
ENSSSCT00000071166	ENSSSCT00000014563	0.876267	0.00430719
ENSSSCT00000071166	ENSSSCT00000015156	0.92818	0.00087697
ENSSSCT00000071166	ENSSSCT00000016339	0.913421	0.00151895
ENSSSCT00000071166	ENSSSCT00000016774	0.919465	0.00122826
ENSSSCT00000071166	ENSSSCT00000016929	0.971178	5.85717e-05
ENSSSCT00000071166	ENSSSCT00000018090	0.85484	0.00683848
ENSSSCT00000071166	ENSSSCT00000018375	0.966004	9.5741e-05
ENSSSCT00000071166	ENSSSCT00000018421	0.945511	0.000388111
ENSSSCT00000071166	ENSSSCT00000022811	0.965605	9.91146e-05
ENSSSCT00000071166	ENSSSCT00000024460	0.937837	0.000572889
ENSSSCT00000071166	ENSSSCT00000024600	0.821027	0.0124771
ENSSSCT00000071166	ENSSSCT00000024650	0.912636	0.00155971
ENSSSCT00000071166	ENSSSCT00000028459	0.902228	0.00216863
ENSSSCT00000071166	ENSSSCT00000030882	0.956502	0.000199106
ENSSSCT00000071166	ENSSSCT00000031972	0.902401	0.00215738
ENSSSCT00000071166	ENSSSCT00000034636	0.978276	2.52141e-05
ENSSSCT00000071166	ENSSSCT00000035147	0.931244	0.000771256
ENSSSCT00000071166	ENSSSCT00000035305	0.876793	0.00425432
ENSSSCT00000071166	ENSSSCT00000036903	0.938549	0.000553717
ENSSSCT00000071166	ENSSSCT00000038201	0.864604	0.00559212
ENSSSCT00000071166	ENSSSCT00000042207	0.936328	0.000614919
ENSSSCT00000071166	ENSSSCT00000042710	0.971361	5.74703e-05
ENSSSCT00000071166	ENSSSCT00000046546	0.961171	0.000142127
ENSSSCT00000071166	ENSSSCT00000046751	0.945878	0.000380431
ENSSSCT00000071166	ENSSSCT00000046992	0.975461	3.62656e-05
ENSSSCT00000071166	ENSSSCT00000047546	0.925997	0.000957771
ENSSSCT00000071166	ENSSSCT00000048003	0.964004	0.000113471
ENSSSCT00000071166	ENSSSCT00000049931	0.978422	2.47135e-05
ENSSSCT00000071166	ENSSSCT00000051709	0.913395	0.00152028
ENSSSCT00000071166	ENSSSCT00000054973	0.885381	0.00344837
ENSSSCT00000071166	ENSSSCT00000056920	0.949375	0.000312167
ENSSSCT00000071166	ENSSSCT00000062781	0.927609	0.000897661
ENSSSCT00000071166	ENSSSCT00000064060	0.944313	0.000413897
ENSSSCT00000071166	ENSSSCT00000064846	0.950262	0.00029625
ENSSSCT00000071166	ENSSSCT00000066320	0.837019	0.00954316
ENSSSCT00000071166	ENSSSCT00000069436	0.962549	0.000127655
ENSSSCT00000071166	ENSSSCT00000073803	0.964244	0.000111241
ENSSSCT00000071166	ENSSSCT00000074717	0.852814	0.00711749
ENSSSCT00000071166	ENSSSCT00000075382	0.988366	3.90205e-06
ENSSSCT00000071166	ENSSSCT00000075771	0.949975	0.000301346
ENSSSCT00000071166	ENSSSCT00000078368	0.974947	3.85767e-05
ENSSSCT00000071166	ENSSSCT00000087700	0.859307	0.00624843
ENSSSCT00000071166	ENSSSCT00000090593	0.969027	7.25668e-05
ENSSSCT00000071320	ENSSSCT00000001903	0.81817	0.0130542
ENSSSCT00000071320	ENSSSCT00000003995	0.839927	0.00906238
ENSSSCT00000071320	ENSSSCT00000005288	0.921178	0.00115306
ENSSSCT00000071320	ENSSSCT00000005735	0.940271	0.00050913
ENSSSCT00000071320	ENSSSCT00000006167	0.917138	0.0013354
ENSSSCT00000071320	ENSSSCT00000006315	0.847129	0.00793858
ENSSSCT00000071320	ENSSSCT00000006990	0.828975	0.0109568
ENSSSCT00000071320	ENSSSCT00000007515	0.900304	0.0022957
ENSSSCT00000071320	ENSSSCT00000007896	0.873484	0.00459436
ENSSSCT00000071320	ENSSSCT00000009030	0.87872	0.00406393
ENSSSCT00000071320	ENSSSCT00000009818	0.872486	0.00470034
ENSSSCT00000071320	ENSSSCT00000010091	0.908678	0.001776
ENSSSCT00000071320	ENSSSCT00000011287	0.870113	0.00495844
ENSSSCT00000071320	ENSSSCT00000011413	0.897869	0.00246342
ENSSSCT00000071320	ENSSSCT00000011467	0.911118	0.00164048
ENSSSCT00000071320	ENSSSCT00000012397	0.881691	0.0037813
ENSSSCT00000071320	ENSSSCT00000013077	0.931005	0.000779198
ENSSSCT00000071320	ENSSSCT00000014241	0.830969	0.0105947
ENSSSCT00000071320	ENSSSCT00000014648	0.88627	0.00337104
ENSSSCT00000071320	ENSSSCT00000015187	0.91019	0.00169119
ENSSSCT00000071320	ENSSSCT00000015634	0.878532	0.00408226
ENSSSCT00000071320	ENSSSCT00000016451	0.893237	0.00280388
ENSSSCT00000071320	ENSSSCT00000016778	0.887156	0.00329515
ENSSSCT00000071320	ENSSSCT00000023029	0.815046	0.0137044
ENSSSCT00000071320	ENSSSCT00000023544	0.891938	0.00290459
ENSSSCT00000071320	ENSSSCT00000025459	0.925575	0.000973937
ENSSSCT00000071320	ENSSSCT00000025989	0.840383	0.00898838
ENSSSCT00000071320	ENSSSCT00000026802	0.827905	0.0111542
ENSSSCT00000071320	ENSSSCT00000026905	0.906301	0.00191474
ENSSSCT00000071320	ENSSSCT00000029101	0.856788	0.00657702
ENSSSCT00000071320	ENSSSCT00000029636	0.92076	0.00117111
ENSSSCT00000071320	ENSSSCT00000029842	0.809374	0.014936
ENSSSCT00000071320	ENSSSCT00000031885	0.857878	0.00643342
ENSSSCT00000071320	ENSSSCT00000032483	0.936104	0.00062131
ENSSSCT00000071320	ENSSSCT00000032632	0.803036	0.0163922
ENSSSCT00000071320	ENSSSCT00000032707	0.94637	0.000370282
ENSSSCT00000071320	ENSSSCT00000033303	0.820867	0.0125088
ENSSSCT00000071320	ENSSSCT00000036085	0.885376	0.00344876
ENSSSCT00000071320	ENSSSCT00000036469	0.887445	0.00327068
ENSSSCT00000071320	ENSSSCT00000036517	0.8026	0.0164955
ENSSSCT00000071320	ENSSSCT00000036772	0.877407	0.00419303
ENSSSCT00000071320	ENSSSCT00000037733	0.921728	0.00112957
ENSSSCT00000071320	ENSSSCT00000039535	0.886459	0.00335473
ENSSSCT00000071320	ENSSSCT00000040673	0.929687	0.000823865
ENSSSCT00000071320	ENSSSCT00000042490	0.930952	0.000780972
ENSSSCT00000071320	ENSSSCT00000044104	0.910097	0.00169635
ENSSSCT00000071320	ENSSSCT00000044908	0.919935	0.00120731
ENSSSCT00000071320	ENSSSCT00000045310	0.885937	0.0033999
ENSSSCT00000071320	ENSSSCT00000048279	0.901183	0.0022371
ENSSSCT00000071320	ENSSSCT00000049685	0.906885	0.00188004
ENSSSCT00000071320	ENSSSCT00000050293	0.860582	0.00608612
ENSSSCT00000071320	ENSSSCT00000052717	0.860644	0.00607839
ENSSSCT00000071320	ENSSSCT00000053085	0.909824	0.00171146
ENSSSCT00000071320	ENSSSCT00000053106	0.88696	0.00331184
ENSSSCT00000071320	ENSSSCT00000053530	0.818315	0.0130244
ENSSSCT00000071320	ENSSSCT00000055212	0.884052	0.00356597
ENSSSCT00000071320	ENSSSCT00000059041	0.81945	0.0127935
ENSSSCT00000071320	ENSSSCT00000059695	0.917881	0.00130057
ENSSSCT00000071320	ENSSSCT00000060954	0.883656	0.00360153
ENSSSCT00000071320	ENSSSCT00000061402	0.915375	0.00142056
ENSSSCT00000071320	ENSSSCT00000061850	0.835875	0.00973681
ENSSSCT00000071320	ENSSSCT00000062417	0.857606	0.00646903
ENSSSCT00000071320	ENSSSCT00000064783	0.921283	0.00114854
ENSSSCT00000071320	ENSSSCT00000066217	0.813966	0.0139337
ENSSSCT00000071320	ENSSSCT00000075608	0.826789	0.0113625
ENSSSCT00000071320	ENSSSCT00000081718	0.897171	0.00251292
ENSSSCT00000071320	ENSSSCT00000082171	0.858204	0.00639094
ENSSSCT00000071320	ENSSSCT00000088054	0.843231	0.00853507
ENSSSCT00000071320	ENSSSCT00000088859	0.91967	0.00121907
ENSSSCT00000071391	ENSSSCT00000000007	0.849652	0.00756705
ENSSSCT00000071391	ENSSSCT00000004226	0.84654	0.00802703
ENSSSCT00000071391	ENSSSCT00000004472	0.813002	0.0141404
ENSSSCT00000071391	ENSSSCT00000004631	0.867424	0.00526166
ENSSSCT00000071391	ENSSSCT00000005311	0.848401	0.00774987
ENSSSCT00000071391	ENSSSCT00000005747	0.809114	0.0149941
ENSSSCT00000071391	ENSSSCT00000009279	0.910085	0.00169697
ENSSSCT00000071391	ENSSSCT00000009890	0.881456	0.00380314
ENSSSCT00000071391	ENSSSCT00000010803	0.934743	0.000661175
ENSSSCT00000071391	ENSSSCT00000012423	0.866572	0.00536015
ENSSSCT00000071391	ENSSSCT00000012520	0.907814	0.00182565
ENSSSCT00000071391	ENSSSCT00000012544	0.902033	0.0021813
ENSSSCT00000071391	ENSSSCT00000013528	0.894032	0.00274345
ENSSSCT00000071391	ENSSSCT00000014563	0.892776	0.00283934
ENSSSCT00000071391	ENSSSCT00000015156	0.853373	0.00703969
ENSSSCT00000071391	ENSSSCT00000016339	0.852541	0.0071556
ENSSSCT00000071391	ENSSSCT00000018090	0.941943	0.000468172
ENSSSCT00000071391	ENSSSCT00000018421	0.862546	0.0058416
ENSSSCT00000071391	ENSSSCT00000022811	0.831538	0.0104929
ENSSSCT00000071391	ENSSSCT00000024460	0.877433	0.00419044
ENSSSCT00000071391	ENSSSCT00000024600	0.830553	0.0106697
ENSSSCT00000071391	ENSSSCT00000024650	0.883194	0.00364328
ENSSSCT00000071391	ENSSSCT00000028459	0.890383	0.00302812
ENSSSCT00000071391	ENSSSCT00000030882	0.806657	0.0155498
ENSSSCT00000071391	ENSSSCT00000031972	0.803985	0.0161687
ENSSSCT00000071391	ENSSSCT00000035147	0.802714	0.0164683
ENSSSCT00000071391	ENSSSCT00000035305	0.936963	0.000596985
ENSSSCT00000071391	ENSSSCT00000035781	0.982008	1.43657e-05
ENSSSCT00000071391	ENSSSCT00000036903	0.857677	0.00645983
ENSSSCT00000071391	ENSSSCT00000038201	0.846678	0.00800626
ENSSSCT00000071391	ENSSSCT00000042207	0.867174	0.00529046
ENSSSCT00000071391	ENSSSCT00000042710	0.807048	0.0154607
ENSSSCT00000071391	ENSSSCT00000046546	0.856529	0.0066114
ENSSSCT00000071391	ENSSSCT00000046751	0.877973	0.00413704
ENSSSCT00000071391	ENSSSCT00000047546	0.806272	0.0156381
ENSSSCT00000071391	ENSSSCT00000049931	0.815417	0.013626
ENSSSCT00000071391	ENSSSCT00000054973	0.937348	0.000586293
ENSSSCT00000071391	ENSSSCT00000062781	0.866929	0.00531874
ENSSSCT00000071391	ENSSSCT00000064060	0.878607	0.0040749
ENSSSCT00000071391	ENSSSCT00000064846	0.85494	0.00682489
ENSSSCT00000071391	ENSSSCT00000066320	0.956149	0.000203929
ENSSSCT00000071391	ENSSSCT00000073803	0.813203	0.0140973
ENSSSCT00000071391	ENSSSCT00000075771	0.839338	0.0091585
ENSSSCT00000071391	ENSSSCT00000078368	0.844702	0.00830674
ENSSSCT00000071391	ENSSSCT00000090593	0.83558	0.00978713
ENSSSCT00000071492	ENSSSCT00000000007	0.952596	0.000256938
ENSSSCT00000071492	ENSSSCT00000002555	0.955377	0.000214768
ENSSSCT00000071492	ENSSSCT00000004226	0.965762	9.77807e-05
ENSSSCT00000071492	ENSSSCT00000004472	0.934483	0.000668974
ENSSSCT00000071492	ENSSSCT00000004631	0.938341	0.000559282
ENSSSCT00000071492	ENSSSCT00000005078	0.969611	6.85705e-05
ENSSSCT00000071492	ENSSSCT00000005311	0.876102	0.00432395
ENSSSCT00000071492	ENSSSCT00000005747	0.970032	6.57808e-05
ENSSSCT00000071492	ENSSSCT00000007482	0.947876	0.000340347
ENSSSCT00000071492	ENSSSCT00000009279	0.91857	0.00126876
ENSSSCT00000071492	ENSSSCT00000009890	0.914159	0.00148129
ENSSSCT00000071492	ENSSSCT00000010803	0.855856	0.00670127
ENSSSCT00000071492	ENSSSCT00000012423	0.912492	0.00156726
ENSSSCT00000071492	ENSSSCT00000012520	0.920833	0.00116796
ENSSSCT00000071492	ENSSSCT00000012544	0.885041	0.00347818
ENSSSCT00000071492	ENSSSCT00000012769	0.981708	1.50926e-05
ENSSSCT00000071492	ENSSSCT00000013274	0.955187	0.000217487
ENSSSCT00000071492	ENSSSCT00000013344	0.885234	0.00346123
ENSSSCT00000071492	ENSSSCT00000013423	0.971416	5.71386e-05
ENSSSCT00000071492	ENSSSCT00000013528	0.93343	0.000701199
ENSSSCT00000071492	ENSSSCT00000014563	0.913976	0.00149055
ENSSSCT00000071492	ENSSSCT00000015156	0.969085	7.21674e-05
ENSSSCT00000071492	ENSSSCT00000016339	0.938895	0.000544577
ENSSSCT00000071492	ENSSSCT00000016774	0.983448	1.11958e-05
ENSSSCT00000071492	ENSSSCT00000016929	0.951899	0.000268296
ENSSSCT00000071492	ENSSSCT00000018375	0.977117	2.94441e-05
ENSSSCT00000071492	ENSSSCT00000018421	0.941424	0.000480642
ENSSSCT00000071492	ENSSSCT00000022811	0.970264	6.42777e-05
ENSSSCT00000071492	ENSSSCT00000024460	0.949332	0.000312961
ENSSSCT00000071492	ENSSSCT00000024600	0.901004	0.00224895
ENSSSCT00000071492	ENSSSCT00000024650	0.94279	0.000448252
ENSSSCT00000071492	ENSSSCT00000028459	0.919215	0.00123947
ENSSSCT00000071492	ENSSSCT00000030882	0.980081	1.9465e-05
ENSSSCT00000071492	ENSSSCT00000031972	0.971192	5.8488e-05
ENSSSCT00000071492	ENSSSCT00000034636	0.947412	0.000349391
ENSSSCT00000071492	ENSSSCT00000035147	0.953928	0.000236121
ENSSSCT00000071492	ENSSSCT00000035305	0.879601	0.00397872
ENSSSCT00000071492	ENSSSCT00000036903	0.958814	0.000169303
ENSSSCT00000071492	ENSSSCT00000038201	0.926423	0.000941638
ENSSSCT00000071492	ENSSSCT00000042207	0.941833	0.000470795
ENSSSCT00000071492	ENSSSCT00000042710	0.928675	0.000859289
ENSSSCT00000071492	ENSSSCT00000046546	0.950173	0.000297824
ENSSSCT00000071492	ENSSSCT00000046751	0.946322	0.000371252
ENSSSCT00000071492	ENSSSCT00000046992	0.946616	0.000365283
ENSSSCT00000071492	ENSSSCT00000047546	0.974748	3.94976e-05
ENSSSCT00000071492	ENSSSCT00000048003	0.936196	0.000618673
ENSSSCT00000071492	ENSSSCT00000049931	0.96776	8.17606e-05
ENSSSCT00000071492	ENSSSCT00000051709	0.987418	4.93282e-06
ENSSSCT00000071492	ENSSSCT00000054973	0.823547	0.0119815
ENSSSCT00000071492	ENSSSCT00000056920	0.982961	1.22093e-05
ENSSSCT00000071492	ENSSSCT00000062781	0.942904	0.000445626
ENSSSCT00000071492	ENSSSCT00000064060	0.942956	0.00044442
ENSSSCT00000071492	ENSSSCT00000064846	0.953357	0.000244893
ENSSSCT00000071492	ENSSSCT00000066320	0.821771	0.0123293
ENSSSCT00000071492	ENSSSCT00000069436	0.898012	0.00245338
ENSSSCT00000071492	ENSSSCT00000073803	0.932434	0.000732588
ENSSSCT00000071492	ENSSSCT00000074717	0.963227	0.000120913
ENSSSCT00000071492	ENSSSCT00000075382	0.933408	0.000701888
ENSSSCT00000071492	ENSSSCT00000075771	0.960703	0.000147274
ENSSSCT00000071492	ENSSSCT00000078368	0.952661	0.00025589
ENSSSCT00000071492	ENSSSCT00000087700	0.957444	0.000186576
ENSSSCT00000071492	ENSSSCT00000090593	0.927365	0.000906578
ENSSSCT00000071927	ENSSSCT00000000007	0.966974	8.78418e-05
ENSSSCT00000071927	ENSSSCT00000002555	0.953597	0.000241173
ENSSSCT00000071927	ENSSSCT00000004226	0.970604	6.21111e-05
ENSSSCT00000071927	ENSSSCT00000004472	0.959479	0.000161324
ENSSSCT00000071927	ENSSSCT00000004631	0.982539	1.31345e-05
ENSSSCT00000071927	ENSSSCT00000005078	0.899064	0.00238014
ENSSSCT00000071927	ENSSSCT00000005311	0.955765	0.000209273
ENSSSCT00000071927	ENSSSCT00000005747	0.950217	0.00029704
ENSSSCT00000071927	ENSSSCT00000007482	0.883587	0.0036077
ENSSSCT00000071927	ENSSSCT00000009279	0.990711	1.99007e-06
ENSSSCT00000071927	ENSSSCT00000009890	0.945869	0.000380598
ENSSSCT00000071927	ENSSSCT00000010803	0.990579	2.07561e-06
ENSSSCT00000071927	ENSSSCT00000012423	0.971351	5.75278e-05
ENSSSCT00000071927	ENSSSCT00000012520	0.985847	7.01295e-06
ENSSSCT00000071927	ENSSSCT00000012544	0.989306	3.03314e-06
ENSSSCT00000071927	ENSSSCT00000012769	0.865476	0.00548863
ENSSSCT00000071927	ENSSSCT00000013274	0.879415	0.00399666
ENSSSCT00000071927	ENSSSCT00000013344	0.80652	0.0155812
ENSSSCT00000071927	ENSSSCT00000013423	0.931769	0.000754046
ENSSSCT00000071927	ENSSSCT00000013528	0.978694	2.3794e-05
ENSSSCT00000071927	ENSSSCT00000014563	0.992822	9.19459e-07
ENSSSCT00000071927	ENSSSCT00000015156	0.968451	7.66624e-05
ENSSSCT00000071927	ENSSSCT00000016339	0.98049	1.82951e-05
ENSSSCT00000071927	ENSSSCT00000016774	0.931184	0.000773245
ENSSSCT00000071927	ENSSSCT00000016929	0.890595	0.00301107
ENSSSCT00000071927	ENSSSCT00000018090	0.948317	0.000331883
ENSSSCT00000071927	ENSSSCT00000018375	0.896108	0.00258954
ENSSSCT00000071927	ENSSSCT00000018421	0.977736	2.71314e-05
ENSSSCT00000071927	ENSSSCT00000022811	0.932215	0.000739614
ENSSSCT00000071927	ENSSSCT00000024460	0.981648	1.52397e-05
ENSSSCT00000071927	ENSSSCT00000024600	0.955437	0.00021391
ENSSSCT00000071927	ENSSSCT00000024650	0.968347	7.74106e-05
ENSSSCT00000071927	ENSSSCT00000028459	0.989347	2.99809e-06
ENSSSCT00000071927	ENSSSCT00000030882	0.94618	0.000374176
ENSSSCT00000071927	ENSSSCT00000031972	0.951907	0.00026816
[truncated: 37,905 more rows]
